# Supplementary material for: Codon-Driven Translational Efficiency Is Stable across Diverse Mammalian Cell States
Source: PLoS Genet. 2016 May 11;12(5):e1006024. doi: 10.1371/journal.pgen.1006024 (PMC4864286; doi:10.1371/journal.pgen.1006024)
Supplement: S1 Table — (TSV) [file pgen.1006024.s013.tsv]

GO	Correlation	Size	p	padj	Significant
GO:0000075	0.828027498677948	131	9.99900009999e-05	0.000976092866903786	TRUE
GO:0000079	0.938480864085414	53	0.0941905809419058	0.158271058140088	FALSE
GO:0000080	0.968467814133542	40	0.584241575842416	0.635382085133662	FALSE
GO:0000082	0.943931040947655	149	0.0075992400759924	0.0249255074492551	TRUE
GO:0000084	0.916922263352723	115	0.0050994900509949	0.0186677760795349	TRUE
GO:0000086	0.836329984135378	113	0.0001999800019998	0.00174450640042379	TRUE
GO:0000087	0.640965639474834	91	9.99900009999e-05	0.000976092866903786	TRUE
GO:0000122	0.933315705975674	422	9.99900009999e-05	0.000976092866903786	TRUE
GO:0000165	0.979785560444701	70	0.611638836116388	0.654756978610233	FALSE
GO:0000184	0.916828620236393	121	0.0044995500449955	0.0175696716042681	TRUE
GO:0000186	0.949919353038387	44	0.218078192180782	0.297322427225716	FALSE
GO:0000187	0.978741406663141	93	0.402859714028597	0.47327358954649	FALSE
GO:0000209	0.893081429103925	109	0.0036996300369963	0.0159668243701946	TRUE
GO:0000216	0.870265339385142	81	0.001999800019998	0.0106482858207686	TRUE
GO:0000226	0.889514668436653	55	0.0111988801119888	0.0322312596326574	TRUE
GO:0000236	0.645637228979376	81	9.99900009999e-05	0.000976092866903786	TRUE
GO:0000278	0.812638815441565	318	9.99900009999e-05	0.000976092866903786	TRUE
GO:0000288	0.912691697514542	48	0.034996500349965	0.0747321101223211	FALSE
GO:0000398	0.864357482813326	167	9.99900009999e-05	0.000976092866903786	TRUE
GO:0000723	0.922177859421258	49	0.0508949105089491	0.0998416904721011	FALSE
GO:0000724	0.742477128332165	40	0.0003999600039996	0.00292827860071136	TRUE
GO:0000902	0.97683765203596	50	0.701629837016298	0.730122419230158	FALSE
GO:0000910	0.929955842626585	57	0.0533946605339466	0.104246718185324	FALSE
GO:0001501	0.87621465124859	134	0.0003999600039996	0.00292827860071136	TRUE
GO:0001503	0.934320465362242	67	0.0404959504049595	0.0817898505715931	FALSE
GO:0001525	0.955392792316855	163	0.0134986501349865	0.0366519639426786	TRUE
GO:0001541	0.969551135852915	41	0.600939906009399	0.646680738750272	FALSE
GO:0001558	0.921350097252614	67	0.0183981601839816	0.0454146202146252	TRUE
GO:0001568	0.89190618503376	49	0.0170982901709829	0.0435109863246804	TRUE
GO:0001570	0.939978847170809	55	0.0922907709229077	0.156360397018149	FALSE
GO:0001649	0.897021299805228	42	0.036996300369963	0.0773902201616573	FALSE
GO:0001657	0.855662063084723	40	0.0086991300869913	0.0274357179666649	TRUE
GO:0001666	0.963881544156531	174	0.0214978502149785	0.0497972801589898	TRUE
GO:0001701	0.969975806216527	176	0.0401959804019598	0.081585900815859	FALSE
GO:0001764	0.956517140712105	78	0.0965903409659034	0.161640978759267	FALSE
GO:0001822	0.97650682857329	79	0.404959504049595	0.47438113331524	FALSE
GO:0001843	0.95019764944382	54	0.154884511548845	0.225988077348849	FALSE
GO:0001889	0.976030883624214	75	0.438456154384562	0.50214252317785	FALSE
GO:0001934	0.973796240325615	89	0.276172382761724	0.354955100101275	FALSE
GO:0001938	0.975434979416832	50	0.655634436556344	0.69102858351697	FALSE
GO:0001947	0.954994977272854	40	0.326167383261674	0.404013979266726	FALSE
GO:0002224	0.979706236286521	74	0.566343365663434	0.619202079792021	FALSE
GO:0002474	0.881978873409619	94	0.0037996200379962	0.0162275439122754	TRUE
GO:0002479	0.895675511388579	73	0.004999500049995	0.0186677760795349	TRUE
GO:0002576	0.86853516657853	79	0.0033996600339966	0.0151506588471588	TRUE
GO:0002755	0.979309615495625	73	0.556944305569443	0.612300700224884	FALSE
GO:0002756	0.983910416670025	65	0.814818518148185	0.833106215562982	FALSE
GO:0005975	0.950276973602	290	0.0008999100089991	0.00595101780144566	TRUE
GO:0006006	0.930988894764675	99	0.0113988601139886	0.0322312596326574	TRUE
GO:0006091	0.930655632235137	53	0.0641935806419358	0.117497178853543	FALSE
GO:0006094	0.930126790530264	44	0.0936906309369063	0.158078842321529	FALSE
GO:0006096	0.906396256167095	44	0.036996300369963	0.0773902201616573	FALSE
GO:0006112	0.917912717064844	103	0.005999400059994	0.0210235386717738	TRUE
GO:0006139	0.956807995958763	63	0.163783621637836	0.237283692125487	FALSE
GO:0006184	0.925753569539926	150	0.0052994700529947	0.019059497559016	TRUE
GO:0006200	0.935483870967742	86	0.0201979802019798	0.0478285504782855	TRUE
GO:0006260	0.890372564366363	153	0.0002999700029997	0.00256224377562244	TRUE
GO:0006281	0.881438392384981	275	9.99900009999e-05	0.000976092866903786	TRUE
GO:0006283	0.959915388683236	44	0.354964503549645	0.429308101638214	FALSE
GO:0006289	0.946772786496659	67	0.0840915908409159	0.147972327230796	FALSE
GO:0006302	0.722705518642872	56	9.99900009999e-05	0.000976092866903786	TRUE
GO:0006310	0.834104550914291	88	0.0003999600039996	0.00292827860071136	TRUE
GO:0006334	0.906420224441692	108	0.0057994200579942	0.0204979502049795	TRUE
GO:0006338	0.957429931253305	54	0.224277572242776	0.303477903034779	FALSE
GO:0006351	0.950065442513522	101	0.0321967803219678	0.070591871294154	FALSE
GO:0006355	0.915388683236383	1608	9.99900009999e-05	0.000976092866903786	TRUE
GO:0006357	0.967596081471148	235	0.014998500149985	0.0399310718278822	TRUE
GO:0006364	0.911946693326675	92	0.0061993800619938	0.0213592086169534	TRUE
GO:0006366	0.960602855631941	292	0.0041995800419958	0.016880664874689	TRUE
GO:0006367	0.915797406180062	68	0.0160983901609839	0.0417743035823	TRUE
GO:0006368	0.948715576456543	61	0.108089191080892	0.175488380015753	FALSE
GO:0006369	0.821830875336147	45	0.001999800019998	0.0106482858207686	TRUE
GO:0006383	0.948874228968005	40	0.249075092490751	0.327310217696179	FALSE
GO:0006396	0.902732790217854	86	0.0056994300569943	0.0203197071597188	TRUE
GO:0006397	0.853305129561079	214	9.99900009999e-05	0.000976092866903786	TRUE
GO:0006406	0.877192982532801	60	0.0048995100489951	0.0186677760795349	TRUE
GO:0006412	0.919049696665414	265	9.99900009999e-05	0.000976092866903786	TRUE
GO:0006413	0.844522594758331	122	9.99900009999e-05	0.000976092866903786	TRUE
GO:0006414	0.831444928401002	95	0.0003999600039996	0.00292827860071136	TRUE
GO:0006415	0.755103120042306	89	9.99900009999e-05	0.000976092866903786	TRUE
GO:0006417	0.930033318768435	64	0.038996100389961	0.0797482440810645	FALSE
GO:0006418	0.893821807490747	42	0.0328967103289671	0.071203405975192	FALSE
GO:0006457	0.927868852459016	184	0.001999800019998	0.0106482858207686	TRUE
GO:0006461	0.97650682857329	109	0.253574642535746	0.331100647896994	FALSE
GO:0006464	0.94981491274458	146	0.0120987901209879	0.0335169185784124	TRUE
GO:0006468	0.984928609201481	398	0.0453954604539546	0.0905491975074337	FALSE
GO:0006469	0.978184992641895	51	0.736526347365263	0.756831585011925	FALSE
GO:0006470	0.97187958601283	105	0.175582441755824	0.248237245240993	FALSE
GO:0006486	0.913273400317292	70	0.0117988201179882	0.0331336729340765	TRUE
GO:0006508	0.958420920508408	535	0.0001999800019998	0.00174450640042379	TRUE
GO:0006511	0.785563194077208	155	9.99900009999e-05	0.000976092866903786	TRUE
GO:0006520	0.921360200135544	47	0.0574942505749425	0.110152536148254	FALSE
GO:0006521	0.828377646512739	53	0.0018998100189981	0.0106482858207686	TRUE
GO:0006614	0.811020915696407	107	9.99900009999e-05	0.000976092866903786	TRUE
GO:0006629	0.966485543256638	242	0.0107989201079892	0.0322312596326574	TRUE
GO:0006631	0.952365843100721	77	0.0778922107789221	0.137654338014474	FALSE
GO:0006633	0.916338348769528	57	0.0285971402859714	0.06303670708198	FALSE
GO:0006665	0.911698991340798	66	0.0150984901509849	0.039937941689702	TRUE
GO:0006766	0.93204653622422	55	0.0633936606339366	0.117472557676968	FALSE
GO:0006767	0.925117005003592	47	0.0667933206679332	0.119586294645645	FALSE
GO:0006805	0.934808762757036	137	0.0072992700729927	0.024134683305863	TRUE
GO:0006810	0.963617133791644	603	9.99900009999e-05	0.000976092866903786	TRUE
GO:0006811	0.933421470121629	551	9.99900009999e-05	0.000976092866903786	TRUE
GO:0006812	0.917133791644632	76	0.0113988601139886	0.0322312596326574	TRUE
GO:0006813	0.878847170809096	157	0.0003999600039996	0.00292827860071136	TRUE
GO:0006814	0.914383923849815	115	0.0046995300469953	0.0181774275402648	TRUE
GO:0006816	0.911634056054997	86	0.0077992200779922	0.0253784145394984	TRUE
GO:0006821	0.937742111080433	62	0.0620937906209379	0.1173200652285	FALSE
GO:0006865	0.830561358337892	42	0.0032996700329967	0.0148666452036115	TRUE
GO:0006869	0.967422061906484	64	0.307769223077692	0.385888016702917	FALSE
GO:0006874	0.942450323328308	66	0.0673932606739326	0.120135812505706	FALSE
GO:0006879	0.939487288706513	63	0.0615938406159384	0.1173200652285	FALSE
GO:0006886	0.915956054496421	188	0.0003999600039996	0.00292827860071136	TRUE
GO:0006887	0.957190830340699	52	0.241475852414759	0.320404852718612	FALSE
GO:0006888	0.816086939348677	47	0.0022997700229977	0.0116408112275192	TRUE
GO:0006897	0.984663793675616	112	0.531746825317468	0.594049586866926	FALSE
GO:0006898	0.896956556541911	51	0.0176982301769823	0.0442455754424558	TRUE
GO:0006914	0.958895779275344	45	0.327567243275672	0.404525812478993	FALSE
GO:0006915	0.99344262295082	598	0.188281171882812	0.263465121064685	FALSE
GO:0006916	0.98783712321523	201	0.348565143485651	0.425332466753325	FALSE
GO:0006917	0.982257595731941	183	0.170882911708829	0.243270811807708	FALSE
GO:0006919	0.97415354521397	71	0.401959804019598	0.47327358954649	FALSE
GO:0006921	0.900641239490271	48	0.0205979402059794	0.0482167692321677	TRUE
GO:0006928	0.973902007268194	95	0.255774422557744	0.332912740471985	FALSE
GO:0006935	0.955050237969328	122	0.0245975402459754	0.0560877978136252	FALSE
GO:0006936	0.938722087893881	95	0.017998200179982	0.044722800447228	TRUE
GO:0006950	0.983712321523004	156	0.296570342965703	0.375289631530674	FALSE
GO:0006952	0.954560478143682	65	0.135986401359864	0.206497868731645	FALSE
GO:0006954	0.964846177320932	260	0.0084991500849915	0.0272238401159884	TRUE
GO:0006955	0.963642613838023	327	0.0027997200279972	0.0131940828905615	TRUE
GO:0006968	0.94760500887631	57	0.121587841215878	0.191734672686577	FALSE
GO:0006974	0.824537281861449	124	9.99900009999e-05	0.000976092866903786	TRUE
GO:0006977	0.895029085140137	68	0.0063993600639936	0.0215060461166998	TRUE
GO:0006979	0.979626912128342	109	0.343865613438656	0.420850452268206	FALSE
GO:0006986	0.955934265728056	51	0.227677232276772	0.306461157162972	FALSE
GO:0006987	0.97346536824459	62	0.462653734626537	0.526911197769112	FALSE
GO:0007010	0.980750925436277	105	0.395360463953605	0.469848667307182	FALSE
GO:0007018	0.926705446853517	90	0.0112988701129887	0.0322312596326574	TRUE
GO:0007049	0.893548387096774	424	9.99900009999e-05	0.000976092866903786	TRUE
GO:0007050	0.976308205211868	124	0.196880311968803	0.272705837524356	FALSE
GO:0007059	0.836907374892637	59	0.0024997500249975	0.0124987501249875	TRUE
GO:0007067	0.820994182971972	182	9.99900009999e-05	0.000976092866903786	TRUE
GO:0007126	0.774547521848782	69	9.99900009999e-05	0.000976092866903786	TRUE
GO:0007154	0.977009214908425	90	0.356564343565643	0.429974649593864	FALSE
GO:0007155	0.954574299312533	568	9.99900009999e-05	0.000976092866903786	TRUE
GO:0007156	0.916129032258065	140	0.0030996900309969	0.0141208101412081	TRUE
GO:0007160	0.913167636171338	72	0.0094990500949905	0.0295046252950463	TRUE
GO:0007165	0.982654680063458	1191	9.99900009999e-05	0.000976092866903786	TRUE
GO:0007166	0.964238025441557	168	0.0254974502549745	0.0568149706768454	FALSE
GO:0007169	0.959107315957293	67	0.168383161683832	0.242975702429757	FALSE
GO:0007173	0.979150967179266	131	0.240675932406759	0.320380299632374	FALSE
GO:0007179	0.916946508689358	66	0.0186981301869813	0.0456049069649248	TRUE
GO:0007186	0.906345848757271	350	9.99900009999e-05	0.000976092866903786	TRUE
GO:0007187	0.733202887693846	40	0.0003999600039996	0.00292827860071136	TRUE
GO:0007189	0.798593299943364	44	0.0022997700229977	0.0116408112275192	TRUE
GO:0007202	0.908273619397873	58	0.0168983101689831	0.0433019198080192	TRUE
GO:0007204	0.859186398626099	100	0.0006999300069993	0.00486392038762226	TRUE
GO:0007218	0.921258593336859	93	0.0095990400959904	0.02959102585982	TRUE
GO:0007219	0.878847170809096	64	0.0050994900509949	0.0186677760795349	TRUE
GO:0007229	0.95732416710735	70	0.137086291370863	0.207399924214221	FALSE
GO:0007243	0.981120601099216	93	0.488351164883512	0.550065872533626	FALSE
GO:0007254	0.98441280300516	52	0.914408559144086	0.916644276892604	FALSE
GO:0007264	0.982244609348259	310	0.0480951904809519	0.0948030196980302	FALSE
GO:0007265	0.981649435812112	71	0.664433556644336	0.698507072369686	FALSE
GO:0007266	0.936777810422936	41	0.146685331466853	0.216334481659748	FALSE
GO:0007267	0.907256838482757	242	9.99900009999e-05	0.000976092866903786	TRUE
GO:0007268	0.920676890534109	387	9.99900009999e-05	0.000976092866903786	TRUE
GO:0007269	0.901266559452009	52	0.0197980201979802	0.0471929551230923	TRUE
GO:0007275	0.955050237969328	957	9.99900009999e-05	0.000976092866903786	TRUE
GO:0007283	0.954997355896351	332	0.0006999300069993	0.00486392038762226	TRUE
GO:0007286	0.89548489651609	49	0.0190980901909809	0.0460304846708312	TRUE
GO:0007389	0.729138022210471	85	9.99900009999e-05	0.000976092866903786	TRUE
GO:0007399	0.976943416181914	407	0.0098990100989901	0.0300636603006366	TRUE
GO:0007409	0.979759119058641	72	0.589041095890411	0.638907008770022	FALSE
GO:0007411	0.956901110523532	308	0.0022997700229977	0.0116408112275192	TRUE
GO:0007417	0.97878078777443	109	0.316068393160684	0.395085491450855	FALSE
GO:0007420	0.976877007978126	180	0.085991400859914	0.150668693814379	FALSE
GO:0007507	0.97741935483871	155	0.14048595140486	0.210986227384588	FALSE
GO:0007517	0.972038234329189	94	0.22027797220278	0.299052876169337	FALSE
GO:0007519	0.975462069671235	47	0.698230176982302	0.728433517971358	FALSE
GO:0007565	0.937476038275061	72	0.0380961903809619	0.0788860507888605	FALSE
GO:0007568	0.940070598582929	113	0.0136986301369863	0.0369502523431867	TRUE
GO:0007584	0.955062864478818	89	0.0656934306569343	0.118852149872732	FALSE
GO:0007586	0.840756752542441	53	0.0028997100289971	0.0135100126351001	TRUE
GO:0007588	0.951213709088392	43	0.252974702529747	0.331100647896994	FALSE
GO:0007596	0.976361713379164	457	0.0030996900309969	0.0141208101412081	TRUE
GO:0007601	0.980182181235597	180	0.133186681331867	0.202998287531842	FALSE
GO:0007605	0.958223162347964	102	0.061993800619938	0.1173200652285	FALSE
GO:0007608	0.873291203139842	57	0.0063993600639936	0.0215060461166998	TRUE
GO:0007626	0.942041248016922	67	0.0638936106389361	0.117472557676968	FALSE
GO:0008015	0.955074304577423	45	0.272472752724728	0.351301347852636	FALSE
GO:0008033	0.909410614030598	64	0.0137986201379862	0.036976694487414	TRUE
GO:0008063	0.986699807320263	77	0.846215378462154	0.854552475786904	FALSE
GO:0008104	0.979336056881685	57	0.708329167083292	0.73152382494748	FALSE
GO:0008150	0.988458335072305	529	0.0542945705429457	0.105501298211411	FALSE
GO:0008152	0.959795872583516	270	0.0027997200279972	0.0131940828905615	TRUE
GO:0008202	0.958593336858805	87	0.0920907909209079	0.156360397018149	FALSE
GO:0008203	0.966445437816369	59	0.330566943305669	0.407004344610584	FALSE
GO:0008217	0.917965599836963	58	0.0258974102589741	0.0573942605739426	FALSE
GO:0008219	0.989515990514695	157	0.623737626237376	0.664240069499544	FALSE
GO:0008283	0.991380222104706	307	0.353664633536646	0.42900147855037	FALSE
GO:0008284	0.960602855631941	359	0.0007999200079992	0.00537651152917495	TRUE
GO:0008285	0.967992702262044	333	0.0050994900509949	0.0186677760795349	TRUE
GO:0008286	0.974999669567883	142	0.125487451254875	0.196161515923879	FALSE
GO:0008360	0.97065044949762	93	0.200579942005799	0.276894869435615	FALSE
GO:0008380	0.841459545214172	274	9.99900009999e-05	0.000976092866903786	TRUE
GO:0008543	0.957588577472237	118	0.0356964303569643	0.0758317950588361	FALSE
GO:0008544	0.883762130455171	79	0.003999600039996	0.01656400016564	TRUE
GO:0008584	0.967884393234823	70	0.271172882711729	0.350728334106652	FALSE
GO:0008624	0.965639418902725	106	0.0993900609939006	0.165650101656501	FALSE
GO:0008629	0.949798375844129	44	0.217078292170783	0.297322427225716	FALSE
GO:0008645	0.849006464993089	42	0.0063993600639936	0.0215060461166998	TRUE
GO:0008654	0.892487903217945	49	0.0171982801719828	0.0435109863246804	TRUE
GO:0009058	0.938205664147754	49	0.104689531046895	0.173075434392045	FALSE
GO:0009408	0.960404024462891	50	0.301969803019698	0.380946520732542	FALSE
GO:0009611	0.946653093807539	64	0.0901909809019098	0.154076259040763	FALSE
GO:0009612	0.923121670118618	46	0.0637936206379362	0.117472557676968	FALSE
GO:0009615	0.973241671073506	145	0.0887911208879112	0.153604892675289	FALSE
GO:0009636	0.963774822516247	71	0.193480651934807	0.269819956779832	FALSE
GO:0009653	0.924364415263427	95	0.0086991300869913	0.0274357179666649	TRUE
GO:0009725	0.979401888282306	58	0.693830616938306	0.725690186083432	FALSE
GO:0009749	0.953766014738078	68	0.120887911208879	0.191366963689731	FALSE
GO:0009790	0.913273400317292	129	0.0040995900409959	0.016641900166419	TRUE
GO:0009791	0.986197414343012	75	0.83951604839516	0.84988044405436	FALSE
GO:0009887	0.882481259744755	102	0.0038996100389961	0.0164828877936949	TRUE
GO:0009952	0.860349819612729	91	0.0012998700129987	0.00761352436184953	TRUE
GO:0009968	0.974034215946418	47	0.652734726527347	0.689745458443846	FALSE
GO:0010033	0.944495864621452	48	0.142785721427857	0.212880530128805	FALSE
GO:0010212	0.880944511977095	40	0.0206979302069793	0.0482167692321677	TRUE
GO:0010467	0.961660497091486	609	9.99900009999e-05	0.000976092866903786	TRUE
GO:0010468	0.934636029835709	46	0.103789621037896	0.17228236690501	FALSE
GO:0010628	0.9617388088716	108	0.0658934106589341	0.118852149872732	FALSE
GO:0010629	0.975858058374534	56	0.597740225977402	0.644930243817724	FALSE
GO:0010923	0.964488749378656	47	0.40965903409659	0.478519099656986	FALSE
GO:0010951	0.964634646232454	67	0.234776522347765	0.314569850204522	FALSE
GO:0010976	0.961514562677401	44	0.380861913808619	0.456588844039573	FALSE
GO:0014070	0.978146194508995	110	0.282171782821718	0.361532596740326	FALSE
GO:0015031	0.934491466124318	418	9.99900009999e-05	0.000976092866903786	TRUE
GO:0015758	0.91268938925055	61	0.0187981201879812	0.0456049069649248	TRUE
GO:0015992	0.912437035502269	51	0.0327967203279672	0.071203405975192	FALSE
GO:0016032	0.95141395320257	329	0.0001999800019998	0.00174450640042379	TRUE
GO:0016042	0.973982020095188	96	0.247675232476752	0.326517187509545	FALSE
GO:0016044	0.940691187298362	93	0.0241975802419758	0.0557359994337645	FALSE
GO:0016049	0.968706619685658	50	0.468053194680532	0.531583960717502	FALSE
GO:0016055	0.972805034524922	112	0.16968303169683	0.242975702429757	FALSE
GO:0016070	0.926176626123744	259	0.0001999800019998	0.00174450640042379	TRUE
GO:0016071	0.92548915917504	226	0.0003999600039996	0.00292827860071136	TRUE
GO:0016192	0.96969857218403	191	0.032996700329967	0.071203405975192	FALSE
GO:0016197	0.963193104332062	46	0.393960603939606	0.469546068648949	FALSE
GO:0016266	0.747868163314476	52	9.99900009999e-05	0.000976092866903786	TRUE
GO:0016337	0.957231058135719	77	0.106989301069893	0.174763400154009	FALSE
GO:0016477	0.983117175088231	107	0.477952204779522	0.539835823580176	FALSE
GO:0016525	0.941814192207953	48	0.126787321267873	0.196161515923879	FALSE
GO:0016567	0.907018866008219	163	0.0007999200079992	0.00537651152917495	TRUE
GO:0016568	0.947170809095716	224	0.0022997700229977	0.0116408112275192	TRUE
GO:0018105	0.971218551361336	57	0.447555244475552	0.511135515974865	FALSE
GO:0018108	0.95939925179262	53	0.264273572642736	0.342886597416208	FALSE
GO:0018279	0.887875302500947	88	0.0042995700429957	0.0171147933750314	TRUE
GO:0019058	0.798069678480795	93	9.99900009999e-05	0.000976092866903786	TRUE
GO:0019083	0.742424243462452	84	9.99900009999e-05	0.000976092866903786	TRUE
GO:0019221	0.980605243412554	222	0.0894910508949105	0.154034805724448	FALSE
GO:0019882	0.911922578916851	44	0.0454954504549545	0.0905491975074337	FALSE
GO:0022900	0.904860120785166	42	0.0478952104789521	0.0948030196980302	FALSE
GO:0022904	0.875323921050595	89	0.0025997400259974	0.0126892072697492	TRUE
GO:0030030	0.88763733002641	68	0.0052994700529947	0.019059497559016	TRUE
GO:0030036	0.96685484693368	130	0.0657934206579342	0.118852149872732	FALSE
GO:0030097	0.958646218931782	65	0.175282471752825	0.248237245240993	FALSE
GO:0030154	0.975740028377556	538	0.0004999500049995	0.00359613161490868	TRUE
GO:0030163	0.932187481378465	42	0.118888111188881	0.189665858316892	FALSE
GO:0030168	0.953092361315759	206	0.0064993500649935	0.021664500216645	TRUE
GO:0030182	0.833681483143975	84	0.000999900009999	0.00640560943905609	TRUE
GO:0030183	0.972724269990872	40	0.705229477052295	0.731093557310936	FALSE
GO:0030198	0.928304181786333	73	0.0247975202479752	0.0560877978136252	FALSE
GO:0030216	0.879414058961822	47	0.0125987401259874	0.0346676741721801	TRUE
GO:0030307	0.972473426712918	59	0.472652734726527	0.535324920546619	FALSE
GO:0030308	0.96508414979547	116	0.0774922507749225	0.137540358518261	FALSE
GO:0030324	0.913167636171338	76	0.0097990200979902	0.0299820764192238	TRUE
GO:0030334	0.936656311956088	46	0.113088691130887	0.181989644172838	FALSE
GO:0030335	0.976956332136306	103	0.287571242875712	0.36616214154982	FALSE
GO:0030336	0.966801962763192	64	0.295370462953705	0.374928451427303	FALSE
GO:0030509	0.922458585809609	46	0.062993700629937	0.117472557676968	FALSE
GO:0030521	0.879043879556985	43	0.0155984401559844	0.040995900409959	TRUE
GO:0030855	0.859900316049713	41	0.0105989401059894	0.0319526870842328	TRUE
GO:0030900	0.92748449881848	53	0.055994400559944	0.108291057686684	FALSE
GO:0030968	0.975409186199946	77	0.392260773922608	0.468883140840435	FALSE
GO:0031100	0.975156351273717	51	0.635036496350365	0.674520630838471	FALSE
GO:0031145	0.846717258816847	82	0.0011998800119988	0.007234570660581	TRUE
GO:0031175	0.980723975064545	66	0.681631836816318	0.714754611495372	FALSE
GO:0031295	0.963879635384596	71	0.195080491950805	0.271128819321458	FALSE
GO:0031424	0.62890836743158	43	9.99900009999e-05	0.000976092866903786	TRUE
GO:0032088	0.963298871274641	46	0.397260273972603	0.470741943146726	FALSE
GO:0032355	0.98100186420345	88	0.513348665133487	0.575062712308004	FALSE
GO:0032496	0.962400846113168	134	0.0390960903909609	0.0797482440810645	FALSE
GO:0032526	0.944181496403472	48	0.141085891410859	0.21111392510384	FALSE
GO:0032868	0.965969486574763	62	0.285971402859714	0.365259424213342	FALSE
GO:0032869	0.985193019566367	56	0.912508749125088	0.916644276892604	FALSE
GO:0034097	0.977736058936686	62	0.595840415958404	0.64457670327954	FALSE
GO:0034130	0.98514013749339	69	0.83011698830117	0.842445458424455	FALSE
GO:0034134	0.98514013749339	69	0.83011698830117	0.842445458424455	FALSE
GO:0034138	0.980723975064545	63	0.706129387061294	0.731093557310936	FALSE
GO:0034142	0.985919962010567	76	0.823217678232177	0.839600119590031	FALSE
GO:0034220	0.930248545742993	98	0.0112988701129887	0.0322312596326574	TRUE
GO:0034329	0.952365843100721	75	0.0877912208779122	0.152518646440441	FALSE
GO:0034641	0.939938391652631	194	0.003999600039996	0.01656400016564	TRUE
GO:0035023	0.962559492332099	71	0.179482051794821	0.252878492219507	FALSE
GO:0035264	0.969512679151162	43	0.578642135786421	0.630966158703279	FALSE
GO:0035335	0.954982350659285	58	0.17008299170083	0.242975702429757	FALSE
GO:0035556	0.983024854574299	296	0.0630936906309369	0.117472557676968	FALSE
GO:0035666	0.982746995683395	62	0.791820817918208	0.811616338366163	FALSE
GO:0035872	0.970675341142684	42	0.61993800619938	0.66191297536913	FALSE
GO:0040008	0.987056941611137	62	0.938906109389061	0.938906109389061	FALSE
GO:0042060	0.982574896559679	69	0.725727427257274	0.747608656219805	FALSE
GO:0042102	0.980737450342852	40	0.912008799120088	0.916644276892604	FALSE
GO:0042110	0.971230632274668	44	0.609039096090391	0.653680705227907	FALSE
GO:0042127	0.980631684798613	107	0.375062493750625	0.450954904509549	FALSE
GO:0042384	0.837738144688988	50	0.0025997400259974	0.0126892072697492	TRUE
GO:0042472	0.859492332099418	53	0.0043995600439956	0.0173444194042134	TRUE
GO:0042475	0.85001123766336	49	0.0035996400359964	0.0157005576038141	TRUE
GO:0042493	0.983222940632471	297	0.0660933906609339	0.118852149872732	FALSE
GO:0042542	0.936908351831093	42	0.144985501449855	0.215377013023335	FALSE
GO:0042590	0.89144201981882	77	0.0040995900409959	0.016641900166419	TRUE
GO:0042593	0.950885125481374	64	0.115988401159884	0.185762673732627	FALSE
GO:0042632	0.971059138487418	53	0.492450754924508	0.553163861696022	FALSE
GO:0042742	0.927006624471515	94	0.0113988601139886	0.0322312596326574	TRUE
GO:0042787	0.848281332628239	44	0.0061993800619938	0.0213592086169534	TRUE
GO:0042981	0.980486515071391	206	0.106989301069893	0.174763400154009	FALSE
GO:0043065	0.989780404375293	180	0.554644535546445	0.612300700224884	FALSE
GO:0043066	0.992490745637229	271	0.543545645435456	0.602307336833884	FALSE
GO:0043085	0.969339593577051	54	0.433656634336566	0.49803703103079	FALSE
GO:0043123	0.983196499246411	140	0.335766423357664	0.412168364001923	FALSE
GO:0043154	0.955948068765395	55	0.204579542045795	0.281468497445557	FALSE
GO:0043161	0.945805515387199	53	0.13028697130287	0.199319620276778	FALSE
GO:0043410	0.953131404692231	62	0.13968603139686	0.210556150267326	FALSE
GO:0043433	0.904268961858004	55	0.0202979702029797	0.0478285504782855	TRUE
GO:0043434	0.972196882645547	66	0.399060093990601	0.471511926617137	FALSE
GO:0043524	0.98130569324873	82	0.564343565643436	0.618665406186654	FALSE
GO:0043547	0.976016712983672	61	0.557044295570443	0.612300700224884	FALSE
GO:0043588	0.877321946298716	44	0.0157984201579842	0.0412570207947358	TRUE
GO:0043627	0.9680583836907	65	0.307569243075692	0.385888016702917	FALSE
GO:0043687	0.875568482284505	170	9.99900009999e-05	0.000976092866903786	TRUE
GO:0044255	0.972712850343733	134	0.106589341065893	0.174763400154009	FALSE
GO:0044267	0.935748281332628	354	9.99900009999e-05	0.000976092866903786	TRUE
GO:0044281	0.958434690639873	1012	9.99900009999e-05	0.000976092866903786	TRUE
GO:0044419	0.971919619249074	313	0.0118988101189881	0.0331871574747287	TRUE
GO:0045087	0.986832363828662	307	0.127387261273873	0.196348786174014	FALSE
GO:0045216	0.952232373793947	58	0.145985401459854	0.216079475084982	FALSE
GO:0045444	0.954413243706014	40	0.317168283171683	0.395255307296018	FALSE
GO:0045454	0.929412854228686	54	0.0567943205679432	0.109322401093224	FALSE
GO:0045471	0.923373876255949	88	0.0111988801119888	0.0322312596326574	TRUE
GO:0045665	0.941762847290755	48	0.126687331266873	0.196161515923879	FALSE
GO:0045666	0.923331174622649	56	0.0365963403659634	0.0773427811857989	FALSE
GO:0045669	0.906485094861009	44	0.0372962703729627	0.0776216794564198	FALSE
GO:0045766	0.957653001268893	68	0.150584941505849	0.220499378633565	FALSE
GO:0045768	0.947737219302528	41	0.227977202279772	0.306461157162972	FALSE
GO:0045892	0.965150713907985	400	0.000999900009999	0.00640560943905609	TRUE
GO:0045893	0.96911686938128	470	0.0011998800119988	0.007234570660581	TRUE
GO:0045944	0.944988696390046	587	9.99900009999e-05	0.000976092866903786	TRUE
GO:0046330	0.912131790370669	49	0.0345965403459654	0.0742648248264179	FALSE
GO:0046777	0.986501672503882	152	0.428957104289571	0.494023631344731	FALSE
GO:0048011	0.966274012168159	216	0.0168983101689831	0.0433019198080192	TRUE
GO:0048015	0.981636457468885	74	0.646535346465353	0.684959927779832	FALSE
GO:0050434	0.955142188636997	41	0.318668133186681	0.39592101395921	FALSE
GO:0050679	0.855733890671714	46	0.007999200079992	0.0258241892346198	TRUE
GO:0050680	0.932016501382664	40	0.126587341265873	0.196161515923879	FALSE
GO:0050728	0.885601343299807	40	0.0252974702529747	0.0566773923700526	FALSE
GO:0050729	0.930696211224639	40	0.120787921207879	0.191366963689731	FALSE
GO:0050731	0.971707343209678	62	0.414558544145585	0.482866486078665	FALSE
GO:0050776	0.931937174078094	79	0.0191980801919808	0.0460304846708312	TRUE
GO:0050790	0.807244843997885	51	0.0012998700129987	0.00761352436184953	TRUE
GO:0050796	0.930696211224639	75	0.0248975102489751	0.0560877978136252	FALSE
GO:0050821	0.970543906841308	59	0.420757924207579	0.488699005453562	FALSE
GO:0050852	0.977220745996903	81	0.425857414258574	0.493224688830552	FALSE
GO:0050896	0.85134849286092	551	9.99900009999e-05	0.000976092866903786	TRUE
GO:0050900	0.965507211972426	108	0.0897910208979102	0.154034805724448	FALSE
GO:0051028	0.808868440954361	52	0.0018998100189981	0.0106482858207686	TRUE
GO:0051056	0.977525118984664	172	0.108289171082892	0.175488380015753	FALSE
GO:0051090	0.770268127366215	63	0.0001999800019998	0.00174450640042379	TRUE
GO:0051091	0.967013499445141	71	0.236876312368763	0.316349472544602	FALSE
GO:0051092	0.970464581634374	97	0.185081491850815	0.259874697461761	FALSE
GO:0051216	0.859488617133271	64	0.0035996400359964	0.0157005576038141	TRUE
GO:0051260	0.953198128258339	85	0.0628937106289371	0.117472557676968	FALSE
GO:0051289	0.955657209673302	48	0.244175582441756	0.322941899358451	FALSE
GO:0051301	0.792649391856161	283	9.99900009999e-05	0.000976092866903786	TRUE
GO:0051384	0.965718743060904	83	0.169083091690831	0.242975702429757	FALSE
GO:0051403	0.972685687428535	53	0.535546445355464	0.596668594010164	FALSE
GO:0051436	0.848617061845655	67	0.0026997300269973	0.0130222271890458	TRUE
GO:0051437	0.837742434531627	73	0.0011998800119988	0.007234570660581	TRUE
GO:0051439	0.831863557050042	77	0.0010998900109989	0.00693776776168537	TRUE
GO:0051591	0.889062232146892	51	0.012998700129987	0.0355297803552978	TRUE
GO:0051592	0.837251117456019	56	0.0015998400159984	0.00923851276844147	TRUE
GO:0051607	0.944486310054911	46	0.156984301569843	0.228239587388779	FALSE
GO:0051726	0.948147756750187	68	0.0870912908709129	0.151946507476912	FALSE
GO:0051781	0.950327231533789	45	0.218278172182782	0.297322427225716	FALSE
GO:0051897	0.940162352585467	47	0.128687131286871	0.197609452537892	FALSE
GO:0055085	0.938075092543628	632	9.99900009999e-05	0.000976092866903786	TRUE
GO:0055086	0.937162046116355	68	0.0454954504549545	0.0905491975074337	FALSE
GO:0055114	0.947659276382083	242	0.001999800019998	0.0106482858207686	TRUE
GO:0060021	0.910985073917185	61	0.0172982701729827	0.0435109863246804	TRUE
GO:0060041	0.971575134531454	50	0.540745925407459	0.600828806008288	FALSE
GO:0060070	0.896442311584312	65	0.0087991200879912	0.0275392308097435	TRUE
GO:0060333	0.952416211507944	67	0.113188681131887	0.181989644172838	FALSE
GO:0060337	0.953132643296455	65	0.123287671232877	0.193670288143599	FALSE
GO:0070374	0.924270869462959	74	0.0184981501849815	0.0454146202146252	TRUE
GO:0071222	0.957255241068329	41	0.350564943505649	0.426503343730909	FALSE
GO:0071260	0.968269917575858	52	0.428257174282572	0.494023631344731	FALSE
GO:0071300	0.87451084082496	45	0.0113988601139886	0.0322312596326574	TRUE
GO:0071363	0.903793016908928	49	0.0248975102489751	0.0560877978136252	FALSE
GO:0071805	0.839868849284851	40	0.0050994900509949	0.0186677760795349	TRUE
GO:0090090	0.930393051285054	63	0.0383961603839616	0.079107667122735	FALSE
GO:0090263	0.94095560465481	44	0.148785121487851	0.218644802186448	FALSE
