# Supplementary material for: Codon-Driven Translational Efficiency Is Stable across Diverse Mammalian Cell States
Source: PLoS Genet. 2016 May 11;12(5):e1006024. doi: 10.1371/journal.pgen.1006024 (PMC4864286; doi:10.1371/journal.pgen.1006024)
Supplement: S2 Table — (TSV) [file pgen.1006024.s014.tsv]

Gene	Name	HepG2	Huh7	Liver-Adult
ENSG00000000003	TSPAN6	167.270017050077	122.265295589265	166.868389423828
ENSG00000000005	TNMD	0.229678144871581	0.0710740803532596	0.0948360738396028
ENSG00000000419	DPM1	159.918614047085	152.969767455873	58.7540878997396
ENSG00000000457	SCYL3	8.56252656598262	13.531409812039	17.9352834106893
ENSG00000000460	C1orf112	10.9190022190967	12.5930746773623	6.06531478910995
ENSG00000000938	FGR	0	0.0426444482119558	5.46025264545667
ENSG00000000971	CFH	0.0688351855749497	59.7885950549348	1693.94890717548
ENSG00000001036	FUCA2	178.749904787118	236.902171479557	39.2370296456159
ENSG00000001084	GCLC	124.491034900944	57.4292960204729	160.498268891914
ENSG00000001167	NFYA	47.2433799754129	73.7818685198262	36.9843867931256
ENSG00000001460	STPG1	7.50479203369948	5.2356178989352	1.45543870750033
ENSG00000001461	NIPAL3	17.9223556120455	19.8797441462953	6.74245881093552
ENSG00000001497	LAS1L	21.9697165185636	29.5869601747473	9.54668826055416
ENSG00000001561	ENPP4	1.09037561565667	9.71007138795056	37.912437565945
ENSG00000001617	SEMA3F	11.9922096807072	2.3665823811683	1.83335470356809
ENSG00000001626	CFTR	0	0.2971270496026	2.99770355120597
ENSG00000001629	ANKIB1	25.0262632834264	40.4717434665857	21.7480433436235
ENSG00000001630	CYP51A1	48.3534446541708	54.8225928183259	6.77996320348416
ENSG00000001631	KRIT1	29.8612873392541	55.6395010911028	32.2121023194143
ENSG00000002016	RAD52	18.1789321439274	20.098676344387	8.26895945611186
ENSG00000002330	BAD	14.012012018645	15.4119214627643	15.7532340725629
ENSG00000002549	LAP3	127.774846248904	133.980840018965	155.770337443448
ENSG00000002586	CD99	235.528031048699	113.370211228854	108.587747018022
ENSG00000002587	HS3ST1	0	2.3190271062851	0.734705399663522
ENSG00000002726	AOC1	0.0168407625372648	0	0.221444514461019
ENSG00000002745	WNT16	0	0.236602993303221	0.0192077986648278
ENSG00000002746	HECW1	0.00807979335173065	1.19835405328128	0.0597235978333266
ENSG00000002822	MAD1L1	33.5163896872851	23.2293483630093	5.16311161546426
ENSG00000002834	LASP1	317.551308269586	345.813527818305	93.6668870202293
ENSG00000002919	SNX11	12.8750933530871	19.4793942860122	8.39882889528735
ENSG00000002933	TMEM176A	0	1.98231642496772	351.293621645341
ENSG00000003056	M6PR	162.31396592443	352.8113101168	100.192238120151
ENSG00000003096	KLHL13	0.754877675602788	11.192231783912	4.6973698091834
ENSG00000003137	CYP26B1	0.34011230932729	24.5229778330174	0.394533677721155
ENSG00000003147	ICA1	0.101241543206481	40.3788755367495	12.2816870047775
ENSG00000003249	DBNDD1	33.5081948956421	7.14629135014302	3.28981275346197
ENSG00000003393	ALS2	17.3570082778844	30.5193903089827	21.0515920059159
ENSG00000003400	CASP10	40.9478816609511	15.739665719187	16.785587723024
ENSG00000003402	CFLAR	115.398680452005	62.7799765209905	197.51248921905
ENSG00000003436	TFPI	849.744927370858	303.641067389884	787.289685715018
ENSG00000003509	NDUFAF7	38.1674245053119	19.5942789417207	21.6762720711884
ENSG00000003756	RBM5	56.176272030362	64.1023974207675	49.3430941078783
ENSG00000003987	MTMR7	1.35111470017754	2.30698929345477	0.615629263375439
ENSG00000003989	SLC7A2	278.825241632909	441.74852051057	567.184674812205
ENSG00000004059	ARF5	78.9736130029679	93.695860289581	36.6948821714346
ENSG00000004139	SARM1	8.11527264734794	4.99731757335247	3.42015049855214
ENSG00000004142	POLDIP2	111.446297051941	90.3952817985534	80.5580195275588
ENSG00000004399	PLXND1	14.9175765968365	7.22956357242107	7.33000047261557
ENSG00000004455	AK2	223.844219096498	161.213128766048	199.438021380378
ENSG00000004468	CD38	0	3.35180609279147	18.5792527422666
ENSG00000004478	FKBP4	104.101984995852	89.2157123749301	51.7678467346144
ENSG00000004487	KDM1A	102.772333946896	59.5559322293329	21.1034264724476
ENSG00000004534	RBM6	47.8573028420544	50.7612524134506	33.2145352777582
ENSG00000004660	CAMKK1	1.64665803036963	0.927275363048939	1.01115966910115
ENSG00000004700	RECQL	27.0225589185041	46.7663038888321	27.2628642433628
ENSG00000004766	CCDC132	15.0472824202737	31.3832477612118	16.8554115989395
ENSG00000004776	HSPB6	0.59226905484756	0.182655837633692	1.27847394640453
ENSG00000004777	ARHGAP33	0.983261792031401	0.16719745318494	0.204742415263083
ENSG00000004779	NDUFAB1	221.383825803977	90.9708282910529	83.1432398489407
ENSG00000004799	PDK4	0.15462186947597	7.12293348920694	576.510470493427
ENSG00000004809	SLC22A16	0.108109482468934	0	0.222410717615024
ENSG00000004838	ZMYND10	0.801408053937957	2.02284877893012	0.522082508565306
ENSG00000004846	ABCB5	0	0.100005417616066	0.00919229617236357
ENSG00000004848	ARX	0	0.0454672383635114	0
ENSG00000004864	SLC25A13	72.6807084082666	128.212216388567	112.70002880302
ENSG00000004866	ST7	16.7373755467243	24.7389984624949	23.9406486238337
ENSG00000004897	CDC27	67.7267369699053	46.8064319014033	42.3420532144894
ENSG00000004939	SLC4A1	0	0	2.01314862884681
ENSG00000004948	CALCR	0	0.482555275892696	0.201317940612695
ENSG00000004961	HCCS	19.7752651617458	33.0320378451302	18.2559751906475
ENSG00000004975	DVL2	25.5372014176541	39.8000247768105	3.69495298883681
ENSG00000005001	PRSS22	0.151843155955209	0.0308255658899627	0.32136234004057
ENSG00000005007	UPF1	45.2870993677431	52.7304390128779	19.7062244781199
ENSG00000005020	SKAP2	30.8875860515711	54.0332615590619	35.3885776151863
ENSG00000005022	SLC25A5	279.196123754832	344.38984049593	120.560563820136
ENSG00000005059	CCDC109B	2.25879131736592	5.05579992038544	4.71062329353025
ENSG00000005073	HOXA11	0.0374754731183921	2.78552456125617	0
ENSG00000005075	POLR2J	35.4009112208048	51.2791122372723	11.5521970508067
ENSG00000005100	DHX33	34.501315991276	17.8910795535126	11.8950907889964
ENSG00000005102	MEOX1	0	0	0.163515854932313
ENSG00000005108	THSD7A	0.0817400065960233	5.47916508589932	3.13759651502682
ENSG00000005156	LIG3	27.953836829654	29.2675384398776	11.1444354889513
ENSG00000005175	RPAP3	28.4588686516843	57.3312015094412	22.5522115242198
ENSG00000005187	ACSM3	130.123406381686	18.6643474995162	88.9724928446369
ENSG00000005189	AC004381.6	5.66759418025124	3.27540145623	1.12642552358218
ENSG00000005194	CIAPIN1	74.340219294666	52.3637271199217	25.651390149005
ENSG00000005206	SPPL2B	10.2131878841835	11.0966364178518	4.10089302947882
ENSG00000005238	FAM214B	1.89857345267356	9.44836323265706	2.53967071542392
ENSG00000005243	COPZ2	0.776906376695644	7.92397095861956	17.5233594227303
ENSG00000005249	PRKAR2B	0.121050077107085	0.899434509496075	9.79287346443378
ENSG00000005302	MSL3	8.11294220370017	6.78884267865515	16.1990389355405
ENSG00000005339	CREBBP	17.2016435892346	7.85679818691044	12.91785495443
ENSG00000005379	BZRAP1	0.040619757149233	2.12159104276394	1.00825709355015
ENSG00000005381	MPO	0.0473215759752352	0.0171568734575448	1.74051237588295
ENSG00000005421	PON1	0.688430915842559	17.3044286405911	487.375718557795
ENSG00000005436	GCFC2	32.3624645141417	24.4839176124125	27.1548864513471
ENSG00000005448	WDR54	6.61210492502006	1.64847734689279	0.939475928425182
ENSG00000005469	CROT	7.58541583992689	9.83441600794861	27.1594440500048
ENSG00000005471	ABCB4	18.9844641991343	33.8017432412253	121.7138176853
ENSG00000005483	KMT2E	13.6008136917378	14.4861955691391	21.9719874095932
ENSG00000005486	RHBDD2	24.1433603242503	31.7477529423513	10.0769114049256
ENSG00000005513	SOX8	5.32847694275816	0.208954648446681	0.135565166347899
ENSG00000005700	IBTK	66.0776038270036	121.079349670637	84.32696611915
ENSG00000005801	ZNF195	27.8120743191079	29.4542181781384	13.332611577524
ENSG00000005810	MYCBP2	14.7813643306575	12.0081493152846	22.5534230603775
ENSG00000005812	FBXL3	64.4283506904382	64.0744340610208	91.8012105997823
ENSG00000005844	ITGAL	0.432094700018471	1.85498602567588	6.52655338624375
ENSG00000005882	PDK2	11.0848768722265	2.78648017138117	13.9772191664421
ENSG00000005884	ITGA3	0.663974534153439	0.567068505749292	1.20140670152898
ENSG00000005889	ZFX	47.5986265939015	47.8859945068181	43.8648301760629
ENSG00000005893	LAMP2	229.94538818678	275.311528185645	298.303763407857
ENSG00000005961	ITGA2B	0.368307880471413	0.198471649632067	0.314766210153906
ENSG00000005981	ASB4	6.05509146836076	0.793965721979036	2.30077881636271
ENSG00000006007	GDE1	95.2100995826577	59.0354791017682	42.7015846369759
ENSG00000006015	C19orf60	15.6138328295976	44.457382830762	15.9150150328958
ENSG00000006016	CRLF1	256.526717521064	5.88131774180879	0.207924769142017
ENSG00000006025	OSBPL7	2.80038962634479	3.82714755053542	0.852340672106536
ENSG00000006042	TMEM98	112.93625380927	47.1940357191131	17.4463115816281
ENSG00000006047	YBX2	0.339062006512415	0.611011172265878	0.553955836181518
ENSG00000006062	MAP3K14	3.73704333232372	1.40406411871911	8.62864079241928
ENSG00000006071	ABCC8	0.0156358347917917	0.01857712562162	0.0165409340007552
ENSG00000006118	TMEM132A	16.2467517510664	35.172972146815	0.31942255605606
ENSG00000006125	AP2B1	45.8695025263436	66.3442167288628	33.9516489138891
ENSG00000006128	TAC1	0	0	0.810965981629363
ENSG00000006194	ZNF263	30.0555569661246	29.402755139401	11.8414393121837
ENSG00000006210	CX3CL1	87.8878591145907	21.1192319688801	7.17240021443376
ENSG00000006282	SPATA20	32.019398804272	29.5915560842683	6.13506363476892
ENSG00000006283	CACNA1G	0.0296904084756312	0.0408798412598966	0.0155958694533101
ENSG00000006327	TNFRSF12A	96.3374625301577	81.3545006068436	25.481650812082
ENSG00000006377	DLX6	11.0715380992621	5.07381904236127	0.0154212730391374
ENSG00000006432	MAP3K9	8.12359946612482	10.4496296914196	2.45159260361973
ENSG00000006451	RALA	58.6827429563937	87.9207597427561	37.7611674132017
ENSG00000006453	BAIAP2L1	35.4099737640671	67.0154891272872	18.1481001640298
ENSG00000006459	KDM7A	84.4718523797391	33.2728195580408	52.4520107279219
ENSG00000006468	ETV1	0.57235819324092	24.0963652695835	8.54018071562772
ENSG00000006530	AGK	28.1741218161725	40.8272740176322	16.4358180279257
ENSG00000006534	ALDH3B1	5.08285939683502	6.92488735489411	2.44611430723284
ENSG00000006555	TTC22	0.105356880970056	1.3534200954838	3.25985509713468
ENSG00000006576	PHTF2	10.9370016006612	17.1961789202704	13.4576703038971
ENSG00000006606	CCL26	0	0	0.0477247818263832
ENSG00000006607	FARP2	29.797612731556	14.2782071537754	17.2447446039374
ENSG00000006611	USH1C	0.0144269199069235	10.6156866970744	0.179346360676299
ENSG00000006625	GGCT	94.4140399632027	140.47940052794	36.9624600657677
ENSG00000006634	DBF4	26.5308871317895	43.9941225692085	5.05025838841623
ENSG00000006638	TBXA2R	0.176031178215948	0.293661323696987	0.63166450871887
ENSG00000006652	IFRD1	173.940427146773	258.608893925427	71.4430526809057
ENSG00000006695	COX10	21.8453819488727	24.1248198968706	9.88878561560076
ENSG00000006704	GTF2IRD1	15.7919339812462	8.47216370179052	0.925753222757956
ENSG00000006712	PAF1	29.4727545980022	29.4151755853245	20.6997856346326
ENSG00000006715	VPS41	25.4074066482225	63.0404210824933	40.053294439118
ENSG00000006740	ARHGAP44	3.88373335989847	0.271313847207568	0.504546116482232
ENSG00000006744	ELAC2	27.8892150378706	27.6760964627118	18.8325272352573
ENSG00000006747	SCIN	0.0181343965310491	0.139956368941836	0.530272320517149
ENSG00000006756	ARSD	9.82916564725654	13.315969731514	50.8595469046757
ENSG00000006757	PNPLA4	16.9637695685961	21.6333592388575	24.1460055754465
ENSG00000006788	MYH13	0	0	0.00233824356550098
ENSG00000006831	ADIPOR2	118.039197672892	68.8415051373722	140.775483225682
ENSG00000006837	CDKL3	1.06948777152698	1.07224301705185	0.658692195864402
ENSG00000007001	UPP2	0.343000932814015	0.138691059763629	114.029004519227
ENSG00000007038	PRSS21	0	0	0.0431795645095848
ENSG00000007047	MARK4	14.7513461885876	3.91029366202691	4.48798494682027
ENSG00000007062	PROM1	9.91494899336244	191.007924264354	1.97597879398636
ENSG00000007080	CCDC124	19.9711591529101	27.5880625247615	12.0619751788171
ENSG00000007129	CEACAM21	0	0	0.910729230696449
ENSG00000007168	PAFAH1B1	99.8897247117614	96.0134590531709	126.143781768949
ENSG00000007171	NOS2	0.0305908974675263	0.00849439337349057	0.239526889675744
ENSG00000007174	DNAH9	0	0.00285246882088889	0.00795304564614568
ENSG00000007202	KIAA0100	37.0227802008002	32.3484847714144	14.1492791613245
ENSG00000007216	SLC13A2	0.0183291254815812	0.0152687382445609	0.125811060260471
ENSG00000007237	GAS7	9.08500837924284	0.0473827202355065	9.2368323667991
ENSG00000007255	TRAPPC6A	14.1457725839174	35.7410122147047	8.90022344300004
ENSG00000007264	MATK	0	0	0.698825856509873
ENSG00000007312	CD79B	0.152822059210067	0	2.135847847665
ENSG00000007314	SCN4A	0.0589763449900317	0.281792249902813	0.104755267445037
ENSG00000007341	ST7L	14.1037870498191	25.2659262452917	14.3322451903734
ENSG00000007350	TKTL1	0.0197107178545648	0	0.0722335708736059
ENSG00000007372	PAX6	1.14671665055699	10.7390103317187	0.0609676071517854
ENSG00000007376	RPUSD1	21.4989691775515	18.516789704686	2.00215063084729
ENSG00000007384	RHBDF1	5.27871142615169	6.9084593310896	1.21382393789882
ENSG00000007392	LUC7L	56.9584261737305	64.3691322390128	44.2195973773687
ENSG00000007402	CACNA2D2	0.0541484236282875	0.0280797985314946	0.170862613337349
ENSG00000007516	BAIAP3	2.38164017985938	1.13277233719108	0.9977629774528
ENSG00000007520	TSR3	28.5926937994181	32.1773633866728	8.24517435261688
ENSG00000007541	PIGQ	8.1312648661951	8.09730454121285	2.94702065508301
ENSG00000007545	CRAMP1L	7.52833763829747	4.6440092503555	2.21790184509991
ENSG00000007866	TEAD3	38.5280387479884	10.8639437124889	6.99444464114419
ENSG00000007908	SELE	0.221808397604266	0.0788864365810041	6.53092320277442
ENSG00000007923	DNAJC11	52.0796815228871	40.7015130756589	22.3450467517484
ENSG00000007933	FMO3	0	0.0367824763715127	479.054632301693
ENSG00000007944	MYLIP	3.97939087463434	9.44159503912816	9.35222348431344
ENSG00000007952	NOX1	0.0438080114608961	0.0800055134595985	0
ENSG00000007968	E2F2	8.43579229672715	4.85114625646006	0.667195945345926
ENSG00000008018	PSMB1	232.230521281322	218.997920830301	116.278936643674
ENSG00000008056	SYN1	0.071841334713695	0	0.987358330242581
ENSG00000008083	JARID2	15.3161739236774	5.36512965990497	5.65422551222356
ENSG00000008086	CDKL5	7.83425231956397	7.39347410731874	7.60655768302092
ENSG00000008118	CAMK1G	0.0246693890129458	0	0.083089416591125
ENSG00000008128	CDK11A	3.98568492689601	5.12901713532335	3.4119335395429
ENSG00000008130	NADK	61.3847134554136	52.3371632588746	42.3042771211739
ENSG00000008196	TFAP2B	0	0.0980544796196815	0
ENSG00000008226	DLEC1	2.28472793632892	1.00703543672132	1.6214084995845
ENSG00000008256	CYTH3	13.1776669147933	8.03940196577251	8.32970716088575
ENSG00000008277	ADAM22	8.45839826057529	7.266111991344	1.75198534004461
ENSG00000008282	SYPL1	49.8073273836262	65.211098182092	89.1124336878282
ENSG00000008283	CYB561	7.18544365942426	1.77637935058467	12.0135877436543
ENSG00000008294	SPAG9	100.694642498752	112.723319887575	64.1468339348294
ENSG00000008300	CELSR3	5.01821434016454	2.00107868878993	0.108004469348056
ENSG00000008311	AASS	27.7192633853168	25.8664860639027	102.070401272271
ENSG00000008323	PLEKHG6	9.36538424350407	5.38386814081216	0.71748664060195
ENSG00000008324	SS18L2	60.084064222451	128.915608699854	34.7757026571633
ENSG00000008382	MPND	4.65656544402728	2.71058969086576	4.35476203142785
ENSG00000008394	MGST1	97.6431869010615	154.319055666291	708.510513453701
ENSG00000008405	CRY1	24.2240979394443	57.650949334297	40.8730409736309
ENSG00000008438	PGLYRP1	0.179197439987439	0.0497590352944575	0.211657578719491
ENSG00000008441	NFIX	15.5924157050577	5.6355775105383	13.466648359521
ENSG00000008513	ST3GAL1	89.5594302508767	44.3196082464324	127.666097234523
ENSG00000008516	MMP25	0.324323490538023	0.0227336191817557	0.6480089388838
ENSG00000008517	IL32	89.304172281127	36.0557399374452	115.062991161818
ENSG00000008710	PKD1	15.7601760242767	6.2943984780034	1.42667103941513
ENSG00000008735	MAPK8IP2	6.37319385007413	3.87069564968707	0.082866211383221
ENSG00000008838	MED24	30.7548506806629	19.6055096603547	7.02860343963227
ENSG00000008853	RHOBTB2	10.3805019740375	11.318525880727	1.65845617132592
ENSG00000008869	HEATR5B	12.6470013754627	10.2635355574119	12.2109581205913
ENSG00000008952	SEC62	179.257010016188	185.90926297567	310.077080818081
ENSG00000008988	RPS20	1993.85394507368	2711.30450562052	995.404156930075
ENSG00000009307	CSDE1	348.347349267602	430.264120415927	243.987867799701
ENSG00000009335	UBE3C	47.7789727466902	57.5204748414455	44.570403246255
ENSG00000009413	REV3L	23.4181178493512	10.7506008687233	19.9201469824172
ENSG00000009694	TENM1	0.0457279772170097	0.330497352755	14.6108715632268
ENSG00000009709	PAX7	0.0225859857181864	0	0
ENSG00000009724	MASP2	3.24432942087863	0.487938615174209	56.3922730197613
ENSG00000009765	IYD	0.220820202656992	1.25316650729276	159.810369722132
ENSG00000009780	FAM76A	21.2040797142768	17.409257545126	16.1962508970325
ENSG00000009790	TRAF3IP3	0.311673470961572	0.169207840318237	5.02489050495994
ENSG00000009830	POMT2	8.62152131383305	12.7501934049075	3.60873100269626
ENSG00000009844	VTA1	104.739543479219	119.384986683464	56.5117270468869
ENSG00000009950	MLXIPL	27.3435445556833	5.38421893880274	28.6725575852025
ENSG00000009954	BAZ1B	62.6050598803362	84.1228926735443	33.35468178945
ENSG00000010017	RANBP9	51.9387476400546	32.2940502648657	28.6448279554668
ENSG00000010030	ETV7	0.0344073057285822	0	2.16056405720116
ENSG00000010072	SPRTN	18.2088098565417	25.6162218895976	12.2832788223855
ENSG00000010165	METTL13	17.1887137277411	14.9701567531432	10.1990262596509
ENSG00000010219	DYRK4	6.26153584571596	5.84837341936969	4.99267762932522
ENSG00000010244	ZNF207	192.066840286003	140.999398062613	155.963948607333
ENSG00000010256	UQCRC1	149.520800387972	126.68517224464	66.2833513305494
ENSG00000010270	STARD3NL	61.1908248362178	80.7659154397055	22.9747967729548
ENSG00000010278	CD9	8.21628363085224	1.61596955097016	58.5569627901039
ENSG00000010282	HHATL	0.0699047439158919	0.0194109504019963	0.0318267837628761
ENSG00000010292	NCAPD2	43.1356123558305	19.9888892182067	3.46370326730337
ENSG00000010295	IFFO1	14.4428988379977	11.0598822622762	4.19110711175008
ENSG00000010310	GIPR	0.44920666030498	2.76038933082919	0.128993644085065
ENSG00000010318	PHF7	4.88189264700226	5.03552749474018	4.45748914528103
ENSG00000010319	SEMA3G	10.8654361056599	0.37038405302683	1.67551313333712
ENSG00000010322	NISCH	16.8422703409731	5.83440986611512	8.33534118372654
ENSG00000010327	STAB1	0.246676876124271	0.0500985270351347	17.35244185561
ENSG00000010361	FUZ	1.02360969109765	0.241102141232462	2.26324659395432
ENSG00000010379	SLC6A13	0.099591081513983	1.37326894446358	4.81704410233676
ENSG00000010404	IDS	5.23147436423761	5.42540579346836	30.4129848915036
ENSG00000010438	PRSS3	0	0.07410346738471	0.525296560009807
ENSG00000010539	ZNF200	16.9949023802939	12.8637328434858	10.0412702154693
ENSG00000010610	CD4	0.53924894281931	0.0705971405345202	54.4669366835246
ENSG00000010626	LRRC23	3.07034630219321	9.83939516970227	1.15509488390522
ENSG00000010671	BTK	0	0.346456307133701	3.63631833067524
ENSG00000010704	HFE	5.48768188668008	4.38264325114046	20.6477760568393
ENSG00000010803	SCMH1	50.6503703792949	19.9030894615937	12.072220067662
ENSG00000010810	FYN	34.4333012201918	39.5072840281982	30.415697358181
ENSG00000010818	HIVEP2	7.98475268653536	5.35265222370633	13.2568415426355
ENSG00000010932	FMO1	0	0.49046183991563	0.706169456040165
ENSG00000011007	TCEB3	42.2181609960762	14.9441004360094	39.3757350094439
ENSG00000011009	LYPLA2	75.5698629284421	73.0836070179468	21.8690143907708
ENSG00000011021	CLCN6	23.2177991003807	15.4632756431705	6.04880538750558
ENSG00000011028	MRC2	0.0518165122569803	0.0544619596326609	2.62260494666869
ENSG00000011052	NME2	2.60630215927108	1.23698961724038	0.661557340481314
ENSG00000011083	SLC6A7	0	0	0.0105019748924132
ENSG00000011105	TSPAN9	55.1210970672777	43.0404534548592	68.8589255138666
ENSG00000011114	BTBD7	15.2320375994205	18.8153567272365	14.456408056942
ENSG00000011132	APBA3	7.38615746535484	8.42162618339087	2.56558161129944
ENSG00000011143	MKS1	14.516899986553	12.3787173230108	2.91561448873661
ENSG00000011198	ABHD5	7.10896250130532	24.9556256005435	38.9286268813292
ENSG00000011201	KAL1	0.0190664139739077	1.42711743722536	4.58459832691293
ENSG00000011243	AKAP8L	41.7559606907027	44.7925035298926	12.8144334282969
ENSG00000011258	MBTD1	59.2935957657968	43.5993372972428	27.8414804670359
ENSG00000011260	UTP18	81.5678760525284	60.0740533251475	21.9592883324568
ENSG00000011275	RNF216	38.5852493316374	43.0288421567904	17.2937366466915
ENSG00000011295	TTC19	44.2462791017777	57.8869205476559	47.4120923029884
ENSG00000011304	PTBP1	219.642138388799	161.640228611165	56.0266861758712
ENSG00000011332	DPF1	2.60176801222365	0.591856952841885	0.0168790777186497
ENSG00000011347	SYT7	3.61938566388416	7.18542167359272	34.9687771317006
ENSG00000011376	LARS2	29.4232073117948	21.4694148610634	12.3550239683007
ENSG00000011405	PIK3C2A	54.4506326589456	57.4169836351863	49.9133749615444
ENSG00000011422	PLAUR	1.15448783666218	1.61273807932113	3.96370500847581
ENSG00000011426	ANLN	41.3283420008569	28.0698297588809	0.848320004162923
ENSG00000011451	WIZ	8.39497802364219	7.08560287723591	2.96210241107761
ENSG00000011454	RABGAP1	23.3973342297763	26.7239640944045	19.6829239192618
ENSG00000011465	DCN	0	0.035552854442579	325.188379711336
ENSG00000011478	QPCTL	22.1612055283594	6.75361812357506	1.75134655234892
ENSG00000011485	PPP5C	46.6481745665789	43.1473751047532	23.8120572326206
ENSG00000011523	CEP68	16.7776092813371	8.57333367060875	5.19837755879572
ENSG00000011566	MAP4K3	68.8509356173753	29.4742271401943	30.7966802518292
ENSG00000011590	ZBTB32	0.509697119080162	0.310255882294402	0.0431658317128966
ENSG00000011600	TYROBP	0	0	14.0329896714485
ENSG00000011638	TMEM159	19.9325766605986	5.46512206048907	4.11539207358933
ENSG00000011677	GABRA3	0.0502059360555909	0.123729493611201	0
ENSG00000012048	BRCA1	11.5113968980192	15.9665570007608	1.8389736497954
ENSG00000012061	ERCC1	41.3527817376368	27.3473192159293	15.4378388559115
ENSG00000012124	CD22	0.26125802938868	0.0603727716949455	0.432323157417251
ENSG00000012171	SEMA3B	71.445476135998	2.59937214886478	0.569413692599083
ENSG00000012174	MBTPS2	19.2885593736797	24.1479213837615	29.600712708167
ENSG00000012211	PRICKLE3	1.88850932523392	2.99051098331228	0.860695301653791
ENSG00000012223	LTF	0	0.0455753692058294	2.36449183579815
ENSG00000012232	EXTL3	18.5812894445721	17.0070438979728	6.4599723653127
ENSG00000012504	NR1H4	88.5896068178914	244.329561086656	120.031586993909
ENSG00000012660	ELOVL5	227.647948199013	271.763906331398	183.329098321186
ENSG00000012779	ALOX5	0.0541019630141947	0	3.83795079064857
ENSG00000012817	KDM5D	5.383916879555	0	2.69364787018445
ENSG00000012822	CALCOCO1	11.5202808281885	39.4190952284603	20.4274600305675
ENSG00000012963	UBR7	20.2557752215837	13.9975482943006	23.9141703666829
ENSG00000012983	MAP4K5	29.6287982275113	13.4488062816921	24.7895942090498
ENSG00000013016	EHD3	1.52513770387839	1.1499708899544	9.64111776594851
ENSG00000013275	PSMC4	96.294719998959	94.7032196718402	30.9006787392533
ENSG00000013288	MAN2B2	7.45157813585629	16.8802983091224	11.7731652942478
ENSG00000013293	SLC7A14	0	0.0419742066131409	0.0254051684119213
ENSG00000013297	CLDN11	8.848771173143	1.2135897487311	4.75725929754558
ENSG00000013306	SLC25A39	89.4087934032989	60.847477350947	19.2851399203337
ENSG00000013364	MVP	16.542340590642	27.8112384899658	25.0344549809262
ENSG00000013374	NUB1	38.9101256832746	55.9315275642898	30.9384229137161
ENSG00000013375	PGM3	99.8973028702095	171.943893905015	95.7627058481027
ENSG00000013392	RWDD2A	13.8111913084802	14.6450433484755	15.3676695388144
ENSG00000013441	CLK1	139.969008246168	83.6314673889737	161.091283795229
ENSG00000013503	POLR3B	12.3975899806268	28.4122861202354	11.6356889501061
ENSG00000013523	ANGEL1	17.5300413227897	5.99602517842888	8.27567635643369
ENSG00000013561	RNF14	21.3388559186232	81.2366068619759	44.1881097554158
ENSG00000013563	DNASE1L1	9.59635609300895	13.0510215664847	10.8231598251811
ENSG00000013573	DDX11	18.1394163792777	17.1791679456888	3.61285523218576
ENSG00000013583	HEBP1	13.3837925535273	10.2430161081215	48.4054882769123
ENSG00000013588	GPRC5A	2.07754950731633	0.803986739909874	1.29384969050926
ENSG00000013619	MAMLD1	0	0.420047110652038	1.11890935407342
ENSG00000013725	CD6	0	0	1.62605409707996
ENSG00000013810	TACC3	13.1290157519684	14.361476580528	1.61799560545868
ENSG00000014123	UFL1	40.4354203636357	66.0707024552941	49.2668848062326
ENSG00000014138	POLA2	6.69746102290242	6.60262242982402	2.63660178550835
ENSG00000014164	ZC3H3	3.17683721029646	1.48463186255596	2.29977562461275
ENSG00000014216	CAPN1	31.7210149738225	24.4188576397289	12.9029327003122
ENSG00000014257	ACPP	0	0.0539416648027125	1.00007404669519
ENSG00000014641	MDH1	157.215227028168	128.051527002248	127.640933362136
ENSG00000014824	SLC30A9	61.191771640422	96.8308381930547	71.8048469906242
ENSG00000014914	MTMR11	0.258888809197131	1.96135595171236	1.31569672450717
ENSG00000014919	COX15	45.0140304744506	69.7428904576831	43.5773328888917
ENSG00000015133	CCDC88C	8.64041607164899	5.07357228560659	2.45800776528087
ENSG00000015153	YAF2	54.2039827467756	78.5293245716181	110.745830638423
ENSG00000015171	ZMYND11	67.0686884141577	100.08402686658	60.5838141878627
ENSG00000015285	WAS	0.0959962695700927	0.615538316950346	2.67561098713913
ENSG00000015413	DPEP1	31.4466036671141	0.0859237503681191	0.254774349052627
ENSG00000015475	BID	42.5917203607192	99.6131666779838	38.8305865849043
ENSG00000015479	MATR3	283.274174172502	217.529271446549	147.583159609317
ENSG00000015520	NPC1L1	7.32252363868583	3.4148459673573	7.8699706039656
ENSG00000015532	XYLT2	22.6623088559489	9.58072632396692	2.92817575225914
ENSG00000015568	RGPD5	0.560851106470916	0.375921446971995	0.953663669154074
ENSG00000015592	STMN4	0.0454335851705604	0	0.0175052288552371
ENSG00000015676	NUDCD3	75.2690903295814	95.6668365257859	43.4049392522941
ENSG00000016082	ISL1	0	0	0.0200137635806846
ENSG00000016391	CHDH	69.889457445954	17.172671684554	32.8301461209365
ENSG00000016402	IL20RA	0	0.099288167974154	0.335497278609728
ENSG00000016864	GLT8D1	75.123962913301	20.95431740039	42.5580744163841
ENSG00000017260	ATP2C1	32.2668799154481	40.1104196594404	34.2528909849749
ENSG00000017427	IGF1	0.252566596687819	0.90307615182819	577.749661582848
ENSG00000017483	SLC38A5	53.8171934994801	1.97350928531181	0.441629570242408
ENSG00000017797	RALBP1	53.2799116996288	82.5258507915425	32.5355933701289
ENSG00000018189	RUFY3	36.8950561009773	75.1767873498425	82.4855737304512
ENSG00000018236	CNTN1	0.0461915546974489	0.130140184168498	0.676378482168379
ENSG00000018280	SLC11A1	0.737885286404029	0.351382010921998	3.20554033590456
ENSG00000018408	WWTR1	84.3824379333174	11.7756941860993	59.5498133262443
ENSG00000018510	AGPS	220.325638257458	297.733054412633	75.2793769069973
ENSG00000018610	CXorf56	29.5197496578743	57.8292129676685	22.3395175056315
ENSG00000018625	ATP1A2	0.062393937535847	0.279768650593009	0.47871478539423
ENSG00000018699	TTC27	35.5672591590146	14.5503251005509	9.15025382036502
ENSG00000018869	ZNF582	1.81105047751221	7.4736884895018	2.0566880127531
ENSG00000019102	VSIG2	0.463902277206115	0	1.08400960007105
ENSG00000019144	PHLDB1	7.90825198135684	7.97374360168157	4.62758017287416
ENSG00000019169	MARCO	0.0249217426415185	0.105577053853515	33.318272423728
ENSG00000019186	CYP24A1	10.7483911261752	0.0629205582628053	0
ENSG00000019485	PRDM11	5.19396838442579	2.12667148052535	1.36483620312098
ENSG00000019505	SYT13	0.60151921451786	0	0.838953335610126
ENSG00000019549	SNAI2	0	0	8.57944565570374
ENSG00000019582	CD74	87.9412225027863	3.06963424718585	380.184142823368
ENSG00000019991	HGF	0	0.0578965945930766	76.9432476281286
ENSG00000019995	ZRANB1	47.6556944869931	64.8618999604958	54.8154596773772
ENSG00000020129	NCDN	10.014013369955	6.24585691026699	1.86510343723109
ENSG00000020181	GPR124	0.940012742475393	0.789464709993446	2.72883610143356
ENSG00000020256	ZFP64	19.6854482754559	15.822889585708	3.02960315832095
ENSG00000020426	MNAT1	58.4612775540275	57.3100080264061	22.9252887021332
ENSG00000020577	SAMD4A	47.2406491493145	13.1327964717991	38.2845644779217
ENSG00000020633	RUNX3	0.323664462807848	0.0297651804635545	2.66590809124039
ENSG00000020922	MRE11A	30.7741524183185	24.4188805211527	15.9962946492281
ENSG00000021300	PLEKHB1	112.965200147696	8.74504734946093	0.46130391277845
ENSG00000021355	SERPINB1	70.2343292674183	151.255311166696	112.350793685902
ENSG00000021461	CYP3A43	1.64795734716584	0.505788446301763	58.9760531251309
ENSG00000021488	SLC7A9	4.41017597131822	0.864365828224713	6.1217157564717
ENSG00000021574	SPAST	62.0317251968473	35.4611667373204	23.5896681437377
ENSG00000021645	NRXN3	0	0.466809196510529	0.265977261099007
ENSG00000021762	OSBPL5	0.0696253994431679	0	1.45982196077348
ENSG00000021776	AQR	23.4976622909241	30.3218922767715	23.7647284468623
ENSG00000021826	CPS1	20.3845402112478	2.0123914380115	1243.76779886581
ENSG00000021852	C8B	5.4209120545666	1.30080917366138	597.757475469886
ENSG00000022267	FHL1	0.22166889108675	0.342050392374722	44.5282351225231
ENSG00000022277	RTFDC1	99.3770802014047	105.494711764715	45.2835694636291
ENSG00000022355	GABRA1	0	0.0280066249438259	0
ENSG00000022556	NLRP2	0	0	0.256127009445132
ENSG00000022567	SLC45A4	0.0887771578641618	11.1736813939756	1.38282037454216
ENSG00000022840	RNF10	52.8658942328394	52.3297898016883	37.1413235674133
ENSG00000022976	ZNF839	8.58180799851126	5.61426992610817	3.1117647972945
ENSG00000023041	ZDHHC6	36.4745747778344	95.4526484026798	31.6862399752766
ENSG00000023171	GRAMD1B	0.0331789899134133	0	2.21071787897387
ENSG00000023191	RNH1	61.0849323319236	56.4403954336836	34.742566160122
ENSG00000023228	NDUFS1	141.825127612083	149.619409735453	171.873179728181
ENSG00000023287	RB1CC1	52.2355640761974	36.7251246130996	50.3961443459255
ENSG00000023318	ERP44	47.533066999782	145.784680741823	81.4484400178367
ENSG00000023330	ALAS1	19.6463013294664	28.706910390458	190.474270631992
ENSG00000023445	BIRC3	3.01740216924758	0.587821364536768	70.4875776025467
ENSG00000023516	AKAP11	16.0502437376497	22.2416838849284	32.9791794859918
ENSG00000023572	GLRX2	50.6763265577009	57.7026951514562	25.7678829715204
ENSG00000023608	SNAPC1	19.4139336601478	10.4287579767084	6.11446422411342
ENSG00000023697	DERA	33.5524161470236	88.8416823438237	67.9430458220478
ENSG00000023734	STRAP	119.065782272204	128.285345401798	62.8086283398258
ENSG00000023839	ABCC2	121.34098090169	75.5472664032035	133.778403894668
ENSG00000023892	DEF6	6.41260079140817	2.76958562008353	2.02856209374728
ENSG00000023902	PLEKHO1	12.9685936929717	26.3446706429272	9.69897410015279
ENSG00000023909	GCLM	85.3060995863475	181.267837016729	192.432367005038
ENSG00000024048	UBR2	34.8658069299034	23.9856258643852	37.5816473374401
ENSG00000024422	EHD2	0.22302164276272	0.319864757558832	3.95022551916253
ENSG00000024526	DEPDC1	24.7460402954877	17.9363305234912	0.577153559297179
ENSG00000024862	CCDC28A	26.1503267095213	23.0856453650182	37.8906207938312
ENSG00000025039	RRAGD	1.04628184719414	130.805291982117	17.9432002658594
ENSG00000025156	HSF2	26.5212012045826	27.4330481688353	6.4838299723951
ENSG00000025293	PHF20	32.1105453656699	31.3069676795948	15.5187295923714
ENSG00000025423	HSD17B6	2.90798089441418	4.45706837704523	1124.00760426212
ENSG00000025434	NR1H3	22.1492829814317	25.151746547227	21.1287667763283
ENSG00000025708	TYMP	4.07094201670506	2.3988902070637	16.7004092840565
ENSG00000025770	NCAPH2	24.8558315158274	32.0854266406326	6.1188617184915
ENSG00000025772	TOMM34	88.9694321238411	62.0946035307125	10.1558911547031
ENSG00000025796	SEC63	61.1667356969551	74.5778491198188	84.9858016694567
ENSG00000025800	KPNA6	90.4201846199401	58.1483564253868	53.4034199916044
ENSG00000026025	VIM	0.825426240694607	776.720584325447	156.98142888116
ENSG00000026036	RTEL1-TNFRSF6B	1.67634486897794	0.666868614537141	0.2837845363525
ENSG00000026103	FAS	21.9812537763406	0.338752454689673	37.505866583641
ENSG00000026297	RNASET2	73.9335003450412	12.6778191227241	24.7948338880872
ENSG00000026508	CD44	0.0316750970637285	3.04924813448468	61.3457873446951
ENSG00000026559	KCNG1	0.091574307853503	0	0.0546103951928662
ENSG00000026652	AGPAT4	1.83718082947535	0.65383666507033	4.01750498440717
ENSG00000026751	SLAMF7	0	0	10.6316775872879
ENSG00000026950	BTN3A1	14.3232814625138	6.19203957981474	27.3258835373422
ENSG00000027001	MIPEP	7.1315487634813	11.6794336330724	7.88016928853299
ENSG00000027075	PRKCH	1.16152442387005	1.13980396250099	15.8791947392049
ENSG00000027644	INSRR	0	0	0.0162481994868882
ENSG00000027697	IFNGR1	145.494237613437	69.7808732937192	136.259073478519
ENSG00000027847	B4GALT7	18.3434536500807	28.5506640554989	6.67621617647565
ENSG00000027869	SH2D2A	0.459527636324908	0.211033087291764	0.80368741445478
ENSG00000028116	VRK2	28.4408745370841	32.9896862801745	25.5719638339938
ENSG00000028137	TNFRSF1B	0	0	18.8682206875599
ENSG00000028203	VEZT	38.7243739018621	47.3446575476382	44.9338757490483
ENSG00000028277	POU2F2	0.126498431731208	0.19251752599946	1.33202999415806
ENSG00000028310	BRD9	27.4731619089136	27.0799264038049	13.1954046489265
ENSG00000028528	SNX1	49.5663376103115	45.0476761209773	89.027051288335
ENSG00000028839	TBPL1	50.3623545376891	69.9202287884877	27.1670936329081
ENSG00000029153	ARNTL2	23.6858582811909	20.2049513222415	40.0351718521106
ENSG00000029363	BCLAF1	144.700997414371	149.925390445894	98.911960166778
ENSG00000029364	SLC39A9	153.176864151935	203.834184018389	182.492125594244
ENSG00000029534	ANK1	0.114802961459659	0.0289808456573663	0.389194696642875
ENSG00000029559	IBSP	0	2.27692729147427	0.011053544514665
ENSG00000029639	TFB1M	132.869248041876	49.8619174252273	19.1447065642148
ENSG00000029725	RABEP1	41.8928093951772	58.4289890078877	53.3381981612091
ENSG00000029993	HMGB3	106.352349541778	57.2628754599662	63.1520907383252
ENSG00000030066	NUP160	30.2839605157915	21.894997619998	16.3135232254786
ENSG00000030110	BAK1	27.145926298109	21.1550228279774	5.22923062845444
ENSG00000030304	MUSK	0	0.0225345516161107	0.55972501913787
ENSG00000030419	IKZF2	2.07373393225871	0.41280033814395	17.1983024218497
ENSG00000030582	GRN	59.5528754210359	41.1316355934461	26.9983420682785
ENSG00000031003	FAM13B	16.7341664458721	15.909705107002	24.0349883077559
ENSG00000031081	ARHGAP31	0.0334160024870288	0.187131940217295	6.57521396649223
ENSG00000031691	CENPQ	27.2494521367711	18.8346183665402	4.53258484976871
ENSG00000031698	SARS	243.039302657895	192.835351462427	57.4307705437296
ENSG00000031823	RANBP3	58.7963533276205	34.4741810930877	11.5469663454962
ENSG00000032219	ARID4A	15.8234578203502	10.5303349772153	24.6260716672951
ENSG00000032389	TSSC1	61.4726052272604	21.5770880492071	10.0077554693882
ENSG00000032444	PNPLA6	9.84063579268793	7.16408931052675	3.15533969783114
ENSG00000032742	IFT88	13.6514521918446	10.2320625168415	23.9651222591448
ENSG00000033011	ALG1	61.9770497975076	25.9938033274339	9.3454802850403
ENSG00000033030	ZCCHC8	49.7145828342933	66.7521667803018	25.6789169678746
ENSG00000033050	ABCF2	47.8385328169409	45.4845329110645	15.68254093807
ENSG00000033100	CHPF2	22.1274820342932	23.7389250974077	8.7492608000534
ENSG00000033122	LRRC7	0.103419719151207	0.0626783000663114	1.07029199975003
ENSG00000033170	FUT8	19.3906840824938	25.5093044244654	8.01197416872201
ENSG00000033178	UBA6	63.801508269408	58.7840076967631	47.7235521671069
ENSG00000033327	GAB2	16.7867243494912	17.2220991337886	6.77336816667314
ENSG00000033627	ATP6V0A1	32.9852687225487	47.5099318343784	32.3420426438039
ENSG00000033800	PIAS1	34.4606488856643	35.2799013852232	32.2201576894916
ENSG00000033867	SLC4A7	58.9889134800701	125.450282705096	21.6511969662631
ENSG00000034053	APBA2	1.31683626706952	3.96223367564402	1.50980135432958
ENSG00000034152	MAP2K3	30.9533957880172	9.39455471141885	33.0318892413894
ENSG00000034239	EFCAB1	0	0	0.720885843971125
ENSG00000034510	TMSB10	2727.80970657656	5930.98817799316	1186.83188473324
ENSG00000034533	ASTE1	4.55432462506648	8.04442380967935	4.3532696747578
ENSG00000034677	RNF19A	47.2561425206689	35.1858851235755	84.5301174676112
ENSG00000034693	PEX3	25.2408209144017	34.3658573711224	39.2224363809449
ENSG00000034713	GABARAPL2	137.560454664731	150.013135284619	106.838333781586
ENSG00000034971	MYOC	0	0	0.152624797325958
ENSG00000035115	SH3YL1	30.1731395328852	12.5030862683999	21.0063190432051
ENSG00000035141	FAM136A	176.333668684899	231.817391794151	40.7280075511824
ENSG00000035403	VCL	24.620336863476	34.1745846711383	42.7983837353843
ENSG00000035499	DEPDC1B	40.7692293629079	22.2443184234265	0.419026939357015
ENSG00000035664	DAPK2	0.424019737522114	15.0286584927923	4.95475246593801
ENSG00000035681	NSMAF	21.2390621768089	9.93702742068323	9.7610393365883
ENSG00000035687	ADSS	58.1422145069182	96.6604564448808	45.9839291159685
ENSG00000035720	STAP1	0	0	0.651069342604165
ENSG00000035862	TIMP2	32.9714218037371	10.1331942177343	71.0016066073728
ENSG00000035928	RFC1	73.1517683716179	65.5572710357097	34.6670351968301
ENSG00000036054	TBC1D23	54.1537045005844	42.455191845383	50.4679683174278
ENSG00000036257	CUL3	66.6079355320017	62.5805364232908	64.5093244170741
ENSG00000036448	MYOM2	0.00802680665700897	0	1.41713823810016
ENSG00000036473	OTC	0.275462469139632	0.721792119426584	188.09193982039
ENSG00000036530	CYP46A1	0.0259166225872877	0.160885629254168	0.921798357751424
ENSG00000036549	ZZZ3	45.7250687536093	73.7453473305117	48.742634665839
ENSG00000036565	SLC18A1	0	0	0.0533165514658667
ENSG00000036672	USP2	5.77978129692596	1.22357174581281	5.88394871772419
ENSG00000036828	CASR	0	0.00900140491552629	0.0802967469501964
ENSG00000037042	TUBG2	18.1965028988941	7.78604556696391	2.69990446091888
ENSG00000037241	RPL26L1	41.7018734105381	54.8845680050538	17.8823406347659
ENSG00000037280	FLT4	0.0258811551888017	0.00938345131915574	4.47332000288181
ENSG00000037474	NSUN2	63.7365138608522	59.3038668642156	46.9313924931547
ENSG00000037637	FBXO42	12.7657093473217	31.3584679471288	11.4962090789581
ENSG00000037749	MFAP3	38.4144431005477	59.9434446458636	42.5629682946094
ENSG00000037757	MRI1	24.1955674520709	26.6845423792869	7.87012175894194
ENSG00000037897	METTL1	14.7334513166662	33.6813304183094	7.33009989812533
ENSG00000037965	HOXC8	0	1.37049534153254	0
ENSG00000038002	AGA	32.6773973144305	69.2018146801177	20.8595613416186
ENSG00000038210	PI4K2B	38.1080444974865	136.69310353706	83.5374528030098
ENSG00000038219	BOD1L1	19.8954118576605	47.01821563259	18.8113974540755
ENSG00000038274	MAT2B	41.049851779508	62.526970746297	68.7239820742836
ENSG00000038295	TLL1	0	0.0842909667917319	0.500436334608522
ENSG00000038358	EDC4	18.1455880446674	13.9185019635109	4.95885991663964
ENSG00000038382	TRIO	30.222785594578	15.7320087903934	17.0786402069632
ENSG00000038427	VCAN	5.65798959713786	114.186609491046	17.4180344106648
ENSG00000038532	CLEC16A	17.0328000096264	8.23198567672738	11.0182411186787
ENSG00000038945	MSR1	0.0250368054450535	0.666862357630621	45.3571000171391
ENSG00000039068	CDH1	2.59571603731789	22.3839688828308	92.0514900355884
ENSG00000039123	SKIV2L2	60.1039124180241	57.988163925395	34.2280601493965
ENSG00000039139	DNAH5	0.0290395679090055	0.643413303262203	4.61620368103346
ENSG00000039319	ZFYVE16	30.2040491734042	39.1065548272447	33.1621703294188
ENSG00000039523	FAM65A	5.70751423193368	3.9873431413494	3.2038080277827
ENSG00000039537	C6	3.80983838831945	0.32706549600605	672.231365154911
ENSG00000039560	RAI14	21.0844215319877	76.1864257602326	24.2121463639981
ENSG00000039600	SOX30	0.0172204614273623	0.0169748376648919	0.0233091986449833
ENSG00000039650	PNKP	14.2872106984175	17.5638152504475	7.40702435344108
ENSG00000039987	BEST2	0.0461462688595104	0	0
ENSG00000040199	PHLPP2	16.1684017101113	11.3008389229089	7.28619924880826
ENSG00000040275	SPDL1	23.9875553820606	28.8199980546116	2.40191922496876
ENSG00000040341	STAU2	33.7955694401158	33.5285420295594	39.5659098454642
ENSG00000040487	PQLC2	18.6776208027797	28.7012494687256	5.27007088726976
ENSG00000040531	CTNS	25.887875230389	34.0090686419677	7.65071243816583
ENSG00000040608	RTN4R	0.492223855444675	1.60802597273615	0.334942041476533
ENSG00000040633	PHF23	40.4286968036843	49.3708366881292	15.393587313415
ENSG00000040731	CDH10	0.0313707559891081	0	0.289577649072403
ENSG00000040933	INPP4A	20.6992973447412	24.077129411171	13.8789741654673
ENSG00000041353	RAB27B	0.172309380783733	78.8147767840169	15.8872284397816
ENSG00000041357	PSMA4	190.968904721172	301.882320853394	104.99601101353
ENSG00000041515	MYO16	0.00625587376883313	0.00521133968793627	1.98079681280693
ENSG00000041802	LSG1	25.7810250930492	46.6912366897288	30.7185129642459
ENSG00000041880	PARP3	12.2553794867821	6.94556342474344	6.38536137499881
ENSG00000041982	TNC	0.00534391396874439	0	11.1044748780203
ENSG00000041988	THAP3	26.4270265367175	18.2706575648465	5.90044704264884
ENSG00000042062	FAM65C	0.343208698247164	0.125660805759581	2.44904034978613
ENSG00000042088	TDP1	18.8363431953757	10.6118701979731	6.23417571189997
ENSG00000042286	AIFM2	38.5399165851114	18.2212649134874	7.7473869612542
ENSG00000042317	SPATA7	5.03214039164697	6.32022893487303	5.80756802669666
ENSG00000042429	MED17	33.7231333818585	29.2516388318293	17.3717601061758
ENSG00000042445	RETSAT	54.8961998552508	51.1575424728707	71.2872744441527
ENSG00000042493	CAPG	11.0602326670668	48.456339256398	2.97067112987495
ENSG00000042753	AP2S1	71.1234131437615	92.0516750225566	38.8215322680101
ENSG00000042781	USH2A	0.00678491171968583	0.0732711859971942	5.16717111075138
ENSG00000042813	ZPBP	0	0	0.0585408524822694
ENSG00000042832	TG	0.0136279358583017	0.181736100196477	0.188095628011307
ENSG00000042980	ADAM28	0	1.63208796384652	3.93144426609544
ENSG00000043039	BARX2	0	0	0.0323846733821886
ENSG00000043093	DCUN1D1	118.935372930491	133.29085559198	178.010058240267
ENSG00000043143	JADE2	14.2891780057794	11.4193011255684	5.68447134032254
ENSG00000043355	ZIC2	0.422509562838215	0.569648739462258	0
ENSG00000043462	LCP2	0	0	20.3591100528052
ENSG00000043514	TRIT1	20.4502654604578	22.7515526333509	13.716803068825
ENSG00000043591	ADRB1	0	1.11429885209847	0.436476384831948
ENSG00000044012	GUCA2B	0.104135385479426	0.226531461935017	0.662258271398232
ENSG00000044090	CUL7	28.2117898333096	8.37155507151789	3.10565993650557
ENSG00000044115	CTNNA1	151.528548590963	126.215186583984	91.7527078954849
ENSG00000044446	PHKA2	19.6640808722797	8.89643619663601	30.1383713070649
ENSG00000044459	CNTLN	5.3640253811629	15.3697451917219	24.0946694820692
ENSG00000044524	EPHA3	0	0.00996192068395133	17.167107798614
ENSG00000044574	HSPA5	332.148104065089	563.187723734296	358.337342702745
ENSG00000046604	DSG2	77.3907851582112	25.8172748137776	22.3478392398814
ENSG00000046647	GEMIN8	10.6316551164087	13.4785927360757	9.82651580661351
ENSG00000046651	OFD1	14.4744925932308	24.8298206963242	14.3528815489119
ENSG00000046653	GPM6B	1.45408970674993	0.334380821019339	0.640659631038968
ENSG00000046889	PREX2	0.00732252555020232	0	7.64174914243301
ENSG00000047056	WDR37	13.1246023827041	17.8517283445959	17.6103021351636
ENSG00000047188	YTHDC2	17.8983649123731	13.8646162297151	28.4254063453153
ENSG00000047230	CTPS2	36.7198444048418	29.6025486397233	13.2896940739167
ENSG00000047249	ATP6V1H	40.9661210237433	24.5711536607745	24.1465129594229
ENSG00000047315	POLR2B	62.0413174599829	100.27050027928	38.6670166929066
ENSG00000047346	FAM214A	7.82140985010754	17.0830193436255	57.1383661305984
ENSG00000047365	ARAP2	1.1501778553261	0.0340188520258074	35.8257551766628
ENSG00000047410	TPR	82.0350287471937	75.9544732975766	49.2414385572287
ENSG00000047457	CP	197.513695834519	36.1346937962304	3036.89662895087
ENSG00000047578	KIAA0556	7.4959620064396	4.40132135558279	2.88796141290014
ENSG00000047579	DTNBP1	8.17058178572544	4.48611514493535	4.93974022533677
ENSG00000047597	XK	0	0	4.99575672477949
ENSG00000047617	ANO2	0.0258649958490661	0	0.41794207145913
ENSG00000047621	C12orf4	11.9028502238096	27.048412308885	15.7567166997625
ENSG00000047634	SCML1	109.314928602668	3.51190327536871	88.9258358603936
ENSG00000047644	WWC3	4.33203457977357	0.122614141271483	4.9602663589345
ENSG00000047648	ARHGAP6	0	0.026254415588366	1.6859404275159
ENSG00000047662	FAM184B	2.03914342841761	2.1127421138092	0.114176525092845
ENSG00000047849	MAP4	31.861208930495	38.3508320186187	18.5301840823251
ENSG00000047932	GOPC	141.939003325191	95.3988579668928	64.2944983537656
ENSG00000047936	ROS1	0.00501162630288549	1.12030171755353	0.0635484768031797
ENSG00000048028	USP28	15.9805773904293	11.5111094264174	9.84800617968293
ENSG00000048052	HDAC9	0.11679865582625	20.0242324650807	5.23715478060788
ENSG00000048140	TSPAN17	15.2874140773832	19.3330030575538	7.34295802651651
ENSG00000048162	NOP16	69.2320880047229	49.8412510291671	18.1817915493208
ENSG00000048342	CC2D2A	3.5194517749765	6.00722851376099	1.52841968420094
ENSG00000048392	RRM2B	107.341583843873	57.9377435345881	68.0203275773375
ENSG00000048405	ZNF800	20.0776123234935	34.7574167445875	42.7801505260181
ENSG00000048462	TNFRSF17	0	0.122170581363981	1.98842116239648
ENSG00000048471	SNX29	10.8917999262243	5.43846287790129	9.10416009797937
ENSG00000048540	LMO3	0.0700434438046139	7.11089525129553	0.149644252067055
ENSG00000048544	MRPS10	126.276645426997	138.602524037222	83.742677071589
ENSG00000048545	GUCA1A	0	0.0475850968592628	0
ENSG00000048649	RSF1	25.9184562601768	20.65284137552	24.0499988446725
ENSG00000048707	VPS13D	8.80715281903968	10.2915041924861	20.919983327906
ENSG00000048740	CELF2	0	0	29.4031253417083
ENSG00000048828	FAM120A	37.7460871006276	29.2266051575403	55.3372055075949
ENSG00000048991	R3HDM1	21.110707852353	16.030463956561	8.38675701870556
ENSG00000049089	COL9A2	20.4998548700566	4.73775273791868	0.251944149855613
ENSG00000049130	KITLG	18.5925136186747	70.2420824703452	24.164675435211
ENSG00000049167	ERCC8	24.9579977472019	42.8302177353014	14.4008548128841
ENSG00000049192	ADAMTS6	6.4479238382187	8.49070490715288	0.958863064486088
ENSG00000049239	H6PD	36.9254330417218	28.0754396155318	118.43530853411
ENSG00000049245	VAMP3	300.477300124491	295.680637929117	199.189640939648
ENSG00000049246	PER3	3.18076357582024	0.632757635133914	13.3591466267659
ENSG00000049247	UTS2	0.0840521325655367	0	0.0751417457778793
ENSG00000049249	TNFRSF9	0.340776591181446	4.54729702793073	1.55158397059154
ENSG00000049283	EPN3	0.977548438997089	0.474923033944808	0
ENSG00000049323	LTBP1	0.177431372360202	20.6453267419707	14.2825330763383
ENSG00000049449	RCN1	101.16820275835	303.776718784044	143.879047865274
ENSG00000049540	ELN	0.25882447722636	0	2.75727517066308
ENSG00000049541	RFC2	20.6664794673549	44.5524504027675	14.3023471147511
ENSG00000049618	ARID1B	23.1199876654141	8.81561420099026	9.15756103866539
ENSG00000049656	CLPTM1L	67.7767679603393	88.394859753726	62.604566626691
ENSG00000049759	NEDD4L	143.869528132486	39.314299267026	14.9378283551742
ENSG00000049768	FOXP3	0.2139806926577	0.154925974405536	0.522632976511193
ENSG00000049769	PPP1R3F	0.945933689419345	2.26320464403633	1.00236238238942
ENSG00000049860	HEXB	91.1568134270389	127.38146045288	86.4650027823108
ENSG00000049883	PTCD2	10.380847309929	11.2842683476544	10.4165855795183
ENSG00000050030	KIAA2022	0.00775695356570545	0	0.12240425733733
ENSG00000050130	JKAMP	42.8590219939344	31.967654621089	36.0137854388905
ENSG00000050165	DKK3	0.135624802604966	19.6858120702361	26.9599654181365
ENSG00000050327	ARHGEF5	0.376055204343368	3.53197412803329	1.97056270582189
ENSG00000050344	NFE2L3	15.8521957979916	19.1695550988841	4.68591428012232
ENSG00000050393	MCUR1	42.3323298130776	84.3726989787631	26.1692419354429
ENSG00000050405	LIMA1	15.5474791724778	32.8034901053769	20.3122539497815
ENSG00000050426	LETMD1	44.6263191441189	71.8320664889301	31.932802271543
ENSG00000050438	SLC4A8	0.0344933769576211	0.0413191180115842	0.969495607803582
ENSG00000050555	LAMC3	0.145725456478177	0.00621987941180717	2.71685822353554
ENSG00000050628	PTGER3	0.0304794082540637	0	4.16631817169612
ENSG00000050730	TNIP3	0	0.0339496753297837	0.617937684666128
ENSG00000050748	MAPK9	42.8180061557321	37.5193793953031	28.0919626327408
ENSG00000050767	COL23A1	0.065253041917792	0	0.394406962813291
ENSG00000050820	BCAR1	60.267978925253	22.2417794964047	5.81789196048642
ENSG00000051009	FAM160A2	4.74828471058883	4.49540725731968	8.0778847370229
ENSG00000051108	HERPUD1	104.820237193644	136.997978801728	148.156639518673
ENSG00000051128	HOMER3	16.01308247789	17.573500423727	1.55185715144284
ENSG00000051180	RAD51	9.31587652302463	6.31494607969057	0.409482464827259
ENSG00000051341	POLQ	6.44576701509437	5.79835559905702	0.246229608770395
ENSG00000051382	PIK3CB	13.8834452153124	16.9817009444816	19.4533500771362
ENSG00000051523	CYBA	256.142290238645	186.697704726903	18.0658524540455
ENSG00000051596	THOC3	18.4587561632423	20.4012960811533	4.42587540267976
ENSG00000051620	HEBP2	101.903545169272	100.286678490779	115.245137102665
ENSG00000051825	MPHOSPH9	24.7505171504813	27.0615738687166	15.6293738256101
ENSG00000052126	PLEKHA5	18.4794438890988	35.8975556542955	19.6046028351503
ENSG00000052344	PRSS8	15.502742720233	0.13140440437405	2.5669045279767
ENSG00000052723	SIKE1	183.670876497842	241.530192503594	111.012761282071
ENSG00000052749	RRP12	25.2938955859801	22.1973998845927	4.60028074958963
ENSG00000052795	FNIP2	26.1744443604161	54.081285156182	83.3139632675966
ENSG00000052802	MSMO1	449.405894272193	546.483403247891	534.46043333676
ENSG00000052841	TTC17	52.4529032257273	115.087985788768	48.3442457464719
ENSG00000052850	ALX4	0.145760733380902	0	0.127974289647942
ENSG00000053108	FSTL4	1.60476328665238	0.191230605590363	0.0357145876213749
ENSG00000053254	FOXN3	184.277424624313	88.780363528723	112.729429142553
ENSG00000053328	METTL24	0.096190451437399	2.42256080071352	1.24725911226061
ENSG00000053371	AKR7A2	32.2638179094667	16.5160822903005	16.5708213812781
ENSG00000053372	MRTO4	110.764801558003	103.448976888787	19.9870903583198
ENSG00000053438	NNAT	6.81383828941739	0.6342578952605	0.410337336324023
ENSG00000053501	USE1	12.0371370939908	24.7746069870441	8.2319724422256
ENSG00000053524	MCF2L2	0.0560424043650616	0.2237041884213	0.314590257119014
ENSG00000053702	NRIP2	2.62019505741497	1.1674497635888	1.31439196574704
ENSG00000053747	LAMA3	0.630903682480577	5.19253413634548	1.4371924104561
ENSG00000053770	AP5M1	43.5974261660672	69.6359743534365	59.5789488259297
ENSG00000053900	ANAPC4	14.9571292461182	50.788594657987	20.5625800734331
ENSG00000053918	KCNQ1	0.912217477884935	0.0711958829409061	0.595020418019583
ENSG00000054116	TRAPPC3	59.2306325291778	77.5870463419736	42.3823265662163
ENSG00000054118	THRAP3	89.4915745674605	77.9816793143221	58.3868169151468
ENSG00000054148	PHPT1	138.696869566006	106.381333066424	34.7665859306773
ENSG00000054179	ENTPD2	2.29305098490249	0	0.11857486488694
ENSG00000054219	LY75	0	0.412333612347906	0.976248179410587
ENSG00000054267	ARID4B	31.0530735527577	35.2820590129833	30.4425205982452
ENSG00000054277	OPN3	17.9653299347977	50.7023329865438	26.0967626022876
ENSG00000054282	SDCCAG8	10.1372647679883	25.2833384692514	22.7955475785428
ENSG00000054356	PTPRN	0.0264984243188391	0	0.00462638191174122
ENSG00000054392	HHAT	7.37997674442888	3.65770447521024	5.56969299627813
ENSG00000054523	KIF1B	44.3222462005276	24.6941179731367	26.0610947904172
ENSG00000054598	FOXC1	4.39819848159444	5.13942033391738	1.07296546726676
ENSG00000054611	TBC1D22A	27.1054306904921	19.580253978266	9.47155907134317
ENSG00000054654	SYNE2	9.17853923583055	9.08748219025568	32.5709364605133
ENSG00000054690	PLEKHH1	7.66253206902392	4.20608565502801	0.734211815965623
ENSG00000054793	ATP9A	46.242273613975	45.0861976945423	25.5462602646821
ENSG00000054803	CBLN4	0	0	1.62953199188155
ENSG00000054938	CHRDL2	0.0260338463698565	0.0500034459122491	3.36003133952016
ENSG00000054965	FAM168A	73.8537991341538	41.1573339444829	46.5274362330342
ENSG00000054967	RELT	9.28452616827798	5.92440514341033	2.94547287851851
ENSG00000054983	GALC	0.0378548918840558	27.5473829499074	18.575069550141
ENSG00000055044	NOP58	225.336271165657	132.796267030937	76.8638390073662
ENSG00000055070	SZRD1	109.64346603621	158.811216337596	68.8376222199647
ENSG00000055118	KCNH2	0.175599020325126	0.0194841013382212	0.0740642440615409
ENSG00000055130	CUL1	55.4427841176326	58.1691158060206	52.6369684173523
ENSG00000055147	FAM114A2	11.8280882093735	25.8388919190881	26.7875108105176
ENSG00000055163	CYFIP2	19.2491503337484	0.947855865442737	25.3493021862276
ENSG00000055208	TAB2	51.9434768262158	39.9129233023895	55.7221766867304
ENSG00000055211	GINM1	54.395498842364	35.5323140415872	61.7779759916388
ENSG00000055332	EIF2AK2	66.8501794753927	35.720028092405	81.544332149173
ENSG00000055483	USP36	24.5363729051392	21.6866685710241	10.4363475717131
ENSG00000055609	KMT2C	13.2117381139003	14.8601047345951	22.3820095023722
ENSG00000055732	MCOLN3	0.195558746835177	11.4879927809127	0.522626899136181
ENSG00000055813	CCDC85A	0	0.0176940973881013	0.0689197037041088
ENSG00000055917	PUM2	64.7425543158518	36.987734690448	64.2017991282558
ENSG00000055950	MRPL43	73.312975111683	61.9630933096227	21.801029371568
ENSG00000055955	ITIH4	0.0654597772542605	0.0619681011794889	12.3125087028262
ENSG00000055957	ITIH1	3.10907146980068	1.20058436718754	785.104567166243
ENSG00000056050	C4orf27	7.97844431462345	16.4419278021827	13.8448161561363
ENSG00000056097	ZFR	105.517288900071	68.699101880623	44.9525459747218
ENSG00000056277	ZNF280C	7.07391757036707	8.7027803245582	4.08651469840375
ENSG00000056291	NPFFR2	0	0.383207495840744	0
ENSG00000056487	PHF21B	0	0	0.00852228246899699
ENSG00000056558	TRAF1	3.13420428241801	7.62069573606834	6.85020344753239
ENSG00000056586	RC3H2	38.5225993162617	49.2781035268486	36.6100345945953
ENSG00000056736	IL17RB	76.8812139709709	21.106145591107	21.9364757974024
ENSG00000056972	TRAF3IP2	6.51198438824383	3.26955558593769	6.27716652027691
ENSG00000056998	GYG2	18.1890028101809	50.9830929255704	16.7454309311656
ENSG00000057019	DCBLD2	88.7177913980291	93.4014180435723	24.8749978040096
ENSG00000057252	SOAT1	46.1104055577605	64.7288289932288	47.7670785304118
ENSG00000057294	PKP2	23.8438537399047	15.0500338777253	31.5204928662312
ENSG00000057468	MSH4	0.0918056328552765	0.399598664286781	0.209615567273806
ENSG00000057593	F7	30.9379075478142	27.2784923293543	97.1347627286814
ENSG00000057608	GDI2	425.728142797858	391.734797917603	271.596824256146
ENSG00000057657	PRDM1	0	0.160548241728449	8.05431155946133
ENSG00000057663	ATG5	65.6615329797618	100.743191917175	67.5175703428324
ENSG00000057704	TMCC3	0.0517814361410174	14.5410419944941	14.9106347980113
ENSG00000057757	PITHD1	59.8595825742505	48.6580627425937	52.698662508142
ENSG00000057935	MTA3	41.3830271018505	10.4675315440461	7.5817474738835
ENSG00000058056	USP13	31.1559252145271	11.0271426906764	13.5200364336769
ENSG00000058063	ATP11B	31.6416050811127	49.4904158692291	47.1961706490474
ENSG00000058085	LAMC2	0	0.0750361752054431	1.00654344487024
ENSG00000058091	CDK14	0.910803247285624	61.0382940916681	48.6426669574143
ENSG00000058262	SEC61A1	243.388031587716	495.984648005281	172.658565425922
ENSG00000058272	PPP1R12A	46.5616109715456	82.0988175137028	44.2638778020386
ENSG00000058335	RASGRF1	0.198742477651459	0.0177406260222422	0.086311004055375
ENSG00000058404	CAMK2B	0.203185803502559	0.0293928934123182	2.82039426241745
ENSG00000058453	CROCC	1.51206012765408	1.41457001184395	0.692119126207342
ENSG00000058600	POLR3E	157.287336265327	40.8248771479113	19.2122680247551
ENSG00000058668	ATP2B4	11.3048303196783	5.84106346386247	36.7732316208536
ENSG00000058673	ZC3H11A	128.966048350846	101.351291053074	139.37808790414
ENSG00000058729	RIOK2	20.07387550552	31.1527570372336	23.9469931475129
ENSG00000058799	YIPF1	22.2654235655296	26.4880976403839	32.7876769233895
ENSG00000058804	NDC1	62.6792226028998	56.5136883356867	15.3754184679306
ENSG00000058866	DGKG	4.56534688019197	1.07512091929031	1.78398735226202
ENSG00000059122	FLYWCH1	11.696391488241	8.54746149951084	3.25422678010975
ENSG00000059145	UNKL	10.6454751976494	7.18312201007756	2.53678175718476
ENSG00000059377	TBXAS1	3.60647374339095	0.241363024076479	9.67345244419338
ENSG00000059378	PARP12	15.7866057253353	18.6816930963947	16.9442940355617
ENSG00000059573	ALDH18A1	217.563946378347	114.0124366844	25.3329692134331
ENSG00000059588	TARBP1	22.377000700646	17.1964666825256	8.67586047882131
ENSG00000059691	GATB	23.9516492951552	23.1318649667519	12.7077487501752
ENSG00000059728	MXD1	76.2541674991417	71.1223036674124	43.4182451288678
ENSG00000059758	CDK17	48.6512962289478	67.5610403701561	59.8177632265473
ENSG00000059769	DNAJC25	13.0518600419969	21.4291834981085	45.7950638888076
ENSG00000059804	SLC2A3	130.564178777365	0.130398742476236	30.0406184536544
ENSG00000059915	PSD	0.525316034803569	0.473412951771827	0.333836384476117
ENSG00000060069	CTDP1	10.20355154455	7.57505439252711	5.62437645808016
ENSG00000060138	YBX3	172.959512118153	71.187228542084	59.3741008859501
ENSG00000060140	STYK1	0.0278186727167261	0.397194876641523	0.394233888824756
ENSG00000060237	WNK1	25.9580721696033	24.1252122761165	33.2479819558071
ENSG00000060339	CCAR1	69.2374545426243	69.1641321464668	29.6428547755525
ENSG00000060491	OGFR	69.6398669717137	30.2465185807096	13.353320469003
ENSG00000060558	GNA15	0.0660040706010834	0.0682614805297517	1.374035990989
ENSG00000060566	CREB3L3	5.59460849057223	14.770005564033	113.011109436532
ENSG00000060642	PIGV	13.1051570290343	7.95861587226357	11.8389171892732
ENSG00000060656	PTPRU	21.5048855079355	1.6942527868828	2.62064468280842
ENSG00000060688	SNRNP40	65.216759753525	78.6051299831263	24.5579224413528
ENSG00000060709	RIMBP2	0.0335250671201571	0	0.371665340345148
ENSG00000060718	COL11A1	0.00713811320298581	2.18159826809681	0.0179377869492726
ENSG00000060749	QSER1	34.3816196115954	24.081145446278	17.6881092201803
ENSG00000060762	MPC1	324.920336940504	177.860729207543	528.821259660449
ENSG00000060971	ACAA1	49.1880057455306	29.1495479170774	249.428618226375
ENSG00000060982	BCAT1	431.217960142141	1033.16165950585	15.5885993821776
ENSG00000061273	HDAC7	7.57557263877041	9.18784565596204	2.93247738600556
ENSG00000061337	LZTS1	0.0591321535636942	0	1.08285513197438
ENSG00000061455	PRDM6	0.264836574995807	0.125185746583385	1.01753024739407
ENSG00000061492	WNT8A	0	0	0.0189319385222693
ENSG00000061656	SPAG4	11.9116242683749	2.94686733224961	1.0277483072434
ENSG00000061676	NCKAP1	105.024309509097	102.737213322494	72.1640545473951
ENSG00000061794	MRPS35	133.869255131834	163.834129314285	84.6936147553323
ENSG00000061918	GUCY1B3	0	0.0152687382445609	10.2484594850598
ENSG00000061936	SFSWAP	25.5756028016377	15.8572665083758	14.6270541495867
ENSG00000061938	TNK2	4.84899559328839	2.15416052668265	3.85729375149883
ENSG00000061987	MON2	18.3273367817858	32.4513118989314	50.4135874591845
ENSG00000062038	CDH3	0.146173221280626	0.0426513074116446	0.119776325805221
ENSG00000062096	ARSF	0	0	0.887229455837897
ENSG00000062194	GPBP1	105.196077294436	116.68757338572	91.7659073510545
ENSG00000062282	DGAT2	52.8931618787645	40.3615087619388	87.0715884334179
ENSG00000062370	ZNF112	3.71934095473747	5.79828849521191	2.73067924489167
ENSG00000062485	CS	145.114574598709	98.1965148997099	35.9263910955737
ENSG00000062524	LTK	0.201708225069249	0.25089720529989	0.725891598706838
ENSG00000062582	MRPS24	10.0499074826794	7.4933404203819	1.41699913944715
ENSG00000062598	ELMO2	29.5503392273027	18.7263875782534	10.4016837794791
ENSG00000062650	WAPAL	75.7543237774201	66.0600628697281	53.7504464430666
ENSG00000062716	VMP1	576.279003047767	270.561497179826	482.982227516037
ENSG00000062725	APPBP2	86.5895139133984	70.2921330198493	49.1311776777612
ENSG00000062822	POLD1	15.4766173089949	12.3995353823905	1.27188770691604
ENSG00000063015	SEZ6	0.137429005319862	0.0424187110134199	0.031282637671017
ENSG00000063046	EIF4B	847.758797462729	1034.19676374442	311.610673680914
ENSG00000063127	SLC6A16	0.371076961447117	1.00904740650588	2.78138673948479
ENSG00000063169	GLTSCR1	0.556526127708733	0.347493517780959	0.439429783650893
ENSG00000063176	SPHK2	4.90459506860168	3.09543872536808	1.88468522912556
ENSG00000063177	RPL18	974.077849761773	1220.82437208947	216.512798665451
ENSG00000063180	CA11	0.455094493037975	2.81244205479506	0.339255437004136
ENSG00000063241	ISOC2	39.3992487837225	40.8301498464454	31.5260620900114
ENSG00000063244	U2AF2	95.1625171148423	83.2325081644868	22.4696743627905
ENSG00000063245	EPN1	25.6334317477512	16.9820263341322	20.3255073809912
ENSG00000063322	MED29	40.479481637778	42.3092566506506	30.5329539573417
ENSG00000063438	AHRR	0.538202664037651	1.09262165703783	0.14228664165972
ENSG00000063587	ZNF275	24.9064961132354	7.80226692270541	34.4684625039043
ENSG00000063601	MTMR1	11.620226610431	13.832297595474	16.2752926815338
ENSG00000063660	GPC1	9.35215159762655	0.35171374895231	6.73034242135274
ENSG00000063761	ADCK1	5.42746504953743	4.67753129010539	2.8891011670988
ENSG00000063854	HAGH	73.7609222958332	47.7610599466108	102.095770144018
ENSG00000063978	RNF4	114.080941407568	302.660559617272	79.5580235401078
ENSG00000064012	CASP8	45.0103757073698	51.7629720641798	23.7029882992213
ENSG00000064042	LIMCH1	0.00801587095311657	1.09423478218255	14.5670317057167
ENSG00000064102	ASUN	36.5381881449533	29.0031284123037	14.8317273472743
ENSG00000064115	TM7SF3	55.6201000956926	34.3081900732645	69.54678904339
ENSG00000064195	DLX3	0.0859428002618274	0	0
ENSG00000064199	SPA17	11.0490329753714	6.95456083342911	5.86246953421288
ENSG00000064201	TSPAN32	0.499303605643654	0	0.678919807518953
ENSG00000064205	WISP2	0	0	3.23748228179067
ENSG00000064225	ST3GAL6	32.0110110788896	40.4349524003176	111.559000650354
ENSG00000064270	ATP2C2	0.380402558535957	0.0524550311447888	0.0107785291074827
ENSG00000064300	NGFR	4.85399369057404	0.0528073774587303	10.0971708085713
ENSG00000064309	CDON	10.1459642771675	8.1079101526424	3.57610414683184
ENSG00000064313	TAF2	21.0256141027273	23.6675250774957	17.9845404689898
ENSG00000064393	HIPK2	89.3902698737664	32.6720956424678	60.8288101616315
ENSG00000064419	TNPO3	45.2052857732615	62.8777593544427	27.0164781357814
ENSG00000064489	MEF2BNB-MEF2B	0.412121667617496	1.11127952698179	0.0812695156205273
ENSG00000064490	RFXANK	43.3343429228825	57.1341436977186	6.10082914383067
ENSG00000064545	TMEM161A	19.2407898181442	25.1509120733739	3.10847029526927
ENSG00000064547	LPAR2	1.20807293323507	0.712501686670385	0.626004963287337
ENSG00000064601	CTSA	112.821685568993	103.404876335658	40.0448208950528
ENSG00000064607	SUGP2	32.5986398661516	60.5784844308567	16.1055340826531
ENSG00000064651	SLC12A2	16.3041166838473	36.7584286598343	20.9148413448709
ENSG00000064652	SNX24	48.3217684716133	28.8497446675231	27.5142459386821
ENSG00000064655	EYA2	0	0	0.402105876614129
ENSG00000064666	CNN2	98.1248224334268	78.7762881859277	21.3050993614704
ENSG00000064687	ABCA7	3.91437060926425	2.12608364627757	0.725903041982941
ENSG00000064692	SNCAIP	0.0462823935464117	4.97942303791266	1.21638433648136
ENSG00000064703	DDX20	11.1823270232674	17.1256026010641	7.95508632286747
ENSG00000064726	BTBD1	80.7459857213211	72.8989840674892	66.868235175556
ENSG00000064763	FAR2	1.05216019009786	1.65126580364749	3.72349727370609
ENSG00000064787	BCAS1	0.75326454551981	13.0059869289369	0.0676635514492169
ENSG00000064886	CHI3L2	0.403689510735296	0.0828749041057411	0.473664164294844
ENSG00000064932	SBNO2	16.0622156450054	7.10789048052117	6.917876231669
ENSG00000064933	PMS1	33.6909384545189	43.2292971436565	14.5201222653746
ENSG00000064961	HMG20B	28.5807826359284	30.9736177212575	19.4670524275812
ENSG00000064989	CALCRL	0.265239616926354	1.32438988731858	40.6438400568834
ENSG00000064995	TAF11	69.4734678406783	67.4494540300228	35.7801391818666
ENSG00000064999	ANKS1A	18.1109763496067	7.22610092005439	11.9523766112339
ENSG00000065000	AP3D1	59.9428070671362	71.412426144123	23.3021772696817
ENSG00000065029	ZNF76	12.7577099035432	12.5302960465303	8.38365490059845
ENSG00000065054	SLC9A3R2	23.1993082108744	6.99294870843846	46.8259664786839
ENSG00000065057	NTHL1	21.2915184302542	12.6183234082304	7.7204428195208
ENSG00000065060	UHRF1BP1	61.3397430467523	28.550242226105	11.0227295858658
ENSG00000065135	GNAI3	132.918748848743	194.300379018574	115.914771032237
ENSG00000065150	IPO5	216.721821148708	89.7182195411454	55.4507701678134
ENSG00000065154	OAT	96.5190263818258	168.141884372137	83.9160143418158
ENSG00000065183	WDR3	51.5052798349006	37.8035107764924	29.6450423165358
ENSG00000065243	PKN2	48.9724652817446	48.6444831793111	42.1845085359067
ENSG00000065268	WDR18	23.3945980836902	18.6608280932582	4.91405459452642
ENSG00000065308	TRAM2	293.057081100349	81.100464123152	79.5059867192996
ENSG00000065320	NTN1	0.282358391097078	4.1818248301545	5.16976313927946
ENSG00000065325	GLP2R	0.597659357446471	0.0353881947762026	0.662443428517916
ENSG00000065328	MCM10	12.4577503618037	18.8255366688427	0.326794358750491
ENSG00000065357	DGKA	2.69590468130157	2.59726292446395	3.50438274549426
ENSG00000065361	ERBB3	112.990063667763	87.3120215303055	26.417024878874
ENSG00000065371	ROPN1	0	0	0.0377881757238023
ENSG00000065413	ANKRD44	0.150629867413978	2.49402772862779	23.3163615776464
ENSG00000065427	KARS	178.385991417649	170.122838027917	44.2143589312473
ENSG00000065457	ADAT1	18.8272350004456	20.7126419658622	15.4905064001249
ENSG00000065485	PDIA5	53.6246997158422	25.5213217244671	59.2591089277714
ENSG00000065491	TBC1D22B	22.1958447208029	9.94722374719354	4.77936679316025
ENSG00000065518	NDUFB4	57.346831775757	81.411352646167	44.5566220883554
ENSG00000065526	SPEN	13.6300794517048	6.17958449572821	14.1849406100312
ENSG00000065534	MYLK	14.9125852686636	7.91382948556989	52.1542824285133
ENSG00000065548	ZC3H15	274.625591026294	199.77250361967	87.304633438085
ENSG00000065559	MAP2K4	76.7572577800648	63.7892135454083	64.5407384945983
ENSG00000065600	TMEM206	18.0131458831608	12.890932739332	2.40926620543789
ENSG00000065609	SNAP91	0	0.102866440369677	0.0149796947362547
ENSG00000065613	SLK	47.4503422883425	106.761499836855	52.6534868437553
ENSG00000065615	CYB5R4	15.3995678104522	26.0501355463738	17.2404843567754
ENSG00000065618	COL17A1	0.025190757270786	0.097613426088835	0.027154683504604
ENSG00000065621	GSTO2	6.58202199662259	9.09328760159571	4.01058526670427
ENSG00000065665	SEC61A2	11.9006897540678	14.555017512867	8.99724731426302
ENSG00000065675	PRKCQ	0.448234974189615	0	1.79874175401649
ENSG00000065717	TLE2	0.13126063965714	2.23912528538035	1.92037466170577
ENSG00000065802	ASB1	61.6312713077509	36.644710779644	20.9320057182995
ENSG00000065809	FAM107B	51.6508046446311	69.7317524936941	309.441093963773
ENSG00000065833	ME1	0.1133004181172	72.2805241014306	12.8740271981363
ENSG00000065882	TBC1D1	23.2114563659629	29.2253046903817	22.7800767246471
ENSG00000065883	CDK13	23.4781918173255	32.4573587168883	24.8877776441037
ENSG00000065911	MTHFD2	1074.99682796031	541.543202944817	24.7993484895824
ENSG00000065923	SLC9A7	17.8987816908606	8.99437663733401	17.6016674868603
ENSG00000065970	FOXJ2	7.28184479552386	4.83521257277786	7.03556321599284
ENSG00000065978	YBX1	789.39781341363	798.791947929654	213.792893892313
ENSG00000065989	PDE4A	2.63082645977355	0.556284928400268	1.236500941725
ENSG00000066027	PPP2R5A	52.5950698308188	57.3212197031826	77.2843530750304
ENSG00000066032	CTNNA2	0.0123346945064729	0	0.00736902967644336
ENSG00000066044	ELAVL1	84.9148621477777	67.9892264251359	36.4098303925967
ENSG00000066056	TIE1	0.55253602378163	0	3.89105750423666
ENSG00000066084	DIP2B	54.043397634067	57.6449538914829	26.6918594497042
ENSG00000066117	SMARCD1	58.4432453014258	75.1865075311977	12.5419746569279
ENSG00000066135	KDM4A	19.6084588335647	36.7639324481124	14.1131800620809
ENSG00000066136	NFYC	39.6092081688677	28.6176994274365	18.7422267842075
ENSG00000066185	ZMYND12	0.360311865751472	0.700098913651468	2.9744478384723
ENSG00000066230	SLC9A3	0.104477613583773	0.29871876657455	0.0612842194499552
ENSG00000066248	NGEF	24.2813011752103	14.9232690897589	15.2219337627599
ENSG00000066279	ASPM	20.5249924578404	18.7708475235844	0.827739853642243
ENSG00000066294	CD84	0	0	34.2907951832042
ENSG00000066322	ELOVL1	38.3083266584346	40.7477627031463	10.9859114795362
ENSG00000066336	SPI1	0.043262127055791	0	6.01322597929899
ENSG00000066379	ZNRD1	75.9735476166497	32.0293147465858	12.9679861530029
ENSG00000066382	MPPED2	0.0880286638388553	0.0332289150949428	2.77153496491109
ENSG00000066405	CLDN18	0.188942950193941	0.232819237978328	0.0307209214853812
ENSG00000066422	ZBTB11	27.2307801052325	34.0101071025594	24.1657397079328
ENSG00000066427	ATXN3	38.6021520064792	28.3867026862274	49.8546244076727
ENSG00000066455	GOLGA5	31.320233746374	44.5235185267037	53.3140238831855
ENSG00000066468	FGFR2	1.36519334902762	0.453284963327445	30.564169205613
ENSG00000066557	LRRC40	29.1738784116372	40.7316058612857	35.8200966802699
ENSG00000066583	ISOC1	57.3170658868245	52.0214113582378	96.1606644968131
ENSG00000066629	EML1	1.12787417415868	4.78965378868888	5.66217382879857
ENSG00000066651	TRMT11	81.1831861770814	71.4982430616397	89.9899570289023
ENSG00000066654	THUMPD1	136.519733888574	82.5835959349695	70.652534776436
ENSG00000066697	MSANTD3	29.4281246968382	85.720174608965	17.4801868583784
ENSG00000066735	KIF26A	0.0187476875610862	0	0.238453927862097
ENSG00000066739	ATG2B	15.19240093072	11.3425941130511	36.5579667184061
ENSG00000066777	ARFGEF1	24.7298190868751	33.5346330574243	34.2144064462379
ENSG00000066813	ACSM2B	10.6488313602268	3.66013307436103	351.327549457558
ENSG00000066827	ZFAT	5.10041818932982	5.53982897366579	2.99147697033351
ENSG00000066855	MTFR1	66.3713273586709	132.295154302771	63.5407147226996
ENSG00000066923	STAG3	2.50501630429276	3.72663105809987	2.45299255667963
ENSG00000066926	FECH	26.1509732084511	33.1929426365606	39.9990086697933
ENSG00000066933	MYO9A	12.4156488096642	23.7977333194691	10.6971822701885
ENSG00000067048	DDX3Y	59.7202386043774	0.0490228252728361	30.9779172131768
ENSG00000067057	PFKP	0.875105852899485	0.0700708854237979	2.37975794292923
ENSG00000067064	IDI1	246.568520935844	383.167106320802	176.953392868869
ENSG00000067066	SP100	9.20112257287274	17.8502334717476	41.6954384806595
ENSG00000067082	KLF6	150.833717670564	105.678881556082	325.478922588525
ENSG00000067113	PPAP2A	18.0536139807813	23.7649443768054	62.8538774119649
ENSG00000067141	NEO1	16.3751160723767	6.99523316104167	10.6220519988934
ENSG00000067167	TRAM1	215.639703339972	674.426980651694	343.183523545377
ENSG00000067177	PHKA1	8.15612844808439	0.0958910419454661	2.91847703768379
ENSG00000067182	TNFRSF1A	51.1973029014707	24.1403094947969	70.4057979947228
ENSG00000067191	CACNB1	2.1853005834241	3.72954977200471	0.245017212572614
ENSG00000067208	EVI5	20.880486875511	30.9995933331721	56.1810416935435
ENSG00000067221	STOML1	2.315596466361	6.91343034789217	3.70191390174106
ENSG00000067225	PKM	481.756755369891	357.975146341445	24.9375215677847
ENSG00000067248	DHX29	14.7749861271952	21.5183137922565	21.4669517031607
ENSG00000067334	DNTTIP2	37.9723416540184	66.1918603982434	34.0667157543549
ENSG00000067365	METTL22	33.3576981065555	15.8549021484476	6.01388865548069
ENSG00000067369	TP53BP1	10.9131334098092	18.905371043881	7.88678299737784
ENSG00000067445	TRO	5.23468762451106	0.0157832105812406	0.299358073331533
ENSG00000067533	RRP15	72.9327177222937	152.800339498961	54.4742661940019
ENSG00000067560	RHOA	394.558540291111	552.966731958616	303.347099769562
ENSG00000067596	DHX8	43.5166989659959	26.4748405418397	14.6699654029953
ENSG00000067606	PRKCZ	34.030724346131	1.32019908668949	5.17317557554511
ENSG00000067646	ZFY	7.30524962410095	0.0122226059264441	7.36656208079785
ENSG00000067704	IARS2	100.264698063957	72.6465720471798	59.6119312087767
ENSG00000067715	SYT1	0.0613911485401001	22.0059039998525	2.47218471339461
ENSG00000067798	NAV3	0.0884310308966812	0.208396591010647	1.49071317046943
ENSG00000067829	IDH3G	14.6949881511227	16.7965567405727	12.8885355639039
ENSG00000067836	ROGDI	18.7454531736454	20.4957290626242	6.68853883378944
ENSG00000067840	PDZD4	0.109284727613838	0.0126321262281033	0.701708791340658
ENSG00000067842	ATP2B3	0	0	0.0143733814252499
ENSG00000067900	ROCK1	35.3046825631889	82.5486305816291	50.5004168932495
ENSG00000067955	CBFB	170.923339896321	181.931031469489	91.6641522050346
ENSG00000067992	PDK3	7.74266162226587	3.74356733288209	8.95724383200566
ENSG00000068001	HYAL2	40.2886814854677	22.8340910011568	12.4592614095716
ENSG00000068024	HDAC4	17.7970989707014	5.70992247039849	6.14018803689116
ENSG00000068028	RASSF1	17.8277066776644	13.9965580019855	8.65303153508945
ENSG00000068078	FGFR3	163.862060054084	74.1437940902005	8.8257063993947
ENSG00000068079	IFI35	29.2570849967315	8.26436568040419	11.671168490819
ENSG00000068097	HEATR6	13.2267717698359	12.311131140343	3.90563622207824
ENSG00000068120	COASY	52.8509143636224	26.4682824554253	12.7977684939038
ENSG00000068137	PLEKHH3	12.0103744007083	7.65202482458925	1.7294496734191
ENSG00000068305	MEF2A	48.3002075205865	83.3129309558189	90.8821105291893
ENSG00000068308	OTUD5	27.9246031044945	51.1330644301114	13.1504328414966
ENSG00000068323	TFE3	22.016164939636	35.7571689557775	11.8310588937395
ENSG00000068354	TBC1D25	4.06350993533587	7.54354007872123	2.32063716317285
ENSG00000068366	ACSL4	821.194283166865	296.36821381991	169.762425630599
ENSG00000068383	INPP5A	54.0362404954687	58.9705568772562	15.6751371970084
ENSG00000068394	GPKOW	19.0147211709331	46.2207498099291	8.3147368911726
ENSG00000068400	GRIPAP1	17.7668530391574	37.450237189105	13.7384114984597
ENSG00000068438	FTSJ1	32.9504411590997	62.1831815943642	11.257457356787
ENSG00000068489	PRR11	55.4344226297951	14.2240288084779	1.03579059178457
ENSG00000068615	REEP1	0.553306803296767	14.2185418982441	6.28616243661408
ENSG00000068650	ATP11A	67.2578952879178	10.108279602716	20.258214948495
ENSG00000068654	POLR1A	42.3804228085582	29.0685131527719	8.8480519763946
ENSG00000068697	LAPTM4A	235.762083778966	125.40975428694	184.048378794998
ENSG00000068724	TTC7A	21.3749267740771	5.2913110779691	5.66335975539622
ENSG00000068745	IP6K2	65.8248374601996	140.895874489467	23.1535713295996
ENSG00000068781	STON1-GTF2A1L	0	0	0.0542376421211741
ENSG00000068784	SRBD1	22.7748849836002	20.0367187212094	19.3656972597544
ENSG00000068796	KIF2A	25.8555305364295	69.0687232008346	12.4942367593638
ENSG00000068831	RASGRP2	0.061760645485495	0.492023372319253	2.63980373554738
ENSG00000068878	PSME4	66.4434186731598	38.3174470456486	46.3858905261438
ENSG00000068885	IFT80	9.73725710262566	9.56641694246913	7.85298438250264
ENSG00000068903	SIRT2	18.0262780855412	22.4058422944887	16.1742012409252
ENSG00000068912	ERLEC1	149.662919801413	107.002591682029	64.0541179185739
ENSG00000068971	PPP2R5B	5.65215750414732	11.7676861489308	4.41468533256587
ENSG00000068976	PYGM	0.148249776671515	0.0768780249237122	0.286710638046526
ENSG00000068985	PAGE1	0.745282143562887	0.220435969424113	0
ENSG00000069011	PITX1	42.871774492185	6.37455472351573	0
ENSG00000069020	MAST4	3.20821450280627	5.65141635510092	10.1595167552359
ENSG00000069122	GPR116	0	0.475887206674342	22.559860348224
ENSG00000069188	SDK2	0.0379066221418436	0	0.101041344115651
ENSG00000069248	NUP133	33.753718241215	45.346344954562	16.2353523758247
ENSG00000069275	NUCKS1	574.563633430264	522.63814978713	670.341722002188
ENSG00000069329	VPS35	131.47185369235	124.725656651586	43.0630601691794
ENSG00000069345	DNAJA2	257.849164215456	121.356134224828	87.6603580739507
ENSG00000069399	BCL3	3.3985976704052	3.34309975453459	11.4258255727868
ENSG00000069424	KCNAB2	8.75706758245568	1.19918351004687	10.0104768540875
ENSG00000069431	ABCC9	3.64086970089847	6.02733166105164	96.4539729795138
ENSG00000069482	GAL	0	3.82768313386346	0.0365633409153742
ENSG00000069493	CLEC2D	24.3415919564313	36.0939976519256	30.1102822852192
ENSG00000069509	FUNDC1	20.8603670951115	32.226296287098	11.3395121642675
ENSG00000069535	MAOB	10.9859640357085	18.6710425233383	145.490199306273
ENSG00000069667	RORA	34.9808241536319	8.2571688526232	351.8086534071
ENSG00000069696	DRD4	0.648254264832069	0.339084232430256	0.0814474830816144
ENSG00000069702	TGFBR3	405.90185755398	31.7141471336435	64.1947742723063
ENSG00000069712	KIAA1107	1.22208001117204	3.12780480935639	2.24517771051804
ENSG00000069764	PLA2G10	0.156436480918448	0	0.0421976942966243
ENSG00000069812	HES2	0.967775677584022	0.242566767002028	0.0723145730038868
ENSG00000069849	ATP1B3	117.301645351852	79.869349031695	30.5586441999011
ENSG00000069869	NEDD4	29.10950780075	67.7257852852761	53.665026730208
ENSG00000069943	PIGB	7.30299868943109	8.9053366510608	7.21395648774695
ENSG00000069956	MAPK6	191.991105548498	274.067509160455	80.2650567322022
ENSG00000069966	GNB5	23.8539459926627	46.783023365773	22.2172709429474
ENSG00000069974	RAB27A	13.9110727822157	36.7527756333742	129.045368985668
ENSG00000069998	CECR5	0	24.4633083884668	13.6238591190801
ENSG00000070010	UFD1L	36.78082972267	99.1759875469478	38.9647843364102
ENSG00000070018	LRP6	60.7075611236556	50.5348593539053	54.0015414132886
ENSG00000070019	GUCY2C	0.0351357117240571	0.755561090551065	0.0757029400964794
ENSG00000070031	SCT	0.0964532668784847	0	0.0288116979972417
ENSG00000070047	PHRF1	13.7128278061982	8.32433365099357	8.88210362386348
ENSG00000070061	IKBKAP	140.991228592168	65.7146995652958	21.1390152398212
ENSG00000070081	NUCB2	53.1703925469315	165.924838643104	72.4303925520092
ENSG00000070087	PFN2	133.373625743326	74.0470609788459	24.1513671601468
ENSG00000070159	PTPN3	14.5972632920269	57.4823238519881	70.0679074404844
ENSG00000070182	SPTB	0.111327850284774	0.119026056642628	0.426976278412421
ENSG00000070190	DAPP1	0.0418765073280254	0.0804325891542227	9.08284701658861
ENSG00000070193	FGF10	0	0.0469020571914264	0.901606837317818
ENSG00000070214	SLC44A1	74.4365183222939	75.4699104076316	109.441025003617
ENSG00000070269	TMEM260	11.8324593958123	21.3229937654916	15.4900199761843
ENSG00000070366	SMG6	13.1672893402271	7.32181135527092	5.69711016949327
ENSG00000070367	EXOC5	57.0148274887849	69.8483812103987	75.4295023171911
ENSG00000070371	CLTCL1	4.32368652830117	3.49485574248064	2.17782287622111
ENSG00000070388	FGF22	0.220676926266886	0.189497587750554	0.0205557143606052
ENSG00000070404	FSTL3	16.5794219813044	39.4161721433893	9.81997239575405
ENSG00000070413	DGCR2	52.8544668361103	54.3248851155807	13.8395072254848
ENSG00000070423	RNF126	57.5364270035642	40.5465750385804	9.25783251219655
ENSG00000070444	MNT	8.4528089662435	5.31726804274547	4.37353199240454
ENSG00000070476	ZXDC	24.7789496253064	28.4748858819016	16.5170681488898
ENSG00000070495	JMJD6	38.1563933537293	31.1466539120959	11.1154276364433
ENSG00000070501	POLB	23.9484848438811	46.478485297862	25.9316687430327
ENSG00000070526	ST6GALNAC1	0	0.703200600977882	0.0926891472782347
ENSG00000070540	WIPI1	61.627914563922	57.8135147260219	14.8087318523562
ENSG00000070601	FRMPD1	0.0164461404892098	0.0305254038954994	0.979793270848108
ENSG00000070610	GBA2	29.6189853479375	51.5002815348239	11.0464289231154
ENSG00000070614	NDST1	44.5824252039874	31.5862911246316	30.780357199918
ENSG00000070669	ASNS	242.893769360422	299.763640051427	3.4129845298776
ENSG00000070718	AP3M2	17.2890016494724	24.4497672570804	9.23856536977756
ENSG00000070729	CNGB1	0.145841953013504	0.0439342212920776	0.0285228058085807
ENSG00000070731	ST6GALNAC2	102.012248336897	26.1370955269571	1.42218589617414
ENSG00000070756	PABPC1	299.193456009521	240.224892817967	196.633986002549
ENSG00000070759	TESK2	10.9343227746924	2.66878670804493	3.89413330043147
ENSG00000070761	CFAP20	128.92612242452	56.2044386526307	29.1831847294774
ENSG00000070770	CSNK2A2	181.217641445463	91.226847923059	62.933672191863
ENSG00000070778	PTPN21	5.37679561049939	7.44102366188877	8.21895626385245
ENSG00000070785	EIF2B3	38.8986486087312	19.3872249945504	18.8048730790002
ENSG00000070808	CAMK2A	0.401623025400396	0	0.228774712073076
ENSG00000070814	TCOF1	26.5909715836933	15.5900531626049	3.03938897029771
ENSG00000070831	CDC42	382.888022518956	421.079737626865	290.97852555989
ENSG00000070882	OSBPL3	25.8212363743178	34.1742025368447	6.26941794383684
ENSG00000070886	EPHA8	0.0350913475919736	0	0.0104821883369686
ENSG00000070915	SLC12A3	0.0366011196815106	0	0.0428394820441057
ENSG00000070950	RAD18	23.3477128980451	70.9715108262729	9.12031488855525
ENSG00000070961	ATP2B1	78.6438798645889	165.703402597513	37.5904492361387
ENSG00000070985	TRPM5	0.144471803455431	0.126412583401489	0.00386188609327633
ENSG00000071051	NCK2	45.718136182507	44.1738571416685	9.72947351852066
ENSG00000071054	MAP4K4	301.987051456569	171.201715858664	37.8008150980096
ENSG00000071073	MGAT4A	228.459633874302	216.953867037065	39.7518610761644
ENSG00000071082	RPL31	2592.13605771344	2623.20949335077	517.458669771025
ENSG00000071127	WDR1	110.15833273407	154.004980081565	68.1715947987112
ENSG00000071189	SNX13	33.3831054428503	67.6781537551481	48.7060602067396
ENSG00000071205	ARHGAP10	1.25905462943065	0.0249111307573269	12.6518898165146
ENSG00000071242	RPS6KA2	0.468846917655799	0.0387451776798741	7.04431159149201
ENSG00000071243	ING3	14.2985615291844	28.0604781081636	17.7423200420122
ENSG00000071246	VASH1	2.36694925311262	2.00731815752971	7.37158289864365
ENSG00000071282	LMCD1	7.42458524550569	42.9670033535479	7.24335010880236
ENSG00000071462	WBSCR22	65.6250394399158	68.9355026058462	19.3909372332186
ENSG00000071537	SEL1L	95.1976315940148	210.413764873002	248.271328833882
ENSG00000071539	TRIP13	23.0919462033288	16.3936929784696	0.640553927998854
ENSG00000071553	ATP6AP1	51.1545807185101	49.100907109415	13.196776741245
ENSG00000071564	TCF3	57.5879331104557	31.0172610450752	3.21015798265005
ENSG00000071575	TRIB2	5.97793186384142	0.142478633037909	21.012901195477
ENSG00000071626	DAZAP1	158.976649860479	120.168506034348	34.0423853194791
ENSG00000071655	MBD3	67.0773830177403	50.2275238200671	13.3561170181203
ENSG00000071794	HLTF	24.6567389266973	51.5273131192286	28.4195667454005
ENSG00000071859	FAM50A	48.3347282195165	108.891935931332	16.4044859527881
ENSG00000071889	FAM3A	21.5435540015091	25.3500394670763	17.5760427952042
ENSG00000071894	CPSF1	28.9994037137233	20.789411447665	6.54444631757982
ENSG00000071909	MYO3B	0.0465628024344588	0.00953727838996156	0.0710430918242813
ENSG00000071967	CYBRD1	1.13246911930336	11.6151771009766	88.7334693999296
ENSG00000071991	CDH19	0	10.7023764752714	28.8517689917979
ENSG00000071994	PDCD2	137.335997855209	147.762828030763	41.3617956498049
ENSG00000072041	SLC6A15	0	0	0.00620226302805254
ENSG00000072042	RDH11	215.416880389258	286.563359533118	116.45911443131
ENSG00000072062	PRKACA	19.8777485143845	14.9389140755376	33.0628689933751
ENSG00000072071	LPHN1	1.72593656874283	3.02877507814065	0.395245999841018
ENSG00000072080	SPP2	0.411503808219104	0.778381769684169	270.493372617447
ENSG00000072110	ACTN1	81.5566149283982	29.9115740156577	39.101825115235
ENSG00000072121	ZFYVE26	8.24992851737621	10.617835957973	4.43594302499638
ENSG00000072133	RPS6KA6	0	0	2.64971012088892
ENSG00000072134	EPN2	19.0620177451335	12.3182485933039	7.71950622198928
ENSG00000072135	PTPN18	12.1306422105713	5.11006929223774	15.7956162751821
ENSG00000072163	LIMS2	0.901328837891501	0.0617528894872585	4.8710872502936
ENSG00000072182	ASIC4	0.128968332811685	0.0293928934123182	0.0188646712184052
ENSG00000072195	SPEG	0.064564394039009	0.0714916293892596	0.0167496403037181
ENSG00000072201	LNX1	1.5111788721848	7.44230795608325	4.7195671918376
ENSG00000072210	ALDH3A2	149.433918944167	103.689830685413	308.175143712079
ENSG00000072274	TFRC	412.264608821111	265.167176685418	100.845824850306
ENSG00000072310	SREBF1	27.4575528688983	27.8423392490132	15.375205298539
ENSG00000072315	TRPC5	0	0.0796788527823592	1.74249130298111
ENSG00000072364	AFF4	59.9399282366242	54.0620645546955	63.1398482883716
ENSG00000072401	UBE2D1	63.8336455571046	98.2934876513869	64.3156969057144
ENSG00000072415	MPP5	35.110476370136	23.8880046422727	37.1309471935029
ENSG00000072422	RHOBTB1	64.4120906565673	38.4248263554905	8.51793346963791
ENSG00000072501	SMC1A	35.8929416088665	76.3652169539672	29.8680167834552
ENSG00000072506	HSD17B10	43.8673195969878	96.7779115218397	74.5289406620414
ENSG00000072518	MARK2	18.3117906525085	9.91937586668056	7.58504025749265
ENSG00000072571	HMMR	41.50744883209	15.3110316241191	0.993802765344601
ENSG00000072609	CHFR	19.5718211839159	26.0164971027752	9.73051525990544
ENSG00000072657	TRHDE	0.0126675394304694	5.36481798218539	7.29242238768442
ENSG00000072682	P4HA2	49.241146786556	15.9182270810215	9.03357982641273
ENSG00000072694	FCGR2B	0	0.353734051817886	12.9276724740383
ENSG00000072736	NFATC3	64.8417455852332	38.0486889924941	20.7885067276503
ENSG00000072756	TRNT1	37.5260396227004	71.200289562042	30.211503246601
ENSG00000072778	ACADVL	99.5924899755801	60.3324473648197	208.084155658648
ENSG00000072786	STK10	12.0648585667726	4.83490888487725	10.1930223834934
ENSG00000072803	FBXW11	74.7350811426177	81.304762781808	53.8830204883631
ENSG00000072818	ACAP1	0.930353513144681	0.600843615033797	2.31810249163004
ENSG00000072832	CRMP1	1.73940735363967	0.296090273611396	0.147858773254265
ENSG00000072840	EVC	8.62725479780067	2.28923507879441	2.9915913923559
ENSG00000072849	DERL2	53.6519394777594	155.452693160411	56.978940141148
ENSG00000072858	SIDT1	0.207996020801734	0.0931659094958198	1.44535534322599
ENSG00000072864	NDE1	115.985430948895	23.3307752994817	7.87885959872689
ENSG00000072952	MRVI1	0.214215063624467	0.014018650163558	3.16427342704964
ENSG00000072954	TMEM38A	6.66668642359895	7.12533695976278	3.69472509877206
ENSG00000072958	AP1M1	32.4433779809022	45.5988578407395	28.76779920025
ENSG00000073008	PVR	104.119970864992	119.955408264528	58.06974262873
ENSG00000073050	XRCC1	17.5316486690044	13.5637492136915	2.70342304583117
ENSG00000073060	SCARB1	75.8094216127749	52.5891820376155	85.2186419534295
ENSG00000073067	CYP2W1	35.0228640603301	0.283948839051705	0.0143178295546374
ENSG00000073111	MCM2	52.976976242528	50.6811205846682	1.78685699595269
ENSG00000073146	MOV10L1	0.079680071936892	0.138624944570432	0.116682181650914
ENSG00000073150	PANX2	1.07245974576968	0.867925565449555	0.908862600590352
ENSG00000073169	SELO	10.7702856292444	8.32365279185726	15.4415549604292
ENSG00000073282	TP63	0	0.694951960324291	0.426840525134851
ENSG00000073331	ALPK1	1.07746999767081	9.08476724525048	12.9568320971621
ENSG00000073350	LLGL2	30.99535841543	17.1537036933004	5.56733642313597
ENSG00000073417	PDE8A	50.861144346769	54.7444454749557	42.3931120740796
ENSG00000073464	CLCN4	7.69350514513326	10.9266619167248	6.79178367274325
ENSG00000073536	NLE1	31.4942175740338	37.2380994789622	4.0442168427494
ENSG00000073578	SDHA	100.686609879673	56.6024181038601	119.433771383224
ENSG00000073584	SMARCE1	76.4054927547711	84.580728266811	41.3008082870877
ENSG00000073598	FNDC8	0.982572262972829	0.873900671468823	0.0215532838561219
ENSG00000073605	GSDMB	12.5202713715642	16.6309934875703	37.320757503985
ENSG00000073614	KDM5A	36.4315407937396	38.7069841971696	32.6365815504985
ENSG00000073670	ADAM11	0.601269385571927	0.218199263401772	0.125338786981528
ENSG00000073711	PPP2R3A	0.502709425525115	1.11596806761322	2.50231334736367
ENSG00000073712	FERMT2	54.9850113123716	38.594238729938	112.502886242698
ENSG00000073734	ABCB11	0	0.350574701231342	106.628256520272
ENSG00000073737	DHRS9	0.030966575155724	0.0336816515771801	2.1451810404346
ENSG00000073754	CD5L	0	0	51.7343194996046
ENSG00000073756	PTGS2	0	0.0909184215829443	6.73490833206074
ENSG00000073792	IGF2BP2	112.01000464142	56.3437473731269	2.5599710999226
ENSG00000073803	MAP3K13	13.8626576213054	10.3552353643481	21.9648490662157
ENSG00000073849	ST6GAL1	267.833388917376	194.189081956412	780.755324040285
ENSG00000073861	TBX21	0	0	0.71329284649309
ENSG00000073910	FRY	9.48951899347869	15.1946980436625	9.76224027282161
ENSG00000073921	PICALM	101.491618051475	129.396394375468	198.214297897596
ENSG00000073969	NSF	19.6372766058169	23.0053021957299	15.3199884414512
ENSG00000074047	GLI2	0	0	0.167738695482367
ENSG00000074054	CLASP1	42.2154120527646	31.2338932094981	28.6022700793343
ENSG00000074071	MRPS34	80.9516003821466	96.162644150626	24.4420756269845
ENSG00000074181	NOTCH3	0.137002177480238	0.346540301009972	2.18141648560946
ENSG00000074201	CLNS1A	226.073140994668	117.34785886409	133.074023415318
ENSG00000074211	PPP2R2C	7.19866075434187	0.136157679353397	0.0359325063802227
ENSG00000074219	TEAD2	21.729869983722	32.6436180872711	5.15581378491684
ENSG00000074266	EED	18.8988341045842	16.534381642343	17.4382840382884
ENSG00000074276	CDHR2	11.2784177650538	0.480432581097714	16.2896564529555
ENSG00000074317	SNCB	0	0	0.033584105729677
ENSG00000074319	TSG101	56.1977076632844	63.2404971670762	30.2928611695164
ENSG00000074356	C17orf85	31.9990884396	35.9588667548552	21.5695454218965
ENSG00000074370	ATP2A3	0.047011446297068	2.10863081559112	1.5809920446391
ENSG00000074410	CA12	0.139445219579754	17.6531833456331	0.462644255199266
ENSG00000074416	MGLL	0.0749509462367844	28.185406354103	123.918741849701
ENSG00000074527	NTN4	14.6152061948593	20.4000725097776	24.8580675016282
ENSG00000074582	BCS1L	26.8508894696741	18.9396035362241	10.1349548207496
ENSG00000074590	NUAK1	7.98777366348364	33.8659856446084	10.0067462143742
ENSG00000074603	DPP8	26.5253528961782	52.8131763302066	24.7874544613194
ENSG00000074621	SLC24A1	7.64273767314696	9.52253535610921	3.02686186176212
ENSG00000074657	ZNF532	0.0190103889980079	6.05286929129375	4.64034361329124
ENSG00000074660	SCARF1	0.224121435913448	0.232007762941003	2.95879574086551
ENSG00000074695	LMAN1	452.457582639825	316.956356056063	514.568100354263
ENSG00000074696	PTPLAD1	244.684175718666	306.442965843662	154.689318558174
ENSG00000074706	IPCEF1	0.0268047803170277	0.816921237337279	4.82985690396707
ENSG00000074755	ZZEF1	8.27581147866605	10.7658595504258	11.1424644556263
ENSG00000074771	NOX3	0.50131989305044	0.124430879267715	0
ENSG00000074800	ENO1	1610.04626072539	1013.82303560191	251.184605123475
ENSG00000074803	SLC12A1	0.0106975441447047	0	0.0571483676338243
ENSG00000074842	C19orf10	196.684283529977	205.71868597796	55.9435483810377
ENSG00000074855	ANO8	3.25762114367135	3.98654436839738	1.2409662491047
ENSG00000074935	TUBE1	43.6911257047019	48.2147039967161	76.4203119897181
ENSG00000074964	ARHGEF10L	43.093932017528	15.9684661416082	25.5880599923934
ENSG00000074966	TXK	0.0245913407504378	0.293966676553098	5.44905300339507
ENSG00000075035	WSCD2	0	0	0.0299916992804051
ENSG00000075043	KCNQ2	0.0280948087121524	0	0.00514625910727174
ENSG00000075073	TACR2	0	0.0641555268136765	0.0615406415375181
ENSG00000075089	ACTR6	24.8670509318359	63.0399184780852	16.801827769412
ENSG00000075131	TIPIN	14.416671526349	29.9824513264347	4.9817731143078
ENSG00000075142	SRI	0.426155520745417	162.156293953347	37.6857678157436
ENSG00000075151	EIF4G3	25.8322382793414	48.882092681948	18.4623046712852
ENSG00000075188	NUP37	38.664104928148	36.8595975098573	8.70398758830972
ENSG00000075213	SEMA3A	3.21088527928989	34.1970298417149	9.26997843680259
ENSG00000075218	GTSE1	8.92185260423894	3.76114017161295	0.143155925420744
ENSG00000075223	SEMA3C	0.0987427917901848	9.0386033805535	5.47633812221835
ENSG00000075234	TTC38	73.2963383510279	39.2660009194317	95.3224637178889
ENSG00000075239	ACAT1	85.4292525442002	54.2887552436506	607.98131362619
ENSG00000075240	GRAMD4	21.9427385187369	23.4362283287774	60.5797858231114
ENSG00000075275	CELSR1	0.400245489389595	10.1388837196485	0.46217776455071
ENSG00000075290	WNT8B	0.137176487482263	0.119905163233957	0.00998587260131671
ENSG00000075292	ZNF638	74.8018885693872	90.452398091589	73.9307581357722
ENSG00000075303	SLC25A40	21.1715005541152	41.5585349222477	18.3923221204471
ENSG00000075336	TIMM21	35.1644368722315	48.2442151746481	25.2522495042536
ENSG00000075340	ADD2	0.218788896911357	0.0176052649234229	0.367459217485074
ENSG00000075391	RASAL2	12.1519822276743	9.16960151859344	13.6218445469718
ENSG00000075399	VPS9D1	11.8422553476909	5.08205741056003	3.00022733306018
ENSG00000075407	ZNF37A	61.1460357319278	84.9900954852335	40.2678164743586
ENSG00000075413	MARK3	44.3399302741719	51.5219015690732	34.9224321275568
ENSG00000075415	SLC25A3	480.525047418432	658.645972225216	257.70450233859
ENSG00000075420	FNDC3B	248.166904485467	82.3668547875297	125.306406806917
ENSG00000075426	FOSL2	49.0302890191987	26.7326505464563	63.6453585364635
ENSG00000075461	CACNG4	0.111337881202992	2.22160198281473	0.021356150162316
ENSG00000075539	FRYL	10.3738790758245	11.4872949786297	17.1526264826921
ENSG00000075568	TMEM131	25.7956606762763	19.1037346430405	18.031763576009
ENSG00000075618	FSCN1	29.8235867387926	2.04064898161171	4.87102065670432
ENSG00000075624	ACTB	846.998940199649	932.39776837383	649.52464071228
ENSG00000075643	MOCOS	26.7278676779545	11.5584771030414	26.9829118873163
ENSG00000075651	PLD1	76.5808704826406	37.4311710749176	34.299285796386
ENSG00000075673	ATP12A	0	0	0.00336044661153296
ENSG00000075702	WDR62	6.42138933199044	5.72630969596714	0.187274296626351
ENSG00000075711	DLG1	59.1485961410776	61.9989203280029	54.0756382621597
ENSG00000075785	RAB7A	116.504674486071	151.343357721166	125.683249737774
ENSG00000075790	BCAP29	38.2289359567695	73.7982211230587	71.5088052872177
ENSG00000075826	SEC31B	1.72999361825635	2.07830238951988	4.26388457612662
ENSG00000075856	SART3	46.9897947476013	94.0615309982545	16.9584885430518
ENSG00000075884	ARHGAP15	0.0272777897399814	0	16.5126571450758
ENSG00000075886	TUBA3D	0.502027774611585	0.0283792186237882	0.117021438430934
ENSG00000075914	EXOSC7	59.256704860696	51.8042949556735	19.0141211210833
ENSG00000075945	KIFAP3	8.2124820442374	9.07880309817622	16.7758484276232
ENSG00000075975	MKRN2	53.3515119007928	104.665502588699	22.7058557245772
ENSG00000076003	MCM6	11.1723007989312	35.0956791204288	5.63682879008992
ENSG00000076043	REXO2	81.2771396562069	91.2797526139351	66.0769717001142
ENSG00000076053	RBM7	56.5448872912568	38.2051148740439	65.9739407724013
ENSG00000076067	RBMS2	9.28483192259099	20.1320249638649	16.0898843632135
ENSG00000076108	BAZ2A	20.9106192430105	16.749623180533	8.69216068791231
ENSG00000076201	PTPN23	5.01861632628721	5.56127374582603	3.59601452688297
ENSG00000076242	MLH1	28.9201328751328	78.4611731200294	15.8004718337657
ENSG00000076248	UNG	67.9368313176084	79.2965382490968	24.498925344032
ENSG00000076258	FMO4	0.191632587459092	1.42875417469144	42.6028310197966
ENSG00000076321	KLHL20	11.8828810058128	9.37625966979498	20.2465741023941
ENSG00000076344	RGS11	0.0277440767440837	0	0.404711472825462
ENSG00000076351	SLC46A1	40.8277126776202	35.2263256961915	22.4140305360053
ENSG00000076356	PLXNA2	2.72128549466169	4.08791392905999	4.87818609166128
ENSG00000076382	SPAG5	21.3008774626981	12.0198386177047	4.54524873965873
ENSG00000076513	ANKRD13A	52.5837339721533	38.0440686733621	34.1665982614976
ENSG00000076554	TPD52	42.6426953499804	80.1888684009886	72.6883202497603
ENSG00000076555	ACACB	4.58418294421914	3.10765330538733	38.8688529834488
ENSG00000076604	TRAF4	95.8118219597509	53.7449296213875	13.9700945100196
ENSG00000076641	PAG1	3.14395832828486	75.8288355314426	65.3067390993608
ENSG00000076650	GPATCH1	8.03689917009221	14.7197399273493	4.38132233342137
ENSG00000076662	ICAM3	5.45115170140591	7.9555025744058	11.6481669095731
ENSG00000076685	NT5C2	74.1116854880645	177.705895578158	57.2594342294183
ENSG00000076706	MCAM	28.4096949304909	9.20665676610439	9.86590799729031
ENSG00000076716	GPC4	0.414506730281263	0.676135384324931	2.92875603646025
ENSG00000076770	MBNL3	821.652554378619	390.741142564774	518.821469832458
ENSG00000076826	CAMSAP3	18.5491165084469	5.4337774620025	2.97599311931708
ENSG00000076864	RAP1GAP	16.6926163726835	13.921082797281	10.5726694472613
ENSG00000076924	XAB2	6.2471339346318	4.29264836622397	5.21771477498247
ENSG00000076928	ARHGEF1	22.4254315889413	8.43617757011852	6.78935895317858
ENSG00000076944	STXBP2	9.68400188901134	7.00928037639678	4.27191568528736
ENSG00000076984	MAP2K7	28.3457023548265	20.2806029253618	6.11998721572673
ENSG00000077009	NMRK2	0	0.191538623324886	0
ENSG00000077044	DGKD	33.3720872286146	8.98005668075009	5.37697886137329
ENSG00000077063	CTTNBP2	0.0148747154299317	1.80664832023476	1.54499475382419
ENSG00000077080	ACTL6B	0.113082256659852	0.0599486070226157	0
ENSG00000077092	RARB	0.165377682463739	14.9556830825971	9.62803752984708
ENSG00000077097	TOP2B	72.5283132500262	124.566407934728	58.063416110572
ENSG00000077147	TM9SF3	218.455140282291	337.102600566372	241.68086910814
ENSG00000077150	NFKB2	11.854944592842	7.10745146597952	6.72660428600431
ENSG00000077152	UBE2T	35.2481135153626	32.0233922720452	1.34933775480283
ENSG00000077157	PPP1R12B	15.1217853992937	12.8745792170048	33.3248616669182
ENSG00000077232	DNAJC10	184.261858624273	343.665732112014	68.0476985525479
ENSG00000077235	GTF3C1	35.5181147445739	15.3338706284361	9.78063216650078
ENSG00000077238	IL4R	31.343969227507	8.93634151389925	49.8917014118213
ENSG00000077254	USP33	39.8473774411977	56.4308731271387	43.3876424767669
ENSG00000077264	PAK3	0.0446961374052707	0	0.566329363436739
ENSG00000077274	CAPN6	0	0	0.220160580976083
ENSG00000077279	DCX	0	0	0.0102575888540869
ENSG00000077312	SNRPA	58.2750146752149	40.6813938696096	8.47205413600985
ENSG00000077327	SPAG6	0.0254592704239827	0.194893574800603	0
ENSG00000077348	EXOSC5	20.4858651406451	21.0783052388215	3.80000443857067
ENSG00000077380	DYNC1I2	79.4222043710431	91.3447638802474	41.4931336641417
ENSG00000077420	APBB1IP	0	0.0293928934123182	29.2309659313554
ENSG00000077454	LRCH4	2.8978859382094	3.60126905995669	1.58808472643461
ENSG00000077458	FAM76B	36.3527739884159	36.4025694422556	62.1122781543203
ENSG00000077463	SIRT6	8.28622857581514	9.78621351437085	1.6932721856401
ENSG00000077514	POLD3	12.1694125363747	20.7873797827814	11.2403141786433
ENSG00000077522	ACTN2	0.0394434588575703	0	0.206361640582094
ENSG00000077549	CAPZB	49.6736983701951	42.5745010405914	48.6544364736618
ENSG00000077585	GPR137B	1.45771067799062	10.5573434450911	13.9684272026495
ENSG00000077616	NAALAD2	9.93599010356742	11.6996020712141	0.700891431410253
ENSG00000077684	JADE1	31.7520171875638	27.2077364445886	29.6324484207847
ENSG00000077713	SLC25A43	24.810873692896	27.7680505007812	14.8532079040507
ENSG00000077721	UBE2A	77.6811070257174	97.7509168782706	53.8554221021463
ENSG00000077782	FGFR1	77.7207392257452	18.7872586992249	7.29173743440054
ENSG00000077800	FKBP6	0.0358759102413877	0.0597715241037082	0
ENSG00000077935	SMC1B	0.135255694613725	0.412648295914833	0.0272434454989136
ENSG00000077942	FBLN1	54.2609220966837	21.465473702523	4.94827861336903
ENSG00000077943	ITGA8	0	0	6.17993595585508
ENSG00000077984	CST7	0.258464071175599	0.201421848349482	6.05121296110356
ENSG00000078018	MAP2	0.0135402223607255	6.88735785464493	4.01239157055558
ENSG00000078043	PIAS2	21.8863980087998	26.9098159655048	36.0158913687344
ENSG00000078053	AMPH	0	0	0.308877172950616
ENSG00000078061	ARAF	12.4715574963663	13.7710982045474	16.074364937157
ENSG00000078070	MCCC1	16.5837509374277	30.36664309384	41.0659311481718
ENSG00000078081	LAMP3	0.209205773003477	34.1774336935175	1.290367052051
ENSG00000078098	FAP	0	0	3.89650787142722
ENSG00000078114	NEBL	0.0486755682898845	1.66758097683313	9.16861694051496
ENSG00000078124	ACER3	29.7857229775585	42.1587657826551	36.532903281869
ENSG00000078140	UBE2K	175.685197558463	279.130454908097	230.872919123243
ENSG00000078142	PIK3C3	31.8706813335878	24.9510608088085	31.3057504369486
ENSG00000078177	N4BP2	28.6991869575832	65.4084564290344	31.4051737727794
ENSG00000078237	C12orf5	30.1357446772215	17.4858373833413	13.893224528288
ENSG00000078246	TULP3	16.8359279515166	16.7630491171538	5.77436374775384
ENSG00000078269	SYNJ2	68.7113860685204	36.9391490861154	6.14228287671111
ENSG00000078295	ADCY2	0	0	0.0317227579105544
ENSG00000078304	PPP2R5C	83.6017315301982	54.800011738265	87.1613347524547
ENSG00000078328	RBFOX1	0.050395282908673	0	0
ENSG00000078369	GNB1	138.955421967931	121.652558302456	96.7660704557384
ENSG00000078399	HOXA9	0.0431036577259162	6.67396453923139	0.0515022293870107
ENSG00000078401	EDN1	2.57174824187193	3.58725838269905	3.78327073825727
ENSG00000078403	MLLT10	41.537346644091	40.1291704321954	17.0944250875742
ENSG00000078487	ZCWPW1	2.92475187588993	11.2656856043012	4.0844895230986
ENSG00000078549	ADCYAP1R1	0	0	0.417341514211763
ENSG00000078579	FGF20	0	0	0.123510842090545
ENSG00000078589	P2RY10	0	0	2.04693070003846
ENSG00000078596	ITM2A	0	0	5.02201312435991
ENSG00000078618	NRD1	40.1392676725797	51.2473673354016	64.1776399483992
ENSG00000078668	VDAC3	114.475019583438	120.425015756966	69.328024832056
ENSG00000078674	PCM1	102.87202757599	99.7515726379855	88.8337263064804
ENSG00000078687	TNRC6C	9.38024235831454	5.18472861921578	4.52702514172178
ENSG00000078699	CBFA2T2	20.2419348673974	19.0141349777279	9.07671665851259
ENSG00000078725	BRINP1	0	0	0.184683525038614
ENSG00000078747	ITCH	108.151028294087	116.792741978066	115.844278389117
ENSG00000078795	PKD2L2	0.456401630633121	0.0819137766357021	0.0690378861914081
ENSG00000078804	TP53INP2	38.7310517559898	24.8933195862743	42.5043473095593
ENSG00000078808	SDF4	153.624338626428	114.445222625082	59.0984748119037
ENSG00000078814	MYH7B	0.445029456969062	0.211095779499667	0.143417438433311
ENSG00000078898	BPIFB2	157.299887801881	0.22484805622805	0.0152610397674066
ENSG00000078900	TP73	1.51348917297298	0.106443756133453	0.085171179987957
ENSG00000078902	TOLLIP	38.2154957170176	42.4916902515761	53.5147167443039
ENSG00000078967	UBE2D4	23.9564387349215	30.0254932113596	43.7017095066195
ENSG00000079101	CLUL1	0.143072407372291	0.223515000786133	0.0357778917881946
ENSG00000079102	RUNX1T1	0.0354436703589613	0	2.236534495456
ENSG00000079112	CDH17	0.0155873084228465	3.5076225329579	0.0560491513606013
ENSG00000079134	THOC1	34.0538662320789	68.4295572966903	24.9323670311482
ENSG00000079150	FKBP7	14.7748380042804	24.2304857804329	12.2917222174508
ENSG00000079156	OSBPL6	0.0735456159948446	20.555155516728	7.03487762603848
ENSG00000079215	SLC1A3	0.0478240438903542	6.88892375712088	17.9734828811044
ENSG00000079246	XRCC5	289.625668109753	279.27565422663	167.831759020082
ENSG00000079257	LXN	3.78834391580088	1.43601497934116	9.84356853905659
ENSG00000079263	SP140	0.454847343605351	0.134582168688998	1.92264176394702
ENSG00000079277	MKNK1	17.5253170640556	19.1180960834902	21.2716620897301
ENSG00000079308	TNS1	5.72228776869828	1.26068061515915	28.8801160136978
ENSG00000079313	REXO1	9.25119554620623	4.05497275994286	2.04570422193426
ENSG00000079332	SAR1A	232.869221315148	344.524507684247	255.482095087286
ENSG00000079335	CDC14A	9.54518810907394	10.6932585744126	4.19282375486875
ENSG00000079337	RAPGEF3	0.146672003177713	0.153249286370844	1.46634251083201
ENSG00000079385	CEACAM1	67.0209019754658	20.6172867202975	31.5384479723736
ENSG00000079387	SENP1	19.170249416263	38.7873769656757	11.312209036295
ENSG00000079393	DUSP13	2.27590926361006	1.20137646172392	0.0104926183751149
ENSG00000079432	CIC	7.786614753001	4.10094760532874	2.965018148705
ENSG00000079435	LIPE	0.0229819187329678	0.1259139696509	0.226237904970679
ENSG00000079459	FDFT1	309.252466802589	187.910683007806	49.8082945397852
ENSG00000079462	PAFAH1B3	25.734476454032	58.1103839792885	2.70852097679629
ENSG00000079482	OPHN1	10.0763577817481	10.7757020474207	13.7350965657152
ENSG00000079557	AFM	0.247515264754063	0.959424176292449	623.964248723514
ENSG00000079616	KIF22	44.9757112642363	15.0266895682309	3.37897901909439
ENSG00000079689	SCGN	28.1661064856155	112.43764324555	1.09029487799113
ENSG00000079691	LRRC16A	6.72822473368461	4.6726833377176	6.21893052885119
ENSG00000079739	PGM1	78.412143966134	43.339301602061	191.881750444792
ENSG00000079785	DDX1	87.9974116730703	55.8124425395665	51.2970761700685
ENSG00000079805	DNM2	41.3813123979202	35.0278112411763	21.5401908325142
ENSG00000079819	EPB41L2	80.9525006960074	52.260126440621	30.1488264368209
ENSG00000079841	RIMS1	0	0	0.0575326169651262
ENSG00000079931	MOXD1	0.0403119323703686	1.6001344327647	3.91312064732103
ENSG00000079950	STX7	120.214205780955	333.490503678707	104.792980322103
ENSG00000079974	RABL2B	10.8248660307886	16.7872800885127	7.42015513501055
ENSG00000079999	KEAP1	45.2149848678861	22.4066234693611	13.5994900945912
ENSG00000080007	DDX43	0	9.963301748561	0.647664254117602
ENSG00000080031	PTPRH	31.5437365738598	8.17919952304052	5.88395964610141
ENSG00000080166	DCT	0.0469592329700946	0.0462894307389817	0.563364628836898
ENSG00000080189	SLC35C2	61.9091295257976	61.1215034582304	15.6111769323856
ENSG00000080200	CRYBG3	12.8762475430568	16.4600094231717	12.6053976574229
ENSG00000080224	EPHA6	0.0114803076182415	1.36082172784364	0.0422718883419958
ENSG00000080293	SCTR	0.419564589312969	0.410005579180709	0.446239986127448
ENSG00000080298	RFX3	13.7764664650411	8.48694283123218	9.58243745242386
ENSG00000080345	RIF1	66.68014749597	60.5928246247396	31.3196548234008
ENSG00000080371	RAB21	146.932898158339	267.975003743417	169.282994442534
ENSG00000080493	SLC4A4	0.0785587926807251	9.60135863992003	46.7454214034307
ENSG00000080503	SMARCA2	18.7956885874701	1.84299779164746	35.9282535635868
ENSG00000080546	SESN1	40.9555943047353	19.7421523610828	46.5282930246835
ENSG00000080561	MID2	0.0336297914068021	1.82623296542787	5.54370354892455
ENSG00000080573	COL5A3	0.00673957534889756	0.018559042099281	2.09018870830196
ENSG00000080603	SRCAP	12.2287718088975	4.56500335888038	6.37647441351349
ENSG00000080608	KIAA0020	58.8406386088061	29.3768323917416	27.0076198657098
ENSG00000080618	CPB2	109.060325200765	30.2882431363979	726.555453115418
ENSG00000080644	CHRNA3	0.481945606092678	0.122157465146975	0.0248670666060796
ENSG00000080709	KCNN2	0.0202884457916813	0	10.9381700662121
ENSG00000080802	CNOT4	14.6409841430264	15.1057695215049	15.7743053440444
ENSG00000080815	PSEN1	73.458731149468	67.7093296933071	54.0784924826292
ENSG00000080819	CPOX	51.1341622773482	44.4164038002108	34.9545924076367
ENSG00000080822	CLDND1	84.552001851042	85.8063972669909	63.4962564678641
ENSG00000080823	MOK	8.9161477950683	3.92510304214844	5.23668642687829
ENSG00000080824	HSP90AA1	344.778488429779	279.126769508137	502.270302560451
ENSG00000080839	RBL1	21.0078101297195	15.1999584179126	2.95484022945041
ENSG00000080845	DLGAP4	14.2540003583698	5.75436333321901	5.49577310183487
ENSG00000080854	IGSF9B	0.0245493015838146	0.00890057552109072	0.0628460822048899
ENSG00000080910	CFHR2	0	0.0944577682607266	36.0073179446117
ENSG00000080986	NDC80	30.4063669447942	21.6353809914605	1.29939464365408
ENSG00000081014	AP4E1	13.0699785131955	16.4237971449957	10.9286002905707
ENSG00000081019	RSBN1	17.3977861091584	13.5319092635254	18.1468575679944
ENSG00000081026	MAGI3	8.8493044454906	11.6237557045656	17.7050772851441
ENSG00000081041	CXCL2	1.37508480418924	15.6753088499349	429.581491491934
ENSG00000081051	AFP	11523.9913661564	1041.68571329625	2.6984826447743
ENSG00000081052	COL4A4	0.050150767964718	0.058779256740572	8.54462532493746
ENSG00000081059	TCF7	14.1284617713621	5.192489404599	2.81285114412416
ENSG00000081087	OSTM1	49.3843763126888	126.315016365271	55.7351620589192
ENSG00000081138	CDH7	0	0	0.00447204472730723
ENSG00000081148	IMPG2	0.168904597715319	2.08549889338144	0.479770535207467
ENSG00000081154	PCNP	233.87583049759	376.126932124432	204.704363899003
ENSG00000081177	EXD2	16.6180282575342	14.4300853854174	8.32124968799126
ENSG00000081181	ARG2	69.9626293494255	52.9162362453646	2.44030993867257
ENSG00000081189	MEF2C	0.126591635351214	5.91368048186329	33.0141191461292
ENSG00000081237	PTPRC	0	0.0150000458347485	42.7235094052156
ENSG00000081248	CACNA1S	0.00627924149369004	0.00523080573799794	0.00375136302632176
ENSG00000081277	PKP1	0	0	0.00606130250468771
ENSG00000081307	UBA5	63.382167303786	153.047365195639	69.0011133781531
ENSG00000081320	STK17B	10.6662149501899	17.8963383315547	71.1940722103908
ENSG00000081377	CDC14B	90.2021628333452	59.7034325259857	70.6156123714579
ENSG00000081386	ZNF510	12.7245859924448	21.6805936848103	10.2501780799885
ENSG00000081479	LRP2	0.0260575115255412	3.94330706959485	1.08165510035828
ENSG00000081665	ZNF506	1.24191032122909	59.7104787731551	9.90712877322206
ENSG00000081692	JMJD4	20.8897908265147	22.1689729477697	5.85970166653924
ENSG00000081721	DUSP12	38.5082234727404	44.424171987082	7.99356203816387
ENSG00000081760	AACS	38.143541807878	11.768201859275	3.16791341701278
ENSG00000081791	KIAA0141	36.4227192060271	22.305481400829	28.6072518276503
ENSG00000081800	SLC13A1	0	0	0.0269673251682088
ENSG00000081803	CADPS2	36.7570712699865	36.4110412159205	13.7941484857132
ENSG00000081818	PCDHB4	0.15241680108407	1.367693840669	0.332438962331333
ENSG00000081842	PCDHA6	0.10410736687868	0.142596577617265	0.123043873033373
ENSG00000081853	PCDHGA2	0.14525716070333	2.72453377580788	0.587261376147456
ENSG00000081870	HSPB11	21.1487409085229	31.030132917326	21.472660438875
ENSG00000081913	PHLPP1	15.0285808214386	3.95115619035024	11.2896763915861
ENSG00000081923	ATP8B1	3.5040773425976	14.6397427846342	17.1850208196042
ENSG00000081985	IL12RB2	0.0832221560974587	0.10475808830747	1.07460995817142
ENSG00000082014	SMARCD3	1.12675313389382	10.1017639760974	2.2959997920615
ENSG00000082068	WDR70	28.5954623654923	50.4852246811497	18.8520497385375
ENSG00000082074	FYB	0.0454647643272741	0.0154205151799138	21.5632841090674
ENSG00000082126	MPP4	0.114479075343515	0.452414247494956	0.210318749074519
ENSG00000082146	STRADB	43.5483120043023	38.1930292670867	59.1881942470282
ENSG00000082153	BZW1	477.372950975485	505.276060009806	463.853169998959
ENSG00000082175	PGR	0	0	1.31466321802375
ENSG00000082196	C1QTNF3	4.76898792492437	10.212295674861	6.67245314812052
ENSG00000082212	ME2	24.2375809002727	29.3182765415623	28.357352645581
ENSG00000082213	C5orf22	21.1930994348885	45.9286623301213	17.5511104557173
ENSG00000082258	CCNT2	64.4896640074396	75.1741263350868	67.859116978715
ENSG00000082269	FAM135A	29.3329680277668	24.9264241592191	11.3996842857918
ENSG00000082293	COL19A1	0	0.104112671088647	0.227548860038022
ENSG00000082397	EPB41L3	0	0.0090096782656325	8.71658671943798
ENSG00000082438	COBLL1	59.7010167010254	29.6514305568705	102.216353475952
ENSG00000082458	DLG3	12.1394842715786	0.365210365223613	2.01496692773254
ENSG00000082482	KCNK2	0	0.0299743035113078	0.0164047242464628
ENSG00000082497	SERTAD4	0	0	0.042237915239487
ENSG00000082512	TRAF5	2.42440044918988	8.98902081864907	8.41703545431616
ENSG00000082515	MRPL22	39.1535358135009	78.2127435533094	26.3867170431546
ENSG00000082516	GEMIN5	20.604642057106	16.0215153352752	8.65343888256032
ENSG00000082556	OPRK1	0.0340793383628114	0	0.0475995199318257
ENSG00000082641	NFE2L1	104.878980986754	162.539718997834	56.4906396153404
ENSG00000082684	SEMA5B	0.0487864782718704	0.0318383771127573	0.19042461079791
ENSG00000082701	GSK3B	73.5758386090118	89.7733841682819	48.0879746301235
ENSG00000082781	ITGB5	82.514953615236	46.1351989247848	34.5438883884201
ENSG00000082805	ERC1	21.5800033502484	14.4006755269243	27.8931733165033
ENSG00000082898	XPO1	161.50307813928	182.968580362734	72.303545491702
ENSG00000082929	C4orf6	0	0.208564467085279	0.112181717733941
ENSG00000082996	RNF13	69.7200690345401	67.0093660568235	114.117875877161
ENSG00000083067	TRPM3	0.0737099831139857	0.368701832615263	0.432298607165376
ENSG00000083093	PALB2	20.1404782399566	12.0823863589027	5.00538471295412
ENSG00000083097	DOPEY1	6.60786012341437	6.09871950008295	15.0929465891711
ENSG00000083099	LYRM2	190.266015469105	438.709150100956	144.502668559873
ENSG00000083123	BCKDHB	14.8985966059412	25.0259168797264	89.3138633162734
ENSG00000083168	KAT6A	21.9800041438601	27.6572662598207	23.2976332158334
ENSG00000083223	ZCCHC6	15.7100225918447	15.1907382258732	50.3238226734475
ENSG00000083290	ULK2	0.034042329486524	3.50847963290454	5.9655353202377
ENSG00000083307	GRHL2	0.0187976015322286	0.247946334217309	0.829209752204008
ENSG00000083312	TNPO1	151.13873414987	165.352002354006	106.776169218613
ENSG00000083444	PLOD1	67.2217739875249	19.7066775624675	27.5577076476541
ENSG00000083454	P2RX5	0.853794070409681	0.711648872207758	0.703939181639568
ENSG00000083457	ITGAE	3.55352232926644	4.15359301272577	1.27097986297238
ENSG00000083520	DIS3	41.6717390214262	55.1106448903136	45.3570607522262
ENSG00000083535	PIBF1	10.9218840180314	18.5620878846567	25.1507885956994
ENSG00000083544	TDRD3	11.1037456369775	10.6228898547434	20.5367026265154
ENSG00000083635	NUFIP1	16.7000864188744	16.9137035306505	7.78099214947087
ENSG00000083642	PDS5B	19.9555047111039	16.6553388092314	22.6164182433216
ENSG00000083720	OXCT1	6.60980992925385	33.8946021031033	3.48365637343726
ENSG00000083750	RRAGB	11.6935279179452	4.41426482669075	12.7476306245605
ENSG00000083799	CYLD	15.7208728463578	9.63286159700358	46.9297670763138
ENSG00000083807	SLC27A5	6.85039971575671	1.35207370328008	123.318206324821
ENSG00000083812	ZNF324	6.89576458973278	6.59335465875349	2.4764858012431
ENSG00000083814	ZNF671	0.133311632722117	3.4950277327599	2.50336878119286
ENSG00000083817	ZNF416	4.47839723335208	4.94721345329038	1.74332092174585
ENSG00000083828	ZNF586	3.318603880937	16.8634269348692	9.75679911327179
ENSG00000083838	ZNF446	6.94746437363364	6.24616017320878	2.51824171151493
ENSG00000083844	ZNF264	29.0811890049388	23.4404929355147	33.4363759296547
ENSG00000083845	RPS5	879.41434546398	1241.51163046772	131.417540798938
ENSG00000083857	FAT1	144.319653360873	22.7685511835937	32.7674886631838
ENSG00000083896	YTHDC1	64.6189066898805	98.4843104050217	49.9182522092554
ENSG00000083937	CHMP2B	63.7293976072377	159.71861121747	102.335270900078
ENSG00000084070	SMAP2	26.2094443181346	27.6353330894558	63.1682674609229
ENSG00000084072	PPIE	15.167808076505	50.9369268766734	23.3220188375045
ENSG00000084073	ZMPSTE24	92.8447035297287	115.938860318587	67.6222577264095
ENSG00000084090	STARD7	355.352094659798	363.961526978772	145.612331806024
ENSG00000084092	NOA1	29.6950174058015	18.4813331456717	5.51739345384899
ENSG00000084093	REST	37.8109530143391	40.7039139050862	35.8840743043329
ENSG00000084110	HAL	6.29980580539821	65.3068098175782	233.984871799374
ENSG00000084112	SSH1	7.40266118821262	8.07300263766679	10.3454804921122
ENSG00000084207	GSTP1	0.932679063726039	536.289064760685	11.7881695933871
ENSG00000084234	APLP2	541.553519201401	468.915002489972	269.725113672164
ENSG00000084444	KIAA1467	13.5288976397341	1.79207995666686	4.0190484404433
ENSG00000084453	SLCO1A2	0.131826731295836	37.6968085364558	4.10981293720542
ENSG00000084463	WBP11	40.3430778999823	33.569936186664	20.811317364262
ENSG00000084623	EIF3I	165.25133949803	145.930107975279	61.3859939694282
ENSG00000084628	NKAIN1	0.294568997644172	6.23423503277868	0
ENSG00000084636	COL16A1	2.70685443059958	1.33269253055892	1.40566864458404
ENSG00000084652	TXLNA	135.932177258471	111.448494997922	58.518895207299
ENSG00000084674	APOB	3212.11358062079	762.839520416348	3019.93868512195
ENSG00000084676	NCOA1	15.1038386396061	12.6841295407626	25.5022937810381
ENSG00000084693	AGBL5	39.3476177233695	9.82606879716199	2.74330363956699
ENSG00000084710	EFR3B	0.907757694697052	0.870509643158357	0.193371389446583
ENSG00000084731	KIF3C	12.3491880004182	2.47579108368905	0.56572908947894
ENSG00000084733	RAB10	361.268238411456	274.343606070453	176.368645257182
ENSG00000084734	GCKR	12.6441194244256	1.4024071250649	65.2853401524556
ENSG00000084754	HADHA	181.829071320419	120.543147225009	175.066239959247
ENSG00000084764	MAPRE3	1.51226454558795	2.37542649164959	10.200218915033
ENSG00000084774	CAD	15.1853008082839	8.82416403936838	3.84449376204417
ENSG00000085063	CD59	261.930916824612	116.927245171209	723.765990101836
ENSG00000085117	CD82	1.30207175137985	1.29040819250648	22.8895197697571
ENSG00000085185	BCORL1	1.77094364694517	1.16621269505044	0.824489290911304
ENSG00000085224	ATRX	36.8344103940647	53.0040391996421	32.7696390324828
ENSG00000085231	TAF9	94.1886235585448	123.67112507731	43.9255462686735
ENSG00000085265	FCN1	0	0	9.63258809644209
ENSG00000085274	MYNN	18.311791982372	27.6611269553358	24.3197018660644
ENSG00000085276	MECOM	0.151295624081296	16.3361969466468	2.85538368983694
ENSG00000085365	SCAMP1	97.6787246194681	126.929892166659	53.7136740794882
ENSG00000085377	PREP	19.7905024977837	12.3602676053644	17.3332728291866
ENSG00000085382	HACE1	12.5960336448651	10.8599691312851	8.86505003453263
ENSG00000085415	SEH1L	67.9306996909553	95.0678886248426	47.7927576765815
ENSG00000085433	WDR47	6.09518562964318	4.2389436438906	4.38638260690069
ENSG00000085449	WDFY1	173.727848771344	136.536127261105	68.2225878841817
ENSG00000085465	OVGP1	1.80531520649652	10.1728170375345	2.06820397259121
ENSG00000085491	SLC25A24	24.1420376345465	43.6640443393851	12.6672338608898
ENSG00000085511	MAP3K4	23.5847082638182	18.0492461922754	9.56279611548464
ENSG00000085514	PILRA	0.205550266010013	0.768535015934542	3.33632155986956
ENSG00000085552	IGSF9	0.0299168607436656	0.0906905020924087	4.21823120603862
ENSG00000085563	ABCB1	47.4660374380662	55.4911619761831	47.6382413726385
ENSG00000085644	ZNF213	2.85886890490504	2.5519794980506	0.545974778976806
ENSG00000085662	AKR1B1	48.8771406264762	11.1946378111253	6.9243445024304
ENSG00000085719	CPNE3	69.4804602781364	66.736801818572	114.425790747561
ENSG00000085721	RRN3	92.1890775155437	46.6679526343557	38.3898839628568
ENSG00000085733	CTTN	111.685829194396	122.509041125196	51.2487190880718
ENSG00000085741	WNT11	0.76352073766877	0.299159874521113	6.77052317443404
ENSG00000085760	MTIF2	59.1661519404056	61.880423794753	27.735106925041
ENSG00000085788	DDHD2	43.2148641329431	35.1900983385897	18.0522494717917
ENSG00000085831	TTC39A	0.984669388618682	11.6253760841754	0.95020429522168
ENSG00000085832	EPS15	39.970116571131	35.6581275684488	61.4266647988549
ENSG00000085840	ORC1	8.23718126415861	5.43223619304397	0.272146769264974
ENSG00000085871	MGST2	244.310394201412	118.317128197388	131.075706850998
ENSG00000085872	CHERP	6.86648132369926	4.61658584999636	3.5686029412102
ENSG00000085978	ATG16L1	49.4420850845177	39.2151952142762	21.6089233068112
ENSG00000085982	USP40	32.1368903549454	36.5638708308147	25.7290346243681
ENSG00000085998	POMGNT1	21.5010991121211	16.6695172110542	12.2194069973716
ENSG00000085999	RAD54L	9.80015449749428	5.29649313873166	0.128956690612805
ENSG00000086015	MAST2	11.3460265597741	7.41023749285677	3.93320583231604
ENSG00000086061	DNAJA1	279.932622909198	350.952568353006	266.303734461311
ENSG00000086062	B4GALT1	73.5783064123959	94.8641152971437	169.839572531133
ENSG00000086065	CHMP5	122.660270224096	197.291885361538	88.3515295294236
ENSG00000086102	NFX1	20.8752505154285	44.1775095722739	30.0113574534915
ENSG00000086159	AQP6	0.833031682667448	0.0452262459340227	0.0728140638648722
ENSG00000086189	DIMT1	46.2621692091111	56.7802001687076	25.2553517227444
ENSG00000086200	IPO11	15.3371046958362	23.1058688055098	14.6969387468584
ENSG00000086205	FOLH1	0.0156688396260654	0.533735074100423	23.7608458222522
ENSG00000086232	EIF2AK1	118.700784081733	123.455239155259	53.6999538144242
ENSG00000086288	NME8	0	0	0.35473898275184
ENSG00000086289	EPDR1	115.988729926974	0.31828536585501	30.715022933582
ENSG00000086300	SNX10	81.4679025400267	42.3651869832981	123.292040427404
ENSG00000086475	SEPHS1	82.6683197590568	159.788635540801	33.9503852863009
ENSG00000086504	MRPL28	55.8484842269769	43.8401248773379	16.6145117061955
ENSG00000086506	HBQ1	4.63932515669753	0.700760560575905	0.0737418284404927
ENSG00000086544	ITPKC	12.6332303186626	12.6559242587058	13.0006953599905
ENSG00000086548	CEACAM6	0	0	0.451026987805142
ENSG00000086570	FAT2	0.0194953904892731	0.017840736232188	0.0111019054195447
ENSG00000086589	RBM22	38.0655911578589	44.8057455859696	20.3410917080267
ENSG00000086598	TMED2	600.370504080567	1363.23233265549	684.954778599105
ENSG00000086619	ERO1LB	6.13065215265898	30.3097267708748	55.1797117126555
ENSG00000086666	ZFAND6	136.600350883636	136.482818651356	191.867902939183
ENSG00000086696	HSD17B2	28.535200500789	8.67946411159317	86.0462509717419
ENSG00000086712	TXLNG	47.5448253901831	46.3976185396411	21.3032329187405
ENSG00000086717	PPEF1	0	0.0645361123216404	0.140637632572279
ENSG00000086730	LAT2	1.10587267424327	2.04117747198956	6.14716254367187
ENSG00000086758	HUWE1	42.9980550443799	48.3503200335926	27.1775480736662
ENSG00000086827	ZW10	14.8873291090214	13.7473009281745	13.5589720396042
ENSG00000086848	ALG9	10.2155194665392	8.23693178949078	9.8267182399652
ENSG00000086967	MYBPC2	0.010304114325022	0	0.0171740718161149
ENSG00000086991	NOX4	0	0.631147591533252	1.85843791845111
ENSG00000087008	ACOX3	11.1182524765014	13.1499818081493	8.91661571929277
ENSG00000087053	MTMR2	30.8423951493135	18.1493964547046	10.1638775822789
ENSG00000087074	PPP1R15A	49.8734128037901	97.7864350209585	20.179472077431
ENSG00000087076	HSD17B14	0.865428180213402	45.741236892562	8.01502332363782
ENSG00000087077	TRIP6	0.377694478949256	36.969091387312	11.6967938550603
ENSG00000087085	ACHE	0.326315533777376	0.955723291273578	0.326718436586943
ENSG00000087086	FTL	6436.62917606548	5395.04976936074	2497.54029388138
ENSG00000087087	SRRT	32.2690524962278	37.334509443212	13.4400741183621
ENSG00000087088	BAX	127.142795635255	52.4941822047481	8.87522170354631
ENSG00000087095	NLK	25.6975628319363	31.0806182228217	29.9651528284442
ENSG00000087111	PIGS	27.2539835606316	12.2655239203751	4.74207010173089
ENSG00000087116	ADAMTS2	0.407436963821015	0	8.27858243045791
ENSG00000087128	TMPRSS11E	0.027753062639564	0	0
ENSG00000087152	ATXN7L3	121.386023751098	84.7119220136723	18.0608344656185
ENSG00000087157	PGS1	27.61374732449	17.9922604187603	9.88851592057351
ENSG00000087191	PSMC5	37.5116120710291	46.3549656996299	37.9472279088827
ENSG00000087206	UIMC1	29.4172624589759	25.7348886614956	13.9989782087221
ENSG00000087237	CETP	0.343339872989223	0.0396863560850532	5.55210567661245
ENSG00000087245	MMP2	1.65865165062059	0	7.72073852519456
ENSG00000087250	MT3	0.113896736107291	0	0
ENSG00000087253	LPCAT2	44.587756497978	0.0359725869835161	10.5351997101514
ENSG00000087258	GNAO1	0.132589279540002	0.0636663593023566	24.0623862939089
ENSG00000087263	OGFOD1	103.06676816435	43.715922317316	23.1276742752777
ENSG00000087266	SH3BP2	73.4463399400351	91.0767143989337	21.6157548642942
ENSG00000087269	NOP14	56.7515336004442	76.9213593310262	19.6475457977636
ENSG00000087274	ADD1	58.6715549465359	108.77674922335	48.0655668522351
ENSG00000087299	L2HGDH	11.8580849094945	13.3113660721776	30.1683108628815
ENSG00000087301	TXNDC16	9.38019699896834	5.90701644560321	11.5923243366979
ENSG00000087302	C14orf166	130.29132461809	111.584299655699	90.8780875210385
ENSG00000087303	NID2	0.160123458985861	0.249151815367308	4.06289206338813
ENSG00000087338	GMCL1	32.6819672401488	39.5386830308248	23.0272456573056
ENSG00000087365	SF3B2	84.4662121278497	67.7778434926662	38.916866259547
ENSG00000087448	KLHL42	21.5631786513048	29.2868896518835	27.1214103188822
ENSG00000087460	GNAS	300.213875604779	255.647172965854	83.0559746707887
ENSG00000087470	DNM1L	58.0046412558353	54.4535126799692	37.8558472302419
ENSG00000087494	PTHLH	0.247318626975831	0.69243750127156	0.196371415264786
ENSG00000087495	PHACTR3	0	0	0.478727752888711
ENSG00000087502	ERGIC2	46.4750985291132	64.6083541117143	73.7576566175661
ENSG00000087510	TFAP2C	0	0	0.00779385178639354
ENSG00000087586	AURKA	124.972010061148	41.5401075174893	1.34713894971492
ENSG00000087589	CASS4	0.235105443312604	0.214519021389341	2.17623075599748
ENSG00000087842	PIR	26.875183423387	50.2728876160819	10.7536821965008
ENSG00000087884	AAMDC	19.5582851389323	17.4711691327288	14.9539744624725
ENSG00000087903	RFX2	1.72393189637077	1.57063475184169	3.10253238633763
ENSG00000087995	METTL2A	29.9868453288046	39.4110726208157	13.2599664164898
ENSG00000088002	SULT2B1	0	0.281981578712226	0.0343790592969297
ENSG00000088035	ALG6	6.61711001206793	16.3245167635301	11.1745502415018
ENSG00000088038	CNOT3	9.86099917437446	7.53033046116812	5.37004165318768
ENSG00000088053	GP6	0.0797150611124196	0.0521804951776888	0.0534852702649315
ENSG00000088179	PTPN4	35.4506327157714	38.553534835824	28.5250830622476
ENSG00000088205	DDX18	149.045631668415	125.914973656192	58.3825270504922
ENSG00000088247	KHSRP	99.2363715394463	66.2297866828523	23.7715821911913
ENSG00000088256	GNA11	95.557257763955	72.9069964072554	22.0927301363986
ENSG00000088280	ASAP3	29.7396640571646	29.2002925380234	3.63837567727014
ENSG00000088298	EDEM2	28.1511408244894	34.0246001249728	14.4825766650566
ENSG00000088305	DNMT3B	10.6738679305928	3.39299992783782	0.468297571238788
ENSG00000088320	REM1	0	0	0.213480836513883
ENSG00000088325	TPX2	91.5694588688164	50.0237906666586	3.33124059811285
ENSG00000088356	PDRG1	55.577415040088	66.6926439607263	17.4365881588996
ENSG00000088367	EPB41L1	27.0085247602528	1.5220877420939	3.43564930595179
ENSG00000088386	SLC15A1	0.260970358091705	1.30814795015493	15.3530827368297
ENSG00000088387	DOCK9	0.88638519106476	2.49491844992785	12.0482677932375
ENSG00000088448	ANKRD10	119.509210515504	65.1304464961889	99.9396304555316
ENSG00000088451	TGDS	23.9180432979475	18.0900887829171	32.0246275855391
ENSG00000088538	DOCK3	0.0661290012698921	0.20285967219136	0.0754733356592878
ENSG00000088543	C3orf18	4.97371611597011	5.09863601937337	3.46816341179858
ENSG00000088682	COQ9	42.1815357432923	36.2064612046373	43.3245206842705
ENSG00000088726	TMEM40	0	0.0418911536453338	0.0599780836092589
ENSG00000088727	KIF9	3.36562894453904	3.48698237471442	1.78719600346409
ENSG00000088756	ARHGAP28	0	0.017532914519628	0.536746843465934
ENSG00000088766	CRLS1	129.410156486645	134.045179947481	137.436719802848
ENSG00000088808	PPP1R13B	5.84283091393863	3.28440672251543	5.79595884990473
ENSG00000088812	ATRN	55.8817487735698	50.6970533361259	63.619773407587
ENSG00000088826	SMOX	67.2036541365724	57.7651064890464	1.74380229293844
ENSG00000088827	SIGLEC1	0.0344073057285824	0.00573247365672991	4.0013215831098
ENSG00000088832	FKBP1A	315.215127151906	237.589215010486	114.526364976255
ENSG00000088833	NSFL1C	63.8288031097541	76.7524711596415	29.6739390294174
ENSG00000088836	SLC4A11	6.03478977060104	3.86888598306137	0.0595074541853929
ENSG00000088854	C20orf194	23.6461915653747	7.83977683411896	5.40440680186802
ENSG00000088876	ZNF343	21.1845016216473	10.3549056185274	6.53691924201944
ENSG00000088881	EBF4	1.66947939469926	5.47007790882739	1.43915224607139
ENSG00000088882	CPXM1	0.065695406250009	0.0133367754462695	1.00034315407724
ENSG00000088888	MAVS	157.193798360474	149.821684731325	27.5253820142618
ENSG00000088899	LZTS3;	35.3350847642314	32.6391636652684	1.43260031743046
ENSG00000088926	F11	26.9774193626441	7.41404795201214	189.368389746571
ENSG00000088930	XRN2	158.990344310627	164.20001675001	57.9107507584693
ENSG00000088970	KIZ	58.8742260065735	17.1900218789985	9.29989241563707
ENSG00000088986	DYNLL1	311.332842709332	269.822141491323	182.909837216757
ENSG00000088992	TESC	105.479547869265	11.5775247832714	2.24125112978793
ENSG00000089006	SNX5	1155.3855882757	375.380138342653	80.7479524521743
ENSG00000089009	RPL6	1489.01730244841	2126.45506040087	511.044368264977
ENSG00000089012	SIRPG	0	0	0.43065282341384
ENSG00000089022	MAPKAPK5	47.7516506133227	63.8655922202107	18.4676167944655
ENSG00000089041	P2RX7	0.12458822051379	0	9.95498346137204
ENSG00000089048	ESF1	82.0917931666486	87.69902293983	19.8129791599817
ENSG00000089050	RBBP9	134.023346759459	176.761602492862	104.923663206545
ENSG00000089053	ANAPC5	77.4840656231465	89.8596220039301	48.4476845743347
ENSG00000089057	SLC23A2	136.182983112324	73.849356621452	108.464768993788
ENSG00000089060	SLC8B1	5.4261197190381	3.15505752131772	10.3524061275502
ENSG00000089063	TMEM230	299.852197125097	311.903713535012	157.862851725553
ENSG00000089091	DZANK1	1.70926876058583	3.84668426420927	0.822152582888812
ENSG00000089094	KDM2B	17.8517457313066	23.2834967286165	4.43160394101485
ENSG00000089101	CFAP61	0.00950508768915602	0.04443105416614	0.00849745105727229
ENSG00000089116	LHX5	0.0322189278318391	0	0
ENSG00000089123	TASP1	30.3772817497181	38.1269042699265	13.6901626280078
ENSG00000089127	OAS1	7.35165142793865	17.7596268359266	22.3889529891599
ENSG00000089154	GCN1L1	40.86028025546	24.6259096196413	10.5055392203703
ENSG00000089157	RPLP0	1611.9503232666	3065.12803891413	531.235452214215
ENSG00000089159	PXN	22.0270203735748	11.263482476577	13.0181613416188
ENSG00000089163	SIRT4	3.31951986905506	1.30103026535993	1.28060283046409
ENSG00000089169	RPH3A	0.0507940945000366	0.0184158670493934	0.0354031512081215
ENSG00000089177	KIF16B	13.1207378696158	13.9177470471367	10.2582830488472
ENSG00000089195	TRMT6	29.6223527469638	45.4576075653792	7.43717794585239
ENSG00000089199	CHGB	1.01500740985716	1.9647809321086	0
ENSG00000089220	PEBP1	970.226736946794	519.3323588036	1498.81722953263
ENSG00000089234	BRAP	26.5169170865906	34.3625056679521	16.4648384215048
ENSG00000089248	ERP29	217.966098860543	281.708785611386	76.6183125629621
ENSG00000089250	NOS1	0.0160208285352964	0	0.0204779852326288
ENSG00000089280	FUS	69.0465239385594	33.4464720717612	44.3261073464573
ENSG00000089289	IGBP1	93.5594735900163	66.3065593802744	21.4954833349353
ENSG00000089327	FXYD5	0.120690241632565	0.0502693843744006	8.69072262146832
ENSG00000089335	ZNF302	0.167240043752745	75.1706436481227	33.2224721059713
ENSG00000089351	GRAMD1A	33.6712924049644	37.5833732673862	3.84742740622143
ENSG00000089356	FXYD3	0.0895463994222837	0	0.235916847546745
ENSG00000089472	HEPH	0	0.055898328653759	4.2984947502762
ENSG00000089486	CDIP1	123.181139790087	42.0602362605563	15.6979852042398
ENSG00000089505	CMTM1	2.44446427460198	3.12155347097056	0.629598809425397
ENSG00000089558	KCNH4	0	0.0347746416028144	0.0133610636743804
ENSG00000089597	GANAB	79.6532540218364	132.118771327689	83.4487533068981
ENSG00000089639	GMIP	2.15960882520966	2.29203728846142	1.96426187351277
ENSG00000089682	RBM41	29.6060006451141	36.4765752600059	29.1792217853028
ENSG00000089685	BIRC5	213.939672976591	83.7292330488197	2.35042395254409
ENSG00000089692	LAG3	0.235280669918311	0.11027023327757	0.565161869171318
ENSG00000089693	MLF2	92.774697435155	112.542378555452	85.9430074993469
ENSG00000089723	OTUB2	12.849728638296	3.77748676699419	1.08334527552461
ENSG00000089737	DDX24	53.5626179969532	40.5736305625922	54.6860412053335
ENSG00000089775	ZBTB25	17.8656634486483	17.212705754622	32.6930484689198
ENSG00000089818	NECAP1	56.7715763657067	54.5856736307279	41.0390069033618
ENSG00000089820	ARHGAP4	0.266396505961911	0.117532204060794	3.18688599286299
ENSG00000089847	ANKRD24	0.238144267575395	0.73393034499097	1.61799939961919
ENSG00000089876	DHX32	15.3279127195775	33.1162147859825	17.280016579317
ENSG00000089902	RCOR1	47.2839051084404	16.3277450117654	32.9908869368751
ENSG00000089916	GPATCH2L	81.1416413866408	71.2154977180738	49.5397003262673
ENSG00000090006	LTBP4	0.349580418201408	0.0157526493530196	2.88923794360666
ENSG00000090013	BLVRB	20.5763015336841	49.9624257480043	66.922529888312
ENSG00000090020	SLC9A1	4.70206936115118	2.20781154692415	1.16203803569871
ENSG00000090054	SPTLC1	88.6129691625836	58.4741238833801	30.1276309570451
ENSG00000090060	PAPOLA	133.095580654722	136.978103419022	135.28126822957
ENSG00000090061	CCNK	15.6690086497785	6.65541162077791	12.5890986311468
ENSG00000090097	PCBP4	43.5240895339832	36.2282582390755	2.42287578281424
ENSG00000090104	RGS1	0.0560347550436912	0.14003614218583	67.142234212735
ENSG00000090238	YPEL3	22.684200136112	11.2834316417604	6.85151126582015
ENSG00000090263	MRPS33	89.085836365232	172.120364483596	71.442706564037
ENSG00000090266	NDUFB2	114.524756800187	123.44231427736	98.7532802373246
ENSG00000090273	NUDC	143.480020900304	139.428031258242	54.9041140923314
ENSG00000090316	MAEA	39.9429689180911	68.9160240556309	16.4016170297002
ENSG00000090339	ICAM1	110.993260813515	46.5618887585752	46.0772537404419
ENSG00000090372	STRN4	53.08887066526	36.2786435853359	7.45301775300653
ENSG00000090376	IRAK3	0.0414598433423891	2.16840439897101	29.4146834545211
ENSG00000090382	LYZ	9159.92388323055	1032.38943001642	328.188783098576
ENSG00000090402	SI	0	0.61670515885141	0
ENSG00000090432	MUL1	33.8369937877193	31.146376207389	15.7024771576954
ENSG00000090447	TFAP4	35.5611569661526	15.9455330498064	3.1620847076453
ENSG00000090470	PDCD7	24.8041548810523	30.1918579995191	11.0062359046362
ENSG00000090487	SPG21	45.906338281948	85.6820075870779	85.3331425540525
ENSG00000090512	FETUB	1.38467996132024	0.389612036363956	46.4631347944078
ENSG00000090520	DNAJB11	170.154980408158	455.707335692979	89.6868992249914
ENSG00000090530	LEPREL1	0.0349104745774419	5.7821857175142	5.7625846795632
ENSG00000090534	THPO	7.45502794639381	3.70537676567675	5.36752878252507
ENSG00000090539	CHRD	20.7206440332653	6.60913373274784	15.9405037577201
ENSG00000090554	FLT3LG	0.159897264371345	0.99922926049311	0.323465231551124
ENSG00000090565	RAB11FIP3	50.1232746760156	11.3426186571614	8.62827760767528
ENSG00000090581	GNPTG	32.5883310975923	39.8331809851216	32.1265653173003
ENSG00000090612	ZNF268	22.0152292923675	18.9370300332369	18.9900236002973
ENSG00000090615	GOLGA3	39.3195042332732	34.4845046968032	19.6024943570064
ENSG00000090621	PABPC4	74.9384463051898	82.4524481647743	56.7128059672794
ENSG00000090659	CD209	0	0	4.88698236378463
ENSG00000090661	CERS4	43.5460556355416	29.7364853755429	16.1696716993657
ENSG00000090674	MCOLN1	1.49036390985858	3.60513155500247	2.42833209125088
ENSG00000090686	USP48	20.5131040956356	30.0098402216964	25.5792245853242
ENSG00000090776	EFNB1	9.39918974922114	0	6.12489207972513
ENSG00000090857	PDPR	34.0591791390195	38.1811754725189	12.1484567124509
ENSG00000090861	AARS	187.312612769946	347.809813131241	45.7302137375017
ENSG00000090863	GLG1	116.087283118362	55.8330217656648	33.8196505688903
ENSG00000090889	KIF4A	15.8948606161714	9.83242356464471	0.526845253683564
ENSG00000090905	TNRC6A	22.4591626949194	14.5660018302441	26.9744190694987
ENSG00000090924	PLEKHG2	4.55642877147765	4.91213194204483	1.47275424290186
ENSG00000090932	DLL3	0.371023133133454	0.244595913666669	0
ENSG00000090971	NAT14	21.9190524660675	15.9569060420161	0.587194999079558
ENSG00000090975	PITPNM2	5.3428463544696	1.35669570278023	4.81833610412488
ENSG00000090989	EXOC1	13.1734582209975	29.6935122392844	17.6977242031046
ENSG00000091009	RBM27	16.2094798466775	12.396459849456	12.2032590139118
ENSG00000091010	POU4F3	0.114904671825054	0	0
ENSG00000091039	OSBPL8	64.9799785532838	109.342011653974	66.2314597030681
ENSG00000091073	DTX2	3.57306333614466	2.2977804094991	2.04539518727139
ENSG00000091106	NLRC4	0.266813385938073	0.0911246125421138	2.07719293519784
ENSG00000091127	PUS7	50.1141615209467	42.3744054044984	12.5685828521765
ENSG00000091128	LAMB4	0.0287854610146814	0.389918399267343	0.0561610695892159
ENSG00000091129	NRCAM	2.5940815903117	64.0033858589868	8.79198127821513
ENSG00000091136	LAMB1	131.522083665986	170.080253181205	23.3879012978892
ENSG00000091137	SLC26A4	0.0950762860771048	0.293229287029048	0.275131324124558
ENSG00000091138	SLC26A3	0.676272153293359	2.50272158176704	0.264569642707128
ENSG00000091140	DLD	93.9660015021025	130.452344984879	107.616641668471
ENSG00000091157	WDR7	5.09367259883781	7.75574849823703	19.2292471139591
ENSG00000091164	TXNL1	93.788585337016	118.548888686979	111.262257873533
ENSG00000091181	IL5RA	0	0.0536854098630322	0.509365037612314
ENSG00000091262	ABCC6	23.7101542277761	16.1544724380207	26.8330159481253
ENSG00000091317	CMTM6	252.369116414189	795.230435525217	569.67674335375
ENSG00000091409	ITGA6	139.152343033638	175.737473338183	22.2013732368786
ENSG00000091428	RAPGEF4	0.668784308631781	5.66705362985249	20.251391755202
ENSG00000091436	PK	19.1503867327781	46.7456669013202	66.5306716253959
ENSG00000091482	SMPX	3.98469529374938	9.19126958594003	0.203768731393546
ENSG00000091483	FH	69.290997887898	69.1662170752902	138.023713830895
ENSG00000091490	SEL1L3	0.855935794313932	64.2525856155135	14.7912316147406
ENSG00000091513	TF	2873.57551391631	1233.62312287937	4672.55653241322
ENSG00000091527	CDV3	449.527437693052	907.566840100031	309.666296748516
ENSG00000091536	MYO15A	0.0524010149779154	0.0136504142596979	0.260499055706974
ENSG00000091542	ALKBH5	101.533220844595	129.479906403556	53.8584201634987
ENSG00000091583	APOH	1721.8075350137	104.321456454881	6061.73665830792
ENSG00000091592	NLRP1	1.23738764452262	18.2632530753572	3.08426388232612
ENSG00000091622	PITPNM3	0.451958727311886	0.354696815991524	0.806019926964006
ENSG00000091640	SPAG7	74.1514535118656	55.608878195999	27.553278484612
ENSG00000091651	ORC6	85.8340717935374	59.9848557826719	12.3096127675741
ENSG00000091656	ZFHX4	0.0208657751681711	1.25552693066274	6.92697299441785
ENSG00000091704	CPA1	0.199019093503052	0	0.0167382245507785
ENSG00000091732	ZC3HC1	17.8963261747399	19.9054550892657	5.84201351870907
ENSG00000091831	ESR1	0.164075799571425	0.146660625105748	73.8956197171902
ENSG00000091844	RGS17	1.55190756376387	0.745961449537009	1.42413244905087
ENSG00000091879	ANGPT2	1.02950813983003	0.527624140219473	6.67269143380864
ENSG00000091947	TMEM101	101.624767450556	35.5095327234204	8.85348187349897
ENSG00000091972	CD200	0	0.0433865342350118	1.8539624137022
ENSG00000091986	CCDC80	0.0260268417196701	0.503093841492571	40.2112103867754
ENSG00000092009	CMA1	0.194702111265148	0	0.0466286636485217
ENSG00000092010	PSME1	267.997530744943	87.2844226302054	105.653743379239
ENSG00000092020	PPP2R3C	73.502996110696	17.7514605305211	15.0700385859919
ENSG00000092036	HAUS4	45.5357860485402	27.9562923666359	9.7303202648126
ENSG00000092051	JPH4	0.244748905756084	0.0155595713539812	0.0909690841362816
ENSG00000092054	MYH7	0.0505109382978146	0	0
ENSG00000092067	CEBPE	0.125184027225268	0	0.137110988341483
ENSG00000092068	SLC7A8	0.0219539152223417	0	7.62340642956066
ENSG00000092094	OSGEP	30.5904198613487	70.1157953984843	18.5982674264143
ENSG00000092096	SLC22A17	1.0599572776198	0.198543214228279	0.754314030490296
ENSG00000092098	RNF31	17.6701809022752	7.03174706620281	2.14838211307965
ENSG00000092108	SCFD1	138.467409403905	294.468789896928	52.685234941677
ENSG00000092140	G2E3	65.8976224258205	99.1254251104648	13.6915024230878
ENSG00000092148	HECTD1	197.359191770873	339.256429530409	94.8559487616824
ENSG00000092199	HNRNPC	1170.55882110886	1029.29594841423	473.36535719279
ENSG00000092200	RPGRIP1	0.195156218201423	1.58771198372892	0.439623314890921
ENSG00000092201	SUPT16H	145.528010325911	115.231279701555	31.4579378065503
ENSG00000092203	TOX4	65.1086718233743	50.8867993496158	24.4786282608216
ENSG00000092208	GEMIN2	61.0016138371234	12.5899746724745	5.72291833891289
ENSG00000092295	TGM1	2.17861846727293	0.467045253982211	0.172663390316574
ENSG00000092330	TINF2	39.3976189904597	24.9419562202809	17.4523586243515
ENSG00000092345	DAZL	0	0	0.0143476401060329
ENSG00000092377	TBL1Y	0.962040229438113	0	0.191496875149333
ENSG00000092421	SEMA6A	17.4671557467543	6.24693371667217	6.79885983232075
ENSG00000092439	TRPM7	28.5175626725973	60.2248258270623	52.0113865040524
ENSG00000092445	TYRO3	30.0141793385197	27.0478927893763	0.977344084631195
ENSG00000092470	WDR76	5.75769071345797	12.5086922412858	1.52982126932352
ENSG00000092529	CAPN3	0.120445384308546	0.314379152103054	4.00334250162015
ENSG00000092531	SNAP23	126.778078945863	156.592679626414	93.1162396136837
ENSG00000092607	TBX15	0.916500983328268	1.19444999009693	20.9877392462891
ENSG00000092621	PHGDH	167.884051714487	159.151502724535	38.3923800745626
ENSG00000092758	COL9A3	175.972119839555	3.28874793623765	0.253673780302679
ENSG00000092820	EZR	70.8080620561712	132.478538691762	48.6029314887834
ENSG00000092841	MYL6	257.537315540486	492.605174802139	341.878976736826
ENSG00000092847	AGO1	33.9795598301901	56.1000185433714	11.4307376407588
ENSG00000092850	TEKT2	0.238183048660773	0.0227436889860978	0.0105193834652121
ENSG00000092853	CLSPN	10.7754427377921	9.6567394214458	0.378819707553063
ENSG00000092871	RFFL	56.4121745596999	56.5604366713937	62.0745784503847
ENSG00000092929	UNC13D	16.1634374571213	0.415963032032472	1.58357383471065
ENSG00000092931	MFSD11	48.7087155147606	39.0699566513484	14.7610751158476
ENSG00000092964	DPYSL2	111.290849373787	118.827340381417	56.7582891065657
ENSG00000092969	TGFB2	0.284856639031927	18.9414868524619	3.0954025894748
ENSG00000092978	GPATCH2	20.6739375609367	35.6397284720987	25.5281504909787
ENSG00000093000	NUP50	131.998497043332	178.65081098456	69.4862342039722
ENSG00000093009	CDC45	10.696840581625	16.2211021721002	0.235366791545302
ENSG00000093010	COMT	108.878778643843	59.2045787120436	81.1713799331685
ENSG00000093072	CECR1	0.022983004998389	0.074994302339815	20.6696692797726
ENSG00000093134	VNN3	0.14578373267298	17.5830853312143	52.4738025473629
ENSG00000093144	ECHDC1	115.3355228656	136.886782838181	116.481544845674
ENSG00000093167	LRRFIP2	31.5174600614652	72.9142582573474	81.8664767983198
ENSG00000093183	SEC22C	71.7933376442677	96.4456296412212	26.8356502376439
ENSG00000093217	XYLB	26.784885810539	40.2577755166592	36.9077610373616
ENSG00000094631	HDAC6	22.5876016854572	47.3493864802964	29.2524482467379
ENSG00000094755	GABRP	0	0.0444559181542318	2.1067181402022
ENSG00000094804	CDC6	38.8194552565636	71.6461949288006	2.3613743395189
ENSG00000094841	UPRT	12.6336252738326	0.0729082501688277	15.3351922823976
ENSG00000094880	CDC23	36.7059534279504	37.0012382953173	16.6892721175181
ENSG00000094914	AAAS	27.9071593013746	39.0503054666124	8.21860454480716
ENSG00000094916	CBX5	241.89374532666	937.114278469376	233.10011642049
ENSG00000094975	SUCO	28.4535892402227	56.3139529300604	16.6451352147376
ENSG00000095002	MSH2	43.5702658967263	29.8811214866485	5.93219226342068
ENSG00000095015	MAP3K1	32.8576868661529	19.7068407314427	16.5162281921191
ENSG00000095059	DHPS	31.5762386612734	38.7659395871222	15.74282943408
ENSG00000095066	HOOK2	10.1114007238224	8.09924652626766	6.86753280212703
ENSG00000095110	NXPE1	0.0429463451064786	0	0.00641428313077279
ENSG00000095139	ARCN1	161.173731800855	180.742405178935	121.543877341736
ENSG00000095203	EPB41L4B	26.683070724857	28.432280388243	69.7903897943463
ENSG00000095209	TMEM38B	65.9365092241511	86.6977519729844	34.7997359670275
ENSG00000095261	PSMD5	19.959512727256	56.3472993660979	37.6398975356379
ENSG00000095303	PTGS1	0	0.112204707295293	2.85675241192246
ENSG00000095319	NUP188	20.1779981917549	13.1362472607965	6.90341903290942
ENSG00000095321	CRAT	20.4797184571278	13.7781959449549	42.7982037986879
ENSG00000095370	SH2D3C	0	0.254598772609382	1.8413360592397
ENSG00000095380	NANS	97.7584797025701	116.03946631755	20.8212612655488
ENSG00000095383	TBC1D2	1.37408935147364	2.06970771364554	2.28613958076407
ENSG00000095397	DFNB31	2.32777002782597	0.345182057363868	0.83778266693686
ENSG00000095464	PDE6C	0.127539551925197	0.147403786234061	0.0211122434156294
ENSG00000095485	CWF19L1	21.1907588287757	41.7659111350426	10.7434839090099
ENSG00000095539	SEMA4G	37.297493961625	8.53507361102893	8.57749285077878
ENSG00000095564	BTAF1	41.1434824147351	67.9209579818965	37.6820145504312
ENSG00000095574	IKZF5	22.0937562505723	19.4543965018678	30.8302752702787
ENSG00000095585	BLNK	0.0284118772784052	0.473113885274306	43.485671080598
ENSG00000095587	TLL2	0.123006458399692	0.155719392584996	0.0489620319260921
ENSG00000095596	CYP26A1	0	0.272307922317308	9.93565688888422
ENSG00000095627	TDRD1	0	0	0.261092102241377
ENSG00000095637	SORBS1	17.1617357996321	18.141892862472	49.0803205778677
ENSG00000095713	CRTAC1	0.0177753754670319	0	0.118506284072527
ENSG00000095739	BAMBI	101.303922880578	239.115080505127	19.8289715207007
ENSG00000095752	IL11	30.1725237128546	0.0980252995300813	0.0350240862661982
[truncated: 16,039 more rows]
