# Supplementary material for: Codon-Driven Translational Efficiency Is Stable across Diverse Mammalian Cell States
Source: PLoS Genet. 2016 May 11;12(5):e1006024. doi: 10.1371/journal.pgen.1006024 (PMC4864286; doi:10.1371/journal.pgen.1006024)
Supplement: S3 Table — (TSV) [file pgen.1006024.s015.tsv]

Gene	Name	E15.5	Hepa1-6	Hepa1c1c7	Liver-Adult
ENSMUSG00000000001	Gnai3	337.562369995366	316.928649540852	313.693768713175	133.773011721976
ENSMUSG00000000028	Cdc45	43.5804301790357	8.52723812062858	32.1249788592873	0.738040531176408
ENSMUSG00000000037	Scml2	1.86347050390908	0.00956950007943481	0	0
ENSMUSG00000000049	Apoh	897.00373015653	0.808685267444313	1.1380021202138	1675.95016504577
ENSMUSG00000000056	Narf	435.789757914272	48.2999490414227	10.8763381784325	46.5228637493896
ENSMUSG00000000058	Cav2	17.1222771180305	151.689685477253	376.923908757172	17.2787564609432
ENSMUSG00000000078	Klf6	68.9969611771799	369.979967676301	364.734859034187	12.1189049275529
ENSMUSG00000000085	Scmh1	20.2959954210755	2.98017037863953	3.21813315278308	3.40048831823658
ENSMUSG00000000088	Cox5a	88.4796507560938	92.0249251203342	243.19387766637	359.048634812758
ENSMUSG00000000093	Tbx2	1.89936965967065	0.0872720559075755	0	1.81568503420672
ENSMUSG00000000094	Tbx4	0.20397704895625	0.0157587246481339	0	0
ENSMUSG00000000120	Ngfr	3.18786232273539	0.0203611559121917	0.0657124054729599	4.77940458123306
ENSMUSG00000000126	Wnt9a	0.403607754700424	0	0	0.935497269582283
ENSMUSG00000000127	Fer	19.050128082913	70.1841142911489	15.1485687520621	6.53706472714624
ENSMUSG00000000131	Xpo6	34.7393871380998	36.9558584759425	49.3304319377414	14.9171691371598
ENSMUSG00000000134	Tfe3	10.335791214133	29.0798731222438	27.3496302521149	11.9672453908249
ENSMUSG00000000142	Axin2	0.823487520076841	271.125893321566	118.728092831309	4.25620257857308
ENSMUSG00000000148	Brat1	5.89202602950904	14.017170300705	8.38630459256938	6.25100371471519
ENSMUSG00000000149	Gna12	34.7822571662033	57.1755590812058	66.974481707338	159.296280654328
ENSMUSG00000000154	Slc22a18	4.49721926400417	0	0	76.633805941222
ENSMUSG00000000157	Itgb2l	10.5088618773082	0	0	0.0493060989119502
ENSMUSG00000000159	Igsf5	9.72684309357774	0	0	32.9961729321913
ENSMUSG00000000167	Pih1d2	1.41512428315236	1.24576713410697	2.00311292965059	0.874177485904928
ENSMUSG00000000168	Dlat	35.9801652202512	56.7969799539275	68.3650049414686	33.0118837950068
ENSMUSG00000000171	Sdhd	429.277691469684	173.795455070986	221.615547146585	452.056514264918
ENSMUSG00000000182	Fgf23	0	0.0368349804644911	0.0649893930777202	0
ENSMUSG00000000184	Ccnd2	77.0656540700066	0	0	20.3212662066479
ENSMUSG00000000194	Gpr107	31.669158182581	80.297082971174	83.5939755739059	17.4124304402969
ENSMUSG00000000197	Nalcn	0	0.00533472130865042	0.0282367707854923	0.0120505984737431
ENSMUSG00000000204	Slfn4	4.88311974631123	0.135718432261301	0	0.355799806488952
ENSMUSG00000000223	Drp2	0.567094137076892	0.195034291790514	0.212445976867443	0.0386006924092602
ENSMUSG00000000244	Tspan32	90.7178248511186	0.070027197694435	0.173160453688764	0.246977602816329
ENSMUSG00000000247	Lhx2	3.92106459175113	0	0	2.44104342875845
ENSMUSG00000000248	Clec2g	0.0480729493365788	0.0989317205106958	0.0435095647660791	0
ENSMUSG00000000253	Gmpr	167.399708325184	2.33736664925686	12.7606975652931	1.26923363410311
ENSMUSG00000000263	Glra1	0	0.0202672818276239	0.0769492302631529	0
ENSMUSG00000000266	Mid2	4.4525744388029	0.0502709212499156	0.157122399678362	6.1334823550673
ENSMUSG00000000275	Trim25	74.4578334632215	37.4978790487808	46.8856284685924	51.1916877420838
ENSMUSG00000000276	Dgke	6.68616734845332	7.87609942433456	9.18691115073024	3.15583905867718
ENSMUSG00000000278	Scpep1	45.6101163296632	221.458171716851	696.919015163568	30.254658734836
ENSMUSG00000000282	Mnt	4.29886500119158	15.2824348120824	18.9276124800247	3.36677662397411
ENSMUSG00000000290	Itgb2	23.4151661419797	0.265859846397775	0.0669521070247853	3.20858966522761
ENSMUSG00000000295	Hddc2	11.5626702305891	0.0464120753852587	0	1.93197729907809
ENSMUSG00000000296	Tpd52l1	0.657271911704776	0	0	9.61764686991335
ENSMUSG00000000301	Pemt	16.3490578227897	1.68258640294306	4.21353379671364	288.452476589891
ENSMUSG00000000303	Cdh1	43.1840211665768	0.041312790917032	0.0635591176100041	42.2219805078599
ENSMUSG00000000305	Cdh4	0.442256264440303	0.019069091313825	0	0.401702328838079
ENSMUSG00000000308	Ckmt1	0.0619555910304356	0	0	0.0358754708863474
ENSMUSG00000000317	Bcl6b	4.72145639120571	0	0.0344785832749169	1.53208239103581
ENSMUSG00000000318	Clec10a	0.113013366173297	0	0	0.308302260884318
ENSMUSG00000000320	Alox12	7.90188707296614	0.0664769789137409	0.109378232139216	0.451627121673429
ENSMUSG00000000325	Arvcf	1.60135292191893	2.8849186014799	0.652496304466085	0.672999712190638
ENSMUSG00000000326	Comt	9.35133224123343	2.03400516886226	6.16991401074499	189.049040298723
ENSMUSG00000000339	Rtca	19.5460571967112	35.4241520256101	74.1581221798189	8.62938144901415
ENSMUSG00000000340	Dbt	84.1416451904435	32.1341348624124	30.5910287468569	89.5382572385288
ENSMUSG00000000346	Dazap2	162.42803892068	599.415497948507	393.781718943154	194.376433158785
ENSMUSG00000000355	Mcts1	34.2761193160815	24.5681330034961	25.5309098219177	42.2670091037244
ENSMUSG00000000359	Rem1	1.69141556191398	0.124596175530896	0	0.388132555761739
ENSMUSG00000000365	Rnf17	1.27306626997929	0	0	0.0253482010150741
ENSMUSG00000000374	Trappc10	39.8873195857162	20.0867361317085	27.0610636735731	10.3733572174961
ENSMUSG00000000378	Ccm2	22.3501266778368	30.9066140430493	51.2324243102152	14.2929749257336
ENSMUSG00000000384	Tbrg4	20.0889515633844	27.2520758774027	58.8578528820643	15.8696462084782
ENSMUSG00000000385	Tmprss2	9.53550031814633	0.734231438892117	0.577876148215114	4.47404265480004
ENSMUSG00000000386	Mx1	1.60670301715982	3.57768236337668	13.9512197248746	1.27394993896458
ENSMUSG00000000392	Fap	0.918193047426703	0	0.0154167749171146	0.131392227789636
ENSMUSG00000000394	Gcg	0	0.243871348059248	0.194711311936597	0
ENSMUSG00000000399	Ndufa9	105.511316984941	117.2797423159	160.560127076614	101.206756165502
ENSMUSG00000000402	Egfl6	0.441963867798921	0	0	0.058815806453553
ENSMUSG00000000409	Lck	2.31808617736007	0.0512697975775198	0.0765306948738352	0.458528922713186
ENSMUSG00000000411	Tssk3	0	0.101410427080006	0.0608822567122137	0
ENSMUSG00000000416	Cttnbp2	0.962909260892996	1.84594275826552	0.14076234945877	0.0537282480716048
ENSMUSG00000000420	Galnt1	212.86184994533	116.988007064082	216.100516125959	47.4508692234639
ENSMUSG00000000439	Mkrn2	14.2128081626518	48.1596312548697	31.6660797429131	13.4607859047098
ENSMUSG00000000440	Pparg	1.95866802325055	0.973047308588079	0.148449089900775	5.72918858010853
ENSMUSG00000000441	Raf1	101.439862221683	135.198596383832	81.1479370087855	63.6909208736784
ENSMUSG00000000486	Sept1	12.0769054146424	0.586910183495923	1.20186786286458	0.710572674520385
ENSMUSG00000000489	Pdgfb	3.4849817419191	43.9983506255927	7.64388047992561	1.64252216787458
ENSMUSG00000000530	Acvrl1	3.36747765575222	0.249326219295536	0.297980192543981	2.24562281268194
ENSMUSG00000000531	Grasp	1.48071250731711	12.5301809747764	8.53606859472471	1.40223465358871
ENSMUSG00000000532	Acvr1b	18.8207923869027	27.7925969019491	8.79329007640725	14.0691119798385
ENSMUSG00000000538	Tom1l2	14.8374913951588	37.7862780872247	68.651849857858	20.137865736453
ENSMUSG00000000544	Gpa33	0	0.197729326560816	0.0367111952713791	0
ENSMUSG00000000552	Zfp385a	9.91398820391255	4.54417167445048	13.4949368814847	4.19444269323483
ENSMUSG00000000555	Itga5	20.5264152783123	15.8976843360179	24.0062543767458	6.66337077206648
ENSMUSG00000000560	Gabra2	0	0.0205363165421499	0.0984562756593194	0
ENSMUSG00000000561	Wdr77	50.1660351437173	119.407589062855	202.256314651613	28.6046976285408
ENSMUSG00000000562	Adora3	1.82139323516019	0	0	0.0383756181782776
ENSMUSG00000000563	Atp5f1	380.241298293602	366.673047226064	481.417676902611	409.168174219063
ENSMUSG00000000567	Sox9	1.34200714001487	20.2390509442464	62.8344764262785	3.36264710781561
ENSMUSG00000000568	Hnrnpd	131.494101132285	34.0900745533958	65.6505036121631	13.3077333214889
ENSMUSG00000000579	Dynlt1c	143.708319710091	48.5171161744779	30.3295496897287	8.72093198058633
ENSMUSG00000000581	C1d	140.595177978078	93.8046750471212	73.5810853354713	120.299513747177
ENSMUSG00000000594	Gm2a	75.2301159464376	114.638833241188	78.8373152934674	269.173552054161
ENSMUSG00000000600	Krit1	35.9428212590393	16.23598891467	8.66591527956665	9.23689171541827
ENSMUSG00000000605	Clcn4-2	35.6286694159635	24.9688858775968	21.802737534571	43.2897840861454
ENSMUSG00000000617	Grm6	0.1601886704016	0	0	0
ENSMUSG00000000627	Sema4f	0.106454957089941	0.0672075172011674	0.0603988816804182	0.0816987799440918
ENSMUSG00000000628	Hk2	17.9582355094137	118.19668605562	89.4370296908903	1.29755333654199
ENSMUSG00000000631	Myo18a	25.033285887951	28.962749043849	42.3119381815998	22.4847720651335
ENSMUSG00000000632	Sez6	0.0744558660384854	0	0	0
ENSMUSG00000000673	Haao	74.4955044378966	0.0303643718829897	0	486.863220442315
ENSMUSG00000000682	Cd52	27.4673362327308	0	0	10.7844503176501
ENSMUSG00000000686	Abhd15	5.05546465747542	1.98007701410966	1.65231617805532	43.148784041212
ENSMUSG00000000690	Hoxb6	0.155205022877995	0.36120166358636	0.124999597966342	0.207497816553512
ENSMUSG00000000693	Loxl3	3.29586780932944	1.97069507420231	2.9961414410741	1.15375312923494
ENSMUSG00000000706	Btn1a1	3.44298359769869	0.456830934274966	0.0623898173546115	0.00779695099495165
ENSMUSG00000000708	Kat2b	61.7515230020082	55.6922341693539	44.6166858365623	63.11964111776
ENSMUSG00000000711	Rab5b	138.985700794581	330.557500700353	183.799917306625	180.233221498951
ENSMUSG00000000724	Cryba1	0.563708544345383	0.333277589027219	0.151641917181347	0
ENSMUSG00000000730	Dnmt3l	0	0.23388512741177	0	0
ENSMUSG00000000731	Aire	0.0631485174458388	0.0650885707322597	0.0424867359379434	0
ENSMUSG00000000732	Icosl	3.64913735858637	0.107920430098056	0	1.09254199481547
ENSMUSG00000000738	Spg7	22.7245932421311	25.6294456527156	24.7216523227946	22.9779118100198
ENSMUSG00000000739	Sult5a1	0.208494941059251	0	0	25.3881428887658
ENSMUSG00000000740	Rpl13	715.832177100352	2205.95763233513	1284.59776945896	292.502735197526
ENSMUSG00000000743	Chmp1a	99.6013707168963	313.475251386117	295.409471701332	132.406437678735
ENSMUSG00000000751	Rpa1	125.903712953076	47.1748824826538	180.551630747531	20.1222343594794
ENSMUSG00000000753	Serpinf1	123.284138153746	0.131881938075782	0.0281042643225869	466.166950955768
ENSMUSG00000000759	Tubgcp3	60.9934976947254	17.4238690525379	18.2841564278258	6.68889680839203
ENSMUSG00000000776	Polr3d	8.61048458184252	27.5042328324064	37.3603231700925	6.18168156973441
ENSMUSG00000000782	Tcf7	2.05551665510965	28.3721181210434	26.0491495757523	2.49816583382842
ENSMUSG00000000787	Ddx3x	402.049848823913	385.475797893696	431.249135223664	152.88771414292
ENSMUSG00000000791	Il12rb1	0.241709891140492	0.0628038909137467	0.202820076927771	0.324205106245434
ENSMUSG00000000792	Slc5a5	0.0419376294697133	0.118131890021238	0.32151214542226	0.0148368499695528
ENSMUSG00000000794	Kcnn3	0.0531229044510626	0	0	0.00933836801729927
ENSMUSG00000000804	Usp32	193.970514136542	10.4505884738703	13.8246538470819	12.7807165260547
ENSMUSG00000000805	Car4	0	0	0	0.0300131050037686
ENSMUSG00000000811	Txnrd3	2.55057531719014	7.02904645956815	5.77010366883623	5.62077427145128
ENSMUSG00000000817	Fasl	0.58827890484397	0.132605929672168	0	0.0882745621967772
ENSMUSG00000000823	Znf512b	22.1939273797004	31.9042135813437	27.6818094034447	12.8142597383936
ENSMUSG00000000826	Dnajc5	218.867648348253	699.52389821991	630.178902402901	135.290308402185
ENSMUSG00000000827	Tpd52l2	100.641724236162	271.301685703851	191.136550938976	44.771299105893
ENSMUSG00000000838	Fmr1	147.77964762951	60.4656212221192	61.8304888390507	17.1992137713557
ENSMUSG00000000861	Bcl11a	74.8043127215832	0	0	0.24421938393254
ENSMUSG00000000869	Il4	0.0920545838360019	1.72512966364652	0.315618699276683	0
ENSMUSG00000000876	Pxmp4	62.4910638299519	37.4677902244512	12.602379686748	188.778947320576
ENSMUSG00000000881	Dlg3	5.38017565523779	97.0225826862013	34.4307732403533	9.12303494976983
ENSMUSG00000000884	Gnb1l	3.82470931554221	7.80538984743676	13.656826011369	1.46689966976549
ENSMUSG00000000889	Dbh	0	0	0.0525756887819759	0
ENSMUSG00000000901	Mmp11	0.413097732898459	8.40192060334933	3.55285012942897	0.452456109748181
ENSMUSG00000000902	Smarcb1	51.8264023893485	19.8222434420286	26.025524189211	16.1488637080831
ENSMUSG00000000903	Vpreb3	3.94672926542934	0	0	0.104504179491303
ENSMUSG00000000915	Hip1r	33.4307729054677	6.4833878077144	6.61430349585257	12.5784216373658
ENSMUSG00000000916	Nsun5	9.94427002090435	14.8252633576864	23.0946532759716	7.21236899692321
ENSMUSG00000000934	Top1mt	14.5289611111257	9.63857595986857	10.0263407891696	14.4859806721498
ENSMUSG00000000938	Hoxa10	0.0837437173802129	27.2960775311312	14.693598133095	0
ENSMUSG00000000942	Hoxa4	0.334970814464511	0.31463268894178	0.155602225867176	0.172553238937636
ENSMUSG00000000948	Snrpn	14.2930456784968	0	0	40.7962533773393
ENSMUSG00000000957	Mmp14	23.9136187285592	168.552192080885	97.5625931537182	12.7098921011854
ENSMUSG00000000958	Slc7a7	5.44536315713555	16.3754569840353	8.90712838134007	1.95092973469224
ENSMUSG00000000959	Oxa1l	11.5376702398788	36.3222500457018	34.1915160954497	29.4655834958862
ENSMUSG00000000976	Heatr6	11.1861482460395	9.06523411349253	8.6961958109754	5.39796615992687
ENSMUSG00000000982	Ccl3	0.139566627106196	0	0	0.241573095842276
ENSMUSG00000000983	Wfdc18	0	0	0	0.359566092224847
ENSMUSG00000001014	Icam4	69.3338739314017	0.481166422049134	0.19627404758977	0.378181900738927
ENSMUSG00000001016	Ilf2	79.8236411570256	113.128935914215	143.776530541343	15.7680941387503
ENSMUSG00000001017	Chtop	173.155462395776	162.384486043113	166.562076068319	73.1825678639862
ENSMUSG00000001018	Snapin	36.6582497823324	207.278821843634	110.251548852577	49.5146705111103
ENSMUSG00000001020	S100a4	1.36037941877019	20.457961828472	43.8621497061337	1.43851513447842
ENSMUSG00000001021	S100a3	0	0.432752098026705	6.54784305000144	0
ENSMUSG00000001025	S100a6	9.37072868382691	1391.48238462323	2461.84468140661	6.52736488401697
ENSMUSG00000001027	Scn4a	0.0590561070888851	0.024271745030053	0.0127552469998277	0.00843260981755939
ENSMUSG00000001029	Icam2	10.8708082936633	0.223516920166165	0.117822496802773	3.35011117100957
ENSMUSG00000001034	Mapk7	3.55068467151455	15.1736816509305	14.2473846061272	0.565408851713024
ENSMUSG00000001036	Epn2	7.24480091594829	55.4066863036931	33.1176063023637	7.0608117917013
ENSMUSG00000001039	B9d1	1.99593172872758	32.8936232894382	35.9012207544814	0.586244459542772
ENSMUSG00000001052	Sec24b	15.0806838661146	27.5384239262356	39.3384126972142	5.22978439405528
ENSMUSG00000001053	N4bp3	3.38391465634328	6.37623419988144	17.7263372300974	2.73428404710739
ENSMUSG00000001054	Rmnd5b	15.1052281656837	24.2664146669686	33.2180439435194	12.9781731224486
ENSMUSG00000001056	Nhp2	43.215201027491	173.968166741719	679.473983918569	43.0617611752584
ENSMUSG00000001062	Vps9d1	5.66950020959305	13.1742202823031	5.9028430005307	6.58943098350543
ENSMUSG00000001065	Zfp276	17.5086449041889	39.0722138265009	21.1718175526414	12.2212612250999
ENSMUSG00000001076	C1ql4	0	0.0364626557758077	0.215983575381211	0.363731694748563
ENSMUSG00000001082	Mfsd10	7.50618137888821	32.5637991612668	24.4633736668272	2.0527633670664
ENSMUSG00000001089	Luzp1	16.2038500294029	28.7310164720286	40.0752200121756	10.9916123912469
ENSMUSG00000001095	Slc13a2	0.147938527139785	0	0	1.25666455563274
ENSMUSG00000001098	Kctd10	45.1546780859316	134.285200205343	210.922067412585	19.7618203016852
ENSMUSG00000001100	Poldip2	61.6653181712426	99.767835926245	115.447010620952	89.1290532328124
ENSMUSG00000001103	Sebox	0.0679565252401899	0.0456260457089949	0.208756502771037	2.18544056684824
ENSMUSG00000001105	Ift20	110.236171676891	97.6951561667479	66.0676902512357	113.129964471581
ENSMUSG00000001119	Col6a1	14.4338333851705	0.122233029537675	0.128036119468466	4.60789875997621
ENSMUSG00000001120	Pcbp3	2.91925229254299	0	0.0880501454601371	0.765974634971097
ENSMUSG00000001123	Lgals9	79.0134144394241	18.8912380900354	50.4007608968582	265.056662463205
ENSMUSG00000001127	Araf	41.9219401471035	58.1587796705231	39.3110506810692	32.9950814424439
ENSMUSG00000001128	Cfp	29.095483426846	0.998956328848199	0.635451120990242	13.5663453552032
ENSMUSG00000001131	Timp1	0.484561222096748	11.2754726497906	33.6894090424839	0.14639286336962
ENSMUSG00000001134	Uxt	23.8096670628376	17.2679394146454	28.5189939232714	27.8760481672156
ENSMUSG00000001138	Cnnm3	8.36566757954275	30.156345800002	14.9088460019954	10.4343084836057
ENSMUSG00000001143	Lman2l	21.9262142474414	8.15868138118248	12.8518326881288	11.937102616408
ENSMUSG00000001150	Mcm3ap	17.8855199728475	9.82055771782653	16.900218243696	6.46642598500919
ENSMUSG00000001151	Pcnt	21.343338601411	10.6368180686327	13.3704585909876	3.14890093385253
ENSMUSG00000001155	Ftcd	74.2866680351545	0	0.0216745064332866	277.118296847271
ENSMUSG00000001156	Mxd1	270.481753081677	14.5089433442747	6.16774332070764	10.8338724723674
ENSMUSG00000001157	Gmcl1	18.4981631494409	19.0015940105139	17.3615862632693	10.6593807882142
ENSMUSG00000001158	Snrnp27	29.9493943402957	75.7580346190731	42.1219139822548	21.4941393794673
ENSMUSG00000001166	Oas1c	0.274985156341405	3.42404401489995	1.33770727897883	1.28716119122663
ENSMUSG00000001173	Ocrl	12.3313509194475	11.1327076210584	14.4666970367826	3.14216793365069
ENSMUSG00000001175	Calm1	782.673105187985	801.166645118517	1331.26114654143	458.248110502122
ENSMUSG00000001211	Agpat3	87.686544862971	87.2353619886335	134.85689470558	194.716977382702
ENSMUSG00000001225	Slc26a3	0.0974409223089414	0.058233131924438	0.0835984920883256	0.053760936255418
ENSMUSG00000001227	Sema6b	4.32305199081211	15.9417694749343	21.3896965129907	2.16809181531332
ENSMUSG00000001228	Uhrf1	179.762934192748	22.141510416738	192.458368957151	0.437582544780934
ENSMUSG00000001229	Dpp9	15.2019579967052	31.0197734845344	53.4748043528938	23.7865181999676
ENSMUSG00000001240	Ramp2	5.46835182228001	0.146564448585028	0	8.94898731150318
ENSMUSG00000001247	Lsr	10.1546270457361	40.613226582451	63.1755121313288	108.902836306201
ENSMUSG00000001248	Gramd1a	9.80972707375978	42.1331765275486	18.2037238486675	4.44641551267609
ENSMUSG00000001249	Hpn	86.7302752548388	59.5320280403061	6.5246615109342	259.225992179636
ENSMUSG00000001270	Ckb	15.0555223382524	0.18845015505204	0.0307528337351867	4.9692052009302
ENSMUSG00000001280	Sp1	113.924950824819	158.975671583107	99.7909386975064	31.0193324618102
ENSMUSG00000001281	Itgb7	2.43899197439039	1.86179024628304	1.33008216503217	0.520093111953096
ENSMUSG00000001285	Myg1	18.3273635306954	37.5627503361683	65.03647149068	13.9374838651423
ENSMUSG00000001288	Rarg	5.09273991042251	127.455796789313	93.2374780060768	3.58902140010691
ENSMUSG00000001289	Pfdn5	133.584388672925	413.28741161548	215.696913660579	105.633910110222
ENSMUSG00000001300	Efnb2	9.0895849070173	0.367084769334581	0.222893885726386	3.95511368855116
ENSMUSG00000001305	Rrp15	30.4742723738382	102.977172536238	130.968581073462	13.1554573676525
ENSMUSG00000001313	Rnd2	1.82577237782314	91.0869764591268	179.113061392971	8.40189596400289
ENSMUSG00000001323	Srr	8.39857344862003	34.2984751614524	30.9646342882504	102.05085963866
ENSMUSG00000001333	Sync	0.203400537020913	1.48013356727673	0.83598457238636	0.0466457140327868
ENSMUSG00000001334	Fndc5	1.44512759081367	0.0414979749067526	0.0559408689849586	0.997408828592016
ENSMUSG00000001348	Acp5	194.225001174538	0.0548688713642372	0	124.410550071264
ENSMUSG00000001349	Cnn1	0.334965140107148	0.395410047880887	0.188757782163939	0.0308188259434672
ENSMUSG00000001366	Fbxo9	131.724455719021	34.6056310480165	25.9570133618469	60.5222494800879
ENSMUSG00000001376	Ccdc132	22.193783172681	34.0143701312152	42.5750447864233	6.81058359299475
ENSMUSG00000001380	Hars	102.46740004899	60.2121022435178	159.148341775272	29.6705633029118
ENSMUSG00000001383	Zmat2	78.8604578965305	138.175393884256	139.585374628872	44.1852101847586
ENSMUSG00000001403	Ube2c	138.562440160282	76.2326446440103	206.49184668308	0.948033598463102
ENSMUSG00000001415	Smg5	44.4496142880256	26.7963849941713	53.6909390457019	14.8854814670378
ENSMUSG00000001416	Cct3	176.082332400409	202.832160302073	472.633953991266	79.364954970642
ENSMUSG00000001418	0610031J06Rik	13.1329915945887	67.5905834741706	72.4868577329295	33.9800137738499
ENSMUSG00000001419	Mef2d	19.8822729407471	28.0720590016037	36.2721709088402	11.0950315074081
ENSMUSG00000001420	Tmem79	1.37726731498355	2.18872484122781	3.56285598432115	1.61286040873773
ENSMUSG00000001424	Snd1	113.36857251034	259.390837110628	219.121664632774	74.4003632567843
ENSMUSG00000001435	Col18a1	117.039826630097	18.5791911106038	3.53040518348895	276.348760475771
ENSMUSG00000001436	Slc19a1	6.24702977389142	14.6247044606791	26.1932861807848	3.23905115595059
ENSMUSG00000001440	Kpnb1	252.430826246901	281.847217372412	613.09746495944	65.0542998132524
ENSMUSG00000001441	Npepps	35.6961236513678	59.1645629229343	52.4849692604987	9.34131140219
ENSMUSG00000001444	Tbx21	0	0	0.0221235075081758	0.0975004542460792
ENSMUSG00000001445	Mrpl10	17.987670351916	87.512846396834	140.379773820648	58.7667372879052
ENSMUSG00000001467	Cyp51	173.183576618738	17.5681450079173	157.944408169322	173.317560445031
ENSMUSG00000001472	Tcf25	82.826409044973	240.547860009746	185.211824771023	77.1057355113038
ENSMUSG00000001473	Tubb6	19.5073636798636	190.468408830881	392.36113149352	5.59133816076567
ENSMUSG00000001482	Def8	18.227522490072	36.5588245683238	72.3202011707175	34.9216029897911
ENSMUSG00000001493	Meox1	0.341889430830921	0.0730898824964706	0	0.291315553009027
ENSMUSG00000001494	Sost	0.244899930582571	0	0	0
ENSMUSG00000001496	Nkx2-1	0.361235232974474	0.28949581459737	0.194710847561499	0.0723118908727593
ENSMUSG00000001497	Pax9	1.4668105468651	0.411477308240787	0.245990462470206	0.077175773507214
ENSMUSG00000001506	Col1a1	32.1588851181639	64.2076702901107	83.3852828349958	4.1369942394246
ENSMUSG00000001507	Itga3	5.46728735993726	314.382598697558	295.869220921313	3.52850934449715
ENSMUSG00000001508	Sgca	0	0.047847500397174	0.114696486077351	0
ENSMUSG00000001510	Dlx3	0	0.49400137993006	0.317682522727006	0
ENSMUSG00000001517	Foxm1	19.3201733787324	15.9276265950911	74.2934649273368	0.205049676674424
ENSMUSG00000001518	Itfg2	10.1523416323978	21.2504176118564	22.0893169172291	3.79596938858676
ENSMUSG00000001520	Nrip2	10.3499508724556	13.8789556032339	3.15680763379943	0.434452305923475
ENSMUSG00000001521	Tulp3	5.91061212461261	15.0797716432066	48.599300787984	1.1102108743513
ENSMUSG00000001524	Gtf2h4	7.44022914650557	18.263650659866	22.8835268516194	11.307687558587
ENSMUSG00000001525	Tubb5	624.08739099121	1366.10913593536	1396.10759845658	69.0432758179613
ENSMUSG00000001542	Ell2	127.153907444873	17.2244330418429	12.2805838637097	45.2818160364686
ENSMUSG00000001552	Jup	9.28357675859008	268.334998805917	116.200199546909	21.1334817831967
ENSMUSG00000001555	Fkbp10	3.9596187774702	0.404921629788674	0.350502069957191	0.869424301053658
ENSMUSG00000001558	Klhl10	0.121281147964167	0.411859074895419	0.381144686793944	0.0246827952403606
ENSMUSG00000001569	Nom1	21.338479462093	17.5857663077801	22.1773907686964	9.95325013905046
ENSMUSG00000001576	Ergic1	50.5622889331979	233.189014412291	302.108649282581	113.893470100824
ENSMUSG00000001583	Tnk1	1.32628929763816	0.530554693555943	0.111778630193143	0.0545424286169368
ENSMUSG00000001588	Acap1	6.83846637924569	0.527927238138129	0.037955343512047	0.911339377162353
ENSMUSG00000001604	Tcea3	15.0256596018331	1.00763615250674	0.458304506083542	51.3814613927568
ENSMUSG00000001622	Csn3	0.334508366974183	75.4780810755498	10.9110652707988	0.0601012254342306
ENSMUSG00000001627	Ifrd1	27.3334447568103	132.822445801575	165.842621561816	13.2374032264752
ENSMUSG00000001630	Stk38l	19.7967927916458	22.951381744499	30.7259711807329	21.1510039625765
ENSMUSG00000001632	Brpf1	16.4483570170285	24.2880581945499	27.5760459599561	5.07249790691865
ENSMUSG00000001642	Akr1b3	16.4141477227404	80.4478062932547	317.603402746514	7.27657121332584
ENSMUSG00000001655	Hoxc13	0	0	0.0357069376499736	0
ENSMUSG00000001657	Hoxc8	0	1.69173483061167	2.13167059362355	0
ENSMUSG00000001661	Hoxc6	0.109997426448104	1.03550408164164	0.924694409115591	0.0969446441660577
ENSMUSG00000001663	Gstt1	201.57518548178	1.97538783974273	0.16544602501771	236.513798843014
ENSMUSG00000001665	Gstt3	8.67350953065059	0.0383570870952552	0.0676749051883698	33.7278027605341
ENSMUSG00000001666	Ddt	59.3328040598337	17.2360419975204	20.1339490750836	426.157405592464
ENSMUSG00000001670	Tat	0.190856956991327	0	0	784.30345218952
ENSMUSG00000001672	Marveld3	0.258600030445415	0.0677298554177569	0.0848566168683187	0.911571092641138
ENSMUSG00000001674	Ddx18	16.3594089887182	36.5302252461256	81.9049310899356	6.6368157968349
ENSMUSG00000001687	Ubl3	162.590961810463	400.422661933697	332.551285232249	240.763587657186
ENSMUSG00000001700	Gramd3	11.3873237999314	14.7471693754549	9.54563366722226	34.4058315477736
ENSMUSG00000001707	Eef1e1	86.5467288897944	97.8981286703017	166.522860531852	17.9932579624664
ENSMUSG00000001729	Akt1	56.8135526294514	123.699794161115	231.902870489759	31.4735716180182
ENSMUSG00000001739	Cldn15	5.58979394631688	1.34686187465024	1.41934070527583	1.05212094440066
ENSMUSG00000001741	Il16	7.21743703692473	0.121140882257995	0.0088795030134855	1.3407165010981
ENSMUSG00000001750	Tcirg1	17.8679593319687	49.9451006170938	42.4554854840067	18.4713795401568
ENSMUSG00000001751	Naglu	5.11165990617141	19.3935173497793	10.9169695081419	15.9613043118422
ENSMUSG00000001755	Coasy	11.1451061395084	33.7751453696168	32.7810670775052	82.5292165987336
ENSMUSG00000001761	Smo	13.3295190015989	100.850525240612	104.601449199585	6.81035284064469
ENSMUSG00000001763	Tspan33	338.151102693199	1.30607652206461	0.264490279893634	26.6451198105312
ENSMUSG00000001767	Crnkl1	35.8699163988788	33.4514791102705	53.4082170066765	12.2446248364013
ENSMUSG00000001768	Rin2	6.0426593752364	4.04135943685439	1.05305710398643	9.26563097603417
ENSMUSG00000001773	Folh1	0.0172373125111239	0.0123272444582361	0	0
ENSMUSG00000001774	Chordc1	72.2079478338861	94.5367634100205	128.875067681931	37.8207873037202
ENSMUSG00000001783	Rtcb	73.3281968955326	173.476128959118	197.791825551808	44.4185344069317
ENSMUSG00000001785	Pwp1	41.6808213176172	45.0797113940313	89.5220049413369	12.3485335541282
ENSMUSG00000001786	Fbxo7	73.1678138498313	14.2775576856046	18.9166901283233	13.6718080514232
ENSMUSG00000001794	Capns1	65.1461492434961	229.952441101394	221.012073645668	68.9541975211206
ENSMUSG00000001802	Lrp3	1.23654402458142	0	0	11.6102405852613
ENSMUSG00000001804	Dsg4	0	0.0267248034847939	0.0112740714844927	0
ENSMUSG00000001819	Hoxd13	0	0.0512622042965767	0	0
ENSMUSG00000001827	Folr1	0.101403877506846	0.176860916765591	0	0.0838445622976642
ENSMUSG00000001829	Clpb	16.0215478705118	26.2818896595278	43.781457886815	25.5403236324692
ENSMUSG00000001833	Sept7	256.05338259208	222.042698482694	264.798567980895	47.647808821812
ENSMUSG00000001844	Zdhhc4	9.24151616475894	28.5853706063053	26.4232715482352	13.8391723409786
ENSMUSG00000001847	Rac1	214.288947050182	409.727298988583	544.77772576284	168.246276485467
ENSMUSG00000001855	Nup214	13.4452422098418	12.0687279703859	23.0999695841221	3.10435426596646
ENSMUSG00000001864	Aif1l	5.01010374909515	125.936258365243	175.333551363853	0.269287303370198
ENSMUSG00000001865	Cpa3	2.19950267875217	0	0	0
ENSMUSG00000001870	Ltbp1	7.94046673286946	1.24691382581586	1.19064542032743	1.40206528801326
ENSMUSG00000001891	Ugp2	199.272254832708	650.148686862925	315.778289389425	244.090061445663
ENSMUSG00000001901	Kcnh6	0	0.0378485590062456	0.0123528732774357	0
ENSMUSG00000001909	Trmt1	23.7303397047009	86.9774102492495	64.8605800055652	14.4141140253674
ENSMUSG00000001910	Nacc1	33.9630062035992	95.024835279489	165.96512794439	20.7658930860808
ENSMUSG00000001911	Nfix	8.67366785143272	26.3259600815418	36.1835213878985	52.2685648860678
ENSMUSG00000001918	Slc1a5	118.122122896171	103.287499466791	109.685266468636	1.33004441417868
ENSMUSG00000001924	Uba1	128.992747131722	105.085932998005	247.214245065684	75.6472948846191
ENSMUSG00000001930	Vwf	13.0886573570026	0.761334028524311	0.584371073325124	2.24576881893308
ENSMUSG00000001942	Siae	13.8867753717409	14.2312300791482	11.0809607652454	36.7268547836297
ENSMUSG00000001943	Vsig2	1.86268445807931	1.87427764668071	0.726104893755766	0.735693605445992
ENSMUSG00000001946	Esam	11.6127970206295	52.5949177706586	32.0552287762306	9.67800761455166
ENSMUSG00000001948	Spa17	0.492401460734517	1.45490159384115	1.00153652653056	0.503315236079916
ENSMUSG00000001962	Fam50a	25.8065295844896	68.5863502887556	65.323302759767	13.6538115976867
ENSMUSG00000001964	Emd	25.374432978399	66.367431853842	66.9172490530231	13.7067239580708
ENSMUSG00000001983	Taco1	29.7525339605199	17.2527700750825	24.010613233265	33.5988156821102
ENSMUSG00000001985	Grik3	0.0661744812927188	0.0391238908858039	0	0.0174228629215582
ENSMUSG00000001986	Gria3	8.55540036962545	10.6251714473784	6.7549210934347	0.716465241467196
ENSMUSG00000001988	Npas1	0	0.285915365800021	0.464906472026091	0
ENSMUSG00000001995	Sipa1l2	2.31142323469718	4.26942896603719	2.63048795143928	1.71126636376803
ENSMUSG00000001998	Ap4e1	22.7887777751177	18.5616287776077	16.3126825366323	3.77795990810824
ENSMUSG00000001999	Blvra	45.4641595071773	31.7808824489939	53.3519727441162	17.3623413188974
ENSMUSG00000002006	Pdzd4	1.1298097451504	0.153169514379221	0.209096532129966	0.205670803610295
ENSMUSG00000002007	Srpk3	0.230958980714486	1.32107215111298	0.427072518595339	0.0419075367997237
ENSMUSG00000002010	Idh3g	54.376668326503	125.904543727802	118.764077498229	41.8493817766207
ENSMUSG00000002012	Pnck	0.745644731040934	0.131617426430207	0.0341499490896551	0.053152592349637
ENSMUSG00000002014	Ssr4	150.800155626438	184.240204291469	196.684311358429	193.679546487986
ENSMUSG00000002015	Bcap31	79.3688721886834	276.24195488032	488.358906993276	144.288912472958
ENSMUSG00000002017	Fam98a	39.903072206476	16.4201633457805	39.2125038602	15.4119762186379
ENSMUSG00000002020	Ltbp2	1.18339577579843	0.0596585297485187	0.00904824699203617	0.454408916200111
ENSMUSG00000002028	Kmt2a	11.8254154659931	9.15741719708101	11.9260402065731	2.58002137514554
ENSMUSG00000002031	Ift46	18.8871518122751	58.1706304073112	40.2868267982593	25.85842206211
ENSMUSG00000002032	Tmem25	11.3035466941136	0.0476206269421751	0	23.7151028032249
ENSMUSG00000002033	Cd3g	0.474535057000294	0	0	0.447220022874879
ENSMUSG00000002043	Trappc6a	24.2074223967415	108.292939443826	20.1202513349639	23.8169029768682
ENSMUSG00000002052	Supt6	30.9793367196222	50.546249796947	77.0740121360857	12.4324074056121
ENSMUSG00000002055	Spag5	54.9364971909621	11.1129148885879	23.4080275898044	0.483813500489441
ENSMUSG00000002057	Foxn1	0	0.0286052852913767	0	0
ENSMUSG00000002058	Unc119	23.8887746149934	28.087119982686	11.6886644355988	6.3949345340716
ENSMUSG00000002059	Rab34	6.92127104292942	95.1496002618179	73.4062803238525	5.84611970859257
ENSMUSG00000002064	Sdf2	40.8001163695187	71.9992837715318	49.313505675361	44.5781245670857
ENSMUSG00000002068	Ccne1	70.9420750491568	8.82179104211339	61.4337650960763	0.749789112313006
ENSMUSG00000002076	Hsf2bp	0.538765688400897	0.429732859881001	0.179585733491439	0.603105697842229
ENSMUSG00000002083	Bbc3	8.12259533385212	40.4850131381916	18.4444611706534	15.2299997456767
ENSMUSG00000002100	Mybpc3	0.170103751771269	0.0422134240988346	0	0.00535185594736541
ENSMUSG00000002102	Psmc3	143.834829414613	76.3983952584587	159.886023252971	91.0029589333455
ENSMUSG00000002103	Acp2	32.9840238800773	25.1993715617234	21.0708780773223	54.7411305017148
ENSMUSG00000002104	Rapsn	0.0628556722560593	1.78937593898191	3.32732132510919	0.0363966641679893
ENSMUSG00000002105	Slc39a13	5.88738841513378	19.0937592297886	21.1344784616706	8.49210270512997
ENSMUSG00000002107	Celf2	50.7192575349935	0.0341498857826751	0	10.3842531747907
ENSMUSG00000002108	Nr1h3	20.0777921704721	3.45200535663367	8.59216487822455	88.3257287981087
ENSMUSG00000002109	Ddb2	9.79858498929299	11.65659094798	6.53892927170352	2.32732939539381
ENSMUSG00000002111	Spi1	13.7131474051436	0	0.0860628753614749	4.6243642476761
ENSMUSG00000002129	Sf3a1	28.4061691141387	38.835188835612	70.0776529379534	7.83101398215529
ENSMUSG00000002147	Stat6	26.4983912651661	116.401546184792	86.7224861443613	34.2378003176181
ENSMUSG00000002190	Clgn	0.474668460375807	0	0	0
ENSMUSG00000002204	Napsa	5.25955036872223	0.700940595865238	0.782347303575227	0.229457241678375
ENSMUSG00000002205	Vrk3	15.5533366160426	24.5686825252223	15.7812138699584	13.6002862782569
ENSMUSG00000002210	Smg9	7.71824691561099	18.543519105686	20.8091554068541	4.99375582627686
ENSMUSG00000002221	Paxip1	25.0674929111083	10.2732497982773	15.2005752828992	5.76767297084734
ENSMUSG00000002222	Rmnd5a	352.686362287452	84.3688568702353	54.638439197891	206.253298700342
ENSMUSG00000002227	Mov10	13.2596875316929	19.6996976544801	15.778573994732	9.84111703795446
ENSMUSG00000002228	Ppm1j	0.308429479775889	1.00687915087855	0.531196761943678	0.202678954592008
ENSMUSG00000002233	Rhoc	14.0293817036442	337.100650275633	254.067245596186	12.1528209323203
ENSMUSG00000002249	Tead3	3.24689127087282	15.2342439657893	11.3379466421198	4.77685897477679
ENSMUSG00000002250	Ppard	5.05603648413115	13.2265877283243	15.5696730007758	4.66987196763486
ENSMUSG00000002257	Def6	5.09104201636121	0.413110034920753	0.658397289188952	0.23924640586721
ENSMUSG00000002265	Peg3	262.777263206921	0	0.0074730168491357	1.87157514584846
ENSMUSG00000002266	Zim1	39.1391930692306	0.0150251288455484	0	0
ENSMUSG00000002274	Metrn	8.20327398196502	51.5860707749404	30.5447285830442	7.10968965501679
ENSMUSG00000002279	Lmf1	9.82795694286601	27.1597294436708	16.1232318870154	31.4775112977644
ENSMUSG00000002280	Narfl	15.1040021808965	27.3787877395585	25.8289789656227	16.066177973922
ENSMUSG00000002289	Angptl4	23.2959333150685	0	0.114331703034952	84.2394548033126
ENSMUSG00000002297	Dbf4	78.6284448095092	28.5726072754622	60.5702591801238	2.64885485695263
ENSMUSG00000002307	Daxx	10.4801912341608	27.3812291523838	25.8790412524258	7.46199374963585
ENSMUSG00000002308	Cd320	9.61809053590193	21.9818461137446	36.5541888569411	5.40700626497004
ENSMUSG00000002319	Ipo4	10.2256560933393	13.3268864129678	30.2384966391734	10.6440016911855
ENSMUSG00000002320	Tm9sf1	32.5070648120676	19.178924452655	26.7358149808253	30.0575999761155
ENSMUSG00000002324	Rec8	1.21736269609828	0.15200160310363	0	1.14815741501088
ENSMUSG00000002325	Irf9	30.9310140879662	12.2165754338148	4.55323751594158	30.5986528204146
ENSMUSG00000002326	Gmpr2	20.6294471723419	12.5802312411034	19.9864212326997	11.6981118623009
ENSMUSG00000002329	Mdp1	29.7557308570865	41.1744042525905	43.0922211331254	32.3393242955179
ENSMUSG00000002332	Dhrs1	30.7030814435851	30.4977677329451	16.6223649489329	152.898509627219
ENSMUSG00000002341	Ncan	0.147821392481182	0	0	0
ENSMUSG00000002342	Tmem161a	12.4315709126506	34.0326505176849	25.4165480364003	11.5560253216819
ENSMUSG00000002343	Armc6	11.8356949916492	6.01489270149187	18.2869629958232	4.50807616178492
ENSMUSG00000002345	2310045N01Rik	12.4330532846331	28.9722231277271	22.6247372209667	10.2898006916388
ENSMUSG00000002346	Slc25a42	39.616000084155	2.42770658955434	3.28662186598061	66.2720816353233
ENSMUSG00000002365	Snx9	25.3406324986357	86.5798065406366	102.429262376033	29.5442946255956
ENSMUSG00000002372	Ranbp3	38.6134456284582	92.51327402375	126.181145825237	18.6228594319014
ENSMUSG00000002379	Ndufa11	62.2369450354	93.8515745344628	163.264102308965	83.7320041485242
ENSMUSG00000002384	Bmp8b	0.389390889626288	2.61431474851016	2.9878385862204	0.170536033005899
ENSMUSG00000002393	Nr2f6	37.6734246940767	79.0357419335539	76.8621976573897	160.154961433853
ENSMUSG00000002395	Use1	41.950050525326	95.6065248274288	52.8041708830473	40.0122246752949
ENSMUSG00000002396	Ocel1	16.1458451624114	72.7786123755099	65.835708978821	19.4348900197515
ENSMUSG00000002409	Dyrk1b	3.97482119363732	7.45048777407907	1.59298999447593	6.26309224671644
ENSMUSG00000002413	Braf	54.8641184474501	39.6889647681241	41.1152675167444	17.5873610310697
ENSMUSG00000002416	Ndufb2	165.047022374818	100.774200106163	116.183050991457	172.033018873056
ENSMUSG00000002428	Hltf	32.7737897940642	18.8242077672228	14.9747077526916	8.61935182027489
ENSMUSG00000002455	Prpf6	27.6582850448578	71.7659808253804	79.1929548546989	30.5025096799885
ENSMUSG00000002458	Rgs19	12.3742100246372	0.109473625155278	0	1.85464237623258
ENSMUSG00000002459	Rgs20	0	0.071612773560021	0.0944845776421555	0.0958537910836084
ENSMUSG00000002475	Abhd3	14.3417901184811	0.595909330001684	0.358598023374348	70.5873507119205
ENSMUSG00000002477	Snrpd1	106.556497029721	276.318784643113	338.161356094956	26.8359658588824
ENSMUSG00000002486	Tchp	6.46932515892019	10.3835571239781	8.92955157693316	0.945968291053206
ENSMUSG00000002489	Tiam1	8.16855674753894	0.03903122098379	0.0147582694558308	0.541134078777369
ENSMUSG00000002496	Tsc2	12.2574578766375	24.0003345993098	32.8804525701852	11.2034242610936
ENSMUSG00000002500	Rpl3l	0	0.0896123038273856	0.0575861886609869	0.0728528425977206
ENSMUSG00000002504	Slc9a3r2	9.59116486159069	77.0553357719497	70.7298136094788	21.2305496484151
ENSMUSG00000002524	Puf60	63.0257860717689	111.468814592902	123.442345799687	42.501116517742
ENSMUSG00000002546	Golga2	26.9880505574045	47.5340922220029	36.1381278945554	15.0894864614219
ENSMUSG00000002550	Uck1	30.219373498381	113.017685447625	99.2373079616288	57.2560107925666
ENSMUSG00000002565	Scin	0.206313461201613	0.0365135812727012	0.0164072381101136	0.0242609059718609
ENSMUSG00000002578	Ikzf4	0.12640453483414	0.358198667114014	0.5529250362267	0.900737229882015
ENSMUSG00000002580	Mien1	40.0684081546374	87.2674383321418	105.497733394963	98.4156079322517
ENSMUSG00000002588	Pon1	21.0050719245492	0.0260741996546398	0.0460037276842289	778.027970974579
ENSMUSG00000002602	Axl	32.2957118819985	150.157076544415	329.861711714461	12.4396233298468
ENSMUSG00000002603	Tgfb1	20.5980506493269	6.34316509296939	25.4890071645739	4.17682837185326
ENSMUSG00000002608	Ccdc97	22.4428809279776	16.0170160891313	31.8293883824014	10.3197448078162
ENSMUSG00000002617	Zfp40	4.72515100971571	12.1984346410655	3.1772662298724	1.43677928491507
ENSMUSG00000002625	Akap8l	26.0477933514136	37.2209558887985	14.0391034339303	8.84830897320104
ENSMUSG00000002633	Shh	0.0797286076428054	0	0	0.145452912831397
ENSMUSG00000002635	Pdcd2l	12.0152437257356	30.6133131754855	23.8543791199623	8.89370769759135
ENSMUSG00000002658	Gtf2f1	42.0255499663486	77.5279376116207	107.686493452636	12.8756002939493
ENSMUSG00000002660	Clpp	21.0146129586204	87.987263836201	134.426636105017	53.4687388444417
ENSMUSG00000002661	Alkbh7	11.0863977667289	18.9485540130183	13.8570288188372	22.0443836736281
ENSMUSG00000002664	Pspn	0.0826732249737341	0.292001497061306	0.179139551225649	0
ENSMUSG00000002668	Dennd1c	1.86797240717793	0.284765707844246	0.148830219489773	0.460575701944577
ENSMUSG00000002679	Med6	52.9369437310334	38.5695421870874	31.7468183606024	12.461246857867
ENSMUSG00000002688	Prkd1	1.27717909481249	0.463604333386317	0.0127830059704476	0.0760396291920886
ENSMUSG00000002699	Lcp2	15.1261316478484	0.0662170827444971	0.153706686743719	4.01317742075853
ENSMUSG00000002718	Cse1l	57.6426835946294	23.6693376412451	63.0172607601327	16.9056250225411
ENSMUSG00000002728	Naa20	54.5690236132671	157.075557603192	160.95006343508	18.5840493387787
ENSMUSG00000002731	Prkra	14.5523758835974	49.627222645215	22.6770009583844	20.693498853514
ENSMUSG00000002732	Fkbp7	2.4158694530433	7.32421668607921	5.00034823317451	3.87588739154134
ENSMUSG00000002733	Plekha3	17.841259317935	52.0724062617327	73.5348954384913	26.036046251814
ENSMUSG00000002741	Ykt6	122.540761324077	137.118069284595	262.288714881196	116.302305307629
ENSMUSG00000002748	Baz1b	116.468841174888	77.8631332257903	99.1426255790924	18.8152543004677
ENSMUSG00000002763	Pex6	15.1693153237561	22.1821017806807	11.6361959690978	31.368870480579
ENSMUSG00000002767	Mrpl2	31.4856599586397	57.9706666587108	68.770102867576	45.4329610545857
ENSMUSG00000002768	Mea1	34.225560950665	83.8373979643453	122.759763386608	59.0712198983942
ENSMUSG00000002769	Gnmt	92.1565210148465	0.244857004183263	0.414146691521074	1576.83963091861
ENSMUSG00000002771	Grin2d	0.111571327960993	0.204751153931507	0.251411759773699	0.0473018396825279
ENSMUSG00000002778	Kdelr1	57.9656913135349	151.254113721975	86.8008677471949	121.608761204463
ENSMUSG00000002781	Tmem143	8.64768596459658	8.72879007169099	7.66155341872165	17.4566732844307
ENSMUSG00000002797	Ggct	6.32629112147807	4.57366852436605	14.4363104113511	14.3433521548476
ENSMUSG00000002799	Jag2	0.247131869199989	1.14059752870995	0.108970194826434	0.0406146816871051
ENSMUSG00000002803	Btbd6	1.86853610143772	13.8626093495279	13.8638621642122	6.60424037138669
ENSMUSG00000002804	Nudt14	5.76502724811593	10.4643919313409	10.6626340977127	12.4787065645481
ENSMUSG00000002808	Epdr1	27.7118292292773	0	0	0.925254018331544
ENSMUSG00000002812	Flii	17.2881697814529	46.7397916783226	49.2378550191021	17.5534287237405
ENSMUSG00000002814	Top3a	9.13634199718234	8.86923204537442	15.3062507506401	3.39024540300743
ENSMUSG00000002820	Atg4d	61.8928977840329	18.6701981539479	26.2613420852883	20.763526754903
ENSMUSG00000002825	Qtrt1	8.3799906005518	23.8716293159985	20.4245722704919	2.37981428423168
ENSMUSG00000002831	Plin4	2.1269499683869	0.533377861982347	0.163800187349089	1.15837549491382
ENSMUSG00000002833	Hdgfrp2	24.4163241124037	67.5242123931793	85.1627581460562	14.5905588135924
ENSMUSG00000002835	Chaf1a	33.5066038371449	18.164438887992	78.6345140599508	0.750514072792043
ENSMUSG00000002844	Adprh	19.7631243299067	24.6739631387571	22.3244760651474	7.04722191310813
ENSMUSG00000002845	Tmem39a	21.0095468709797	39.6514340032046	28.9798623534923	6.82364405734768
ENSMUSG00000002846	Timmdc1	29.7714200430382	23.5636989227567	40.2039589559601	46.6546994847874
ENSMUSG00000002847	Pla1a	49.1864890655308	79.139579050952	36.8707632277534	41.0053740871949
ENSMUSG00000002870	Mcm2	119.196612682677	36.1028731958557	118.983263786707	2.19089750426559
ENSMUSG00000002871	Tpra1	23.6706708742328	70.1530244120337	21.1363704417418	14.9794160908055
ENSMUSG00000002881	Nab1	81.1032725850789	92.7577727419753	126.766744699712	70.150488476311
ENSMUSG00000002885	Cd97	20.210513210009	8.8586754863587	5.99525224351387	9.62912839173573
ENSMUSG00000002897	Il17ra	19.8138259349725	14.7381606549866	14.4514071571849	9.5385530941112
ENSMUSG00000002900	Lamb1	13.5252681431656	17.9020206377901	11.5926313001872	3.75441552877552
ENSMUSG00000002908	Kcnn1	0.65985444301854	0.463433956045697	0.0738379482023485	3.60488080792711
ENSMUSG00000002910	Arrdc2	20.8419070483807	9.52969266737996	2.66656476751745	7.01223213909731
ENSMUSG00000002944	Cd36	132.993152610952	8.1327972431828	2.29033547690988	31.4088738143271
ENSMUSG00000002948	Map2k7	23.2401382429642	53.8730081388138	46.2884532941611	16.0524941254987
ENSMUSG00000002949	Timm44	41.2330713006243	90.7125963221189	67.6086869129238	34.5365980614542
ENSMUSG00000002957	Ap2a2	139.964493686662	56.9437864397573	88.413181181278	66.0155180650851
ENSMUSG00000002963	Pnkp	26.7545558014491	16.66402057193	19.3422397511023	21.0915861138877
ENSMUSG00000002968	Med25	10.2264271361259	18.4406317246615	18.2666385249618	12.4877747628428
ENSMUSG00000002980	Bcam	7.34995008911473	125.001528905508	138.15399562838	2.40226639113648
ENSMUSG00000002981	Clptm1	46.278129382506	62.171531407647	113.154920543041	50.6531422439621
ENSMUSG00000002983	Relb	1.48548458895089	16.008012194524	12.2049059711686	1.40073368074306
ENSMUSG00000002984	Tomm40	49.2796510399267	81.0760566322231	184.301305324421	31.8631161198037
ENSMUSG00000002985	Apoe	909.429757041016	9.75928948571218	3.79513056493988	16792.6752479156
ENSMUSG00000002992	Apoc2	584.940210730277	8.74910507565987	0.167115582199852	505.573488707562
ENSMUSG00000002996	Hbp1	99.1163239245128	111.878675840774	27.7125479654996	78.2661945826609
ENSMUSG00000002997	Prkar2b	228.691458106557	8.99964811645486	7.27984417624141	0.691245783928347
ENSMUSG00000003031	Cdkn1b	273.151103752395	283.333455919006	115.16190810157	46.3413945694259
ENSMUSG00000003032	Klf4	2.51572408220253	65.2882314656366	77.3010091319158	1.00894123455029
ENSMUSG00000003033	Ap1m1	37.2041376406143	24.8696993960246	39.1993637250611	13.6015101278801
ENSMUSG00000003037	Rab8a	172.559350913374	187.035782160902	165.639188418429	116.71086427863
ENSMUSG00000003038	Hmgn2	536.434360688332	67.227811725729	193.180592276806	49.9423688474016
ENSMUSG00000003039	Fam32a	199.201237299497	398.998888722941	250.806665651061	126.405425965473
ENSMUSG00000003051	Elf3	0.600730034507768	9.19957937219303	5.68972311298384	0.422246096337025
ENSMUSG00000003053	Cyp2c29	0.0264352267227622	0	0.0239258299121005	1252.09868213248
ENSMUSG00000003062	Stard3nl	18.637896848366	31.6111574783918	24.2961488494755	14.6265054256473
ENSMUSG00000003068	Stk11	110.547991813641	89.1647884506344	88.5888415904077	56.03677928272
ENSMUSG00000003070	Efna2	0.247232310873834	0.212897877835037	0.111881737969917	0.14358119750222
ENSMUSG00000003072	Atp5d	92.2396803136128	151.441947938054	224.03262587455	289.585497049932
ENSMUSG00000003099	Ppp5c	29.052081465004	17.9659324896897	65.1571321500398	19.6896926293595
ENSMUSG00000003119	Cdk12	60.5426208175324	50.3867331073967	59.2485538290585	9.16982477000842
ENSMUSG00000003123	Lipe	1.6174816490521	3.91790651485712	2.12609380293183	4.9171460730545
ENSMUSG00000003131	Pafah1b2	359.522084572835	247.916431124416	327.140254964313	61.8108669523279
ENSMUSG00000003134	Tbc1d8	15.889478836909	5.416704370453	4.90193207423981	4.8278247938435
ENSMUSG00000003135	Cnot11	18.6492080047503	28.1348020677892	29.6689667732183	13.4991443033333
ENSMUSG00000003153	Slc2a3	47.8302834362394	308.732864434672	149.620218979354	0.69017342702948
ENSMUSG00000003154	Foxj2	7.04781443906836	25.0130472343918	22.6013454841812	5.15918358335275
ENSMUSG00000003161	Sri	188.022735571749	166.574020102839	184.348117121726	62.518949644593
ENSMUSG00000003166	Dgcr2	28.7832832418756	26.1048529462303	28.6249906097302	32.4499554292523
ENSMUSG00000003178	Mical3	36.4576098978838	29.9863908711944	17.9558565451783	5.95905394586381
ENSMUSG00000003184	Irf3	28.4160685375402	42.8947016080974	42.0317646436135	41.6550785804612
ENSMUSG00000003190	Bcl2l12	10.2924224026403	15.9102389382837	13.7174876269318	5.7032982825318
ENSMUSG00000003198	Zfp959	8.14888017771417	6.84165458083521	4.40788055025794	3.08687307578816
ENSMUSG00000003199	Mpnd	13.1816280348923	57.7371993462147	42.4531989371983	50.5708142036824
ENSMUSG00000003200	Sh3gl1	26.0437963772461	62.5996463550734	60.0033405216508	13.1009596820008
ENSMUSG00000003206	Ebi3	1.65180276443967	0.119124038797037	0.0512994868421019	0.441542405168038
ENSMUSG00000003208	Ccdc94	6.5614147171327	21.5885517977972	17.960868457641	3.441830300712
ENSMUSG00000003226	Ranbp2	168.034328445607	59.395467494954	69.3006329285126	28.2353935730572
ENSMUSG00000003227	Edar	0.0289080096233324	0	0.0261638808170185	0.0345943592070032
ENSMUSG00000003228	Grk5	10.0654525171785	2.39574758340586	5.18050470357988	8.92677373742675
ENSMUSG00000003233	Dvl3	7.49170728378263	11.4260987415615	17.9497920842923	3.47654425525441
ENSMUSG00000003234	Abcf3	28.3383850854587	38.8567222005691	37.8568654629201	26.9971886005578
ENSMUSG00000003235	Eif2b5	34.6432840765069	60.7128017011813	114.352921874507	26.8485999114922
ENSMUSG00000003269	Cyth2	24.5290702909257	122.338127392006	99.9111963666777	14.8960804574796
ENSMUSG00000003271	Sult2b1	0.0695962269215886	0.387516779641802	0.201381339114724	0.0123175449193417
ENSMUSG00000003273	Car11	0	0.813627616186967	0.0714138752999473	0.155587135951587
ENSMUSG00000003279	Dlgap1	0.0482384959400051	0.21462706541437	0.436677971423206	0.775109575391228
ENSMUSG00000003282	Plag1	35.734755212442	10.0025253518116	1.56006637427978	0.648497074188204
ENSMUSG00000003283	Hck	16.7634956960891	0	0	3.88962500735782
ENSMUSG00000003299	Mrpl4	20.3326109307106	40.0577434510618	57.5454855131853	32.6553510555941
ENSMUSG00000003308	Keap1	33.3860194572521	57.0533636114383	64.099748968151	33.9503841525168
ENSMUSG00000003309	Ap1m2	0.234318337445845	0	0	0.116249205875357
ENSMUSG00000003316	Glg1	58.4298007913322	121.178891196897	116.954848242014	18.3536615421081
ENSMUSG00000003341	Atp8b3	0	0.796199767373902	0.900149486928308	0
ENSMUSG00000003344	Btbd2	14.2452504379888	34.6230827207722	14.0072185294546	15.9609131350833
ENSMUSG00000003345	Csnk1g2	55.3429508105572	98.6065807712141	104.081339353154	49.5971205675805
ENSMUSG00000003346	Abhd17a	28.6252792393393	34.9701267335672	49.833070512919	52.7050856306095
ENSMUSG00000003348	Mob3a	51.4648097599997	37.7979634466642	77.5903312871841	7.18131919568286
ENSMUSG00000003352	Cacnb3	1.08641049722201	59.520347671572	42.847879634259	0.317184746764974
ENSMUSG00000003354	Ccdc65	0	0.688743492514221	0.877775760370939	0
ENSMUSG00000003355	Fkbp11	81.3199570029888	24.6302768378488	38.3518516564579	29.497781319973
ENSMUSG00000003360	Ddx23	58.1448097303698	112.046714857905	163.61475790416	23.5582770496449
ENSMUSG00000003363	Pld3	26.8231335205107	13.8695765341797	9.65082358635882	12.8855127377254
ENSMUSG00000003378	Grik5	2.9992477030841	0.228104869108968	0.122058649069188	1.59875771138164
ENSMUSG00000003379	Cd79a	3.77558300469967	0.291443733903749	0.625051829695842	0.811567528739421
ENSMUSG00000003380	Rabac1	21.2654964599641	322.143047464407	193.258553441199	87.9764561255371
ENSMUSG00000003382	Etv3	21.1378575256833	50.1752984463271	38.1155813559458	15.5739607224647
ENSMUSG00000003402	Prkcsh	57.6575528472389	121.377667514211	120.522611144623	72.5874364029882
ENSMUSG00000003410	Elavl3	0.189788750801896	0.165766367154691	0.0957683354905543	0.0124849028666153
ENSMUSG00000003411	Rab3b	0.723335865641693	0.316837552735864	12.2052895299458	0.393156948076323
ENSMUSG00000003418	St8sia6	0.152582763882961	0	0.0294425626236625	0.0920702770040422
ENSMUSG00000003420	Fcgrt	42.4590000163089	121.437141656595	19.591093354972	170.438530702348
ENSMUSG00000003421	Nosip	28.0876902708221	52.8016482758138	52.2071096558454	18.2851790888945
ENSMUSG00000003423	Pih1d1	35.4640075671372	46.2636087814291	48.8601076381856	33.6980341428697
ENSMUSG00000003429	Rps11	529.517138418461	2033.15089006412	1512.60183319806	256.055452302185
ENSMUSG00000003435	Supt5	28.8512895701594	69.7342838899308	61.5172833466527	16.7360011138265
ENSMUSG00000003436	Dll3	0	0	0.191978904726463	0
ENSMUSG00000003437	Paf1	13.9470882202905	30.6910586435947	28.8315460630579	14.0595344733261
ENSMUSG00000003438	Timm50	23.9094571926937	43.4903844294253	108.452904475802	25.6985289326744
ENSMUSG00000003444	Med29	9.51684020864331	31.2768677948117	39.1980296376987	23.0581311531336
ENSMUSG00000003452	Bicd1	2.06986199653335	0	0	0.283989857174994
ENSMUSG00000003458	Ncstn	38.6773101070371	59.3600715393987	49.179955962277	21.8957877693605
ENSMUSG00000003464	Pex19	62.110538236969	125.165722132423	78.7797717033919	138.60589107774
ENSMUSG00000003469	Phyhip	0.838421152353829	0.0263280203335893	0.0354911857608499	0.123128906526533
ENSMUSG00000003476	Crhr2	0.523430663910934	0	0	0.0893276338279372
ENSMUSG00000003477	Inmt	0.57609138457008	0.100798356746747	0.0443304999503447	616.349215752548
ENSMUSG00000003484	Cyp4f18	2.55707360057919	0	0	0.294580952422957
ENSMUSG00000003500	Impdh1	7.4475202635456	33.4893488869892	42.5860035379926	1.41302795222337
ENSMUSG00000003518	Dusp3	40.0797997557302	186.263733775443	233.875452889359	86.0144842760853
ENSMUSG00000003526	Prodh	3.64613476933295	14.3070272259891	10.1052831337296	96.4218753136161
ENSMUSG00000003527	Dgcr14	7.83518256625848	25.9787656951794	27.1077761559657	4.4191714514297
ENSMUSG00000003528	Slc25a1	33.843639920085	132.829793828992	152.116840020491	212.873490289946
ENSMUSG00000003531	Dgcr6	8.84984442184564	18.693291891554	35.6825989793702	39.1308389503548
ENSMUSG00000003534	Ddr1	1.73461378579627	32.7045138302182	30.4989381030079	0.816716087910672
ENSMUSG00000003541	Ier3	4.90431774229593	171.417850005382	28.5181061794662	1.15107795071939
ENSMUSG00000003545	Fosb	0.153152758948393	27.3031277100003	7.94868934750645	0.0337447433970348
ENSMUSG00000003546	Klc4	13.636059274327	33.0338199031653	13.3549379796625	37.3585049108275
ENSMUSG00000003549	Ercc1	5.73840366110382	19.7533304269066	29.5379648232185	3.38942776342034
ENSMUSG00000003555	Cyp17a1	1.95095673182043	0.0343093493323545	0.0231251623756719	2.69997566719286
ENSMUSG00000003559	As3mt	25.6116681945832	0	0.0311606962515685	34.9484083653178
ENSMUSG00000003573	Homer3	7.84357217034085	44.9946630690179	43.290559192679	2.20495086673903
ENSMUSG00000003575	Crtc1	5.52007843947869	2.6951324661862	4.53441124380326	3.34124335092016
ENSMUSG00000003581	Rnf215	9.60784138843896	11.7548881154295	9.4885723483928	9.95941096295947
ENSMUSG00000003585	Sec14l2	38.4599695220427	9.33989748833317	9.07644430240798	562.919135806118
ENSMUSG00000003604	Aven	18.3350787219305	17.1260253657627	50.7897305945486	17.3464686931958
ENSMUSG00000003617	Cp	153.854045645197	365.948828123555	37.1506640370635	608.185193171408
ENSMUSG00000003623	Crot	129.997388612564	32.1869106068257	19.1705048054259	772.946023627973
ENSMUSG00000003644	Rps6ka1	72.0775954665076	5.93321889308693	0.79692181219796	7.80140032602032
ENSMUSG00000003657	Calb2	0	0	0.0431896414957402	0
ENSMUSG00000003660	Snrnp200	55.2204131537146	79.8592781025557	109.762768651502	24.6626875723934
ENSMUSG00000003662	Ciao1	50.1078736520144	89.8329003909085	81.3395503925135	47.1767500201651
ENSMUSG00000003665	Has1	0.0222255073987607	0.456417474370282	0.172520643292579	0.0367537807332226
ENSMUSG00000003680	Taf6l	7.76905328326015	4.4139491192635	8.83289485194891	1.94623685960489
ENSMUSG00000003721	Insig2	30.187345353833	92.7805027268724	52.6323696038845	489.236953432028
ENSMUSG00000003731	Kpna6	54.1968413203666	55.5714121089722	77.2028739749691	44.7359588754121
ENSMUSG00000003746	Man1a	190.362076986544	43.7654503121178	37.288137235586	200.795617124887
ENSMUSG00000003752	Itpkc	5.83531334314478	10.6927331170066	8.45611465486633	3.78855654745652
ENSMUSG00000003762	Adck4	9.01419336923199	11.5794169812333	7.49754593337457	9.56041526348404
ENSMUSG00000003778	Brd8	83.2349054454837	49.451541134187	35.6403744749075	7.43795257010678
ENSMUSG00000003779	Kif20a	73.3931705271765	31.0529193656018	101.930842806611	0.703575684372956
ENSMUSG00000003808	Farsa	32.0155373900183	49.5534721665473	80.4972720333765	13.983003993072
ENSMUSG00000003809	Gcdh	114.635328431003	21.9714681785552	17.9505935750112	460.629789494035
ENSMUSG00000003810	Mast2	14.7918059336184	20.1449410756185	56.7307931979224	3.74265304993671
ENSMUSG00000003812	Dnase2a	29.9994342276984	46.2538891270164	38.8029124298925	19.3191380770569
ENSMUSG00000003813	Rad23a	190.142622062476	93.8971925110378	123.000145346143	38.7197145831389
ENSMUSG00000003814	Calr	573.798527032118	414.980040389051	683.805362036763	843.748008300639
ENSMUSG00000003824	Syce2	31.3899846052345	0.906770044497721	0.474015329366744	1.0719190375921
ENSMUSG00000003847	Nfat5	29.3485216665621	69.9553316736367	54.2202764426357	8.67265248276777
ENSMUSG00000003848	Nob1	12.2070223397177	57.4755887885017	77.5568710130812	4.64785546433899
ENSMUSG00000003849	Nqo1	21.3349126553624	17.647058197105	32.8706694728592	5.76710893794423
ENSMUSG00000003863	Ppfia3	0.072669385297953	0.266642915383967	0.850861963151588	0
ENSMUSG00000003865	Gys1	9.57433696778398	94.2032214136413	27.6245716808852	1.3437695218371
ENSMUSG00000003868	Ruvbl2	42.4348213642736	93.6363100487969	120.538904563388	8.90013947662471
ENSMUSG00000003872	Lin7b	0.58538964220482	1.74139979584582	0.766778692870541	0
ENSMUSG00000003873	Bax	28.5724500543896	257.431485125529	258.315125712381	22.5746954782429
ENSMUSG00000003882	Il7r	7.18649214118783	0	0.0255382227974811	0.182808355843193
ENSMUSG00000003923	Tfam	118.627745793277	107.591584971066	113.019690468138	72.6254506297253
ENSMUSG00000003929	Zfp81	19.3509326466546	28.6153740324508	18.543249727752	4.82468844631869
ENSMUSG00000003934	Efnb3	0.889961272935104	0.44943792826044	0.955282498599064	0.116565101807851
ENSMUSG00000003948	Mmd	54.8834378667564	399.649959651856	61.7246534100792	238.772493072996
ENSMUSG00000003949	Hlf	33.9451596574698	34.5380134799031	2.85049758875947	36.0920079943664
ENSMUSG00000003955	Fam162a	132.627071079202	564.718584116542	64.7544404842993	83.1040034016085
ENSMUSG00000003970	Rpl8	920.699765999373	2047.90798443635	2028.24746531372	366.143408100279
ENSMUSG00000003974	Grm3	0.0442489647302599	0	0	0
ENSMUSG00000003992	Ssbp2	84.9147666449373	5.90672581494228	5.05692600443949	6.28891658909115
ENSMUSG00000004018	Fancl	34.3353613501219	7.63511647464029	11.467060549014	7.43480655421897
ENSMUSG00000004032	Gstm5	76.7747979301145	22.6623266156053	12.336886399212	11.0689301853464
ENSMUSG00000004035	Gstm7	55.3686801419063	2.25082090635709	0.310490418135594	67.4394562848816
ENSMUSG00000004038	Gstm3	6.98229756843405	0	0	49.5707595800371
ENSMUSG00000004040	Stat3	62.5367773109596	122.29805876557	64.6055972266926	84.4570751834624
ENSMUSG00000004043	Stat5a	11.9614816812023	15.2360729521459	9.51136862134933	9.60762404722846
ENSMUSG00000004044	Ptrf	38.1335780242991	324.301461762686	628.394731504143	7.60682869211344
ENSMUSG00000004054	Map3k11	19.487573009275	25.4649473064939	25.2740140637837	16.2179295670595
ENSMUSG00000004056	Akt2	72.2611235091727	79.0095752702503	85.1737962210744	70.4642829753656
ENSMUSG00000004069	Dnaja3	62.3261920203522	60.1618503709633	69.7490658400356	103.910154506426
ENSMUSG00000004070	Hmox2	40.7040870329999	47.1992462899348	41.7283964432917	49.8041646444116
ENSMUSG00000004071	Cdip1	54.6702289422886	130.278273038133	113.619287795154	101.002106394866
ENSMUSG00000004085	Zak	47.6050294993626	46.0792492439266	59.4435860216433	10.9423530113316
ENSMUSG00000004096	Cwc15	65.705623417414	226.13513263396	241.276093512775	74.2059448705476
ENSMUSG00000004098	Col5a3	0.464091167540941	0.00500837628184945	0	5.75598697939998
ENSMUSG00000004099	Dnmt1	100.239394394789	40.9391440773508	129.835702711614	4.36812889030913
ENSMUSG00000004100	Ppan	20.8177727968779	46.5179162589681	44.783750996542	7.58850052622563
ENSMUSG00000004105	Angptl2	10.2533143076058	1.11977123831494	0.365378622958305	12.8519136618555
ENSMUSG00000004110	Cacna1e	0.544283311284708	0.00383226681196924	0.0103320866199132	0.0615769828817852
ENSMUSG00000004113	Cacna1b	0.156443674049022	0	0	0.00175757804738068
ENSMUSG00000004127	Trmt10a	20.2135693263028	26.553387338127	29.8984221775087	6.07615452726711
ENSMUSG00000004151	Etv1	1.82901412735751	0.0570698846956518	0	0.709503553684301
ENSMUSG00000004187	Kifc2	0.482069094415844	0.56665435667101	0	1.69331447469166
ENSMUSG00000004207	Psap	198.117869510062	455.439118545883	363.31623251993	304.069351302844
ENSMUSG00000004221	Ikbkg	189.192525194633	170.622765174622	119.783427178029	88.7226950658822
ENSMUSG00000004231	Pax2	0	1.48010835996304	4.24213853058502	0
ENSMUSG00000004233	Wars2	14.0205927658025	31.5906264956748	22.7431272485585	5.45096631041709
ENSMUSG00000004263	Atn1	1.97563556409429	7.11118023445775	23.0173055733223	1.55982945602025
ENSMUSG00000004264	Phb2	161.99995912791	530.262778877452	644.595735507557	196.743245301718
ENSMUSG00000004266	Ptpn6	33.4361021498236	19.7140302730789	9.07525955996467	11.5808436305252
ENSMUSG00000004267	Eno2	0.660701054736897	0.954175738540397	0.258619857861396	0.0345559133365048
ENSMUSG00000004268	Emg1	132.936983468977	150.527079432812	192.296813693047	62.0939101897793
ENSMUSG00000004270	Lpcat3	49.5936705284288	58.1607269335355	91.5688514848136	60.5764734127714
ENSMUSG00000004285	Atp6v1f	37.1799208172291	238.630851523733	245.07908617177	97.4660471731421
ENSMUSG00000004296	Il12b	0	0	0	0.034046035748794
ENSMUSG00000004317	Clcn5	41.4709311842058	39.3102853613169	72.3393746671225	5.9479012838752
ENSMUSG00000004319	Clcn3	290.638106520728	68.2159921648877	34.2651356929548	30.9062578682372
ENSMUSG00000004328	Hif3a	93.7878070138322	0	0	0.0138178774583893
ENSMUSG00000004341	Gpx6	0	0	0	0.688365128964615
ENSMUSG00000004347	Pde1c	4.88166973706216	0.606914503035511	0.0231645361465141	0.276027078207357
ENSMUSG00000004356	Utp20	15.2096844220491	16.6825221007296	50.0611581494904	4.72302671257631
ENSMUSG00000004359	Spic	26.8253027842916	5.78148512623832	4.8434687174615	3.28494413544893
ENSMUSG00000004360	9330159F19Rik	0.295228514443298	0.0402830881221173	0.169509314052934	0.0450276036938446
ENSMUSG00000004364	Cul3	101.758061287241	101.775684825236	96.8206861075865	38.830051302697
ENSMUSG00000004371	Il11	0.304402613946507	0.531392089024588	0.398724920292682	0.173290444288368
ENSMUSG00000004383	Large	11.4340173739594	0	0.204570969020249	4.57920471263695
ENSMUSG00000004393	Ddx56	24.6338273282869	51.5331199988929	92.5988021368978	20.1214605816767
ENSMUSG00000004394	Tmed4	52.0973723732684	134.690047776901	109.726847147171	83.8627122769952
ENSMUSG00000004415	Col26a1	0.701465742941548	0.369860745942167	0.10091210112928	0.0662651129190593
ENSMUSG00000004446	Bid	38.3649089475973	66.0157853568334	128.244657434301	23.0147222615318
ENSMUSG00000004451	Ralb	84.6407202176805	207.360316428469	194.993347556487	24.9099258485626
ENSMUSG00000004455	Ppp1cc	262.658071573765	246.052401754608	202.264180603092	62.7816732897376
ENSMUSG00000004460	Dnajb11	83.6142695583274	63.6112910205938	138.567819338816	133.157513449417
ENSMUSG00000004462	Tbccd1	40.2046080167987	9.41730603478042	9.02837451532678	16.3384122522776
ENSMUSG00000004473	Clec11a	0.752401367696915	12.026430168514	2.31673888487793	1.98248636107668
ENSMUSG00000004500	Zfp324	14.4539051241631	15.8112815435894	14.5671275255985	6.34467381249079
ENSMUSG00000004508	Gab2	12.2549653508646	2.7976139977669	4.30521035803126	2.06914495899445
ENSMUSG00000004530	Coro1c	77.7982755196955	59.7557144490956	134.333068140844	20.8351166138725
ENSMUSG00000004535	Tax1bp1	201.483283285428	145.517278390014	111.897178147566	92.4899320823405
ENSMUSG00000004540	Psg17	0	6.37495845330227	2.38957321101647	0
ENSMUSG00000004542	Psg19	0.173995707176416	1.29903543444928	0.669398096857529	0.0143803020098327
ENSMUSG00000004552	Ctse	31.4023471999191	1.66117821751859	0.441877626061955	0.16786291930835
ENSMUSG00000004558	Ndrg2	64.0324677491628	220.025376714916	27.5581713732256	1095.03204496507
ENSMUSG00000004561	Mettl17	10.7903263533464	13.0866647910284	10.9836867389934	7.89751238652704
ENSMUSG00000004562	Arhgef40	9.43790847801471	32.7427322544602	28.7105241380075	2.99504220210457
ENSMUSG00000004565	Pnpla6	8.36707304088694	21.2479131735716	22.361184205042	5.9679673910531
ENSMUSG00000004567	Mcoln1	7.80201328537232	25.2313649345098	24.9752067407284	14.7717771968215
ENSMUSG00000004568	Arhgef18	16.4915185269742	25.382456297246	23.8971406508463	13.5596215945594
ENSMUSG00000004591	Pkn2	188.788076680679	109.967051907162	112.087452333297	30.6778027482666
ENSMUSG00000004609	Cd33	6.95490214140147	1.67964871295356	0.336620799859876	0.519428164850194
ENSMUSG00000004610	Etfb	155.216949859474	87.9152638771013	129.140365286289	338.207236619819
ENSMUSG00000004612	Nkg7	2.66964647386184	0	0	0.289710723145641
ENSMUSG00000004626	Stxbp2	25.9639151490203	80.347699471628	63.2880187453858	15.7096870238563
ENSMUSG00000004630	Pcp2	0.473711544557528	1.75891913275638	1.11220532991953	0.049963677056061
ENSMUSG00000004631	Sgce	20.9689885836833	0.115102974196294	0.0593352521992127	2.46688009104555
ENSMUSG00000004633	Chn2	12.107196447714	0.0197919298018161	0.129807171969292	31.9218322793272
ENSMUSG00000004637	Wwox	11.2914424458432	24.9278531728825	13.7015540140465	8.3136659306295
ENSMUSG00000004642	Slbp	404.829357673912	62.2097575587093	83.8943178291522	17.7584894009851
ENSMUSG00000004651	Tyr	6.8127341409849	2.10585757077443	2.78133816194819	0.778264352565232
ENSMUSG00000004654	Ghrhr	0.0823611560083698	0	0	0.010835953431402
ENSMUSG00000004655	Aqp1	298.020633948398	0.236448980911463	0.104166331638618	139.523932740708
ENSMUSG00000004661	Arid3b	13.1534030654991	2.14145478779847	2.48139639381366	1.89261895438179
ENSMUSG00000004665	Cnn2	48.4412371548412	120.080516101919	167.621405821934	7.57748177085293
ENSMUSG00000004667	Polr2e	43.1599449496613	150.939582057459	210.410289843216	26.2858202164733
ENSMUSG00000004668	Abca13	8.0717068491776	0.0103847961037752	0	0.00162597786389259
ENSMUSG00000004677	Myo9b	19.9021323618081	20.0169596309117	19.3618975619646	7.80116836321363
ENSMUSG00000004698	Hdac9	10.7014468542126	0.0147955428360238	0.0199449617773197	0.926481581318782
ENSMUSG00000004707	Ly9	2.78418049473608	0.411277872924295	0.386449138750903	0.812712911056301
ENSMUSG00000004709	Cd244	1.15617831607292	0	0	0.342380568454883
ENSMUSG00000004730	Emr1	48.4766268244114	0	0	9.89081608875454
ENSMUSG00000004748	Mtfp1	25.2023472460596	17.4331766278609	20.3841519821768	41.3483650486362
ENSMUSG00000004768	Rab23	19.1396043358846	35.8921172888033	54.6274367036149	12.3044313722495
ENSMUSG00000004771	Rab11a	135.319086421161	122.788130413195	106.569896243842	67.2057162173852
ENSMUSG00000004788	Eif2b2	17.7021125504895	34.5812650361488	54.2448849121569	13.1163962774037
ENSMUSG00000004789	Dlst	142.809066602213	114.492197152991	167.325197163746	148.900352261757
ENSMUSG00000004791	Pgf	0.765792739488066	0.0548086461032582	0.736662784518563	0
ENSMUSG00000004798	Ulk2	21.4225000496548	33.5128168357557	13.3122520572831	52.667512392957
ENSMUSG00000004814	Ccl24	5.20730885961111	0	0	5.36933560336205
ENSMUSG00000004815	Dgkq	13.2972417375945	8.87623272908229	5.91278091636541	10.5585335634023
ENSMUSG00000004837	Grap	7.59554124658888	0.522281246981965	0.204138699990882	5.2386528017155
ENSMUSG00000004842	Pou1f1	2.89699295430717	5.79109538792191	9.34000853720347	0.535444640880592
ENSMUSG00000004843	Chmp2b	32.924169846019	116.652922212764	98.3126754889093	46.0700603327573
ENSMUSG00000004846	Plod3	12.5726956634395	92.7335076959674	100.352597060328	13.9430456489231
ENSMUSG00000004849	Ap1s1	40.8824554859039	204.652158821375	425.203580208548	46.492886532108
ENSMUSG00000004864	Mapk13	5.81951519432224	0	0.0446248693612684	0.184332892888767
ENSMUSG00000004865	Srpk1	68.0270596810462	92.6270088679141	192.518904117908	17.8936229242569
ENSMUSG00000004872	Pax3	0.125526851111961	0.185535977396596	0.173968512633568	0.0141134510447018
ENSMUSG00000004880	Lbr	444.677351847952	77.5274987323498	155.689437991625	12.5169702125906
ENSMUSG00000004885	Crabp2	0.0933791102221315	0.50564344021567	0.540397406401382	0
ENSMUSG00000004891	Nes	4.2421932991862	0.0189952489374294	0.00629897184281037	1.0039368419354
ENSMUSG00000004892	Bcan	0	0.00985811621088012	0	0
ENSMUSG00000004894	Hapln2	0	0.0271415645527829	0.0478869212151624	0
ENSMUSG00000004895	Prcc	22.1219974439044	49.3620102701355	56.6943958521145	13.924238028893
ENSMUSG00000004896	Rrnad1	17.288629186055	35.9482340210258	24.8278741183577	5.3838569630893
ENSMUSG00000004897	Hdgf	344.898447273065	650.86652445445	1028.31192542418	178.158842274876
ENSMUSG00000004902	Slc25a18	0.621929045183365	1.1177698300814	0.825145695852594	0.0842861800298144
ENSMUSG00000004929	Thop1	14.8504570513743	8.85808492747612	43.657139638319	6.77075683475487
ENSMUSG00000004931	Apba3	7.79943324957159	34.8328975076944	33.769867534859	26.9233643553372
ENSMUSG00000004933	Matk	1.57206473335177	1.23924000302031	0.444662601461294	0.132830678334446
ENSMUSG00000004934	Pias4	12.8250822014387	21.5814959321734	22.2133615812836	9.84976818827106
ENSMUSG00000004936	Map2k1	48.3841195163221	164.299585423288	98.8899418717271	56.7872013199456
ENSMUSG00000004937	Sgta	38.4341816029361	99.2827281445733	129.121648106853	53.0974465464312
ENSMUSG00000004939	Nmrk2	1.01856746685643	0.281258418957535	0.644841183040509	0.105221827258918
ENSMUSG00000004945	Tmem242	83.7187282410993	201.164501047764	190.38620213683	88.9460520938186
ENSMUSG00000004947	Dtx2	4.0937623584894	11.1049908079661	12.7978853423613	2.66008963108729
ENSMUSG00000004951	Hspb1	0.537139562251459	0.348207809157841	0.0779872716932643	24.5955126742609
ENSMUSG00000004952	Rasa4	1.79727157152135	0.802596003722429	0.125469558758239	0.696200289585237
ENSMUSG00000004961	Syt5	0.415245825687937	0	0	0
ENSMUSG00000004980	Hnrnpa2b1	780.553223734499	350.278348684171	477.456912208316	193.32648754121
ENSMUSG00000004988	Fxyd4	0.684050817857317	0.398046508632651	0.316010219577829	0
ENSMUSG00000004994	Ccdc130	3.32256201396479	9.35236535439168	7.54815920221636	2.82672844650348
ENSMUSG00000004996	Mri1	14.3235070854288	44.5440293228703	40.1778219675895	18.6858297776831
ENSMUSG00000005034	Prkacb	60.0712019585765	151.773169534343	88.5299976648134	60.8130519284864
ENSMUSG00000005043	Sgsh	5.2026573758734	33.1087114383689	45.2505367570824	7.76524634553869
ENSMUSG00000005045	Chd5	0.228970442128083	0.177803552991573	0.27014945495032	0.00700975295102956
ENSMUSG00000005054	Cstb	32.4740253606087	630.702095019855	628.12266110907	77.2340724879126
ENSMUSG00000005057	Sh2b2	1.224227403222	6.17514103380742	2.96709931463539	1.36998576336833
ENSMUSG00000005069	Pex5	49.6238513417989	84.2114517783622	56.3504057018615	95.6400073471266
ENSMUSG00000005078	Jkamp	18.5611360322138	39.6104184737062	23.7840699305202	21.2323843660647
ENSMUSG00000005087	Cd44	39.8319373652609	313.141949695037	276.817070746012	5.14347695983095
ENSMUSG00000005089	Slc1a2	2.49981796627325	124.433022343831	39.8741410310455	108.052408680596
ENSMUSG00000005102	Eif2ak4	13.842818341903	21.6894445848634	18.3999692030451	3.01771820531553
ENSMUSG00000005103	Wdr1	117.422936708212	81.8754967074146	130.695105622095	39.6641322402745
ENSMUSG00000005107	Slc2a9	20.4286498070182	6.12893573232203	1.38705932311444	34.3305761869476
ENSMUSG00000005124	Wisp1	4.46677748725852	12.7852994655372	29.242977017236	2.69643890263334
ENSMUSG00000005125	Ndrg1	187.061352419329	249.596378240075	14.6710231286586	18.6270231177658
ENSMUSG00000005131	4930550C14Rik	1.12759936465194	0.955613747786553	0.437140678363232	0.0710804415653671
ENSMUSG00000005142	Man2b1	46.9896887044578	19.5456357369719	22.2793828437945	52.9830166556337
ENSMUSG00000005148	Klf5	0.980352429463869	0.118244493801212	0.036638315560594	0.024470745031387
ENSMUSG00000005150	Wdr83	19.5691580122373	20.9927350758893	19.783157095434	16.4495290970663
ENSMUSG00000005161	Prdx2	2132.1887217209	367.080076333377	388.400779254787	181.622192532128
ENSMUSG00000005198	Polr2a	51.6602245284011	14.5082477874443	57.3993253313713	6.74783287921187
ENSMUSG00000005202	Shbg	10.0973012529597	0	0	0
ENSMUSG00000005204	Senp3	38.3408546771008	39.9220638235481	76.689816722343	20.253881446131
ENSMUSG00000005220	Corin	0.28129654528932	0.00782277803448658	0.0147013707859834	0.0164133678350765
ENSMUSG00000005225	Plekha8	31.8690172548263	35.1874176928103	39.6285886400809	25.9998409544355
ENSMUSG00000005232	G6pc2	0	0	0	0.0129057422890855
ENSMUSG00000005233	Spc25	135.236349154203	27.4499133274974	75.8251922602907	6.98276795294286
ENSMUSG00000005237	Dnah2	0.117854194774152	0.00781050838486941	0.0320664667401943	0.0267538832467917
ENSMUSG00000005251	Ripk4	6.19412256832493	0.07823362574277	0.0624294551038837	4.1177261600836
ENSMUSG00000005262	Ufd1l	65.1991316226462	53.0265626611573	70.4225057629247	33.8363302313029
ENSMUSG00000005267	Zfp287	2.00671737983155	0.339254250397141	0.673119737621514	0.377866458651299
ENSMUSG00000005268	Prlr	0.962131320510188	0.542510722296125	0.177126262070547	53.6570111499271
ENSMUSG00000005299	Letm1	15.3787315924716	8.37772448586525	32.4640402324112	45.3051206380774
ENSMUSG00000005312	Ubqln1	80.8249570059692	94.7961175553749	156.935805521419	118.730262458318
ENSMUSG00000005320	Fgfr4	4.98748599048541	0.0116030188463147	0.0351561369280336	13.2908732269964
ENSMUSG00000005338	Cadm3	1.94529420615709	0	0	4.75083932092152
ENSMUSG00000005339	Fcer1a	0.139128008555971	0	0	0.0183045587845197
ENSMUSG00000005354	Txn2	96.0831585818605	67.704504921342	112.623920073096	183.142587067967
ENSMUSG00000005357	Slc1a6	0.186411726766275	0	0	0.0521466962479295
ENSMUSG00000005360	Slc1a3	1.57246223895158	2.26146786810998	2.58564691038843	0.278775015634815
ENSMUSG00000005362	Crbn	48.7470369738711	98.1455094175248	41.2349625713637	32.7891904459836
ENSMUSG00000005364	Il5ra	0.722078497912083	0.173047978917979	0.332891578107555	0.104573110975812
ENSMUSG00000005370	Msh6	41.4032024187886	31.3305464194446	54.7943347171692	6.21420896962317
ENSMUSG00000005371	Fbxo11	31.2165396144044	38.9835717143928	36.0863431228528	10.7692324646753
ENSMUSG00000005373	Mlxipl	11.6745035198918	0.0315368842595625	0.0135810202160015	45.421312512271
ENSMUSG00000005374	Tbl2	40.2908008410481	40.0069596979174	36.9716946541105	17.6269138095461
ENSMUSG00000005378	Wbscr22	33.7366952826378	34.8297433098945	54.9920349617903	27.2217916824972
ENSMUSG00000005397	Nid1	67.1183841985232	107.471466441857	63.7470616022131	8.37478285899273
ENSMUSG00000005410	Mcm5	146.886187469138	23.6246014437964	135.339538744135	1.78155104897259
ENSMUSG00000005413	Hmox1	120.593196725475	73.625738046882	58.6184496307716	15.0114120244441
ENSMUSG00000005417	Mprip	26.1788218659354	40.8891284164882	69.3517638134697	17.1963463695982
ENSMUSG00000005442	Cic	10.7867974366229	8.84976613209807	11.8761332621562	3.38710319036899
ENSMUSG00000005447	Pafah1b3	18.9415235720452	125.576512935838	48.7562051804369	2.98078474075109
ENSMUSG00000005465	Il27ra	1.53875456479537	0	0.0450719704205558	0.675700807211822
ENSMUSG00000005469	Prkaca	68.0841304084748	65.162214850068	85.4820590953981	65.5345537186875
ENSMUSG00000005470	Asf1b	73.5633256016741	15.0433983438597	62.8749100920386	0.950808778357792
ENSMUSG00000005481	Ddx39	115.725528347483	93.2193669541819	273.787168154889	12.4084315450478
ENSMUSG00000005483	Dnajb1	84.111010409318	80.0106554769945	89.8406106116187	21.6933211498968
ENSMUSG00000005493	Msh4	0.756644937206361	0.187072010143967	0.367133506230739	0.0696657371060723
ENSMUSG00000005501	Usp40	19.657702223551	32.1810807487263	23.4738373416171	13.299225748112
ENSMUSG00000005505	Kbtbd4	17.3333048924974	13.0619431363531	14.7707358854624	11.9252331735692
ENSMUSG00000005506	Celf1	227.49802488506	73.7059697084738	152.482178278172	71.7577925108538
ENSMUSG00000005510	Ndufs3	89.7944072580115	46.6544628057389	50.6098532002383	130.891572909373
ENSMUSG00000005514	Por	32.9583245249576	244.851560710655	68.8263332844764	83.405036379209
ENSMUSG00000005533	Igf1r	15.1029528244392	0.197461815663271	0.124990912849572	0.822650843948479
ENSMUSG00000005534	Insr	70.0513368551252	36.9728179245209	21.2733209562542	63.9974342126886
ENSMUSG00000005540	Fcer2a	0.144279597796461	0.321826078769733	0.366744359359023	0.40239058260951
ENSMUSG00000005547	Cyp2a5	2.77447840734655	0	0	177.186862997426
ENSMUSG00000005553	Atp4a	1.38783927873396	0.0785221007796435	0.0316470088030638	0.795670369359608
ENSMUSG00000005566	Trim28	91.1999970867916	176.848030036185	247.966232745055	27.2322541006306
ENSMUSG00000005575	Ube2m	57.1670630742671	186.104386831454	305.092928819877	52.9513955957782
ENSMUSG00000005580	Adcy9	4.33589679448095	2.06413659734744	1.67434488530994	12.2686878284671
ENSMUSG00000005583	Mef2c	29.8946935995969	0.134273113817618	0.25614020575547	3.14272983134003
ENSMUSG00000005609	Ctr9	43.1732576030395	64.5915243960039	53.5109734897918	12.1273658591671
ENSMUSG00000005611	Mrvi1	10.7368952947567	1.44465750030768	0.432456529601607	1.1639323775966
ENSMUSG00000005615	Pcyt1a	223.381940249496	51.8484763756627	128.727877863497	102.370360302724
ENSMUSG00000005621	Zfp592	14.7474674373208	16.2696471967205	15.2761539148664	9.67008809459184
ENSMUSG00000005625	Psmd4	78.8169946599244	153.327557752373	228.623919987582	88.2670614700687
ENSMUSG00000005628	Tmod4	0.576991975444683	0.600627581808825	0.135810202160015	0.0779406269273513
ENSMUSG00000005640	Insrr	0.0199534147899712	0	0	0
ENSMUSG00000005649	Cabp5	0.462692495061306	0	0.0656289524404543	0.022868152359495
ENSMUSG00000005656	Snx6	67.4433193508138	119.581717151454	86.8706381308376	16.1338515659688
ENSMUSG00000005667	Mthfd2	76.1801502551954	9.10508630111817	139.364214875041	2.39551657678577
ENSMUSG00000005672	Kit	38.8521245641743	0	0	2.88430355511069
ENSMUSG00000005674	Tomm40l	20.9306006834142	64.9572826373487	107.68265724868	18.3810301198619
ENSMUSG00000005677	Nr1i3	4.62610521015903	25.9821012580367	32.5981445868782	97.3904871036571
ENSMUSG00000005681	Apoa2	2847.34187912201	9.37827258840893	24.4712000264219	15632.3241476153
ENSMUSG00000005682	Pan2	17.2654904721155	10.5753215740923	5.52507947084403	6.75014397966001
ENSMUSG00000005683	Cs	133.934599932157	158.900850043118	334.68300261887	98.1238454597322
ENSMUSG00000005686	Ampd3	39.0951632874602	118.298043590216	73.1540996591469	0.82773913954739
ENSMUSG00000005687	Bcas2	176.895796967343	177.382424262273	200.160562542085	35.9997791489262
ENSMUSG00000005696	Sh2d1a	0	0	0.313956630151717	0
ENSMUSG00000005698	Ctcf	107.35667167785	38.2061468011263	57.3977360940742	18.0980598417651
ENSMUSG00000005699	Pard6a	1.75181385595786	5.59866336612214	8.71554432603973	2.94587469488049
ENSMUSG00000005705	Agrp	0.098331032733911	1.70210948803073	1.10041130515817	0
ENSMUSG00000005716	Pvalb	0	0	0	0.061666880690814
ENSMUSG00000005718	Tfap4	10.3167837487318	37.8783636489301	30.7563561096847	2.79098347464959
ENSMUSG00000005763	Cd247	1.19137309225434	17.7334206781507	23.6138414948002	0.749170112748662
ENSMUSG00000005774	Rfx5	5.69165301875378	6.08167560680461	3.37367772742271	6.39589393840038
ENSMUSG00000005779	Psmb4	161.747301270919	236.917253230366	456.840424054823	191.458503370015
ENSMUSG00000005800	Mmp8	18.1503825056808	1.81514704066755	0	0.0706192153186106
ENSMUSG00000005802	Slc30a4	26.0094439186162	113.626548507936	340.732069775017	24.2687836178596
ENSMUSG00000005803	Sqrdl	8.5982679444359	35.1496358102032	41.0159440386252	123.483734339911
ENSMUSG00000005804	Bloc1s6	43.7423293653034	99.1713051369956	145.648068580734	28.2813104954562
ENSMUSG00000005813	Metap1	78.280991502889	120.294738625874	173.380178033863	40.8441141371019
ENSMUSG00000005823	Gpr108	6.03221194347732	34.5250009351055	26.4384426835131	15.7975528801579
ENSMUSG00000005824	Tnfsf14	5.01543724828964	0	0	0.232775585320907
ENSMUSG00000005836	Gata6	6.99684127549116	0	0	5.22891140048072
ENSMUSG00000005846	Rsl1d1	92.7463490462104	140.459707385035	196.174944316655	32.1643389056088
ENSMUSG00000005864	Cnga2	0	0	0	0.00690893872919466
ENSMUSG00000005871	Apc	16.6231827770646	15.5010613701631	21.1929718104956	8.31602124133231
ENSMUSG00000005873	Reep5	76.9098981470159	96.2306791154849	222.944650764458	32.779469996199
ENSMUSG00000005881	Ergic3	42.088683642834	113.296937912938	78.4289774426584	50.6952261993936
ENSMUSG00000005882	Uqcc1	46.552035891115	91.1140472781128	121.900747231944	41.9760413458708
ENSMUSG00000005883	Spo11	0.032694449170973	5.41744894870289	1.73070995877846	0.0563674837295335
ENSMUSG00000005886	Ncoa2	36.0573721001727	25.4940093740098	25.1054717052715	21.6478725993545
ENSMUSG00000005893	Nr2c2	112.330122960209	70.0225809995542	46.6082426903572	28.9430421044581
ENSMUSG00000005897	Nr2c1	14.0981126293418	20.9081623934185	14.2795348111301	10.923201612786
ENSMUSG00000005899	Smpd4	27.6960545968383	16.3506447592661	25.2134696526541	6.12517726278345
ENSMUSG00000005907	Pex1	7.92100392349841	4.04198062208828	3.66869770196946	9.63971134392471
ENSMUSG00000005936	Kctd20	226.2470804456	106.58609940465	90.3244074291116	38.2033810513077
ENSMUSG00000005947	Itgae	0.532350106347508	0.154569981525113	0.319128135247985	0.15530930454666
ENSMUSG00000005949	Ctns	13.6421972294246	36.3868242536692	28.339553839598	16.381374112016
ENSMUSG00000005950	P2rx5	0.218902657350724	0.276269580377826	0.530094398081057	0.0582342517697492
ENSMUSG00000005951	Shpk	8.43862599968221	4.18994670815829	2.72863010719005	38.6285081812113
ENSMUSG00000005952	Trpv1	0.806811509895803	0	0.0279704344924794	0.0413648758695006
ENSMUSG00000005958	Ephb3	0.529158220600643	0	0	0.161466734218917
ENSMUSG00000005968	Tuft1	26.4943221747112	22.7131961099675	48.8826800714163	8.25584232536988
ENSMUSG00000005973	Rcn1	41.0651358114013	0.0267318243264357	0	9.30911581082568
ENSMUSG00000005980	Dnase1	0.304701457652821	2.04730725570591	2.03987232018763	0.293884341205808
ENSMUSG00000005981	Trap1	92.9847582849169	57.3921458255249	81.8385236532722	88.7220232832215
ENSMUSG00000005982	Naa60	32.8699685672581	26.6489969470792	35.5303489321639	90.9354673090528
ENSMUSG00000005983	1700037C18Rik	7.94545672956056	10.0802448687634	10.6316624425925	2.6190836941521
ENSMUSG00000005986	Ankrd13d	1.39169237878618	2.41930672990058	1.44637283891745	0.344449899140971
ENSMUSG00000006005	Tpr	83.87586898527	117.101798822625	118.924731887976	18.5979763055102
ENSMUSG00000006007	Pdc	0	0.0355696927772165	0	0
ENSMUSG00000006010	BC003331	50.7002492778451	61.0557057509746	31.1143903503276	40.2457820949713
ENSMUSG00000006014	Prg4	0.0531084137515395	9.72868611861415	6.0298995947602	5.34666005211571
ENSMUSG00000006019	Dhx34	5.35370153999603	6.3018556231773	4.87224925921205	3.37155908188482
ENSMUSG00000006021	Kptn	6.80601659038531	13.2257681593131	9.22645926976677	11.2786665536359
ENSMUSG00000006024	Napa	121.547047932982	130.158903794817	166.139320580238	61.3104966000062
ENSMUSG00000006050	Sra1	31.5377979796753	49.9808375003608	54.3334182698277	40.7514061609904
ENSMUSG00000006056	Calcoco2	0.0390954708460128	0.162623401874727	0.494336483993424	0
ENSMUSG00000006057	Atp5g1	165.231819842518	156.789111406543	401.340373499912	358.49632465506
ENSMUSG00000006058	Snf8	58.9714465679905	46.9106896162661	144.594602098956	35.4626289555959
ENSMUSG00000006095	Tbcb	22.47151478772	52.1854761524111	89.3722556427579	31.8492973499854
ENSMUSG00000006127	Inpp5k	21.6445418973679	17.7958582461063	8.46150699565351	10.2805620345192
ENSMUSG00000006134	Crkl	98.5018755070494	89.9519748376501	117.384242071951	39.4466563245082
ENSMUSG00000006143	Upk3bl	0	10.391675406679	0.878156669382616	0
ENSMUSG00000006154	Eps8l1	3.79982057089765	0.058195880066827	0.0663497101749479	0.674249697453165
ENSMUSG00000006169	Clint1	157.834429040359	77.0073814906856	78.9631561444908	36.7895860524603
ENSMUSG00000006179	Prss16	0.0509007698857892	1.30009690420238	0.596858467192135	0.00802627308303847
ENSMUSG00000006191	Cdkal1	27.1046356524279	18.7102748755345	19.9856913475727	9.42163982278901
ENSMUSG00000006204	5430419D17Rik	0	0.0213740971585152	0.509079618675223	0
ENSMUSG00000006205	Htra1	0.776131090157937	2.84991142750891	1.25750265327891	2.21105875999185
ENSMUSG00000006215	Zbtb17	7.70730320403181	13.6987085071093	15.8596227459189	5.3116865623681
ENSMUSG00000006218	Fam131c	0	0.300752025548169	0.085748777276214	1.94859916767986
ENSMUSG00000006219	Fblim1	2.60380889180728	71.058040439529	40.0562678973564	1.22218965326514
ENSMUSG00000006221	Hspb7	0.663525341604743	1.11324890089265	1.2271879369637	0.078102408255899
ENSMUSG00000006235	Epor	42.0048720610725	0.425125743483539	0.133853152700187	0.528699886470299
ENSMUSG00000006241	Ccdc159	3.36491870863451	5.40602180311675	2.44108094111464	3.70473152189298
ENSMUSG00000006262	Mob1b	353.860275236304	91.4092419256935	91.5260477621172	134.115652564065
ENSMUSG00000006269	Atp6v1b1	0.0505046549450438	0.298167964079397	0.0637250079983872	0
ENSMUSG00000006273	Atp6v1b2	90.2669996682546	123.206191022518	140.306338653422	33.7780046568161
ENSMUSG00000006276	Eps15l1	28.7797166191424	20.2287903507173	18.5622307722604	4.9309587426779
ENSMUSG00000006281	Tep1	3.55969949531119	7.7254880807174	5.36029335429456	4.30703235941539
ENSMUSG00000006288	Ttc5	15.0594907982701	28.4377838867875	19.1849401068756	7.67948252410728
ENSMUSG00000006289	Osgep	33.0312300654076	7.15253848299481	9.37909415854659	15.9054039136585
ENSMUSG00000006299	Aamp	55.230862508909	214.192820046567	224.663282850409	98.4923774677064
ENSMUSG00000006301	Tmbim1	32.7889823403192	192.134789779983	173.683787151758	58.3901835647906
ENSMUSG00000006304	Arpc2	142.298334777696	579.005548860915	456.1083454511	102.693196442771
ENSMUSG00000006307	Kmt2b	7.83710705674448	9.17047939042528	9.50119609421723	3.02795025177344
ENSMUSG00000006310	Zbtb32	0.055706851162559	0.652886922075291	1.00614586498663	0.163961566793422
ENSMUSG00000006311	Etv2	0	0	0.104889129346798	0
ENSMUSG00000006313	Upk1a	0.286279919031696	1.29378322464396	1.03627853379084	0.0514817355898391
ENSMUSG00000006315	Tmem147	39.8000443881914	86.3326551690407	111.454568636126	127.093724564635
ENSMUSG00000006333	Rps9	1161.1343571627	3520.98103037621	2305.73914604096	419.571334093658
ENSMUSG00000006335	Tfpt	8.62217679210416	21.4091437813799	21.2125146436744	8.02244461801689
ENSMUSG00000006342	Susd2	1.50378576238975	0.0982978489163182	0.137027573897329	1.03865804006393
ENSMUSG00000006344	Ggt5	1.3928270276848	0	0	1.08730573571345
ENSMUSG00000006345	Ggt1	32.6412866236635	0.111201027239826	0	0.00807459447260885
ENSMUSG00000006356	Crip2	15.267084965597	0.485831222492515	0.325346419003325	62.471175574462
ENSMUSG00000006360	Crip1	21.9972140342313	0	0.209965731481865	10.9726028093828
ENSMUSG00000006362	Cbfa2t3	6.56195985196153	0.0719944514417998	0	1.05892429143086
ENSMUSG00000006369	Fbln1	2.85269267809867	10.841120724213	11.4860771089473	0.633738801121309
ENSMUSG00000006373	Pgrmc1	332.525444223898	346.996114588098	218.78370130166	2723.83604033664
ENSMUSG00000006378	Gcat	50.3399153571359	11.1048702223052	36.9487570488304	79.8671374009784
ENSMUSG00000006386	Tek	11.1877994160297	0.00775318036514063	0.0145705756722291	6.14191242449279
ENSMUSG00000006389	Mpl	1.41845792688172	0	0	0.0217325778960058
ENSMUSG00000006390	Elovl1	22.729747075611	36.4662947603373	83.3073902551783	42.3321455309679
ENSMUSG00000006392	Med8	79.2735602560978	50.2380513917097	64.1042155048597	52.8691096514659
ENSMUSG00000006398	Cdc20	83.9397971419348	61.4092285381512	142.444572469372	1.16077978330936
ENSMUSG00000006403	Adamts4	1.09368997433187	19.0788187864589	19.2054982930211	0.288619693868722
ENSMUSG00000006411	Pvrl4	0.521539341815084	0.352459838365549	0.691030629362114	0.181458095730058
ENSMUSG00000006412	Pfdn2	26.2004616249781	31.3312777179592	49.2459718030665	43.1200962665959
ENSMUSG00000006418	Rnf114	52.9503719836375	1256.27619101795	313.968146007649	114.309571688511
ENSMUSG00000006423	C330007P06Rik	108.106568284422	84.147175195791	90.4155254976303	77.1080682029298
ENSMUSG00000006435	Neurl1a	0.975485915521023	4.60393221345733	4.43737921346644	0.150314487064942
ENSMUSG00000006442	Srm	26.7608384448754	27.4434788809525	116.732214397094	16.5285955730957
ENSMUSG00000006445	Epha2	2.35444426251164	116.20171445695	233.176024294771	9.62136852841298
ENSMUSG00000006456	Rbm14	30.5205429515115	21.6433643735727	35.4673013730346	5.01761267079116
ENSMUSG00000006457	Actn3	0.333390294263515	0.050251270468359	0.254860178588411	0.0126964128874526
ENSMUSG00000006463	Zdhhc24	29.0431169088793	18.1100286380643	20.0100655614556	4.25211194839672
ENSMUSG00000006464	Bbs1	4.59030947676378	0.981337925133923	0.245119081499731	0.840804572252706
ENSMUSG00000006471	Ndor1	12.9145982521809	13.0436759722193	15.2090201062565	8.59074271957773
ENSMUSG00000006476	Nsmf	7.20007364876133	28.7714107040343	22.4177809685054	84.0639434406689
ENSMUSG00000006488	Prl7a1	0	0	0.0439984362803046	0
ENSMUSG00000006494	Pdk1	172.597691689718	218.950575106796	45.9776439217588	64.1030651015813
ENSMUSG00000006498	Ptbp1	119.248799589793	220.420083913341	330.875703648948	57.9744821630988
ENSMUSG00000006517	Mvd	18.5484460494427	3.89628346665798	42.64137599046	16.6896230658731
ENSMUSG00000006519	Cyba	64.099039803036	0	0	9.87434442688746
ENSMUSG00000006522	Itih3	613.970469392681	0	0.0131995308840914	672.205097179286
ENSMUSG00000006526	Tmem110	16.3041799573242	9.31742002408604	15.8035537912126	18.3239130053717
ENSMUSG00000006527	Sfmbt1	53.0916618150155	4.91035868317001	8.83959367119687	16.8271505592901
ENSMUSG00000006529	Itih1	135.734270127642	0	0	444.991645252149
ENSMUSG00000006538	Ihh	3.27580498503135	0.118718064612835	0.0261057388596474	1.7740285939628
ENSMUSG00000006542	Prkag3	0.0529783523301072	0.31856639851016	0.0239746581364109	0.0279388724762463
ENSMUSG00000006567	Atp7b	43.3314672304246	3.77615039681927	0.258417150238082	14.1193877268795
ENSMUSG00000006574	Slc4a1	1558.47371753521	0.0199621829614016	0	0.137748255960682
ENSMUSG00000006575	Rundc3a	0.642964113670135	1.04172343088967	1.16361880418326	1.15185122584042
ENSMUSG00000006576	Slc4a3	0.750952426176968	6.82422967177284	1.90556723369712	0.131455269130101
ENSMUSG00000006585	Cdt1	38.1324536981148	52.7885446025099	77.1672032425075	1.49233250445043
ENSMUSG00000006586	Runx1t1	46.5539631324276	0	0	0.229092158332446
ENSMUSG00000006587	Snai3	0.121253924123433	0.0644612158128594	0	0.0284263838357612
ENSMUSG00000006589	Aprt	73.8260518290788	466.777221016454	555.834330178044	46.0368047029651
ENSMUSG00000006599	Gtf2h1	61.0841974178152	67.9929071080325	116.510798363704	22.1666314494271
ENSMUSG00000006611	Hfe	33.5555734546468	16.9487427363303	15.5802445142226	61.6144119004361
ENSMUSG00000006641	Slc5a6	3.77562570361826	2.76108174072712	4.66059442074546	2.44773391564904
ENSMUSG00000006642	Tcf23	0.247232310873834	0	0.223763475939835	0.237761530638497
ENSMUSG00000006649	Nphs1	0.131777178386593	0.0655577207638811	0.0186914598040435	0.00651296622489996
ENSMUSG00000006651	Aplp1	1.79477744715107	15.1785348641322	4.77043739885354	0.201454775182102
ENSMUSG00000006673	Qrich1	64.220822480723	54.144897125604	51.0127663636435	28.2082587837579
ENSMUSG00000006675	P4htm	0.0950413223579863	0.0898341164523638	0.0791120873596592	0.174628204613873
ENSMUSG00000006676	Usp19	31.7133195277739	33.1302582423013	31.8745796299423	19.0013699034466
ENSMUSG00000006678	Pola1	94.4783365512234	16.9394138020873	40.2170664805029	1.80667204072751
ENSMUSG00000006699	Cdc42	506.519023202941	372.367227851732	476.072358936831	283.317966693026
ENSMUSG00000006705	Pknox1	24.0802568507844	15.8394279683876	18.7087392986934	19.0061784939366
ENSMUSG00000006711	D130043K22Rik	0.458415822384665	0.0252120193017759	0.0477080171128554	1.76059567421199
ENSMUSG00000006715	Gmnn	105.906093437025	38.3185160038174	76.7691003733887	7.98243115472624
ENSMUSG00000006717	Acot13	59.4865718349438	60.4252347761664	67.1568685840475	73.2671022070249
ENSMUSG00000006720	Zfp184	1.18339150813178	5.41192288216005	3.03135888357425	0.106034943462051
ENSMUSG00000006724	Cyp27b1	0	0.587342387184716	0.433798290887147	0
ENSMUSG00000006728	Cdk4	138.432912765967	575.112526544996	656.503818759476	34.8104309202321
ENSMUSG00000006731	B4galnt1	20.8317191297869	57.8792900506344	52.9994786835993	39.3871502356014
ENSMUSG00000006732	Mettl1	13.316220398466	39.8391321213533	53.6208763497283	12.1351341453014
ENSMUSG00000006736	Tspan31	104.794795578311	312.926770433777	386.322066459441	428.061183187348
ENSMUSG00000006740	Kif5b	131.719026108107	189.718149130429	239.293564423687	39.4237986844612
ENSMUSG00000006763	Saal1	26.8791908828774	21.7016847942184	23.4470277514143	5.17929076548155
ENSMUSG00000006764	Tph2	0	0.0557861040583264	0.066982932742681	0
ENSMUSG00000006777	Krt23	0.965106819180891	0.237359443989759	0	1.00755546667834
ENSMUSG00000006782	Cnp	12.7689409971084	12.0684786916219	14.2378459674018	14.3940030755726
ENSMUSG00000006784	Ttc25	5.91029884061522	1.26426244878203	1.09193937450608	0.526424974694149
ENSMUSG00000006800	Sulf2	1.18500117164106	11.5027818149068	11.7425491526608	2.95197474177175
ENSMUSG00000006818	Sod2	161.142111646621	131.761605882445	143.953681320661	376.713944601957
ENSMUSG00000006850	Tmco6	11.3401548532798	10.4736681106575	4.89570093983323	5.99473791910678
ENSMUSG00000006906	Stambp	5.6274181723088	5.25669427539695	9.26452785294149	4.44962763129068
ENSMUSG00000006920	Ezh1	24.5399524484311	41.8704915370469	16.5537149182063	9.64619364224123
ENSMUSG00000006930	Hap1	0.37929779406437	5.8823497231042	6.39736203075804	0.939439472153873
ENSMUSG00000006931	Leprel4	2.73123125471916	0.0196274205640046	0	0.914651474923295
ENSMUSG00000006932	Ctnnb1	231.997006514529	277.515860001095	197.615945755707	145.688207195051
ENSMUSG00000006941	Eif1b	68.9101206919621	72.9799987207961	36.4378948017685	34.4029930769477
ENSMUSG00000006958	Chrd	0.484888271651235	1.27418899808249	0.234834167671258	2.40480208688601
ENSMUSG00000006998	Psmd2	120.53452844325	121.7990123291	276.460698419367	92.9915591380591
ENSMUSG00000007021	Syngr3	0	1.32033680582805	0.41792309180053	0.15502304540925
ENSMUSG00000007029	Vars	53.0829535514743	98.0190924589846	189.022553474266	13.2297308153807
ENSMUSG00000007030	Vwa7	0.415052595769646	0.321542776038396	0.284159896874219	0.266600841114809
ENSMUSG00000007033	Hspa1l	0	0.760420694997227	0.522363338457524	0.0706236067879215
ENSMUSG00000007034	Slc44a4	1.72415620723937	0.039332267275643	0.0165926306311318	0.119599459271843
ENSMUSG00000007035	Msh5	5.81021934015651	0.636924603709444	0.789712832089519	0.272520581960716
ENSMUSG00000007036	Abhd16a	25.6584695613981	24.7145651669478	15.8088982307173	26.5969415469086
ENSMUSG00000007038	Neu1	23.5200740331709	43.3249975067066	63.873956323609	39.1930829576591
ENSMUSG00000007039	Ddah2	12.8596676228119	1.67053143502762	1.36925553277827	2.38107731481868
ENSMUSG00000007041	Clic1	97.6114699984439	385.366995878096	389.906100029656	19.895301454271
ENSMUSG00000007050	Lsm2	48.2099851561211	44.5905634712499	101.327075168633	15.9363179023382
ENSMUSG00000007080	Pole	25.8086328244261	3.22358551743693	14.8615058180698	0.690711093650771
ENSMUSG00000007097	Atp1a2	0.643198877925014	6.25326702096927	0.326362009863212	0.382007821941741
ENSMUSG00000007107	Atp1a4	0.0125650496813904	0	0	0.0239272772653413
ENSMUSG00000007122	Casq1	0.149952026574634	0.572062429697552	0.39810743678932	0.0269419286429309
ENSMUSG00000007207	Stx1a	2.07237948273903	18.3818170726595	13.1118875769548	0.403942433629093
ENSMUSG00000007216	Zfp775	4.2347990624508	0.016168042171462	0	2.1387039354172
ENSMUSG00000007279	Scube2	0.25298980827956	0.0261961164241024	0.039952396822914	0
ENSMUSG00000007338	Mrpl49	87.4560443689546	89.9805074706937	138.112502522516	64.1275410646832
ENSMUSG00000007379	Dennd2c	38.9029455238232	7.58425994211164	7.54768664832632	0.491693554062664
ENSMUSG00000007411	Mark3	76.0500252303835	44.1302956616395	42.5404660385066	25.6565552999702
ENSMUSG00000007415	Gatad1	80.5711151133387	153.421614218077	169.239691784769	84.774889192472
ENSMUSG00000007440	Pcdha2	0.128575549713414	0.00920229644183533	0	0.023101210198585
ENSMUSG00000007458	M6pr	196.287042199065	379.686195955582	276.890838759861	157.110764186078
ENSMUSG00000007476	Lrrc8a	3.59490712138653	7.54966401440364	11.5111575365192	5.63263273917019
ENSMUSG00000007480	Mc5r	0.173990567303971	0.0248858313057688	0	0
ENSMUSG00000007564	Ppp2r1a	43.8074765306103	179.774188651143	244.836339872125	33.5229248102447
ENSMUSG00000007570	Fance	18.4137897452391	46.5027739341091	28.3225618178427	15.6436289060936
ENSMUSG00000007589	Tinf2	25.8415624764708	12.0334475937339	22.0303885677804	10.6212681200874
ENSMUSG00000007591	Tssk4	0.919732026617604	0.275435269489069	0.56013553817685	0.185254187833761
ENSMUSG00000007594	Hapln4	0.0323683200021853	0.021732106559646	0.110978146129707	7.18557641305701
ENSMUSG00000007603	Dus3l	10.9960506524744	22.5332458970763	18.7294202828735	5.58311701343233
ENSMUSG00000007610	Gtpbp3	7.38438783131045	27.6857764018516	21.9803516926245	9.27522055637221
ENSMUSG00000007613	Tgfbr1	69.85253929013	79.5277015906421	55.9896115187348	38.7261240778596
ENSMUSG00000007617	Homer1	84.9431518757541	9.07385141079599	25.8907269962912	23.3582459821013
ENSMUSG00000007646	Rad51c	9.48546895449985	1.51553913734074	2.57063496834703	0.641858011373273
ENSMUSG00000007653	Gabrb2	0.424098827515502	0	0	0.0133431262313457
ENSMUSG00000007655	Cav1	24.6177629823717	0	0	9.34943708447938
ENSMUSG00000007656	Arpp19	173.855354802294	223.618102957466	318.568777782045	102.702236963467
ENSMUSG00000007659	Bcl2l1	289.361470417031	312.543342848221	492.923218595139	34.217649390109
ENSMUSG00000007670	Khsrp	67.5617977735869	116.013951386904	203.126411348166	18.1104809281044
ENSMUSG00000007682	Dio2	1.85423258406206	5.02343307251209	0.0439984362803046	0
ENSMUSG00000007721	Ccdc124	16.3251438264794	39.8375977621791	66.7874499958272	33.2241763473112
ENSMUSG00000007739	Cct4	201.107475782131	387.363047343881	395.87877704137	68.6269560720952
ENSMUSG00000007777	0610009B22Rik	20.2233830759981	36.0169096914998	28.3366621679037	42.8261690116684
ENSMUSG00000007783	Cpt1c	0.885730938384614	20.5633780748094	13.6365646262789	0.124372256597786
ENSMUSG00000007805	Twist2	0.216901429487881	0	0	0.124984056895548
ENSMUSG00000007812	Zfp655	71.7585532075287	86.3387094861648	75.9402657155325	39.9717572069594
ENSMUSG00000007815	Rhoa	370.661447852348	250.728576263216	409.307517963948	195.498438096966
ENSMUSG00000007817	Zmiz1	15.2534697790686	16.4609962380346	15.6429360460041	9.96403977584676
ENSMUSG00000007827	Ankrd26	12.9279807085535	10.1483156796373	16.7571938827358	1.85427355121434
ENSMUSG00000007833	Aldh16a1	14.5398126259799	15.3268938550909	10.9706047864988	33.0556394061914
ENSMUSG00000007836	Hnrnpa0	103.694476432747	246.117272609534	186.402840226687	41.8279623344723
ENSMUSG00000007837	Prrg2	12.9392232771972	11.1123536931269	9.29557324694471	36.1707247575093
ENSMUSG00000007850	Hnrnph1	374.872212629671	236.394605084911	193.184274402873	42.6950845599142
ENSMUSG00000007867	Ift43	3.81410167656925	55.9597783551122	32.6183903811163	3.16583410095725
ENSMUSG00000007872	Id3	32.3048195312702	257.921023767484	148.152343793618	190.471207039728
ENSMUSG00000007877	Tcap	0	0.103744937266882	0.0699260862311984	0
ENSMUSG00000007880	Arid1a	24.3636391173996	10.9096604716373	13.9371773143653	6.12368867910677
ENSMUSG00000007888	Crlf1	0.255355279947715	0.675943279153796	0.187194798259475	0.0772386759619645
ENSMUSG00000007891	Ctsd	311.212164508075	445.260881455751	634.394364230448	261.439129076762
ENSMUSG00000007892	Rplp1	1870.24909552415	1441.59580861344	1073.87447194899	1160.84653491277
ENSMUSG00000007908	Hmgcll1	2.37618078169381	0.106284360353411	0.524700696922681	0.0985490917042175
ENSMUSG00000007944	Ttc9b	0	0.258907099192474	0.0978965207236777	0
ENSMUSG00000007946	Phox2a	0	0.710570850256473	0.442160927603376	0
ENSMUSG00000007950	Abhd8	5.64838194796429	43.8119715521903	58.0729418883209	4.77602068320089
ENSMUSG00000007987	Rabl5	4.8615381953426	65.4735845519344	55.998368091861	5.23220856700571
ENSMUSG00000007989	Fzd3	2.40652129784264	0	0	0.232485214590571
ENSMUSG00000008028	1700008O03Rik	0.197660350064106	0.409657532793387	0.0596323984103621	0.055524989995076
ENSMUSG00000008035	Mid1ip1	66.4787205459876	102.120800609952	180.17314165461	98.8627916131939
ENSMUSG00000008036	Ap2s1	104.001118147119	205.803245902163	308.728690297096	118.164990856963
ENSMUSG00000008090	Fgfrl1	7.90205859519519	15.3330050162124	5.43749834780043	14.3079945259567
ENSMUSG00000008129	4930432K21Rik	0.267387911050302	0.179670447329149	0.164077212085649	0.0144556464679934
ENSMUSG00000008136	Fhl2	5.46889102339595	0.671845115923151	2.18439347148319	0.588104159827133
ENSMUSG00000008140	Emc10	35.6634865701873	96.7817300934895	106.96766544678	52.5395185569037
ENSMUSG00000008153	Clstn3	5.74030015313079	19.4602930793078	21.0799668870524	4.92501746557962
ENSMUSG00000008167	Fbxw9	9.74985040294438	31.4783653864494	13.4662138284011	17.7374804011577
ENSMUSG00000008193	Spib	4.15580043428262	0	0.212865607180412	0.737221579497277
ENSMUSG00000008200	Fnbp4	40.9020095284325	25.6430449378375	16.4523536420827	6.00629916225915
ENSMUSG00000008206	Cers4	6.92826387852063	0.023559429129573	0.0596323984103621	2.45284970284852
ENSMUSG00000008226	Scrn3	61.6247843861403	14.6950880084516	11.1170088972456	56.0911404653801
ENSMUSG00000008301	Phax	20.3861350635158	155.051912784434	130.513881837812	18.5174323339381
ENSMUSG00000008305	Tle1	39.4342588866112	105.11934825986	30.4262118753937	33.9543298433298
ENSMUSG00000008307	1700109H08Rik	12.9283617459045	4.56994576097734	2.63377627990711	0.92209332908687
ENSMUSG00000008318	Relt	21.4262017662622	0.975398974629149	6.56700251651584	0.410608449465626
ENSMUSG00000008333	Snrpb2	62.8934375231763	116.823680919933	100.243399569648	23.7680084579039
ENSMUSG00000008348	Ubc	101.048420649838	154.095060290076	174.229434435323	142.689152437989
ENSMUSG00000008373	Prpf31	35.7371997746944	46.3118054132935	100.482837416467	12.2741540935923
ENSMUSG00000008384	Sertad1	22.7162872464675	42.1784901951253	37.6107093562036	8.30049594254353
ENSMUSG00000008393	Carhsp1	282.129260623397	221.984235789546	176.627822147885	217.162984293464
ENSMUSG00000008398	Elk3	14.2994349807245	61.8468630893278	52.6988120220807	8.1617317478937
ENSMUSG00000008429	Herpud2	25.16869475992	23.8537765802483	27.2789809051748	17.6846542209248
ENSMUSG00000008435	Rdh13	15.2489820747686	41.4001851550165	57.3716001078378	9.03515691704156
ENSMUSG00000008438	Adam21	0.262470282018767	0.0970579158035777	0.109239704189776	0.0149841411356575
ENSMUSG00000008450	Nutf2	73.6043221485858	53.2761920743911	89.1466918372502	21.1099838729962
ENSMUSG00000008461	Fut1	0.0343378209546992	0	0	0.0289376270609258
ENSMUSG00000008475	Arpc5	402.685396108622	421.067470298971	426.279814847279	163.476276562862
ENSMUSG00000008482	Rnf151	0.453255621907193	0.261273100636781	0.547354410727691	0
ENSMUSG00000008489	Elavl2	0.378770354411167	0	0	0.0175513429658471
ENSMUSG00000008496	Pou2f2	0.70062671984444	0.109317165832354	0.116433906800848	0.294101056905856
ENSMUSG00000008540	Mgst1	266.247544690614	583.276949500126	203.045441925772	5434.63826416631
ENSMUSG00000008575	Nfib	96.4919926068364	101.735415399168	114.310344224253	104.104983572734
ENSMUSG00000008601	Rab25	0.32636570231354	0.293016561461811	0.284483942306532	0.373411390386973
ENSMUSG00000008604	Ubqln4	23.3015933446065	56.2399013299991	72.5560846958929	19.3754237716268
ENSMUSG00000008658	Rbfox1	0.155259525369333	0	0	0.0293784636771503
ENSMUSG00000008668	Rps18	1201.01854975853	4446.93620425424	2813.74209965582	474.937080516904
ENSMUSG00000008682	Rpl10	970.826945862138	2340.35399841341	1455.21485412426	607.05136293439
ENSMUSG00000008683	Rps15a	1144.46173571348	2113.76763985631	1310.07820561075	252.310033576117
ENSMUSG00000008690	Ncaph2	133.724339195825	130.489987168997	156.330915010081	31.7224676739848
ENSMUSG00000008730	Hipk1	209.690940960193	81.5923444067248	94.8436614124932	33.9354812903317
ENSMUSG00000008734	Gprc5b	1.4617258157247	84.9029118265912	24.3531893494293	0.412851445121062
ENSMUSG00000008763	Man1a2	87.972505803477	94.9379270135203	120.335333490824	40.482063974895
ENSMUSG00000008822	Acyp1	36.0656008104638	21.56398403214	11.3359567323278	15.1774168788679
ENSMUSG00000008843	Cldn13	171.520714703586	0	0	0
ENSMUSG00000008845	Cd163	1.04114042965913	0	0	7.39357314546791
ENSMUSG00000008855	Hdac5	12.0326601810631	33.7350935304023	12.9974681497897	17.4445585568709
ENSMUSG00000008859	Rala	45.4749628859364	179.134125220223	138.683733938748	42.6544579140619
ENSMUSG00000008892	Vdac3	166.912341346777	144.551603962807	208.48237720082	84.0168950459124
ENSMUSG00000008932	Slc1a7	0.961271412462653	0.142579604047247	0.168635633533547	0.102683084366038
ENSMUSG00000008958	Vps72	18.1629158938385	45.941524815732	43.3972704347397	9.36459818044534
ENSMUSG00000008976	Gabpa	118.185872857883	116.318193851166	115.213110556256	60.0514911633959
ENSMUSG00000008999	Bmp7	4.0060233687404	12.7273803895909	6.69561713374257	1.81857652403207
ENSMUSG00000009013	Dynll1	416.309244705539	433.454220624577	592.144651308584	81.6923645456945
ENSMUSG00000009030	Pdcl	66.9948396628655	137.250271503353	75.8478603835846	39.2256483628287
ENSMUSG00000009035	Tmem184b	6.03534510637739	30.8828119972096	52.8684443715053	12.1479331914077
ENSMUSG00000009073	Nf2	38.4377353302989	70.9046545663456	115.618051162894	18.5954236291272
ENSMUSG00000009075	Cabp7	0	1.2366465063837	1.35646610144032	0.0379018451143483
ENSMUSG00000009076	Zmat5	5.56811070644531	13.9234513873487	17.4923554672202	7.25656257277966
ENSMUSG00000009079	Ewsr1	189.713185597446	173.428189173672	141.963650074239	43.1377773935581
ENSMUSG00000009090	Ap1b1	72.9680795587558	19.1449171780587	36.6397649552104	29.5044934359987
ENSMUSG00000009092	Derl3	0.66665596904398	0.400386332215066	0.245632397750453	10.8213863803677
ENSMUSG00000009093	Gstt4	0.0538576610824742	0	0	0
ENSMUSG00000009097	Tbx1	0	0	0	0.0139980035923934
ENSMUSG00000009108	Gnat2	4.35787786619338	2.05877613638238	2.79292865324799	2.12371502901487
ENSMUSG00000009112	Bcl2l13	135.044745406286	58.2188385504274	71.5990378318988	40.935354749761
ENSMUSG00000009114	2610028H24Rik	0	0.265638225940514	0.67394350908042	0
ENSMUSG00000009115	Spatc1l	0.0378416802357909	0	0.0342495116234441	0.208146149802584
ENSMUSG00000009145	Dqx1	21.4066032654702	1.4905043867377	0.743217359257455	3.19193400086451
ENSMUSG00000009185	Ccl8	0	0.373079795526259	1.62391353048072	0.0937143890934
ENSMUSG00000009207	Lnp	98.3997950306535	61.5139666899066	74.3874572312406	8.06909565760415
ENSMUSG00000009210	2310007L24Rik	0.14430219069235	0.261460266526699	0.13534981037674	0
ENSMUSG00000009246	Trpm5	0.401296590584761	0.255967568291574	0.222393382614828	0.0233525630258169
ENSMUSG00000009281	Rarres2	51.8028101358171	2.5359688664121	1.99847442958454	731.488110701289
ENSMUSG00000009291	Pttg1ip	190.371191768247	318.828054056297	182.495613375328	453.335035571625
ENSMUSG00000009292	Trpm2	7.9720421120639	0.142176746283833	0.329786916142133	1.96158030238693
ENSMUSG00000009293	Ube2g2	66.2626476512089	144.151839927839	169.074271547011	61.6558912153537
ENSMUSG00000009350	Mpo	126.322334823635	0.0508509317963467	0.0391167031188134	0.0355528311533065
ENSMUSG00000009376	Met	38.8233008753328	158.250696829237	178.253533041204	47.3132080866607
ENSMUSG00000009378	Slc16a12	76.3579361012656	122.477644930637	10.6736531421163	58.7266588819221
ENSMUSG00000009394	Syn2	0.185317460404985	0.0148459535441534	0	0.0584557506918377
ENSMUSG00000009406	Elk1	9.21725176554296	13.2283359531482	15.9541239039375	3.51048448805052
ENSMUSG00000009418	Nav1	3.63004877090005	6.37206779468682	10.6826500463408	1.8573270202945
ENSMUSG00000009470	Tnpo1	156.269010041224	190.871289754524	217.039134306406	65.322993283533
ENSMUSG00000009535	Rnmt	51.1571716242238	84.5825795498165	78.3264989762088	14.9328334885636
ENSMUSG00000009545	Kcnq1	0.987629317154736	0.229085700353976	0.154320103187173	1.05988268965408
ENSMUSG00000009549	Srp14	117.688029055135	279.959819831909	231.318960810427	98.372708724175
ENSMUSG00000009551	6330409D20Rik	0.238890116335146	0	0	0
ENSMUSG00000009555	Cdk9	38.7060299660044	53.4186571475405	68.353724021844	23.5189858120513
ENSMUSG00000009563	Tor2a	17.6334175610725	25.5094172203682	36.4831757311094	37.2649812155425
ENSMUSG00000009566	Fpgs	25.4914577583774	19.4085239222511	18.2555560556985	84.122823429185
ENSMUSG00000009569	Mkl2	13.0461144798618	15.047994911318	18.0308358784704	11.7772091305023
ENSMUSG00000009575	Cbx5	1701.13647430221	1200.84258848761	1964.13065325433	97.6610235725267
ENSMUSG00000009585	Apobec3	31.5885031298013	37.0477475569925	28.604902581007	1.81340807306626
ENSMUSG00000009596	Taf7l	0	0	0.0595866727593789	0
ENSMUSG00000009614	Sardh	103.361238165364	6.6240928919268	8.18277529325357	465.417360604799
ENSMUSG00000009621	Vav2	25.7092062415677	5.08443154962294	8.38890407825956	25.6467880207613
ENSMUSG00000009628	Tex15	0.182361735917246	0.00312798805829793	0.0100950859807706	0.00245693602178046
ENSMUSG00000009630	Ppp2cb	63.6041022069853	100.584604872755	114.537863371102	29.0338890437176
ENSMUSG00000009633	G0s2	180.041498140264	0	0	140.639523117485
ENSMUSG00000009640	Dmap1	16.8653280665906	24.729234969858	20.0040708022262	9.94004889618147
ENSMUSG00000009646	Pla2g12b	73.5385515497026	0.0473592605972029	0	118.367961227612
ENSMUSG00000009647	Mcu	33.8498377209249	26.6444115557588	79.4103849805857	30.7570696377548
ENSMUSG00000009654	Oit3	24.776742573581	1.11864287651549	1.50864407312217	20.8125198016168
ENSMUSG00000009670	Tex11	0	0	0	0.0120669493793194
ENSMUSG00000009681	Bcr	9.47709030273475	17.8695705784996	17.9860427058192	13.4230479569479
ENSMUSG00000009687	Fxyd5	5.89664102195194	24.514417390504	21.0849617910973	3.26044979962154
ENSMUSG00000009731	Kcnd1	0.618552769666873	1.3731698889577	1.21598174235678	0.065320139683305
ENSMUSG00000009733	Tfcp2	8.66352470676038	28.8268756453289	14.540481609445	6.21359246890482
ENSMUSG00000009739	Pou6f1	1.56179196775439	11.546776846403	1.09331375138682	3.40331240701684
ENSMUSG00000009741	Ubp1	127.823125403446	47.0054836150311	26.6388877444912	36.0362710620317
ENSMUSG00000009772	Nuak2	2.70746929657187	47.5568531425774	18.7899807887384	8.09736524776693
ENSMUSG00000009828	Ick	14.9599076749349	4.33762420476546	5.08467008558368	10.4029883565416
ENSMUSG00000009863	Sdhb	117.322181870786	65.6540689206016	121.421363806075	262.555852284829
ENSMUSG00000009876	Cox4i2	0.4037124872549	0.762163593349932	0.366287034699138	0.116314642544412
ENSMUSG00000009894	Snap47	20.9437129649081	63.7038381636653	50.7904057260372	77.9277551330906
ENSMUSG00000009900	Wnt3a	0.135696392261827	0	0	0
ENSMUSG00000009905	Kdsr	24.1170833881276	84.8950778227813	80.2217577339876	29.7339814766367
ENSMUSG00000009907	Vps4b	102.418133957405	205.005631784139	128.53844833063	63.5329833722713
ENSMUSG00000009927	Rps25	893.35722507964	1447.53048525077	929.531033235252	356.891825483204
ENSMUSG00000009941	Nxf2	0.0937839329543083	0	0	0
ENSMUSG00000009995	Taz	51.1856563595095	80.0501090701501	31.623821343874	39.5631613883252
ENSMUSG00000010021	Kif19a	0.174027886635378	0	0	0.139391158297351
ENSMUSG00000010025	Aldh3a2	78.3682164117514	101.96955635622	57.4776458163647	194.123968603996
ENSMUSG00000010044	Zmynd10	0.561315306059603	0.0395218808635739	0.170329341246694	0.146180447010374
ENSMUSG00000010045	Tmem115	14.8831503212171	37.9850608100204	41.5313110914683	29.4200686560659
ENSMUSG00000010047	Hyal2	21.7389642322556	14.6773887345334	17.1432367259543	27.9586206998584
ENSMUSG00000010048	Ifrd2	109.335946370495	22.6533769559801	44.9078930866198	28.5043130167676
ENSMUSG00000010051	Hyal1	2.57176078459749	6.9577995151989	3.25022868592833	18.3076370659842
ENSMUSG00000010054	Tusc2	39.8353656687317	43.2575879908444	48.808520069562	90.0400658721611
ENSMUSG00000010057	Nprl2	7.16466133369325	11.0940269654539	7.15189566815356	13.6642726981198
ENSMUSG00000010064	Slc38a3	79.6097229865445	0	0	780.185605355388
ENSMUSG00000010067	Rassf1	24.0297623633377	28.1593259534895	26.8368153970361	6.50990322917684
ENSMUSG00000010080	Epn3	0.095573819135481	14.0499395085763	4.97791827619547	0.0998743625548588
ENSMUSG00000010086	Rnf112	0.0763511548286839	0	0	0
ENSMUSG00000010095	Slc3a2	57.4543800796019	60.850397346128	110.666703939961	17.3830913589161
ENSMUSG00000010097	Nxf1	69.604058086227	65.1221193348691	58.4469797953631	17.8203503950024
ENSMUSG00000010110	Stx5a	79.0887458045801	64.6869488411098	26.0207969608274	34.1798652897971
ENSMUSG00000010122	Slc47a1	37.9801741187072	0	0	72.832748564872
ENSMUSG00000010136	Pifo	0	0	0	0.0165724666896746
ENSMUSG00000010142	Tnfrsf13b	10.2563682196207	0.0348582989216722	0	0.44223302248867
ENSMUSG00000010154	Spire2	2.67217178962483	9.47553459273739	23.161337176421	0.0776997781321526
ENSMUSG00000010175	Prox1	64.6392896608825	0	0	74.2469069037345
ENSMUSG00000010205	Raver1	19.6447563962766	25.6597165952337	46.5861111772213	6.60963531416761
ENSMUSG00000010277	2610507B11Rik	38.3825618274618	42.5343030507679	103.573868005835	43.8936240778337
ENSMUSG00000010290	AI597479	50.613374095171	47.8174649830386	24.6884553937819	24.3833375935206
ENSMUSG00000010307	Tmem86a	8.31084120293699	7.64110424543934	3.14961608729272	5.68742096012062
ENSMUSG00000010311	Optc	0.0339782626200949	0	0	0
ENSMUSG00000010342	Tex14	0.191259408290226	0.294545163753415	1.20246982634069	0.0821786497386326
ENSMUSG00000010358	Ifi35	16.2164446822886	23.4426306141482	32.7998659774417	36.8490929399638
ENSMUSG00000010362	Rdm1	6.05912268409758	21.7213466237008	29.5373757825797	6.33479337823284
ENSMUSG00000010376	Nedd8	94.3924023315118	247.335303665504	380.022735799514	181.819180409734
ENSMUSG00000010392	Gosr1	70.0471087137917	119.223876767652	90.1425540572453	62.2259951854333
ENSMUSG00000010406	Mrpl52	29.3941085737904	73.228786370962	99.7581602864223	74.8701584749159
ENSMUSG00000010453	Kansl3	21.2651864432075	62.8681818887632	49.2221452695358	19.8992358562073
ENSMUSG00000010461	Eya4	1.16302524659763	0	0	0.111928721858167
ENSMUSG00000010476	Ebf3	0.0802358902318678	0	0	0.0222483882448551
ENSMUSG00000010505	Myt1	0	0	0.0100406687921721	0
ENSMUSG00000010517	Faf1	52.8817347660587	78.6843474905739	99.5045198638414	28.7230250900917
ENSMUSG00000010529	Gm266	0.476625138989304	0	0	0.020365170509202
ENSMUSG00000010538	Tsacc	2.5712021526597	7.40794571651795	5.22915452211162	5.08319878992403
ENSMUSG00000010554	Mettl16	34.0670541723492	31.0423210254015	54.6891267640148	11.3861909099552
ENSMUSG00000010592	Dazl	0.26046213352929	0.0310448664784339	0	0.0427466314368351
ENSMUSG00000010601	Apol7a	13.1846549352712	0	0.0560743794121305	95.2424374769276
ENSMUSG00000010607	Pigyl	22.7057274695186	45.8791581970924	37.835824518147	79.9111791930466
ENSMUSG00000010608	Rbm25	202.627274085581	92.5929897232353	65.1382014241554	24.3673733048454
ENSMUSG00000010609	Psen2	33.0925814212785	18.0683018279342	17.3413221433716	173.569444759102
ENSMUSG00000010651	Acaa1b	14.1023320592505	0	0.077069774379226	676.499265961968
ENSMUSG00000010660	Plcd1	1.45292915326619	0.0345359632645365	0	0.328062737055393
ENSMUSG00000010663	Fads1	152.58704060087	61.6912900464448	124.247572100324	325.057816196187
ENSMUSG00000010721	Lmbr1	20.4764797077188	3.2806874509388	2.12952716857128	6.30449811688621
ENSMUSG00000010751	Tnfrsf22	0.611864550646245	20.6921091585225	46.2361946026789	0.489317243568077
ENSMUSG00000010755	Cars	41.9270859317373	31.3415044224937	87.9934954414909	14.9830666003505
ENSMUSG00000010760	Phlda2	13.6488269006215	0	0	0.908907017824836
ENSMUSG00000010796	Asz1	0	0	0	0.0085995783032555
ENSMUSG00000010797	Wnt2	4.31883800261465	0.0241400962061442	0	4.87860561251193
ENSMUSG00000010803	Gabra1	0.0853927389531334	0	0	0
ENSMUSG00000010825	Grid2ip	0.119354218775146	0.0371333507851808	0	0.00721581688310969
ENSMUSG00000010830	Kdelr3	3.18957016717505	73.166970751087	46.6699616563208	0.516966081290415
ENSMUSG00000010841	1700006E09Rik	0	0.274402392072675	0.440164522063268	0.0248084804384825
ENSMUSG00000010911	Apip	36.1805183601312	48.4243082515087	49.7573229239185	22.188224300495
ENSMUSG00000010914	Pdhx	32.1677053651374	22.7549361845092	40.9125753158781	25.648284496761
ENSMUSG00000010936	Vac14	14.3633824003957	18.2592782884845	65.3739562038955	8.68072885107594
ENSMUSG00000011008	Mcoln2	18.2000265634459	0	0.0703218554308081	0.124000901098987
ENSMUSG00000011034	Slc5a1	0.0524341293506738	0	0.0668201750720906	1.02705138861223
ENSMUSG00000011096	Akt1s1	21.6129258680562	67.7783626681606	95.2771192666598	37.1992846653193
ENSMUSG00000011114	Tbrg1	54.1842448729683	149.994550836592	185.162689640176	37.3265893299548
ENSMUSG00000011118	Panx3	0	0	0.0298920673965428	0
ENSMUSG00000011148	Adssl1	8.21104520371509	49.3239467672378	6.45029126452153	7.88134630371841
ENSMUSG00000011154	1700026D08Rik	0	0	0	0.0302105596419513
ENSMUSG00000011158	Brf1	33.073959982576	21.5339740845094	18.750094738586	9.89253998612971
ENSMUSG00000011171	Vipr2	0.478371645856833	0.0211927284864196	0.192636366728951	0.0198352591946668
ENSMUSG00000011179	Odc1	583.141478994533	67.9613704927537	364.018267544984	71.1924988251072
ENSMUSG00000011254	Thg1l	16.9981592053704	13.2951851357699	13.3699365113505	3.3546611975346
ENSMUSG00000011256	Adam19	6.41967514475217	0.047926942452469	0.0305373610666958	0.992911744901665
ENSMUSG00000011257	Pabpc4	241.911087576831	112.183017767269	172.109639287948	15.2434183144187
ENSMUSG00000011263	Exoc3l2	5.43805772161743	0	0.164084329338552	8.78700724376676
ENSMUSG00000011267	Zfp296	0.0291024581185567	1.71686956802112	2.90713088437433	0.263434274106625
ENSMUSG00000011305	Plin5	7.97372063351479	0.231495901935744	0.156524021854395	31.1899792132401
ENSMUSG00000011306	Sugp1	10.6503076716655	20.2250109115207	22.7520527778025	5.82826149688657
ENSMUSG00000011382	Dhdh	26.6652195838294	12.2076853935412	3.38315140238257	188.642153191487
ENSMUSG00000011427	Zfp790	13.1701983771712	10.5465741834021	8.71805974269162	6.89990987341971
ENSMUSG00000011463	Cpb1	0.146347410551205	0	0	0.352827618774496
ENSMUSG00000011486	Slc25a41	0	0	0.0523237286120942	0
ENSMUSG00000011589	Fsd1	0.0702638433552289	0.161236808075782	0.0802263421112035	0.0267151094637884
ENSMUSG00000011632	Pinlyp	0	0.168985819788449	0	0.0729242595490348
ENSMUSG00000011658	Fuz	4.65414147310674	8.31039799056275	11.3152853584439	7.42962803746521
ENSMUSG00000011751	Sptbn4	0.0627244865500513	0.0985658460777559	0.198570048834128	0.00339103962812804
ENSMUSG00000011752	Pgam1	114.767161587076	474.144910224796	335.242152965514	90.1009453902545
ENSMUSG00000011831	Evi5	267.462644841167	33.7784098792934	33.0204938018877	117.297067409116
ENSMUSG00000011832	Evi5l	7.1617922011066	9.4518712058745	3.11439277725751	2.84142996043081
ENSMUSG00000011837	Snapc2	6.02710385163382	30.7580233997164	28.1888615589948	9.55280465083067
ENSMUSG00000011877	Git1	9.32405378447246	47.6913019108362	74.5126707822783	4.40649792927809
ENSMUSG00000011884	Gltp	25.7531632931136	18.798143237595	54.2557444945358	5.18550723161469
ENSMUSG00000011958	Bnip2	134.049282484094	111.721580351848	148.758613918976	47.9131995407288
ENSMUSG00000011960	Ccnt1	85.7954882877098	107.173857981634	108.41825180179	21.338743234368
ENSMUSG00000012017	Scarf2	2.13251181919738	0.0626947822332234	0.0533599959208782	1.98394916802989
ENSMUSG00000012042	4930579F01Rik	0	0	0	0.16446491096703
ENSMUSG00000012076	Brms1l	29.095395537879	21.8401976432575	23.2691603951241	4.47342478576869
ENSMUSG00000012114	Med15	16.0672482172551	17.9730497660474	23.0569879240848	7.75779892630096
ENSMUSG00000012117	Dhdds	34.6556574244235	22.2552043958104	22.7928767845512	25.4643582357025
ENSMUSG00000012123	Aim1l	0.309242391102714	0.0769258494233598	0.0309758272560088	0.429390683545703
ENSMUSG00000012126	Ubxn11	1.32536193436067	1.01635005874681	0.972574244459964	0.154944007900509
ENSMUSG00000012187	Mogat1	0	0.0276262353483683	0	0.311216061925501
ENSMUSG00000012211	Tex22	0	0.0458661827916738	0.148025839696983	0
ENSMUSG00000012296	Tjap1	6.48923168381868	31.2835632498742	29.806210053366	2.20824431247598
ENSMUSG00000012350	Ehf	0.96510663704317	99.075093088273	5.92678845777307	1.74642779668709
ENSMUSG00000012396	Nanog	1.37653555828233	0.47236522485749	0.383907924406579	0.0133771218050641
ENSMUSG00000012405	Rpl15	470.106392998888	595.32322488196	425.755652793627	197.986609648709
ENSMUSG00000012422	Tmem167	733.924494593613	455.467557272343	452.492254803108	322.329796300082
ENSMUSG00000012428	Steap4	15.9532213046184	28.7235661855253	2.81180221198177	203.709439580403
ENSMUSG00000012429	Mplkip	67.738155366002	30.0651831998888	23.2159341790582	20.2739456912054
ENSMUSG00000012443	Kif11	229.747766089721	41.1434367815615	82.537019954103	0.894035318501114
ENSMUSG00000012483	Rpa3	96.556856293885	112.267984353599	97.598438976186	11.1568168584839
ENSMUSG00000012519	Mlkl	3.82149342239283	56.4276970282352	109.354679977279	3.87283085436057
ENSMUSG00000012535	Tnpo3	71.0502907439821	64.2351564412466	92.2608720035167	26.031803338745
ENSMUSG00000012609	Ttll5	14.5543356889475	4.56670986988312	4.87002002595742	3.23936969800683
ENSMUSG00000012640	Zfp715	21.1411085401402	18.5469290939708	9.48861645170698	6.68512617665324
ENSMUSG00000012705	Retn	0.303662001283033	0.555141085618216	0.408611564759698	0.0399516891731691
ENSMUSG00000012777	Acpt	0.163565012400697	3.63711629061597	1.84927194006403	0.0191728303154549
ENSMUSG00000012819	Cdh23	0.0309500955490343	0.0344443615147449	0.0593192304072665	0.00204024553105227
ENSMUSG00000012848	Rps5	1137.480167205	2852.9970744317	1844.99590743568	328.537299417348
ENSMUSG00000012889	Podnl1	0	0.144111667786245	0	0.128375528546742
ENSMUSG00000013033	Lphn1	4.38887173227457	4.45956799378295	11.5367102606259	1.10437967292301
ENSMUSG00000013076	Amotl1	23.9407528789734	15.4806758768828	42.6202479296409	8.78082301028023
ENSMUSG00000013083	2200002J24Rik	0.782341580459945	0	0.147543486987257	0
ENSMUSG00000013089	Etv5	8.62210856428522	36.9072170276326	40.8763386396381	4.63208929324185
ENSMUSG00000013091	Tmem190	0	0.326699459694869	1.13626663999336	0.0245113728883211
ENSMUSG00000013150	Gfod2	4.64117759982252	16.9575045525088	21.2341443083508	9.31495209603889
ENSMUSG00000013155	Enkd1	1.40358553981098	17.1518619412734	23.0696668794958	0.231804878583478
ENSMUSG00000013158	4933405L10Rik	0	0.177138992756634	0.411478292226954	0.0447510804050109
ENSMUSG00000013160	Atp6v0d1	53.395176434148	73.0761619261195	96.1229373790386	63.4820609237739
ENSMUSG00000013236	Ptprs	14.4685936663435	34.8210111595004	11.9689874803785	1.64204838225648
ENSMUSG00000013275	Slc41a1	2.83857459698346	30.4481553014053	20.1607006493672	5.01527764729239
ENSMUSG00000013338	Fer1l4	0	0.0357995583374664	0.00588851252473249	0
ENSMUSG00000013353	4931406B18Rik	0.141083655661699	0.194076410008819	0.293124710872183	0.0721598337146892
ENSMUSG00000013367	Iglon5	0	3.81919492999231	0.723634114968407	0.0855049111754389
ENSMUSG00000013415	Igf2bp1	50.3331760077289	97.7334860033524	118.122996189357	0
ENSMUSG00000013418	B4galnt2	0.050801159768596	0.0352191581359487	0.169985952987541	0
ENSMUSG00000013419	Zfp651	4.02385083461801	0.0246534106951641	0	0.533178133680709
ENSMUSG00000013465	Nelfb	29.2586487317746	44.4914849165644	34.8654057051755	16.1435582120599
ENSMUSG00000013483	Card14	0.530927049967757	1.50266169828133	1.98228645954615	0.0645539840042818
ENSMUSG00000013495	Tmem175	6.32972273033606	3.40427027534496	2.091195679537	6.77146828754391
ENSMUSG00000013523	Bcas1	9.51096090815101	0.522909638125563	0.0814196758929173	0.0209422861253988
ENSMUSG00000013539	Tango2	5.46227917771385	1.69334807107394	4.39540893369074	0.74615125471328
ENSMUSG00000013562	4833413E03Rik	0.209349940659295	0	0	0
ENSMUSG00000013584	Aldh1a2	0.855659218760505	0	0	0.106695283722166
ENSMUSG00000013593	Ndufs2	127.461728824197	454.635081773471	526.02015159638	179.306807442332
ENSMUSG00000013611	Snx31	0.385595163743245	0.019805851660041	0	0
ENSMUSG00000013622	Atraid	38.6670569225609	62.3748056736685	46.1155043281223	90.8636861433802
ENSMUSG00000013629	Cad	18.22437646437	10.4119208749858	44.2056951731546	4.47356231809356
ENSMUSG00000013646	Sh3bp5l	36.1952423854832	24.8627376169924	24.7891791425633	14.5400728359527
ENSMUSG00000013662	Atad1	69.9802013084661	98.1733351853653	119.40562552219	68.3841451803969
ENSMUSG00000013663	Pten	256.621313166272	295.652701561228	259.822300434053	286.237019633028
ENSMUSG00000013698	Pea15a	61.3500638688003	166.220237523126	353.19946194912	43.0640035935635
ENSMUSG00000013701	Timm23	102.830399390485	76.8739042622734	157.53053820916	87.8556541929573
ENSMUSG00000013707	Tnfaip8l2	9.75891929582705	0.778248207890586	0.304053076134344	2.17202482498778
ENSMUSG00000013736	Trnt1	62.0670334790014	88.2172848996793	95.0334578624813	18.6967540086768
ENSMUSG00000013766	Ly6g6e	0	0	0	0.169545569362623
ENSMUSG00000013787	Ehmt2	24.8232999758742	121.224320106346	117.323060809562	19.9836938082874
ENSMUSG00000013822	Elof1	116.448721346001	161.546753385275	206.739756431481	110.166720392508
ENSMUSG00000013833	Med16	8.65664538109326	7.75247345042007	7.8095249916276	7.80826300358425
ENSMUSG00000013846	St3gal1	108.216445378659	74.8195379298522	37.8885022964272	85.175523835438
ENSMUSG00000013858	Tmem259	19.1329585214816	52.1018973088445	64.2516494780595	45.2816824367264
ENSMUSG00000013878	Rnf170	38.1807768693768	28.3997766279199	16.4708238827425	38.8018263265332
ENSMUSG00000013921	Clip3	0.657553573074985	0.0338774272885101	0.0597712666262244	0.196430219088251
ENSMUSG00000013928	Thap8	0.0606527865461508	1.00121661985858	4.28536129286527	0.0191280339829421
ENSMUSG00000013936	Myl2	0	0.104886046068381	0	0
ENSMUSG00000013973	Dedd	29.6415203966817	52.4807911376309	41.3080257964659	21.4556866487652
ENSMUSG00000013974	1810033B17Rik	17.7260262933724	2.68822445397882	1.09513104003115	0.109361049783604
ENSMUSG00000013997	Nit1	55.1147387948364	87.6415615504742	59.9216919514594	100.74848862764
ENSMUSG00000014030	Pax5	4.19330131456922	1.00858656994312	0.723819359116381	0.162961744017803
ENSMUSG00000014039	Prdm15	9.82137672868026	10.8098119581545	9.98035911142372	2.40145438861068
ENSMUSG00000014074	Rnf168	64.180993961104	27.7319276461696	39.0100985500422	13.8784390594449
ENSMUSG00000014075	Tctex1d2	5.093808214495	21.1404388983939	21.4662446211854	2.06075465840016
ENSMUSG00000014077	Chp1	218.176458502125	744.219762496141	733.417900224485	553.453880777881
ENSMUSG00000014158	Trpv4	0.404017706897858	0	0.0269439965294526	0.167489317647729
ENSMUSG00000014164	Klhl3	6.70000949398966	0.057038720688882	0.168283765368117	4.52451458407656
ENSMUSG00000014177	Tvp23b	54.7223421915735	169.722654036453	104.140963466139	39.1132383256003
ENSMUSG00000014195	Dnajc7	46.956360055059	88.8639985065056	92.1601305324615	22.4777542174777
ENSMUSG00000014198	Zfp385c	0.515303854257053	0.423816882467983	0.223540258404935	0.0551620135549852
ENSMUSG00000014226	Cacybp	195.382165966341	127.211998581321	300.316904696363	52.4080931237322
ENSMUSG00000014232	Cluap1	11.7076411325572	13.1181620045858	19.4910578427235	4.09870540416361
ENSMUSG00000014243	Zswim7	5.17285487752234	13.2807603085241	18.9522890088188	13.0353715623326
ENSMUSG00000014245	Pigl	9.62296352177451	11.8929025293568	21.1859570817275	6.81208425562719
ENSMUSG00000014294	Ndufa2	178.389372152029	170.86942259103	211.895524741758	253.687641992583
ENSMUSG00000014301	Pam16	24.6494641438889	27.697694215398	27.0198398662976	34.731440122118
ENSMUSG00000014303	Glis2	3.91212019625138	39.7374969774361	26.139888653883	0.881309456246257
ENSMUSG00000014313	Cox6c	350.200788497978	1373.67851636799	1468.82330732183	684.229666340067
ENSMUSG00000014329	Bicc1	14.7820325468629	26.9850572490439	15.1878324165556	2.13949866112903
ENSMUSG00000014349	Ube2z	81.1039593641549	280.575037162687	272.471557075976	52.428786568917
ENSMUSG00000014351	Gip	0	0	0.0810178102540781	0
ENSMUSG00000014353	Tmem87b	50.3882919001072	111.994363418094	41.3336610026301	24.6614458126759
ENSMUSG00000014355	Anapc1	68.706476776389	94.8829058945069	125.979761743729	15.9222522715347
ENSMUSG00000014361	Mertk	27.3503637234971	11.8122311808754	8.85407546143529	9.3708093079236
ENSMUSG00000014402	Tsg101	28.8604044409835	52.0854540457452	65.0910366329886	25.9756756548728
ENSMUSG00000014418	Hps5	20.2986496273999	13.7243895986828	17.8054664970166	6.45607215070748
ENSMUSG00000014426	Map3k4	14.5431735976234	30.8519130443949	17.2338964441024	8.70141937721055
ENSMUSG00000014444	Piezo1	26.8546614298799	28.576177096978	50.4659803395474	1.53276245794698
ENSMUSG00000014453	Blk	0.956164889617229	0	0	0.175671602759956
ENSMUSG00000014470	Rnf166	15.5830592918347	85.4830472882423	54.3823590907384	14.2901373044091
ENSMUSG00000014496	Ankrd28	43.7940547100175	23.3615893713602	39.2685617110133	15.8929391172233
ENSMUSG00000014498	Ankrd52	25.4366847124512	22.0676524131276	55.1347487975019	8.68401738944971
ENSMUSG00000014503	Pkd2l2	7.38165186700362	2.89340672145817	1.9225535671191	0.165389874694587
ENSMUSG00000014504	Srp19	103.444786744361	85.1731507578043	69.3775280740804	36.4057543645518
ENSMUSG00000014529	4930511M11Rik	0	0.0287609727076503	0	0
ENSMUSG00000014542	Clec4f	27.5252596832962	0	0.0213981466062684	74.4845379550619
ENSMUSG00000014543	Klra17	0.537165229892201	0.0971329619559559	0	0.131477619733427
ENSMUSG00000014547	Wdfy2	18.2748965764786	11.8956710184238	13.832840735852	11.709372622927
ENSMUSG00000014550	Zfyve20	25.9899796652943	31.7371303662296	27.4209351398365	8.8112208288779
ENSMUSG00000014551	Mrps25	59.0335531874528	70.8161695133282	128.200557957229	25.0880184616536
ENSMUSG00000014554	Dguok	11.1120485838366	24.658185950796	14.13530077454	11.9144955777521
ENSMUSG00000014592	Camta1	3.19045744616979	0.708917920346775	0.515707270057286	0.519540317498912
ENSMUSG00000014599	Csf1	9.68803979287255	30.8588559107107	93.2480206910285	7.19595225922427
ENSMUSG00000014601	Strip1	10.3129555804939	37.9544602498938	32.3666807897464	7.89767120619734
ENSMUSG00000014602	Kif1a	0.137619548045005	0.0946159611073543	0.437254802945943	0.0517771013358307
ENSMUSG00000014606	Slc25a11	60.0652902536549	68.9918634629103	82.2323782075753	72.193449777119
ENSMUSG00000014609	Chrne	0	0.017605201475592	0	0.0185535558205115
ENSMUSG00000014633	Cmc2	56.1028451343406	43.2458508644337	100.750165729677	24.2622795570663
ENSMUSG00000014668	Chfr	30.0794360950748	16.3501113923519	15.5294758382853	11.8618105944901
ENSMUSG00000014686	Ceacam16	0.172974752014467	0.213397259322287	0.0275119027794879	0.016030500601125
ENSMUSG00000014704	Hoxa2	0.267612900139223	1.35098046812106	0.194710847561499	0.25123009086674
ENSMUSG00000014725	Adam28	1.08241488262562	0.90736452474235	1.08685031335983	0.206117529003925
ENSMUSG00000014747	Ankrd53	0	0.305467174384624	0.258789086797777	0.00821967725371409
ENSMUSG00000014748	Tex261	54.9586065944883	122.004532676312	183.756198013424	122.997400494526
ENSMUSG00000014763	Fam120b	14.670486118746	45.4655943828841	20.724577998664	9.1474198178359
ENSMUSG00000014767	Tbp	44.7413681668939	95.8881543028415	87.1325655114613	12.7764013229377
ENSMUSG00000014769	Psmb1	232.143136331904	371.33382331332	431.344969997574	208.505114992672
ENSMUSG00000014771	Pdcd2	16.5694822339884	76.3573740717084	80.5178900028	15.2992090007183
ENSMUSG00000014773	Dll1	1.41781650074231	0.358186598886713	0.0389002898235503	2.22852139543773
ENSMUSG00000014776	Nol3	0.727149930050821	24.4689484872695	9.52683871209588	1.21565106294279
ENSMUSG00000014778	Fhod1	4.20142594052516	5.61922868731399	7.24810285219809	1.64190340367506
ENSMUSG00000014782	Plekhg4	0.0810504677976736	0.158190314522178	0.212337169765186	0.00692622550312962
ENSMUSG00000014786	Slc9a5	0.696109992245795	2.10536162519289	3.4044226418089	0.105880699107785
ENSMUSG00000014791	Elmo3	11.8008902280583	4.66064706085596	1.42154952881294	12.6554024201501
ENSMUSG00000014813	Stc1	0.57571233681306	44.6090248728799	96.1783160887438	0.1161704705139
ENSMUSG00000014837	4931428F04Rik	2.37787834475081	2.21340949568456	0.50055291768569	0.706080749667883
ENSMUSG00000014846	Tppp3	1.79312039699086	2.09241746847297	1.72171898529916	0.312325237290518
ENSMUSG00000014850	Msh3	18.0161606525397	11.4600322669471	13.1843631339777	5.79527996329339
ENSMUSG00000014852	Adamts13	4.66654444081898	0.0195145376532273	0	1.75103518572654
ENSMUSG00000014856	Tmem208	64.0128598644151	44.4086937436279	64.3388377087813	67.3678598475249
ENSMUSG00000014859	E2f4	85.7141377610799	54.2072038180059	66.0968285498717	9.45290752507032
ENSMUSG00000014867	Surf4	260.721987606497	195.66639183758	272.655197794595	417.950217671098
ENSMUSG00000014873	Surf2	19.6059761609119	23.8858504193482	28.277867106224	9.99148999218374
ENSMUSG00000014905	Dnajb9	53.5897944384602	42.2821350116824	16.0346967433068	48.1167403370665
ENSMUSG00000014907	Naf1	5.36424483770191	9.5028478694286	18.4920118456247	2.40476930107556
ENSMUSG00000014932	Yes1	38.7563928033851	43.3899429046221	32.2004721772899	32.3087369439269
ENSMUSG00000014956	Ppp1cb	1089.98608301513	179.691561089895	157.271789205558	162.379820637484
ENSMUSG00000014959	Gorasp2	40.7814326731733	68.8940773624325	105.115974785485	66.3892756221972
ENSMUSG00000014980	Tsen15	33.2664124885607	65.48980982709	80.4196077482924	11.6705998570561
ENSMUSG00000015002	Efr3a	51.3932699165386	157.164696865526	148.969612547045	39.924595680744
ENSMUSG00000015013	Trappc2l	23.3412365418529	109.732965795854	124.498504578127	25.7124548888595
ENSMUSG00000015016	Acsf3	5.59020715226021	0.195933479775175	0.0481590916822377	15.2348568721475
ENSMUSG00000015023	Ddx19a	48.495809417657	17.9847720522482	29.7522534875021	10.2459754798835
ENSMUSG00000015027	Galns	9.56714324453951	19.9837668402967	21.5484685137954	6.33269216180664
ENSMUSG00000015053	Gata2	1.20981292177884	0	0	0.470620545244936
ENSMUSG00000015083	C8g	38.5612942191658	1.28130340733183	0.289349322335993	597.1863039634
ENSMUSG00000015085	Entpd2	0.166979751241883	5.0897484574207	2.87892224396289	1.38633572938199
ENSMUSG00000015087	Rabl6	33.7890508861368	46.0798330432714	39.4444049446698	9.35881939754395
ENSMUSG00000015090	Ptgds	0	0	0.395343365735748	1.27890876228582
ENSMUSG00000015092	Edf1	76.5086279122285	82.8498350734644	167.687086818882	233.165565923156
ENSMUSG00000015093	Clic3	0.163609617490037	0.112233464444907	0.255796485939487	0.384278337779529
ENSMUSG00000015094	Npdc1	0.761753644132051	33.8791064150022	37.996798192404	2.53300915059408
ENSMUSG00000015095	Fbxw5	11.9146742609576	15.8095029876692	15.9601572019231	22.469879771191
ENSMUSG00000015112	Slc25a13	139.938778974102	63.9685066266792	67.5343759999274	159.109076723816
ENSMUSG00000015120	Ube2i	353.623656342263	703.204494174824	609.390272718191	94.5440324798898
ENSMUSG00000015126	Tsr3	9.66602430485111	49.352587942267	51.8684369137213	14.7081575697654
ENSMUSG00000015127	Unkl	20.5060595033642	17.2129333367015	13.4588609615141	11.5243518535214
ENSMUSG00000015133	Lrrk1	8.17839996018009	13.6575993628138	21.5999717510689	4.50355368147521
ENSMUSG00000015134	Aldh1a3	1.04097307779181	0.192396732490774	0.562118778445157	0.350986599340359
ENSMUSG00000015143	Actn1	32.410957935536	31.8198761992084	68.8312923251106	11.0983195669867
ENSMUSG00000015149	Sirt2	12.9748551006834	55.5575308129007	48.2674065014672	25.9487389939087
ENSMUSG00000015165	Hnrnpl	195.629274861908	126.875272367982	215.57700113083	41.7918755003771
ENSMUSG00000015176	Nolc1	31.1394435441063	45.6800469841679	135.618164137101	11.628910014243
ENSMUSG00000015189	Casd1	28.8861952140569	36.4293772446683	13.0144810792024	21.7394266135814
ENSMUSG00000015202	Cnksr3	17.7391355596751	7.70343466347663	12.0163651241582	7.97860532248301
ENSMUSG00000015214	Mtmr1	25.7950658291509	19.0290760676227	11.6646273803415	30.2514582959307
ENSMUSG00000015217	Hmgb3	177.890791390953	47.167341868861	47.2482434714585	12.3516970006412
ENSMUSG00000015222	Map2	4.96388045488545	0.13806763130192	0.0153772058733881	0.295957312027578
ENSMUSG00000015224	Cyp2j9	0.327471358561255	0	0	5.45256357292257
ENSMUSG00000015242	Nipsnap3a	0	0.0351394142355566	0	0
ENSMUSG00000015243	Abca1	189.887785589336	169.45651192339	99.3269896407127	92.6716433927757
ENSMUSG00000015247	Nipsnap3b	28.0801460093053	26.722032665751	32.9022225283993	83.674468567087
ENSMUSG00000015289	Lage3	33.8884571275803	75.7641094066278	88.8543967516467	28.8687128175049
ENSMUSG00000015290	Ubl4	57.2268981188236	114.07889988535	166.100101449778	40.1316475072429
ENSMUSG00000015291	Gdi1	40.5730039749916	82.0961074789168	77.8550816698675	21.0040492101148
ENSMUSG00000015305	Sash1	15.0703182742493	21.3981721078732	24.3104240262185	22.4870998298286
ENSMUSG00000015312	Gadd45b	4.10387585823924	21.9082987638464	18.7337684275019	1.76707973526475
ENSMUSG00000015314	Slamf6	4.42926283790877	0	0	0.235071563980609
ENSMUSG00000015316	Slamf1	4.53226895041828	0	0	0.223538890555081
ENSMUSG00000015335	Zdhhc12	3.34791139422691	16.8542866319572	17.6830233881117	14.2680409238797
ENSMUSG00000015337	Endog	16.611590422376	24.5247897316914	18.2469471945452	43.4570862542181
ENSMUSG00000015340	Cybb	82.7032665918054	0.0640312083390076	0.0205736996266924	12.0035521155458
ENSMUSG00000015341	Golga7	182.930576533848	210.735348871909	140.221048207031	153.736688125629
ENSMUSG00000015342	Xk	163.184797427486	6.61523675750912	6.77209936602932	7.89088599848966
ENSMUSG00000015354	Pcolce2	11.8454936609594	18.7493226720145	61.6324043454553	2.20451740816521
ENSMUSG00000015355	Cd48	15.4852698940726	0	0	2.10947479955199
ENSMUSG00000015357	Clpx	82.907998534817	25.3759828205187	18.9642700377609	218.234460152908
ENSMUSG00000015363	Trabd	34.031918176644	80.2130493738412	71.3526483758044	88.4951089693483
ENSMUSG00000015377	Dennd6b	2.80033558990482	8.07230224851773	3.64088099814952	3.15262549470733
ENSMUSG00000015396	Cd83	4.85362888130573	0	0	1.74605982604145
ENSMUSG00000015401	Tmem27	1.92906555309502	0	0	0.0880101639295696
ENSMUSG00000015405	Ace2	0.242706283732978	0	0.0145751643757336	0.150440642007899
ENSMUSG00000015437	Gzmb	0.768860830637355	0	0	0.28352173105565
ENSMUSG00000015452	Ager	0.668688545406844	2.20279869370538	0.651935774563999	0.0509555118363303
ENSMUSG00000015461	Atf6b	5.44995527605337	14.1646948289323	36.7128035582582	10.6327442457136
ENSMUSG00000015467	Egfl8	1.22564407498331	3.7695050136938	3.21376117035929	0.459565516870033
ENSMUSG00000015468	Notch4	0.975711734313066	0.169870774533406	0.175553788578718	0.836440330232581
ENSMUSG00000015474	Ppt2	5.52393223355765	16.6065188831198	19.4875222393087	14.4062556807148
ENSMUSG00000015476	Prrt1	0	0.117244233273419	0.144958425400692	0.0821271792149406
ENSMUSG00000015478	Rnf5	25.711629527648	19.320002899617	19.0884948775696	49.5747340846504
ENSMUSG00000015484	Fam163a	0.230408810429756	0	0.290721782051813	0.292478558884731
ENSMUSG00000015488	Cacfd1	51.533938568514	52.3643296881674	48.6791504975392	34.21955050614
ENSMUSG00000015501	Hivep2	1.80363559852648	11.2548668066499	8.2769293920745	2.25551752783573
ENSMUSG00000015519	2310057J18Rik	0	0	0	0.0242212974695243
ENSMUSG00000015522	Arnt	44.0016921526938	31.5765250115677	21.9423333500413	13.9262388050698
ENSMUSG00000015533	Itga2	2.59052449207721	10.8454404644316	0.990124654008223	0.0576501480480515
ENSMUSG00000015536	Mocs2	149.252586843056	100.716356305216	70.1261225700683	190.318478496244
ENSMUSG00000015542	Nat9	10.2404047907015	29.5662234702682	21.2471870294454	35.1766818793734
ENSMUSG00000015568	Lpl	369.295757334967	301.99886954225	224.026383235458	25.6515727508298
ENSMUSG00000015575	Atp6v0e	166.733859183086	307.095240970353	287.909489494083	110.54758740053
ENSMUSG00000015597	Zfp318	7.69475226563518	13.0646404038403	5.41551153119629	5.6303252132686
ENSMUSG00000015599	Ttbk1	0.00991573439333556	0	0	0.208925578825783
ENSMUSG00000015605	Srf	8.7889278515894	56.655964316231	44.6574031662555	8.9469280732551
ENSMUSG00000015619	Gata3	0.568657271763517	0	0	0.0710853629994999
ENSMUSG00000015627	Gata5	0.118273645601049	0	0	0.101470007118943
ENSMUSG00000015647	Lama5	2.87399878400435	77.0367196558669	59.2731222485773	0.809313978963286
ENSMUSG00000015652	Steap1	2.06965017927714	7.31860084039651	19.7144851817513	0.31589338172156
ENSMUSG00000015653	Steap2	25.0579697305889	0.16238133319802	0.138770207289174	8.08052875955758
ENSMUSG00000015656	Hspa8	761.184925272072	1064.0036197337	1471.16110336597	426.673167666324
ENSMUSG00000015659	Serac1	5.82690632189123	5.76049101642089	4.98522754565012	2.5124973318086
ENSMUSG00000015668	Pdzd11	49.2686422352608	78.5323569161895	162.422564099893	30.0714627305168
ENSMUSG00000015671	Psma2	219.29909439475	161.947264837288	230.829711658623	119.069517014083
ENSMUSG00000015672	Mrpl32	61.2570456522412	57.8261570447076	58.887513541219	38.8415114361768
ENSMUSG00000015697	Setdb1	28.3973082259322	23.2416015878828	17.822240830786	8.85738802031827
ENSMUSG00000015702	Anxa9	4.01839441263727	7.24042079436132	6.90511139926824	0.908388575933094
ENSMUSG00000015709	Arnt2	0.243590225613054	0.444508783792341	0.48682306560529	0
ENSMUSG00000015711	Prune	19.535980234177	37.8634262374782	25.961178046022	14.2770403379517
ENSMUSG00000015714	Cers2	84.4940260806257	177.688355450143	188.294786712452	282.998151935567
ENSMUSG00000015721	Nlrp5	0.0744801768129262	0	0.0147278121003467	0
ENSMUSG00000015733	Capza2	287.333782281948	359.297822467938	380.324241391195	116.083487963536
ENSMUSG00000015745	Plekho1	7.18646148905237	25.6844928683566	17.1519156534021	3.00858161897352
ENSMUSG00000015747	Vps45	19.8834643240216	12.8973254691171	16.3426880915023	7.33452988840542
ENSMUSG00000015748	Prpf3	27.280336582394	13.596346502469	30.9545200342542	3.50139224057671
ENSMUSG00000015749	Anp32e	320.06797408161	79.8669615233721	129.42203116941	28.2095991969864
ENSMUSG00000015750	Aph1a	18.1751686959433	48.3847335018965	47.6701930317535	48.0395434158483
ENSMUSG00000015755	Tab2	70.0582020342375	51.198717845384	48.7949312833637	36.906354385635
ENSMUSG00000015757	Ppil4	83.1150884996453	61.6608849399337	49.0125175635169	14.4630418690428
ENSMUSG00000015759	Cnih1	139.51275475342	70.4856054366768	185.246247113582	131.126473738426
ENSMUSG00000015766	Eps8	5.22959129496648	5.49819440761734	17.7437517198577	2.12009488515317
ENSMUSG00000015776	Med22	92.8576085658493	78.9352544971553	126.072825602478	50.548595093964
ENSMUSG00000015790	Surf1	23.0923144475208	44.8996340098139	41.8780067823736	40.7322367539727
ENSMUSG00000015804	Med28	47.1240837650555	91.4805163779725	104.093853609182	46.5475837786207
ENSMUSG00000015806	Qdpr	75.1742416342706	9.29912618103831	21.8414247373851	322.991815161612
ENSMUSG00000015812	Gnrh1	7.25052959671299	1.37814382753467	0.179970626984456	1.02495577406974
ENSMUSG00000015829	Tnr	0.00955091708673749	4.989762505166	0.0327463109624816	0.00675791768296776
ENSMUSG00000015837	Sqstm1	128.025587863824	975.725149099869	957.954684102302	361.977290499748
ENSMUSG00000015839	Nfe2l2	41.7785704616477	168.899323023771	109.46786281282	29.6418080170072
ENSMUSG00000015843	Rxrg	0.0559469669003287	0	0	4.03896430810391
ENSMUSG00000015846	Rxra	69.8347365795359	72.1123373449903	55.7140026544867	387.324404125415
ENSMUSG00000015850	Adamtsl4	0.703606994788795	3.72800941805806	2.10787774705077	0.825937168486619
ENSMUSG00000015852	Fcrls	0.596867870483346	0	0	0.0314294782114384
ENSMUSG00000015854	Cd5l	216.669205189441	0	0.172463353126339	101.437803742205
ENSMUSG00000015869	Prpsap1	32.2376538909532	59.7027343713824	104.708495125129	55.6464249293618
ENSMUSG00000015879	Fam184b	0	0.0855806298624572	0.131757392000582	0.0805920788913597
ENSMUSG00000015880	Ncapg	127.490898127445	15.1662862852764	29.1488215000329	0.242704095126249
ENSMUSG00000015882	Lcorl	36.4202732932684	36.4466456835149	16.6382993174503	14.6908625954975
ENSMUSG00000015889	Lta4h	42.0882913025984	52.122886621376	40.6240973798956	21.5490001763955
ENSMUSG00000015890	Amdhd1	35.8571587579237	1.24002716265521	0.170086993303136	228.28311805112
ENSMUSG00000015932	Dstn	497.844449549902	813.268707836183	1335.5820151985	452.04797647541
ENSMUSG00000015937	H2afy	105.281827711059	139.084128058936	140.926070740718	67.6812095425975
ENSMUSG00000015942	Gtf2ird2	3.37237736016789	6.30272666921276	3.73561973547241	1.96899313253524
ENSMUSG00000015943	Bola1	17.0396603991337	22.9376508279642	58.5532800370611	35.9918695722948
ENSMUSG00000015944	Gatsl2	3.34230153927863	4.39791806382173	5.63672088384658	5.32776607388465
ENSMUSG00000015947	Fcgr1	8.70648529157719	0	0.0580127530214387	3.35068571500053
ENSMUSG00000015950	Ncf1	50.4877117983322	0.10758734235084	0.0808756891633852	3.62866956002625
ENSMUSG00000015957	Wnt11	0.649415196722054	0	0	0.0461228087025309
ENSMUSG00000015961	Adss	65.1652070841876	320.849851900657	319.642707237639	42.5719001919643
ENSMUSG00000015962	1700016C15Rik	0	1.23267053475821	0.721793152408289	0
ENSMUSG00000015966	Il17rb	10.3014733684003	0.4054131603723	0.032754654111171	5.65635227532935
ENSMUSG00000015968	Cacna1d	0.208640079449405	0.029198608444606	0	0.350265832735726
ENSMUSG00000015970	Chdh	68.5076457545463	0	0.0274327086358216	122.763108875245
ENSMUSG00000015971	Actr8	14.2063735186706	20.8213282916954	16.9357685806565	14.2180159084137
ENSMUSG00000015980	Lrrc27	0.506609780503583	7.59466814663618	11.8414060167545	0.21926821287829
ENSMUSG00000015981	Stk32c	0.142826708169934	0.0379648878407026	0.115030304877001	0.0662730252677049
ENSMUSG00000015994	Fnta	55.499426522928	65.7313172787393	90.8763340141058	30.8098963398654
ENSMUSG00000016018	Skiv2l2	51.9929789179886	43.2297097065968	66.8205043560452	12.0243301854116
ENSMUSG00000016024	Lbp	62.0275906354764	487.86242196055	38.4548313650829	102.636293710397
ENSMUSG00000016028	Celsr1	0.304863828100415	0.0267777180582969	0.0262751183059428	3.17140880977525
ENSMUSG00000016087	Fli1	30.6439364986717	0	0	3.69708624875678
ENSMUSG00000016128	Stard13	5.61751443996789	52.3649438206932	21.5323376912113	16.903957714559
ENSMUSG00000016150	Tenm1	0.0190039477611658	0.00956944516517354	0.0342731397382024	0.00904717328517481
ENSMUSG00000016179	Camk1g	0.309038573682751	0	0	0
ENSMUSG00000016181	Diexf	12.0770138279358	17.5008679227865	17.0166848647164	3.48961409245356
ENSMUSG00000016194	Hsd11b1	33.825461425419	3.6181531658731	0	597.255429272081
ENSMUSG00000016200	Syt14	58.7157302789882	0.030311564279715	0	0.0278765806744932
ENSMUSG00000016206	H2-M3	2.52641394413823	5.70011340384358	3.09630916483415	2.66133725478013
ENSMUSG00000016239	Lonrf3	7.35872436441528	14.259688166237	22.5560001505854	3.59010103894003
ENSMUSG00000016252	Atp5e	434.88118457436	348.312997310716	398.679163784951	828.759896202141
ENSMUSG00000016253	Nelfcd	39.7124696566999	19.6044601229055	38.4599372707484	16.615962316118
ENSMUSG00000016255	Tubb1	29.3073863127512	0.0192800325894205	0.549766463082074	0.275483190558241
ENSMUSG00000016256	Ctsz	77.6713138677286	451.308231756262	967.979938220932	215.891295566962
ENSMUSG00000016257	Slmo2	124.192400090694	79.5406069606532	251.223246008584	54.1019402988393
ENSMUSG00000016262	Sertad4	1.77165542508549	0	0	0.364940251159132
ENSMUSG00000016283	H2-M2	0.0754633507027689	0.0759991982303899	0.081758457972171	0.0941936947012559
ENSMUSG00000016308	Ube2a	46.0770608226349	21.4911215824598	28.03371848265	33.9717816206066
ENSMUSG00000016319	Slc25a5	440.320941362622	113.733648733328	327.991996053398	502.939890280955
ENSMUSG00000016344	Ppdpf	32.8752715680975	116.717593425852	76.035378445306	155.376251949326
ENSMUSG00000016346	Kcnq2	0.395255479661046	0.225983016290356	0.2799824302461	0.0125584650161079
ENSMUSG00000016356	Col20a1	0.483559863247423	0.60475291840968	0.305602654800445	0.260314007305372
ENSMUSG00000016382	Pls3	11.0461959697281	176.747182328414	108.209004706198	45.1100718217375
ENSMUSG00000016386	Mpped2	2.41887667232427	0.0943974414615434	0	0.255623317082307
ENSMUSG00000016409	Nkap	28.5682336033271	22.0777408048241	19.2715985291142	12.8405329514943
ENSMUSG00000016427	Ndufa1	76.5458175045165	87.9039091591056	159.82177323557	282.39508820422
ENSMUSG00000016458	Wt1	3.71254436233868	47.6311985985696	3.45788610887092	0.536706667511995
ENSMUSG00000016477	E2f3	19.004504626897	23.5656841077777	45.4678495464065	6.3870713143442
ENSMUSG00000016481	Cr1l	77.6303815325366	42.8977222838117	34.4529480945338	36.4832986794422
ENSMUSG00000016487	Ppfibp1	31.1523992842533	146.811222050244	169.492716529015	16.9145065876188
ENSMUSG00000016493	Cd46	12.4248759388604	2.66669208076699	0.999918760058772	0.669901933703333
ENSMUSG00000016494	Cd34	14.012434522916	0	0	1.69213920223766
ENSMUSG00000016495	Plgrkt	91.1015941044167	43.0021437649704	43.6880517624272	9.590851300666
ENSMUSG00000016496	Cd274	11.0170679491219	8.00476820869989	5.6398526696157	3.28807389052296
ENSMUSG00000016498	Pdcd1lg2	0	0.29256370796981	0.387589964169846	0.180466863230845
ENSMUSG00000016510	Mtif3	18.3693833970112	92.6529466223513	121.098644340644	34.8670171454442
ENSMUSG00000016520	Lnx2	18.6487613835862	27.3256734489716	33.7208776791633	18.6795942846616
ENSMUSG00000016524	Il19	0	0.0524430230341906	0	0
ENSMUSG00000016526	Dyrk3	21.5037013471436	54.3021026396548	27.4932417297026	0.674742973820887
ENSMUSG00000016528	Mapkapk2	67.26738438693	575.651387465155	445.373365117852	72.9899098258959
ENSMUSG00000016529	Il10	0.195090112556139	0.0518570674695628	0	0.086775794882371
ENSMUSG00000016534	Lamp2	255.42008554557	294.504886369641	181.90033584376	640.731301651583
ENSMUSG00000016541	Atxn10	68.3384136565085	178.434928556549	225.711880284951	43.9465300632059
ENSMUSG00000016552	Foxred2	2.3437720100528	0.0531924013037626	0.0775076193935579	0.171034667746429
ENSMUSG00000016554	Eif3d	104.895184108468	207.232055709814	268.865993352695	49.886050170558
ENSMUSG00000016559	H3f3b	1353.69919322375	3046.29052566379	1927.69942782631	385.730256678446
ENSMUSG00000016619	Nup50	113.190765253073	80.466198539608	121.76694983587	31.8398123083902
ENSMUSG00000016624	Phf21b	0.222912600937964	4.37581053949987	4.0583837099523	0.270002927997615
ENSMUSG00000016637	Ift27	11.5137669024853	15.3073965711024	27.5211176775109	9.60989356525811
ENSMUSG00000016664	Pacsin2	92.2965028135585	68.7815524027738	154.182470186437	46.8099744652974
ENSMUSG00000016756	Cmah	79.6357290319416	29.3297518309514	31.0824838886556	256.398356667302
ENSMUSG00000016757	Ttll12	37.7137983661419	31.7203461095841	67.3956529306375	5.93272020363913
ENSMUSG00000016758	Bik	2.16121885942503	0.176897778396608	0.0777985595155055	11.9379471178448
ENSMUSG00000016763	Scube1	0.0979584021118058	0.008552085113266	0.0115285402226117	0.223290236346743
ENSMUSG00000016831	Tox4	45.9022036942471	53.2173413373407	50.5625585950963	26.6440608104447
ENSMUSG00000016833	Mrps18c	75.682242624375	39.7709558416794	59.1910889136495	47.8848667830809
ENSMUSG00000016918	Sulf1	4.28254696293942	27.0434553219622	11.9534743525683	0.834243775771013
ENSMUSG00000016921	Srsf6	328.675144875586	384.271655594758	253.661543501914	90.9254655553315
ENSMUSG00000016933	Plcg1	14.3791812907	57.3058940260403	41.4381709183993	18.9363376455508
ENSMUSG00000016940	Kctd2	9.80718489626439	33.3976699408213	17.6102716949939	13.103002311306
ENSMUSG00000016942	Tmprss6	34.495076945605	2.85003665105587	0.13284469655291	235.14450231887
ENSMUSG00000016946	Kctd5	27.2335305103987	93.4530263679956	116.700918245604	7.69677650878496
ENSMUSG00000016984	Etaa1	20.5415538721723	14.5130257676939	11.1862710079225	3.73972799491965
ENSMUSG00000016995	Matn4	0.0207675141134021	0.0706251423979583	0	0.0130988776715188
ENSMUSG00000017002	Slpi	8.60389635640674	30.8231238387299	20.5325009969723	5.3470701588254
ENSMUSG00000017007	Rbpjl	0.117985509281592	0	0.0772722713745507	0
ENSMUSG00000017009	Sdc4	309.641047708673	916.637135404949	439.757499966135	1185.79491379481
ENSMUSG00000017057	Il13ra1	24.9652396200856	14.7256699534739	3.46799161544253	66.2377269074261
ENSMUSG00000017119	Nbr1	132.33851290355	124.112085350304	68.9801749950984	113.764308269096
ENSMUSG00000017132	Cyth1	29.058858565984	35.1875507466408	22.4259107661319	32.0589237476799
ENSMUSG00000017144	Rnd3	90.3931695343697	72.3127218962753	91.2577051549396	42.0158431110881
ENSMUSG00000017146	Brca1	49.9331690874241	7.24404677672963	28.1370002214864	0.443417042653993
ENSMUSG00000017167	Cntnap1	0.624987615618131	12.0788034198164	6.62257815979746	0.238944508906792
ENSMUSG00000017176	Nt5c3b	8.74753652931774	52.4496943914404	66.8313593536028	1.96961727801297
ENSMUSG00000017188	Coa3	99.093585190688	43.3718340908093	73.7595162277545	124.737770865503
ENSMUSG00000017195	Zpbp2	0.757003210924419	0.0266500756281897	0	0.0968197700361965
ENSMUSG00000017204	Gsdma	0	0.0597574150735746	0.199115152563814	0
ENSMUSG00000017210	Med24	13.9487617767554	21.7237786185997	31.2287326067364	7.25925588686861
ENSMUSG00000017211	Gsdma2	0	0.0392548411280092	0.0368858717468141	0
ENSMUSG00000017221	Psmd3	57.5486579638205	106.92251492137	220.047228376636	64.8173503971876
ENSMUSG00000017264	Exosc10	20.2893372366336	23.3728547736845	29.8138213645066	9.77902349115702
ENSMUSG00000017286	Glod4	73.2493777443986	125.578562041609	88.4581055419706	54.1518047895371
ENSMUSG00000017288	Vps53	14.028417497426	18.1630132348329	22.2827832153937	14.6612720492414
ENSMUSG00000017291	Taok1	157.401815959139	152.948807063947	140.742543329891	55.0094993937434
ENSMUSG00000017299	Dnttip1	42.5467815871159	46.7311943068238	59.9346218027113	9.65353516458818
ENSMUSG00000017300	Tnnc2	0.458759124907936	0.227092049450766	0.349377758291017	0
ENSMUSG00000017307	Acot8	17.670064972271	26.5077733195283	26.2380632577965	17.2062560510514
ENSMUSG00000017309	Cd300lg	0.271152182867323	0.0655754925108691	0.0676079556308337	12.0566661426209
ENSMUSG00000017311	Pyy	0	0	0.232625395779037	0
ENSMUSG00000017314	Mpp2	23.3914897722272	15.2201945028226	6.93588635513291	0.0896487032550265
ENSMUSG00000017344	Vtn	442.404175538588	0	0.034190661911452	2310.05445022158
ENSMUSG00000017376	Nlk	21.4512466613379	23.0322945383727	30.5163118095682	11.5144675615803
ENSMUSG00000017386	Traf4	12.4875109065484	69.9797966853976	73.2129770704173	23.9262043157486
ENSMUSG00000017390	Aldoc	17.423327709049	77.440172253661	3.56298575978272	12.7039862332303
ENSMUSG00000017400	Stac2	0	0.0213070286807287	0	0.0549178961727531
ENSMUSG00000017404	Rpl19	631.319894382156	2803.81630715481	2297.20994938446	367.926287091113
ENSMUSG00000017405	Nek8	6.68389570647842	4.00349780317474	4.2634307391527	2.17818497437403
ENSMUSG00000017412	Cacnb4	0.408882538124493	0.14062238446759	0.0314948597222798	0.180349571500505
ENSMUSG00000017417	Plxdc1	1.02566829249276	4.57680851819568	2.41003872130014	0.445607248548847
ENSMUSG00000017418	Arl5b	142.265284959238	111.102070537842	103.217006736686	112.404791318999
ENSMUSG00000017421	Zfp207	277.648742680989	140.705101567859	118.486455267495	49.7620744970173
ENSMUSG00000017428	Psmd11	118.540752195905	44.8400016680004	119.784183046265	77.4548867681928
ENSMUSG00000017446	C1qtnf1	5.87173046722119	5.72157035056493	0.865996946362818	18.5930079135372
ENSMUSG00000017453	Pipox	54.3583531712791	0.136632043672061	0.125657240835694	212.085674464698
ENSMUSG00000017466	Timp2	13.9137072886766	707.205037765139	1113.54835441205	17.2771590301233
ENSMUSG00000017478	Zc3h18	32.1835029451074	63.1293781724911	83.7794336030153	18.519020700406
ENSMUSG00000017485	Top2b	105.025024976621	53.3728544847862	38.0331376336042	23.5712362455296
ENSMUSG00000017491	Rarb	7.19322905739959	0.143450033836812	0.0364751159367161	5.58156853056827
ENSMUSG00000017493	Igfbp4	270.04241197408	636.352087423894	570.156257649572	1651.25465697219
ENSMUSG00000017499	Cdc6	87.8434198342466	10.5532044627761	76.2147841070068	0.212588486179783
ENSMUSG00000017548	Suz12	185.530629976146	60.1639085823063	70.8122864608433	17.7000979469078
ENSMUSG00000017550	Atad5	49.9801770085217	5.48707781231927	12.2128514743638	0.765240224875951
ENSMUSG00000017561	Crlf3	240.775119994873	33.3918961147267	59.3086594756136	9.73878387623087
ENSMUSG00000017607	Tns4	0.730251960030249	0.14079151136461	0.164975224561062	0.18044030368574
ENSMUSG00000017615	Tnfaip1	41.5164348217526	88.6308815714663	185.748832139305	39.0015075382963
ENSMUSG00000017631	Abr	15.3151308976441	26.9961623586734	28.2398368569154	2.79591262390505
ENSMUSG00000017639	Rab11fip4	9.33723302037501	0.394374491527217	0.380067681643022	9.53550697905031
ENSMUSG00000017652	Cd40	8.05310793041422	4.51784911839511	1.73710440832528	1.54126828438192
ENSMUSG00000017664	Slc35c2	23.0237766136641	48.5953485564092	54.5366712479473	22.6155210385864
ENSMUSG00000017667	Zfp334	13.4149865603144	45.0858132746015	28.1294021611475	1.44402970091253
ENSMUSG00000017670	Elmo2	17.8754926675153	19.2614450767261	36.4558713957299	5.73997932596676
ENSMUSG00000017677	Wsb1	60.3225850229433	158.981885800527	100.742726396409	23.4414908488315
ENSMUSG00000017679	Ttpal	47.0852599388243	38.7288055795423	97.6954061056748	33.6062256399728
ENSMUSG00000017686	Rhot1	48.0429901299489	53.9917748697096	46.9326121070239	25.732028452586
ENSMUSG00000017688	Hnf4g	1.42704970448492	0	0.0353721966643315	0.522689438456164
ENSMUSG00000017692	Rhbdl3	0.342614075838417	0.0673565552704236	0.0290063765107194	0.245974895291698
ENSMUSG00000017697	Ada	5.10920235120887	1.80909126909876	9.8431696202396	1.78661654735401
ENSMUSG00000017707	Serinc3	867.043158260008	344.736988989913	148.159010282857	201.663150027039
ENSMUSG00000017713	Tha1	1.42111256591119	1.36672426086753	0.619686886067574	4.71343331345878
ENSMUSG00000017715	Pgs1	23.6185619139379	42.9613434425393	75.8965852300006	7.86798357987078
ENSMUSG00000017716	Birc5	255.285379592987	104.589457775567	343.741150384488	3.47602316941963
ENSMUSG00000017718	Afmid	19.0250422682046	12.7792723900021	8.76864231518891	67.0934131454185
ENSMUSG00000017720	Trp53tg5	0	0.451807275501334	0.460299350712779	0
ENSMUSG00000017721	Pigt	6.95892554555149	20.6794266701202	23.9231818969741	19.5661103418955
ENSMUSG00000017723	Wfdc2	0.34788870165315	0.212169487475469	0.537032342255604	3.71683008762876
ENSMUSG00000017724	Etv4	0.0799570615249051	83.5739681853358	81.2042891212798	0.0403003420047105
ENSMUSG00000017734	Dbndd2	3.33334106976175	8.46057555212053	6.62085331878362	4.34676871665345
ENSMUSG00000017737	Mmp9	7.99525333484669	0.011921442859669	0.0160705642774847	0.381657606060585
ENSMUSG00000017740	Slc12a5	0.416758735204066	0.298591605386656	0.254244792807905	0.53524125306859
ENSMUSG00000017747	Ghdc	5.60849886408003	18.2948562909939	18.2504733332488	10.6852666516016
ENSMUSG00000017754	Pltp	10.425355351492	8.17821921377258	7.10291962958547	14.1897787566381
ENSMUSG00000017756	Slc12a7	20.4706560751955	10.3707522639315	31.7257248711106	23.0124059857413
ENSMUSG00000017760	Ctsa	38.3332866465762	405.99816630004	365.716711190686	82.0295953142337
ENSMUSG00000017764	Zswim1	1.98299584283711	9.20373385252451	10.2070971705418	2.76151110713429
ENSMUSG00000017765	Slc12a4	11.0293767892314	18.6179134995794	29.0912343210102	7.62537391854342
ENSMUSG00000017767	Spata25	0.382554693528872	1.24262759437122	1.32056420131826	0.0180325959134344
ENSMUSG00000017774	Myo1c	35.170552779576	61.2363173118779	132.931010458528	15.0944611490603
ENSMUSG00000017776	Crk	205.018150284188	175.635141053013	230.609284986572	124.868012383647
ENSMUSG00000017778	Cox7c	502.762494971017	661.733046369515	546.300482366832	564.249666772582
ENSMUSG00000017781	Pitpna	74.4702979198685	69.807701919899	168.462196036414	56.1995594026264
ENSMUSG00000017801	Mlx	23.9623944247484	52.5724012223719	92.4157137478626	40.5476683008024
ENSMUSG00000017802	Fam134c	59.5093888711245	67.2717989714833	50.2109663447903	77.8774231383598
ENSMUSG00000017817	Jph2	0.473977053928636	0	0	0.137151374790647
ENSMUSG00000017830	Dhx58	2.10501260049356	0.553262775508588	0.628644815662899	8.98145446096004
ENSMUSG00000017831	Rab5a	168.596340365195	280.278458902974	218.373836706623	119.210476237604
ENSMUSG00000017832	Hspb9	0	0.136397024422608	0.199362460146341	0
ENSMUSG00000017837	Nkiras2	26.5724481138337	140.174456580794	122.855869529115	30.6290910092158
ENSMUSG00000017843	Ppp2r5c	79.1220716076231	73.1286017546056	61.7253053506383	33.5352195687493
ENSMUSG00000017858	Ift52	17.252594699808	28.5672230557731	20.3574067984778	13.2755509022252
ENSMUSG00000017861	Mybl2	42.0252467864379	7.03193744818283	76.6627319055328	0.125670753290889
ENSMUSG00000017868	Sgk2	10.6987613783402	0.0504479080274552	0	64.5551968358864
ENSMUSG00000017897	Eya2	0.269610655544607	0.0327000927970658	0	0.0498214236529186
ENSMUSG00000017929	B4galt5	14.5216167688539	372.011795315052	323.413263165197	16.8052419492885
ENSMUSG00000017943	Gdap1l1	0	0.0735293932197346	0.239904240420552	0
ENSMUSG00000017950	Hnf4a	175.640462970882	0	0	497.223852558164
ENSMUSG00000017969	Ptgis	0.518701382565179	0.122952047358485	0.110293762911478	1.36747636914398
ENSMUSG00000017978	Cadps2	0.380081164613186	0.00667783504246592	0	8.13952514925774
ENSMUSG00000017999	Ddx27	38.0937572962725	90.2874536665838	147.138561926653	11.1284994474454
ENSMUSG00000018001	Cyth3	137.733061247503	54.2728311708967	38.2220827360342	7.50481016788201
ENSMUSG00000018008	Cyth4	23.927713946284	8.56816038011973	3.90344410615723	5.36116734437169
ENSMUSG00000018012	Rac3	0.858258617782112	2.70715308167491	1.1178227316162	0.385960192063119
ENSMUSG00000018040	Rrp7a	28.9220173752096	140.622831347324	206.067951395591	29.1494212172975
ENSMUSG00000018042	Cyb5r3	137.893116168831	105.817946096572	153.912268854584	363.77326617866
ENSMUSG00000018068	Ints2	25.0932059142381	11.0058093251315	19.7399482323001	3.77355364747708
ENSMUSG00000018076	Med13l	63.54979933085	12.1618122819398	14.5393707908279	4.87813590438333
ENSMUSG00000018102	Hist1h2bc	1314.73969575814	201.914104816443	409.622142213347	314.420289075534
ENSMUSG00000018126	Baiap2l2	3.97909336788881	0.140901491911626	0.0224619168008438	0
ENSMUSG00000018143	Mafk	251.785521039527	146.559569403385	210.108426264072	29.7529188386489
ENSMUSG00000018160	Med1	22.7939391886512	30.3576001283578	38.8379179352419	9.45668607355101
ENSMUSG00000018166	Erbb3	19.2731529087568	1.74951370692168	0.771530042747506	76.706364384475
ENSMUSG00000018167	Stard3	12.2205012868315	45.4339402124983	36.2164814347465	14.5128192548367
ENSMUSG00000018168	Ikzf3	1.59933545317314	0	0	0.497511638026267
ENSMUSG00000018169	Mfng	4.99643784212294	0.086482128047066	0.138205703720535	1.11177463335886
ENSMUSG00000018171	Vmp1	141.453122055068	75.7042614951154	77.2492293423001	138.63003238223
ENSMUSG00000018189	Uchl5	52.9185974620018	33.8550175394312	87.4228583077361	14.4674688381222
ENSMUSG00000018196	Glrx2	50.5756786803086	45.3686272353431	56.1743050161054	33.826077454865
ENSMUSG00000018199	Trove2	31.4657502095507	102.905473190591	64.6940057378881	7.19164403987337
ENSMUSG00000018209	Stk4	83.38148994509	97.3623317655693	172.291789808142	22.6892611218384
ENSMUSG00000018211	Wfdc15b	0	0	0	0.135042259617654
ENSMUSG00000018217	Pmp22	33.3339280886761	254.413832906502	126.301428847362	7.79288075868703
ENSMUSG00000018238	Gdf9	0.237021245345354	0.0210009390883523	0.0370527761438586	0.310564606810346
ENSMUSG00000018239	Zcchc10	9.00528002292196	12.3147895600097	23.4027919353213	1.33811657021206
ENSMUSG00000018286	Psmb6	160.47763453063	190.188945296052	304.21820376145	158.966367899578
ENSMUSG00000018287	Spag7	32.3270228785989	79.2425320785346	70.3162796872541	26.5672810487938
ENSMUSG00000018293	Pfn1	454.216016557403	1201.1125141903	2038.65175444715	319.683766848185
ENSMUSG00000018322	Tomm34	12.3306233529197	79.3749381292045	90.8764867001786	13.1671480313062
ENSMUSG00000018326	Ywhab	223.528658811043	182.434313658306	507.546162874392	120.965261638911
ENSMUSG00000018334	Ksr1	7.94907287841519	4.29778067121451	4.28106669969411	1.18413675577877
ENSMUSG00000018339	Gpx3	8.60813360274888	0.912992524049426	0.258757323498708	2.96169059340481
ENSMUSG00000018340	Anxa6	90.8183243184549	205.109876008466	210.844065745489	72.4577137786716
ENSMUSG00000018341	Il12rb2	0.56686390836595	0.308519825270911	0.187565385926648	0.140565640251676
ENSMUSG00000018347	Zkscan6	11.1886345379676	11.6045934337789	6.14098870391224	3.84461025888701
ENSMUSG00000018362	Kpna2	124.382171691494	112.291910647318	273.941396459886	24.182451305862
ENSMUSG00000018363	Smurf2	47.3216868296121	78.1793450741114	53.34846546226	39.2625763810806
ENSMUSG00000018372	Cep95	17.4879124949092	14.4591147411578	8.75062609402073	2.01300187391565
ENSMUSG00000018377	Vezf1	0.251874341203081	0.277410247513985	0.162571731459115	0.0521401583203201
ENSMUSG00000018378	Cuedc1	0.189872028560868	1.22528614325098	0.808098179088435	0.237634967589315
ENSMUSG00000018379	Srsf1	49.5398522096361	16.4903894993562	4.88182721738635	3.7806702229105
ENSMUSG00000018381	Abi3	8.44816473116698	2.61409563635784	2.01995019760843	4.54312024072235
ENSMUSG00000018387	Shroom1	4.69332758123069	0.771565553712005	0.460574099220609	14.6852278747298
ENSMUSG00000018395	Kif3a	7.61911916753879	64.5743797514043	24.192520371544	1.82757222949151
ENSMUSG00000018398	Sept8	95.2609063849478	191.788097122624	178.88567169479	3.67300193571448
ENSMUSG00000018401	Mtmr4	19.9393406750773	24.1611058943461	28.4587920322632	24.8150855621185
ENSMUSG00000018405	Mrm1	38.6384538105734	12.9393356156698	9.29726289441283	2.64628203597104
ENSMUSG00000018411	Mapt	0.608188014642589	0.1912107708175	0.165662960875398	1.43511534669003
ENSMUSG00000018412	Kansl1	32.7002028799155	35.550570514363	35.1100684779666	11.4344196296324
ENSMUSG00000018415	Gid4	82.43387989983	136.593969604668	87.2875696369583	63.4550611619991
ENSMUSG00000018417	Myo1b	33.9692231996434	7.18496105749086	3.09857341499685	109.645576125001
ENSMUSG00000018425	Dhx40	37.628612845043	32.5592280525785	26.7631606166026	24.3110501793904
ENSMUSG00000018427	Ypel2	46.4767918586481	40.0007142956227	16.6256114035239	121.821283836404
ENSMUSG00000018428	Akap1	21.0753136360092	28.8976881141842	70.6715307996604	59.3856294512672
ENSMUSG00000018433	Nol11	30.5790282295111	33.5561141686549	62.9238146886518	8.9153228241686
ENSMUSG00000018442	Derl2	148.211034415203	84.1186407511244	96.1372711898671	174.357031774098
ENSMUSG00000018446	C1qbp	62.964362767431	69.1571293677141	179.295622997633	33.3857607695409
ENSMUSG00000018449	Rpain	69.1782867977803	22.0372786904541	22.1113955727743	24.8123002036054
ENSMUSG00000018459	Slc13a3	22.099076645921	0.0145001243434577	0.0663435807475344	12.792214183559
ENSMUSG00000018470	Kcnab3	0.172450025419994	0.285335389832023	0.393802390412525	0.328635819314736
ENSMUSG00000018474	Chd3	14.555014454617	53.2605818491473	53.1432861795156	20.6440459032656
ENSMUSG00000018476	Kdm6b	5.52428941308974	5.48772019386244	6.88410109269091	2.63558329985256
ENSMUSG00000018481	Appbp2	103.93290989143	50.8697583144895	47.056813496291	28.9327659607513
ENSMUSG00000018486	Wnt9b	0.654128259797348	0	0	1.28793814814596
ENSMUSG00000018500	Adora2b	0.614363369953683	0.294689740003403	0.03527802548601	0.041376739898101
ENSMUSG00000018501	Ncor1	54.185440189841	34.5614953784954	31.8022903439193	22.4765441326277
ENSMUSG00000018507	Trpv2	4.2546870664024	0.515268695861409	0.482990520543658	0.790249048379908
ENSMUSG00000018509	Cenpv	13.9971247370492	42.1512458141372	56.5951420529077	19.334883880008
ENSMUSG00000018537	Pcgf2	10.3703490216362	22.5839871122311	27.6207162149579	1.50994073077911
ENSMUSG00000018541	Cwc25	25.4545353923309	50.6042000934354	38.3975961182962	13.35501889819
ENSMUSG00000018543	1700001P01Rik	0.921169739777405	0.472381283780643	0.330897913564804	0.114563164477034
ENSMUSG00000018547	Pip4k2b	30.1671837961525	77.4159494745553	101.685194508884	20.1422482632288
ENSMUSG00000018548	Trim37	49.9228954235331	21.3841175980732	48.2051741588617	7.58608515823561
ENSMUSG00000018554	Ybx2	0.036054712002434	0.0257844863251437	0	0
ENSMUSG00000018559	Ctdnep1	23.7051323178535	41.8589591368352	94.2214354243984	17.3075540685894
ENSMUSG00000018565	Elp5	18.9930217396278	54.7368317185398	76.2321040844925	21.8284683191533
ENSMUSG00000018566	Slc2a4	21.4909097252696	0.229930105729158	0.0781813569201336	0.0674547696643444
ENSMUSG00000018567	Gabarap	138.857722264955	600.40172875074	396.222147192059	388.9488726548
ENSMUSG00000018569	Cldn7	1.33236405716903	0.295780868645413	0	0.72283147144842
ENSMUSG00000018570	2810408A11Rik	1.12628931451718	1.19574510107796	0.295589369782782	0.122779891011974
ENSMUSG00000018572	Phf23	27.0961935338164	80.2551080858489	73.702515187621	14.8961873313026
ENSMUSG00000018574	Acadvl	93.2863505438558	38.7900963254909	24.5148412180114	253.862057033757
ENSMUSG00000018581	Dnah11	1.19842773860497	0.32743991784702	0.33626322703354	0.0286262113093236
ENSMUSG00000018583	G3bp1	232.576046754745	269.355724524715	437.910338472792	55.6733953529925
ENSMUSG00000018585	Atox1	70.7608072404253	153.832886112431	207.63556667497	348.474722530328
ENSMUSG00000018593	Sparc	127.943913262873	304.147708143722	304.696238391237	67.0032351845215
ENSMUSG00000018595	Glra4	0	0.100315612775985	0.133215675390805	0
ENSMUSG00000018599	Mief2	2.11912265329096	6.18580541462814	8.62481535493065	21.1673584811483
ENSMUSG00000018604	Tbx3	2.30279325729854	163.650371387094	77.1889767642898	14.501948180888
ENSMUSG00000018620	Mmp20	0.0723004764959603	0	0	0
ENSMUSG00000018623	Mmp7	0	17.7736079327696	0.410490838881919	0.102494410072494
ENSMUSG00000018648	Dusp14	0.326123023137595	4.9245436381264	8.66947443897229	2.18816660472322
ENSMUSG00000018651	Tada2a	12.3998223490797	13.6099995306275	15.9923661164375	4.74804385450287
ENSMUSG00000018654	Ikzf1	136.49233248748	0	0	2.54007649608905
ENSMUSG00000018659	Pnpo	1205.91633028727	18.1387060681882	22.240900403326	275.599806838182
ENSMUSG00000018661	Cog1	10.7842053508073	16.4953476749415	18.5976663535561	7.72185134057582
ENSMUSG00000018666	Cbx1	180.817443056237	221.906052094229	213.956771888853	49.4069652355978
ENSMUSG00000018669	Cdk5rap3	31.4464796017733	35.5117906371675	24.8181367293306	50.5187554907472
ENSMUSG00000018672	Copz2	12.8580856857885	77.3824769254621	25.317891910952	17.4502881544613
ENSMUSG00000018677	Slc25a39	114.564710005903	161.694139077463	175.883130226731	317.325424183237
ENSMUSG00000018678	Sp2	7.55331125284034	2.45967523178904	5.97258459586835	0.975472791139496
ENSMUSG00000018697	Aatf	25.3534627739565	34.9493843753206	44.7328600960779	9.72286976337857
ENSMUSG00000018698	Lhx1	0.0318911457515387	0	0	0
ENSMUSG00000018707	Dync1h1	50.513773143628	57.9748221125571	122.5794982795	23.3445663108056
ENSMUSG00000018727	Cpsf4l	0.12427448451085	0.768554724874156	1.91053869984151	4.82463111972586
ENSMUSG00000018733	Pex12	6.84005778722771	7.46980659819487	9.26018857250689	9.03309747904745
ENSMUSG00000018736	Ndel1	64.9016456352843	93.2974604368049	82.5229946400663	26.9801308975355
ENSMUSG00000018740	Slc25a35	0.96818245058349	0.329791907356813	0.225904988610283	1.29340246275087
ENSMUSG00000018750	Zbtb4	6.5985807793105	36.9759394028001	15.810259248511	7.12636346355376
ENSMUSG00000018761	Mpdu1	30.7206880037012	56.2200790561109	55.919377013412	61.6589137662073
ENSMUSG00000018765	Fxr2	28.2287131139631	67.9533300484971	104.611552168726	18.3181183609276
ENSMUSG00000018770	Atp5g3	356.010148899266	248.37349011277	385.83398602043	624.118698624179
ENSMUSG00000018774	Cd68	3.85837634996107	15.3363525533738	9.64398842401095	4.7171728621631
ENSMUSG00000018776	Slc35g3	0	0.0480141858425237	0.212828900025298	0.0126568712256596
ENSMUSG00000018796	Acsl1	368.749084037947	42.0417859816721	84.2602672348572	704.55570101571
ENSMUSG00000018800	Abca5	6.21218244272734	23.6169621265029	47.7074470258895	3.27093827242642
ENSMUSG00000018809	Smyd4	7.26124739632785	4.29156650158673	8.43341789266692	2.18657751991728
ENSMUSG00000018819	Lsp1	15.4799138117304	1.92247086587712	0.0354911857608499	2.29832127731947
ENSMUSG00000018820	Zfyve27	28.7071479875815	34.6642512694406	35.3156552917195	13.9971358557701
ENSMUSG00000018821	Avpi1	27.2278041880306	26.2292228860564	66.3543830420668	66.037896328961
ENSMUSG00000018822	Sfrp5	0	0.11606926971928	0	0.0145855373171887
ENSMUSG00000018830	Myh11	1.73421812734431	0.0691725956864739	0.00605857786840708	0.622210408635824
ENSMUSG00000018841	Rad51d	10.5344668996032	13.9595804556534	15.7701442173905	13.846753464108
ENSMUSG00000018844	Fndc8	0.229379562453968	0.30122982213623	0	0.0254248402009293
ENSMUSG00000018845	Unc45b	1.32899792890243	0.018700804142528	0.0805957505255281	0.720829577463791
ENSMUSG00000018846	Pank3	193.358220403621	183.609820664038	269.591158340328	141.972473411426
ENSMUSG00000018848	Rars	49.1567452221631	95.5188849733391	160.10042546779	19.7034004270785
ENSMUSG00000018849	Wwc1	10.6381894627497	12.399603211073	31.7176321196076	22.6005034868753
ENSMUSG00000018858	Ict1	33.4776855074194	73.600500640305	86.1988438533148	40.0937188792351
ENSMUSG00000018861	Fdxr	16.362173434426	8.3461775573034	7.16479421782847	12.4207178759991
ENSMUSG00000018865	Sult4a1	0	0	0	0.0881737386840545
ENSMUSG00000018868	Pnpla5	0.0299762039743101	0	0	0
ENSMUSG00000018882	Mrpl45	42.5375849739166	140.427147533566	126.932798589116	32.0705766442785
ENSMUSG00000018893	Mb	0	0.0598865488842049	0	0
ENSMUSG00000018899	Irf1	23.4644519094649	93.5941443951914	31.259697854857	36.387231370922
ENSMUSG00000018900	Slc22a5	4.67933165143005	8.92620147567558	7.40789573483369	13.4827623524114
ENSMUSG00000018906	P4ha2	8.95119995954218	238.441212221456	39.8007798138761	4.83444801423501
ENSMUSG00000018907	Alox12e	0.124919994895888	0	0	0.0103243193916747
ENSMUSG00000018909	Arrb1	746.485284193333	101.943679293999	39.7399887359433	21.3270906582418
ENSMUSG00000018916	Csf2	0	1.46749988487667	9.69243210203862	0
ENSMUSG00000018919	Tm4sf5	0.506698536811828	0	0	0.0674227806201954
ENSMUSG00000018920	Cxcl16	3.95994462932754	26.2220321410264	77.6788193666999	8.8426101367267
ENSMUSG00000018921	Pelp1	10.4058456168153	12.1770620435945	24.8820877923325	3.46441820440793
ENSMUSG00000018923	Med11	27.8665411859583	28.7434514397805	37.4473878780449	17.0055847066101
ENSMUSG00000018924	Alox15	2.45135885549821	0	0	0.033087547152775
ENSMUSG00000018925	Gm11435	0.0227713970541689	0.0478586050605641	0.0574643054581948	0.0120088136082111
ENSMUSG00000018927	Ccl6	20.557637265942	0.238010643001327	0.340790530164685	19.765732712251
ENSMUSG00000018930	Ccl4	0	0	0	0.379005814117692
ENSMUSG00000018931	Gm16515	107.859886266138	77.7516346076381	56.6564147823159	15.588740649598
ENSMUSG00000018932	Map2k3	97.3364525897727	30.9106102649895	78.7475563407876	49.0301583798655
ENSMUSG00000018965	Ywhah	154.481619399066	130.171349062859	215.372049824528	36.6209203442445
ENSMUSG00000018974	Sart3	22.1082653180102	12.7242800913494	23.7274029330837	4.92171050989583
ENSMUSG00000018983	E2f2	341.863220861309	0.547845231022881	2.6820993965076	1.70925468275481
ENSMUSG00000018986	Slfn3	14.3458403047476	7.48261195266564	20.1392602134775	0.113836306064844
ENSMUSG00000018995	Nars2	35.51100326037	11.8000831260341	13.3130352263534	25.6994500061345
ENSMUSG00000018999	Slc35b4	49.2469687827308	47.2184150692755	96.5261472501903	29.6727560875735
ENSMUSG00000019027	Dnah1	0.0194829349837624	0.0568195157690561	0.00661606905255866	0.0290510421554413
ENSMUSG00000019039	Dalrd3	11.3105804747177	12.8188080418542	7.32094794504212	23.7764045775261
ENSMUSG00000019054	Fis1	186.626857687058	198.403159982283	198.643224886522	109.558983329969
ENSMUSG00000019055	Plod1	27.5510328146818	2.5378407936333	3.92000833347136	28.381004320039
ENSMUSG00000019066	Rab3d	43.0757300931477	69.6880042004939	21.4753425570824	17.7099796460497
ENSMUSG00000019080	Mfsd3	1.51526121798782	5.46400673032504	6.58921266302002	10.4837340155007
ENSMUSG00000019082	Slc25a22	7.66109851285444	10.9847476192496	21.5085588213407	91.8026569247028
ENSMUSG00000019087	Atp6ap1	52.9614320094043	126.6955440795	187.337465116744	50.4014042277528
ENSMUSG00000019088	Dnase1l1	16.2740713335209	11.1945216557804	6.75059818094451	3.63902069660776
ENSMUSG00000019102	Aldh3a1	0.0285896394732957	15.5313127597301	25.0751110409363	0
ENSMUSG00000019122	Ccl9	217.987805172217	1.76503706002362	1.45004380912204	220.875650323921
ENSMUSG00000019124	Scrn1	0.156381883384051	0.0447345304918157	0	0.11812317282009
ENSMUSG00000019132	BC005537	495.117299804933	268.933845486303	299.574447260839	233.093399544288
ENSMUSG00000019139	Isyna1	15.3057088260765	31.2257139849642	60.8920371194673	6.24378579247141
ENSMUSG00000019143	Hars2	25.6685187881851	27.4740038221276	26.0870800588664	20.7653969400488
ENSMUSG00000019146	Cacng2	0.0400607911138157	0.02689683558771	0.108773911915198	0.0551600421556088
ENSMUSG00000019158	Tmem160	13.5551626234993	24.8911236136034	73.9757590846906	35.6331253357091
ENSMUSG00000019173	Rab5c	124.596352601974	240.929272771324	308.816746598265	128.913194797034
ENSMUSG00000019178	Styxl1	0.257211045391223	0.497731016233935	0.182415877124866	0.363340123129397
ENSMUSG00000019179	Mdh2	99.5577697831095	147.657071190542	395.991928397042	91.7592486832237
ENSMUSG00000019188	H13	54.8766121283042	262.557109402698	303.044095951808	115.560147130599
ENSMUSG00000019189	Rnf145	115.225240159472	74.5383956269882	50.9712046516401	8.66784435133999
ENSMUSG00000019194	Scn1b	1.23050905844273	127.542110138151	69.1241697482397	3.88149599224383
ENSMUSG00000019210	Atp6v1e1	210.285017361515	243.102635771498	254.931463234057	141.40832301487
ENSMUSG00000019214	Chtf18	10.339720726069	4.07710828337143	21.352410775798	0.0971235761606791
ENSMUSG00000019230	Lhx9	0.208095368381844	0.0233226509473662	0.0411490629537324	0.104501305243871
ENSMUSG00000019232	Etnppl	3.73689382316223	0	0.032754654111171	91.3055560241313
ENSMUSG00000019235	Rps6kl1	0.598796417932439	0.067085908186373	0.021555197223562	0.34129721034966
ENSMUSG00000019254	Ppp1r12c	25.4062574917361	41.0005655328523	36.0100075706888	10.4075509469557
ENSMUSG00000019256	Ahr	30.563371430942	204.719910202468	45.1295937162497	29.5522947939903
ENSMUSG00000019261	Map1s	4.10189656097698	15.5853973125539	21.6816238767819	1.88489661112721
ENSMUSG00000019278	Dpep1	0.0947423089115055	0.0225849515256734	0	0.782446032804084
ENSMUSG00000019295	Tmem129	22.0779272020967	13.1737981423341	27.0507005337095	20.1167471837084
ENSMUSG00000019297	Nop9	27.6130726961026	13.8441475277725	31.6037318149138	14.8555232050575
ENSMUSG00000019301	Hsd17b1	0.150489232705812	0.309699298990004	0.0815214769345706	0.188551161183104
ENSMUSG00000019302	Atp6v0a1	68.2345818712792	43.232921512009	108.747662838619	21.7898815875
ENSMUSG00000019303	Psmc3ip	14.700579238561	16.8733806165796	47.2854862938291	0.550132276404064
ENSMUSG00000019312	Grb7	18.5071304760328	31.9963034964021	26.4519213346341	40.6779031805232
ENSMUSG00000019320	Noxo1	1.32886499567925	3.63621632345901	1.46064159560683	0.900914259496338
ENSMUSG00000019326	Aoc3	0.561594802010691	0.24928960077239	0.238883985758166	0.026275863627753
ENSMUSG00000019338	Zfp687	6.50752730392825	16.2571373800191	13.750838806266	4.56210048793017
ENSMUSG00000019359	Gdpd2	0.371416746999068	0.350467246577315	0.0217547823830395	0
ENSMUSG00000019362	D8Ertd738e	114.31158221261	195.845331763781	295.093240698767	190.285796472166
ENSMUSG00000019368	Sec14l4	15.3670207031435	0.264470936018691	0.0986942872011589	179.165072660177
ENSMUSG00000019370	Calm3	515.393735985615	556.700082447981	843.601359274278	133.815262919605
ENSMUSG00000019373	Cops3	88.9112604206012	57.2664514658981	69.127131151412	38.82967102845
ENSMUSG00000019428	Fkbp8	106.188331311586	149.793962802683	177.887877501842	225.811242696196
ENSMUSG00000019429	Ffar3	0	0.141488733412473	0.0367111952713791	0
ENSMUSG00000019432	Ddx39b	115.224474227208	232.674891952901	220.078883263132	31.6443493497991
ENSMUSG00000019433	Gipc1	32.5989242551378	39.3796001384504	55.5052578973329	11.4446220442248
ENSMUSG00000019437	Tlcd1	107.83695716815	845.20508241201	570.444165755484	38.2191283875478
ENSMUSG00000019461	Plscr3	15.7006106441839	44.8920210289628	45.4463398497879	4.3760305325348
ENSMUSG00000019464	Ptger1	1.59314900733992	45.8916701529484	40.8776900743652	0.834663591413819
ENSMUSG00000019467	Arhgef25	4.95659756438699	66.8865524710267	22.4021052899784	0.713611612616526
ENSMUSG00000019470	Xab2	24.6205348143747	38.0621937744011	31.3029468693063	9.77962160889062
ENSMUSG00000019471	Cdc37	57.9706886640675	228.463846111159	285.298256512273	48.0018584767164
ENSMUSG00000019478	Rab4a	35.7764969143616	20.5202736037298	30.909256412227	22.7358301478879
ENSMUSG00000019487	Trip10	8.46528030735792	134.782215484958	85.8733780783411	4.73282096670935
ENSMUSG00000019494	Cops6	70.3894151139005	58.4245630640616	157.620917908002	55.2013316699706
ENSMUSG00000019505	Ubb	601.320226482322	722.045741994635	1010.79097602427	316.823016478598
ENSMUSG00000019518	Ap4m1	21.4280426956377	27.5091396756715	12.702366743247	7.35241295292136
ENSMUSG00000019528	Gyg	15.7454353878093	12.9717670952793	17.9689838019086	4.17485467095212
ENSMUSG00000019539	Rcn3	14.7220565672545	0.107678234858073	0	5.53909669459148
ENSMUSG00000019558	Slc6a8	1.36873774074311	108.161171755878	125.658200148916	3.57689342024261
ENSMUSG00000019564	Arid3a	47.6750650583922	11.5446415896137	4.70497624757061	1.51630863314639
ENSMUSG00000019577	Pdk4	11.5713627320457	8.14050860028342	0.908546623048424	6.87925437396549
ENSMUSG00000019578	Ubxn6	26.676377105256	88.944674823883	77.9858220847841	37.3921511474132
ENSMUSG00000019579	D17Wsu104e	130.219960536529	220.082940943269	327.472233260701	151.33516332722
ENSMUSG00000019590	Cyb561	1.49101543522552	43.0086883723661	58.583951989009	21.60228203086
ENSMUSG00000019647	Sema6a	11.1133086205556	0.274501274470464	0.107244650304773	3.5120069225749
ENSMUSG00000019659	Ccdc12	33.5278829752362	41.8689488645229	42.4416805292329	31.4465588604157
ENSMUSG00000019689	1110001J03Rik	10.8732621895851	17.3605354252197	27.0065657116773	54.6478241407382
ENSMUSG00000019699	Akt3	17.9989152433895	22.049909575163	21.0964379278206	3.97272444969581
ENSMUSG00000019710	Mrpl24	80.5337345508336	173.032212214014	119.707171278097	87.8014803737256
ENSMUSG00000019715	Gle1	29.548055443538	30.1962536831869	47.0343781528942	16.5831458194966
[truncated: 15,606 more rows]
