# Supplementary material for: Codon-Driven Translational Efficiency Is Stable across Diverse Mammalian Cell States
Source: PLoS Genet. 2016 May 11;12(5):e1006024. doi: 10.1371/journal.pgen.1006024 (PMC4864286; doi:10.1371/journal.pgen.1006024)
Supplement: S4 Table — (TSV) [file pgen.1006024.s016.tsv]

Gene	AA	Anticodon	HepG2	Huh7	Liver-Adult
1.trna104	Val	CAC	2150.43161445972	3271.6367656723	208.24438185953
1.trna105	Val	CAC	5064.77260230966	8021.38343873619	4546.9081371216
1.trna109	Asn	GTT	37.2014032065209	282.294176730416	183.792100591905
1.trna110	Asn	GTT	2050.62358939105	2483.654112313	188.162577406373
1.trna113	His	GTG	82.0089989345291	754.813871997018	105.582264213597
1.trna114	Gln	CTG	311.417652041408	213.225434727079	101.526102952295
1.trna115	Asn	GTT	12.7246680462787	2353.95584155817	3.61087973638952
1.trna119	Asn	GTT	597.167653168965	1424.32113533694	5.90624771235702
1.trna124	Val	CAC	882.224090834328	1730.91942868983	1826.58748499031
1.trna125	Val	CAC	1142.75632481092	1553.7799292463	471.661332067791
1.trna129	Asn	GTT	138.026146644435	44.0625673649443	1340.23669254888
1.trna13	Gln	CTG	486.972803558646	520.553527926341	216.199900645969
1.trna135	Val	CAC	618.698990892535	1823.70591285265	1002.06133311379
1.trna136	Gly	CCC	3713.95805563549	8849.72539413699	2704.86583758752
1.trna141	Asn	GTT	1121.87770178952	5120.73251911103	1613.36482065728
1.trna148	Gly	CCC	3758.81352959648	4767.65050459982	337.982758488736
1.trna15	Asn	GTT	1658.86654595329	2379.04746923984	520.810986160215
1.trna150	Gly	CCC	8028.77575169454	4400.25557671183	238.383812511021
1.trna151	Glu	TTC	2147.60339259719	2046.00686816209	106.27222283362
1.trna17	Val	CAC	1948.97757854414	1312.69792738337	127.404045556095
1.trna18	Val	CAC	1248.85496542214	1637.69070561182	516.123081156131
1.trna2	Gly	CCC	1087.13062645253	4200.39276022608	376.960120519542
1.trna22	Asn	GTT	2716.59417908216	3030.26549883358	372.14782671666
1.trna23	Gln	CTG	693.224047445036	2766.74881149058	291.430614115508
1.trna25	Glu	CTC	5760.58192422021	8335.5149946626	4732.39520847887
1.trna26	Gly	TCC	4314.28262199122	6680.97585707417	8918.98528126705
1.trna27	His	GTG	2926.3766516259	1916.2952819078	3901.02410694288
1.trna28	Lys	CTT	2414.40869474709	2274.91538762787	796.429052603821
1.trna30	Asn	GTT	2084.17032457131	3411.76189616086	755.853824570411
1.trna36	Gln	CTG	307.877439392265	823.127913129701	207.080503679611
1.trna4	Gly	CCC	2047.72013261917	928.735385722979	103.627468481616
1.trna42	Asn	GTT	1407.73686032772	2477.91852136956	426.002477636711
1.trna46	Met	CAT	3260.86861096367	7897.84952630744	11664.2356047657
1.trna48	Leu	CAG	546.830446755017	605.51767883809	28.6747878808983
1.trna49	Gly	GCC	4716.99520245788	1426.13803671298	104.005562584899
1.trna5	Glu	TTC	445.739175166195	3009.91825579189	152.130596516577
1.trna50	Leu	CAG	460.407059544892	875.448793907848	45.9443465885531
1.trna51	Gly	GCC	4040.53209618755	1619.33210325185	61.2364925047261
1.trna52	Leu	CAG	466.079501926968	875.053570201452	36.2863309080896
1.trna53	Gly	GCC	4355.78692778215	1540.24198851597	88.9517541064304
1.trna54	Leu	CAG	438.584428197206	962.141790946985	34.2398582548173
1.trna55	Gly	GCC	4207.87390344901	1461.00715311568	95.1075615812814
1.trna56	Leu	CAG	384.461418918301	879.843918921856	36.2863309080896
1.trna57	Gly	GCC	3235.96518832491	578.485574707523	36.2634244317889
1.trna59	Gly	TCC	3157.24318020803	3160.66475138978	4092.07500998125
1.trna60	Asp	GTC	38.2347755178133	441.650676794267	12.1406202976228
1.trna61	Asn	GTT	2033.79838081544	2070.47064407479	1033.70179133881
1.trna63	Glu	TTC	1783.87321636553	2463.54863738561	460.04724452846
1.trna66	Pro	CGG	4589.54783568871	3272.55813718279	11454.8516998611
1.trna68	Lys	TTT	2399.90788451807	4212.65810207612	6786.53268849078
1.trna7	Asn	GTT	24.4767351602422	3579.0394140387	343.287899244628
1.trna70	Thr	TGT	1327.7727952989	2311.24385798446	907.803226731601
1.trna72	Leu	CAA	2946.24212816775	4339.92270529456	1795.77505869208
1.trna73	Glu	CTC	3911.31805261687	7134.77981612184	1369.40889401409
1.trna76	Lys	TTT	2783.46748849804	3858.02497229171	5534.36137857019
1.trna79	Pro	AGG	2857.44578373893	3545.50140726272	7926.19700533045
1.trna81	Leu	CAG	2410.20922786616	2389.80007837993	4456.59586903346
1.trna82	Gly	GCC	3488.41417196286	3174.18079732118	10522.9525659499
1.trna83	Asp	GTC	580.06069829098	655.814794873751	33.0556582515911
1.trna84	Gly	TCC	644.451735903922	835.736800489085	11.1335458538677
1.trna85	Glu	CTC	6863.39270848751	5685.80859083305	257.712860730174
1.trna86	Asp	GTC	657.529866951486	557.869638617637	13.4926740513898
1.trna87	Gly	TCC	523.2083438267	792.755771589918	25.9782736590246
1.trna88	Glu	CTC	6100.69643338101	5117.4928528712	183.172105880658
1.trna89	Asp	GTC	631.373604856358	550.810431951376	46.5483323029809
1.trna9	Arg	TCT	2793.68789832559	2832.51911424787	9034.18372268978
1.trna90	Gly	TCC	410.503252523019	691.736617106658	13.4926740513898
1.trna91	Glu	CTC	6617.36571168393	5665.22928659543	238.494855839985
1.trna92	Asp	GTC	613.75564353477	614.057870637356	40.4780221541695
1.trna93	Gly	TCC	537.286092499144	842.796007155345	14.8447278051569
1.trna94	Glu	CTC	6094.15736785723	5122.87234976871	229.720438183639
1.trna95	Asp	GTC	12347.3346454591	7351.73251111809	161.939952102959
1.trna96	Gly	TCC	2566.18668804338	3750.86631767331	78.9418954208288
1.trna97	Asn	GTT	2917.71693752874	3417.41256208167	63.0090124048363
1.trna98	Glu	TTC	2709.0465119417	2807.45181485982	258.719935173929
1.trna99	Val	CAC	3505.44027147188	3650.16220293829	6173.99370770023
10.trna2	Ser	TGA	2784.17210139228	3917.97102126155	7000.52339468865
10.trna4	Asn	GTT	3640.26692522205	7564.91782968412	3192.1467896764
10.trna6	Val	TAC	2614.87680642991	574.596356991336	7.32068768473491
11.trna10	Lys	TTT	505.113976138088	65.8622880188479	5.98715521526603
11.trna11	Pro	TGG	3447.04440042833	4103.68394033116	8031.78589808104
11.trna12	Phe	GAA	2397.48405570698	10294.7548615741	2589.66775382762
11.trna13	Lys	TTT	3510.45185617727	11930.8141106456	7360.33379204758
11.trna14	Phe	GAA	1757.46474849774	6921.82606540664	624.420373807238
11.trna15	Val	TAC	3466.8252993111	6413.54136037431	3351.45244401994
11.trna16	Val	TAC	4005.09068255899	10298.9669895462	7179.17228649775
11.trna2	Arg	TCT	1022.20930175924	3647.82918154694	681.963866636555
11.trna3	Leu	TAA	593.00503557613	5288.17749090007	908.186114198599
11.trna4	Lys	TTT	1829.39505485153	7762.87636633972	1317.44896530541
11.trna7	Ser	GCT	2366.3140360413	4863.23074794961	5065.6834686742
11.trna8	Pro	AGG	3595.44367222556	4146.03918032873	10965.8049583424
12.trna10	Asp	GTC	5663.95381683873	4044.13628877393	8246.88451634976
12.trna11	Phe	GAA	3369.01507228078	3567.9602322978	5562.45847784289
12.trna12	Asp	GTC	3585.28129212851	3462.30045324073	10047.1394849611
12.trna13	Ala	TGC	3114.01031656582	2728.03841234089	5238.1336457726
12.trna2	Ser	CGA	2171.97671978243	3769.96299545351	3160.53209406164
12.trna4	Asp	GTC	4194.12194946301	5957.7582312797	9238.77054325074
12.trna5	Asp	GTC	3497.2745874447	6035.03631892389	3469.0528754198
12.trna6	Trp	CCA	2722.66600276377	3178.5981893658	5186.19434446619
12.trna8	Ala	TGC	3883.70391504649	3150.21865204557	7380.49270611024
13.trna1	Phe	GAA	2638.16897121213	2445.55095874439	4472.45597509843
13.trna3	Glu	TTC	3882.1629376471	5719.99575701633	9506.91637374013
13.trna4	Glu	CTC	236.947336255541	277.241372969845	0
13.trna5	Glu	TTC	810.468969022739	1165.60932900508	1621.10717156801
13.trna7	Asn	GTT	2281.92940771788	2439.69893478213	1722.09141964787
14.trna1	Leu	AAG	6084.6874958197	3649.44740125813	7483.66513273804
14.trna10	Ile	AAT	2770.41065406422	2636.72004036618	3594.55138688277
14.trna13	Lys	CTT	2635.66317885943	3487.10635347774	6332.73249742129
14.trna16	Tyr	GTA	1352.17435353947	1272.01567713911	748.270424835128
14.trna19	Tyr	GTA	748.712542799823	1170.89620783512	22.4766201449121
14.trna2	Leu	TAG	1521.27246714159	3549.97529703738	551.465127904592
14.trna20	Thr	TGT	2518.05250363234	3147.49191129059	1234.25433583438
14.trna21	Thr	TGT	4033.92837593379	3516.61307434395	5743.39619474055
14.trna22	Pro	AGG	5431.00495108271	4827.18698743599	5683.60417988407
14.trna23	Pro	AGG	3006.76157123691	2306.51143467825	3352.5984542035
14.trna3	Pro	TGG	3375.0315777426	4158.79077834329	682.028202985789
14.trna4	Thr	TGT	3719.79328595491	4483.21051507129	3547.23438087967
14.trna5	Tyr	GTA	4304.63460025744	2618.14928399926	1785.82159809846
14.trna6	Pro	TGG	5753.12634299568	3572.05852415901	8192.42289486579
14.trna7	Arg	ACG	16048.624317086	4732.45314530712	12667.5130539739
14.trna8	Cys	GCA	236.947336255541	105.004362922375	90.3925570984277
15.trna1	His	GTG	4362.67977760609	4445.99517241092	3006.56291223497
15.trna10	Ser	GCT	3880.08945860125	4450.246555063	7994.23408873011
15.trna11	Glu	TTC	2766.81538210673	3942.03574028308	9089.80048749684
15.trna2	Lys	CTT	3563.56763856705	5424.06399896435	4801.61210296463
15.trna3	Cys	GCA	374.604322343541	571.564468328946	101.80912045421
15.trna4	Arg	TCG	4107.37855040752	5785.32392893233	5315.30085595169
15.trna7	Gln	CTG	3341.87799227332	5977.56903596053	6772.82083104464
15.trna8	His	GTG	6649.6858833766	5134.03200238883	5061.47766582125
15.trna9	His	GTG	4350.51816225928	4785.57277385478	10525.8156122302
16.trna1	Arg	CCG	5893.68099228007	4163.75271312982	9811.8533329144
16.trna10	Lys	CTT	2076.98143998598	1627.6349931273	0
16.trna11	Pro	AGG	1895.57869004433	2368.53476870146	39.1259684004025
16.trna12	Arg	CCT	905.51625561655	154.436644209576	0
16.trna15	Thr	CGT	8649.34826202693	3566.39360595114	4882.51165610794
16.trna16	Leu	AAG	10950.7988144715	5009.76390664361	13619.8245195178
16.trna17	Leu	CAG	5741.2325748221	5497.26733811348	6969.37881797658
16.trna2	Arg	CCT	4041.36378945028	3673.49148756107	2028.43902244937
16.trna20	Met	CAT	7133.74869350105	3742.66717567171	117.103521161071
16.trna22	Met	CAT	8270.54260264074	4414.65204341154	2539.58110970603
16.trna23	Lys	TTT	392.966865961974	249.973505605383	46.9039628186985
16.trna24	Gly	GCC	1494.75705639566	190.856096056258	140.590569260472
16.trna25	Gly	GCC	208.142494237024	49.5036820421305	0
16.trna26	Leu	CAG	8987.7830761775	5169.95200347192	11066.1764817393
16.trna27	Leu	TAG	7948.70164740954	4122.68939124242	9709.02480359327
16.trna28	Pro	TGG	916.093635028132	1024.54043319462	51.2665886980252
16.trna29	Pro	AGG	3036.54114790532	1786.86911696388	38.1188939566474
16.trna3	Pro	TGG	2077.67290708535	1446.55048910368	6388.20996186433
16.trna30	Lys	CTT	1329.29266341884	421.675657112955	0
16.trna32	Lys	CTT	2489.29677379915	2570.62163780246	1715.82838237544
16.trna34	Gly	CCC	2635.4017153401	3685.90071253571	8798.62679664452
16.trna6	Pro	CGG	1529.8492785629	787.974590453581	27.9924225465348
16.trna7	Lys	CTT	3190.48318434345	2146.08194453786	55.8984365389415
16.trna8	Pro	TGG	858.241662938973	595.015565513314	61.3930601081378
16.trna9	Pro	AGG	2267.84716704953	1989.05013658558	6.07031014881139
17.trna10	Gly	TCC	4424.98847804514	4570.35473490815	8897.56471162239
17.trna12	Trp	CCA	5277.31553715897	5798.2728192468	9883.55822676688
17.trna14	Thr	CGT	5127.29218603822	2370.07176781503	3449.51775470588
17.trna15	Cys	GCA	2239.60856778051	2906.76378643389	2505.33044092068
17.trna16	Gln	TTG	4823.87147499585	5526.26823251927	4864.67356845779
17.trna18	Arg	CCT	4337.13633581073	3998.11433894702	2777.9366304398
17.trna19	Arg	TCG	6021.60289018031	5929.31681533429	5070.34310848973
17.trna2	Lys	TTT	2534.89517913084	4756.82191352489	7172.9273231005
17.trna20	Met	CAT	7528.00300073729	4682.56101515196	6340.67180112923
17.trna21	Arg	CCT	7289.52236054335	5625.74933207432	4536.09779827221
17.trna23	Arg	CCG	7588.08875251884	7046.86964766867	5212.6083837728
17.trna26	Cys	GCA	5732.34332495119	4918.50106899139	10120.9624177043
17.trna27	Cys	GCA	4202.66025023655	3990.53897673494	6029.01610767978
17.trna28	Cys	GCA	3436.96512225541	3650.05016507911	4853.66209402369
17.trna29	Cys	GCA	802.388926099572	319.453902312225	46.5483323029809
17.trna3	Gln	CTG	2296.91918009517	4259.15667078451	3633.2511192498
17.trna31	Asn	GTT	4531.60127281699	4072.97811385592	4110.51731280343
17.trna34	Ile	AAT	690.657461651425	421.350296122152	224.491633907735
17.trna35	Ser	AGA	246.48722312686	165.928229122962	155.504015764548
17.trna36	Thr	AGT	595.668323807402	526.203182639824	244.814290146566
17.trna37	Pro	CGG	4380.75599677806	3239.88049697265	2462.45480960807
17.trna38	Asp	GTC	4422.44788302088	4698.84221649966	9199.85023672894
17.trna39	Trp	CCA	3551.66944880885	3577.8936261625	2887.05940420113
17.trna4	Arg	TCT	1289.96374488076	2115.12035135985	648.833467266371
17.trna40	Thr	AGT	2662.25097567086	2771.4286375774	304.937954742934
17.trna41	Ser	CGA	2295.18384757429	2514.81569442631	692.845441374096
17.trna42	Leu	TAG	4394.20198527361	4832.239108927	6185.28302357877
17.trna5	Gly	GCC	3561.90597194314	3777.4321430928	6483.7713938196
17.trna6	Trp	CCA	2159.2236481695	2452.50422228024	4509.9644453034
17.trna7	Ser	GCT	7243.4332514207	4685.33002948274	2859.65169855479
17.trna8	Thr	AGT	3399.91670577814	3768.8609338587	1307.25723676521
17.trna9	Ile	AAT	3135.53562367705	4700.73882797541	7114.92546660666
19.trna1	Asn	GTT	3729.86632997524	3459.25867217425	7934.49317447808
19.trna10	Ile	TAT	641.45433924751	1141.30761290907	1495.43679148464
19.trna13	Val	CAC	2286.32286976363	4675.49157396865	6717.92447079986
19.trna14	Phe	GAA	2702.21188370386	3751.62208594418	5568.50713438265
19.trna2	Gly	TCC	5504.55875116783	5759.90278768835	17233.9116725487
19.trna4	Thr	AGT	3719.00600786742	8320.87662280821	11803.5127433899
2.trna13	Ala	CGC	3556.66753693325	4568.36213068858	5803.01746892207
2.trna19	Gly	GCC	4155.66973514222	6301.97520657704	7836.35635927864
2.trna2	Tyr	GTA	7019.1943618627	3716.22553060988	11772.9590915176
2.trna20	Glu	TTC	5434.25310972974	1803.77610721318	2726.08804558101
2.trna27	Gly	CCC	4051.59848802371	6200.34043068135	4881.46651464771
2.trna3	Ala	AGC	8360.75348907137	3294.48958955889	9874.71519380714
2.trna5	Ile	TAT	4600.13630514938	1958.8513306448	6020.63618588797
21.trna2	Gly	GCC	10367.9709785558	4456.483728873	1511.66044605728
3.trna11	Arg	ACG	4918.12431523364	8014.81518021644	9200.49346585498
3.trna2	Val	AAC	1535.5943569566	3143.25268652245	5397.8359223502
5.trna10	Val	CAC	5042.18447974446	4650.84129432147	6137.92289540541
5.trna11	Lys	CTT	3210.28363254022	4161.92816057317	1990.16179799019
5.trna12	Val	AAC	4027.39692310846	5144.55667569671	5888.66225079348
5.trna13	Thr	TGT	2713.04498244122	4814.60557321704	4282.2966369682
5.trna14	Pro	TGG	2866.52544428698	3742.78600823334	5157.02766655822
5.trna15	Val	AAC	3468.79714777662	3643.03184522247	5948.87405651217
5.trna16	Leu	AAG	655.970530859716	114.842616815305	20.4358532061867
5.trna18	Val	CAC	207.903525199311	40.4269394100258	39.5832751339636
5.trna4	Val	AAC	565.66517204436	327.346131822895	123.403448147688
5.trna5	Val	AAC	1744.56576993028	2194.06150880781	219.565666952672
5.trna6	Val	CAC	1342.64362233188	1961.49426621513	216.898602013734
5.trna7	Leu	AAG	3273.63569550008	3381.772113785	1428.15985163392
5.trna8	Ala	TGC	4556.3111482953	4823.80009475804	9467.34458955923
5.trna9	Lys	CTT	2844.01868440432	4465.66349634388	1925.13147875756
6.trna10	Ala	CGC	3195.47795572584	2723.28470434499	6983.41747227158
6.trna100	Phe	GAA	1040.95553057489	1216.57094633271	850.966474878606
6.trna101	Met	CAT	4524.62350538448	3175.03332388545	4977.37404301742
6.trna102	Leu	AAG	2297.41461393706	1706.19391602868	2292.04969237926
6.trna103	Gln	CTG	2278.3016011487	2768.88412636532	5890.0716868655
6.trna104	Leu	CAA	4094.75652907461	2423.80950124802	4419.26118293197
6.trna105	Ala	AGC	4148.80674864691	2706.40518723612	8953.09711239797
6.trna106	Ala	AGC	3713.06374972951	2742.32700946903	8600.40213813109
6.trna108	Ala	TGC	2236.1514570555	2639.31525076621	80.2660856883151
6.trna109	Ala	AGC	1173.11642570539	1336.1666292838	80.2660856883151
6.trna11	Ile	AAT	4042.95831461827	3262.98529588869	6058.65342250387
6.trna110	Phe	GAA	2258.55306416319	2221.01280174783	393.901157122153
6.trna111	Ala	TGC	1590.63445716956	1465.82781474533	43.4404904974901
6.trna112	Ala	AGC	4875.80884325987	2664.64826299973	157.855927355377
6.trna113	Phe	GAA	798.832710491409	1801.91966935712	251.460519041173
6.trna114	Ala	TGC	2005.20182654924	2058.13267727505	451.244963385833
6.trna117	Ala	TGC	1045.8753278789	1063.99185876065	53.6257168955474
6.trna118	Arg	CCG	1170.47926013668	1109.97311067839	5.98715521526603
6.trna119	Val	AAC	831.54404106934	874.705147808701	21.9221123977234
6.trna12	Pro	AGG	1239.50669856809	1112.03949010652	1019.979285918
6.trna121	Ala	CGC	376.808307279229	71.8436444658128	12.1406202976228
6.trna123	Ala	CGC	3765.4593758439	3353.31088187924	354.809959624875
6.trna124	Ala	AGC	3546.04689898582	3070.06422311029	2387.29044058573
6.trna125	Thr	CGT	2515.83643721247	2500.76696115575	517.508651549618
6.trna127	Ser	GCT	2069.02995937274	1881.39551410097	139.18655633191
6.trna128	Arg	TCG	2021.3598652435	2033.86969549891	500.989443864862
6.trna129	Thr	CGT	1649.95142571009	1840.74176421365	91.8960502959524
6.trna13	Lys	CTT	3197.83663431833	2708.55074687963	1169.44387095926
6.trna131	Thr	TGT	1874.57831838459	2730.49584101688	136.179352929088
6.trna132	Gly	GCC	6619.21014404914	3922.65331449189	10015.1125772395
6.trna133	Met	CAT	2440.86172354251	1918.43059678254	2670.00236401745
6.trna134	Gln	TTG	2157.59956884599	3949.83597336569	3726.40351082832
6.trna135	Gln	CTG	2076.59018753634	3267.77695604645	1646.6290119719
6.trna136	Val	AAC	3488.59759597338	3370.65487967065	9170.41374307009
6.trna138	Leu	TAA	451.663589322595	27.4326240083766	11.7044883337358
6.trna139	Thr	AGT	2256.92594412838	2340.35786057481	71.2106280931608
6.trna14	Tyr	GTA	2254.44322350259	1389.37363293179	3760.13018567309
6.trna141	Ser	CGA	2106.1128095343	1481.48275692206	5.33002842334658
6.trna142	Arg	ACG	1771.80163164354	1363.28711317161	19.294998115267
6.trna143	Val	AAC	3487.52970819902	3230.59260981138	173.342211266052
6.trna144	Leu	CAA	1177.19799812904	2032.49592830421	14.8447278051569
6.trna146	Met	CAT	5664.120020687	3109.97125378231	638.156114704062
6.trna147	Lys	TTT	2160.2908567873	2700.49456448746	9.64749905763348
6.trna148	Asp	GTC	1707.86192318027	2069.34727617605	274.198894626548
6.trna149	Ser	AGA	1589.29417620935	1136.55486296845	9.77579635949357
6.trna15	Tyr	GTA	297.814781604165	108.687666166863	19.700975924206
6.trna150	Gln	CTG	1845.1822991797	41.7569242363959	28.3374018565467
6.trna151	Ser	AGA	733.244710582082	387.116058062178	35.2387693265774
6.trna152	Ser	TGA	2686.0892464548	978.174521847292	304.441902955803
6.trna153	Lys	TTT	1410.09628786746	1537.85330083083	0
6.trna154	Met	CAT	3395.73149386296	2333.66686733571	80.6110649983271
6.trna155	Thr	CGT	915.094017403253	116.361672478552	36.7668402028803
6.trna156	Val	CAC	2494.76033885012	2339.57033954097	1928.45156903389
6.trna157	Ile	AAT	167.892614895502	264.375404189666	0
6.trna158	Ile	AAT	882.054210774855	1442.84878356574	158.824487562971
6.trna159	Leu	TAA	2547.2149832166	2832.05531360363	15.7974336402802
6.trna16	Tyr	GTA	1650.69121282982	1135.70282549518	68.7739191125179
6.trna160	Arg	ACG	176.642003013417	977.04119853495	5.98715521526603
6.trna162	Ile	AAT	2282.37528022094	1835.22995190329	3695.04925976596
6.trna166	Met	CAT	461.939399617492	31.9484898737518	17.9614656457981
6.trna168	Ala	AGC	613.769369728746	31.9484898737518	16.9681867423684
6.trna17	Tyr	GTA	702.023930969577	981.213136822247	146.253126091838
6.trna170	Ala	AGC	329.457897357429	316.144401849679	32.9430945813071
6.trna172	Met	CAT	1287.10401113101	1111.79766323504	101.468866888171
6.trna173	Ile	AAT	61.6781383667632	362.803164864908	5.90624771235702
6.trna174	Ala	AGC	3367.49520416084	2474.0181960156	4504.10349103474
6.trna175	Thr	AGT	5988.65662004208	4425.92194422994	6804.06448424815
6.trna176	Trp	CCA	2170.76080181768	1385.29565463725	62.0551552418809
6.trna177	Met	CAT	5118.21252549018	2834.12416927085	1701.55105564865
6.trna178	Trp	CCA	723.920139814187	58.9493357960627	18.2109304464342
6.trna179	Met	CAT	5118.21252549018	2610.1672138892	6245.56098763576
6.trna180	Ser	TGA	2059.704521175	1353.84344099002	754.006207991762
6.trna181	Gln	TTG	1622.3127115966	1336.1666292838	5884.49629093275
6.trna182	Gln	TTG	1388.44733013983	643.063196859184	407.083622766655
6.trna183	Ser	GCT	3470.79676312708	1535.28618844611	951.675645049357
6.trna2	Met	CAT	4942.65737397294	3247.22512494927	9365.07280101434
6.trna21	Met	CAT	386.517376678244	31.1905177081542	23.9486208610641
6.trna22	Ala	AGC	282.339623905801	101.292030495139	0
6.trna23	Ala	AGC	562.173455458903	13.4756464700086	14.6413753694698
6.trna25	Met	CAT	2627.77578499737	3251.05785828252	68.8660258729033
6.trna26	Ile	AAT	588.333388851948	2096.75329250943	3.61087973638952
6.trna27	Met	CAT	1186.86995528959	1194.61685032643	102.462145791601
6.trna28	Ile	AAT	6.36233402313936	327.85220269235	11.8124954247141
6.trna29	Ile	TAT	82.0843226079151	383.438307515998	404.621847098038
6.trna3	Arg	TCG	373.618398110783	13.4756464700086	5.98715521526603
6.trna30	Pro	CGG	870.778434212032	1707.82355517663	88.6955240346486
6.trna31	Ser	GCT	195.690369585159	472.441902968906	3.25859878649786
6.trna33	His	GTG	642.910758504538	585.650860176694	1790.35803362842
6.trna34	Thr	AGT	345.065366611089	523.516703289868	324.535079053844
6.trna35	Ser	CGA	117.940849572983	446.424338470282	5.33002842334658
6.trna36	Arg	ACG	188.55505734812	1084.53776206957	26.6156858000019
6.trna37	Val	AAC	1187.32193563517	529.480828873024	394.158965304128
6.trna4	Arg	TCG	2333.89312356083	1946.50267541392	871.227270102614
6.trna40	Val	TAC	999.834766061415	833.806284298591	21.9620630542047
6.trna42	Gln	CTG	1850.7217470786	2513.90176740184	59.0339319106157
6.trna43	Ser	GCT	2167.51518705689	1671.40421024772	15.9900852700398
6.trna44	Ser	AGA	2639.6809580955	2058.5202683099	6219.87636724081
6.trna45	Asp	GTC	3533.51012771276	2684.91467278654	3836.2091172209
6.trna46	Ser	AGA	1733.30997921633	1373.51324800992	175.915403470586
6.trna47	Ser	AGA	1228.85229594524	1245.19915197923	203.728249236819
6.trna48	Asp	GTC	1905.11660844275	1839.52774565047	668.190549624388
6.trna49	Gln	CTG	2227.53005435783	2685.05738344172	4067.05870126807
6.trna5	Ser	AGA	3774.03421879231	2316.7727571595	271.880380590974
6.trna50	Ser	AGA	620.167766481307	301.390169647757	10.6600568466932
6.trna51	Ser	TGA	2929.06561743574	1970.09525950091	39.6845372627243
6.trna53	Lys	TTT	305.631788688023	352.781480431717	0
6.trna54	Thr	CGT	617.227256170699	218.817378227732	17.7187431370711
6.trna55	Ile	TAT	1761.35199092699	622.130713031113	13.9487977887581
6.trna57	Ile	AAT	2489.41450018759	1960.2447988572	59.3981326684468
6.trna59	Ile	AAT	3935.32536465415	2457.4521230893	2250.88713814374
6.trna6	Arg	ACG	3765.92563517378	2588.16865652986	51.8978391305348
6.trna60	Thr	AGT	519.32031552973	126.510305550897	10.8326392091685
6.trna61	Met	CAT	762.154915332	1670.67762828095	31.703604497824
6.trna62	Ser	GCT	3407.92368756265	935.036841049133	381.412173681805
6.trna63	Ile	TAT	199.994831311336	17.049457536794	14.2130372602566
6.trna64	Gln	TTG	2725.58175371428	2666.1852621133	235.76288484617
6.trna65	Ala	AGC	2535.49059567423	1332.63702595067	766.266859476563
6.trna66	Ala	TGC	2003.20259129948	2135.81142374436	123.103236040007
6.trna67	Ala	AGC	1442.30083172947	2181.69626707505	9.78149210010061
6.trna68	Ala	AGC	612.214666135386	536.834729274038	52.2736631417803
6.trna69	Thr	AGT	707.272533426965	703.948910696591	11.8124954247141
6.trna7	Leu	CAG	6292.00118759795	3314.38569485466	9597.90718061855
6.trna70	Ala	CGC	2244.60665590491	2199.82736198712	3273.52785882591
6.trna71	Lys	TTT	1416.54577715119	1392.20371438298	58.2252479118401
6.trna73	Arg	CCG	5632.20970434541	3293.28225345314	1726.22182418431
6.trna74	Leu	CAA	3312.65273163027	2132.23930194948	3493.75275550298
6.trna75	Met	CAT	4014.497944541	3059.50767475471	2885.50257972199
6.trna76	Lys	TTT	4295.85164421404	3802.46568636578	1996.74701495347
6.trna77	Glu	CTC	6387.41569880255	4912.0401780863	8807.73341318722
6.trna8	Arg	ACG	6112.51164758133	2019.04595720845	8429.96163809461
6.trna80	Ile	AAT	98.8795415732842	1525.29652175169	17.7187431370711
6.trna81	Met	CAT	147.833011893769	232.110921367065	5.90624771235702
6.trna85	Leu	TAA	4765.89792157116	6223.01045503354	6063.96775876712
6.trna89	Glu	CTC	4973.27036441797	6760.19160265704	8494.68055648608
6.trna9	Val	CAC	2318.1183358367	2119.58001553799	5781.23371048473
6.trna95	Ala	AGC	508.605692723545	457.863371754844	5.98715521526603
6.trna96	Ala	AGC	349.792289441377	25.4353486088221	14.6413753694698
7.trna1	Trp	CCA	414.043465172163	32.3922188997761	7.42236390257846
7.trna13	Cys	GCA	596.137682213183	300.581780983803	3.71118195128922
7.trna14	Cys	GCA	326.495018338731	142.150289818053	52.2736631417803
7.trna15	Cys	GCA	1107.72577046757	893.890163587925	29.3444763003018
7.trna16	Cys	GCA	2559.10626274509	4052.70502141332	2353.60055068668
7.trna2	Pro	AGG	1904.11699081787	692.647827318627	219.248987463514
7.trna25	Cys	GCA	429.120831469486	40.2199251228231	36.4218608928683
7.trna3	Arg	CCT	3441.47932252175	4365.8603133839	8391.10336165232
7.trna5	Cys	GCA	147.39965417235	249.460151410787	66.7734116369252
7.trna6	Cys	GCA	674.606468498569	319.766796763027	68.8154240107163
8.trna10	Met	CAT	5273.91411361317	5005.11162228833	15918.9021369294
8.trna11	Ser	AGA	3469.72843783191	3533.25522424554	2919.19073719895
8.trna4	Tyr	GTA	3171.54373655286	4659.30738528756	4332.92073241706
8.trna5	Tyr	GTA	923.025808606642	2167.22981942929	2264.98381555374
8.trna6	Ala	AGC	1462.22614602448	3189.57555074651	2867.5411140762
9.trna4	Arg	TCT	704.917179342501	1256.13841443756	662.177380733377
9.trna7	His	GTG	83.0086165594085	161.648200048079	635.424143710247
