# Supplementary material for: Codon-Driven Translational Efficiency Is Stable across Diverse Mammalian Cell States
Source: PLoS Genet. 2016 May 11;12(5):e1006024. doi: 10.1371/journal.pgen.1006024 (PMC4864286; doi:10.1371/journal.pgen.1006024)
Supplement: S5 Table — (TSV) [file pgen.1006024.s017.tsv]

Gene	AA	Anticodon	E15.5	Hepa1-6	Hepa1c1c7	Liver-Adult
chr1.trna1001	Leu	CAG	4943.13410577043	5512.19279856975	4465.33508493572	4477.25926287759
chr1.trna1002	Asp	GTC	353.417358630866	669.037441355582	421.534152225107	86.4005196629232
chr1.trna1004	Glu	CTC	3496.09618831848	357.835501778405	189.189644847474	974.15848989209
chr1.trna1005	Asp	GTC	340.739653707316	557.960924477949	380.212715060694	97.4967679997351
chr1.trna1007	Glu	CTC	3107.98030780422	372.130036010799	304.903542194854	691.204157303385
chr1.trna1008	Asp	GTC	8146.33989509247	275.699733534441	304.903542194854	471.838352425786
chr1.trna1009	Gly	TCC	6010.77618632139	1230.86490424519	1596.16003310862	1112.86159410224
chr1.trna1010	Glu	CTC	2603.38323091568	735.35537578401	304.903542194854	1174.57625100433
chr1.trna1012	Gly	TCC	3786.38713998131	3790.08005571858	7896.25449941339	7462.92424591656
chr1.trna1013	Asp	GTC	4377.73768491323	7024.77752704901	6669.30662917099	6770.15981168686
chr1.trna1014	Asn	GTT	7330.34138164317	8432.55197668267	9414.58757961623	5602.30368511544
chr1.trna1030	Pro	CGG	4692.38702237871	19322.1766909888	26749.7855515012	5919.93392430872
chr1.trna1192	Lys	TTT	1441.58853519313	2016.48280424696	1429.35636635352	584.776306058685
chr1.trna1276	Lys	CTT	12.5040377328163	48.3058859471505	263.588011162455	18.8755777897932
chr1.trna1400	Gly	GCC	484.763212631897	740.603375957495	695.695406134737	650.303026263615
chr1.trna1555	Glu	TTC	4835.43490540728	6206.347921422	6053.99926868404	5375.40856569968
chr1.trna284	Pro	AGG	12.6777049235499	48.9768010297498	228.677656646141	0
chr1.trna485	Lys	TTT	2552.5248376522	2636.02347009489	4138.60986336401	3009.95389385195
chr1.trna672	Pro	AGG	4745.39112769617	21299.2951693613	16725.6232455039	6594.50140159411
chr1.trna698	Leu	CAG	4917.1987533977	7305.4443003813	7109.48625441918	7052.59060761645
chr1.trna699	Gly	GCC	4912.79342502766	4377.67460786227	4482.44077096142	7103.91000919031
chr1.trna701	Leu	CAG	1223.80092476813	433.193696564399	688.334272603323	84.5755095901317
chr1.trna702	Gly	GCC	1748.57938065783	40.2798672236083	154.598979141053	283.841822035785
chr1.trna704	Gly	GCC	5024.90097296654	1230.14080066819	847.505512888457	328.215934738491
chr1.trna706	Gly	GCC	3185.62739301174	710.541744324494	308.268334152994	825.227673178908
chr1.trna707	Asp	GTC	3277.02994063558	4299.53243824328	4452.33895947819	3275.42605504674
chr1.trna708	Gly	TCC	4953.29734813198	5765.55671215425	6063.16639551278	5594.84785883592
chr1.trna709	Glu	CTC	5680.12171438	9957.05923268619	9294.0577608458	6715.68514742235
chr1.trna710	Val	CAC	4499.14097125506	4304.54177071749	6125.04778242375	4530.33335292884
chr1.trna730	Arg	TCT	12.3350642499404	159.831765231497	407.465527306852	0
chr1.trna819	Asn	GTT	24.6701284998809	82.5379659645729	259.134074347194	6.61116377384912
chr10.trna1105	Ser	TGA	4613.08880741004	5601.43104167406	5315.70667494209	6544.93141448784
chr10.trna1130	Ala	AGC	7.68162523582393	74.5390463029123	336.961396548395	10.9442449349378
chr10.trna1326	Leu	TAA	3634.69727393508	2794.72002108715	4423.12821769267	3713.7017991894
chr10.trna390	Asn	GTT	7846.68587225651	7053.00530542434	6750.8649829933	6066.41868862468
chr10.trna698	Ser	CGA	4470.23867410839	6302.25309706205	4314.17074258709	2632.57423152015
chr10.trna861	Asp	GTC	5146.57609877484	5341.28669703981	4800.3973642032	8115.97682509074
chr10.trna866	Asp	GTC	6536.5370691188	7145.57867940961	8513.39528526608	8862.29821939848
chr10.trna867	Trp	CCA	2382.452203135	1595.26186343267	5872.14332529956	5026.94142379386
chr10.trna90	Glu	CTC	4000.34974445313	7912.21804265581	4943.6820084719	5163.90224873785
chr10.trna971	Phe	GAA	4956.45443348182	4423.1112862669	4774.4897313055	5218.77068779334
chr10.trna989	Ala	AGC	22.447533720358	71.881044004104	301.630936317758	13.4034553223243
chr11.trna1022	Arg	CCT	5354.45279998047	7109.28993740683	9886.84501413428	7640.25946000553
chr11.trna1023	Arg	TCG	3700.54708511942	6277.11100447772	5448.41252440229	5892.45276033352
chr11.trna1234	Arg	CCT	4374.14427052699	3061.18502232098	4618.70141078473	3501.15800338165
chr11.trna1432	Cys	GCA	6577.85691188972	11167.0681452899	10603.648505417	8121.02935303658
chr11.trna1433	Cys	GCA	6217.82181403877	11970.3813339931	10705.6117125213	6932.92928337966
chr11.trna1442	Cys	GCA	1038.87759888843	1925.32823599166	4001.40063496602	2501.68532626689
chr11.trna1444	Cys	GCA	404.430997526866	2185.56181587945	495.009899725201	135.772245184594
chr11.trna1446	Asn	GTT	3172.37893380995	6202.8869416145	4525.001251934	5096.39335493871
chr11.trna1493	Gln	TTG	3165.5267011487	2061.83064326018	6591.24731825653	6132.44681869011
chr11.trna1816	Lys	TTT	5931.59820284467	9086.59643243632	6163.99486255395	8482.96631999574
chr11.trna1817	Gln	CTG	4823.31855566781	6874.09716445571	4195.17384322786	2515.58853457362
chr11.trna1818	Arg	TCT	711.87182329782	574.437228891796	978.173447459169	1589.8526525501
chr11.trna1819	Gly	GCC	8934.51979268955	13403.4583166013	10096.4148181802	9088.50996608269
chr11.trna1820	Trp	CCA	2136.12506395514	1677.74931184551	5710.5244273734	3829.23958695501
chr11.trna1821	Ser	GCT	8173.65193149668	5333.32425313232	6759.93463061274	9073.12314150918
chr11.trna1822	Thr	AGT	2552.09010252433	2143.02285643062	2524.31051030745	1527.49143471367
chr11.trna1823	Ile	AAT	7224.75849070387	8172.96761606951	6894.73675263087	7066.10945990521
chr11.trna1824	Gly	TCC	8801.77675115223	11714.952754116	8458.32315785858	7175.1728759805
chr11.trna1880	Trp	CCA	3630.10019684512	5450.25313290415	7811.77819971882	5777.24297285648
chr11.trna1911	Leu	CAA	5287.53831497353	6248.30706336589	4722.58210984747	7082.56154146692
chr11.trna1912	Glu	CTC	7705.3934604714	17647.8276019245	9950.68655849716	7281.22211543285
chr11.trna2021	Leu	AAG	2145.24907876813	1988.78282791552	1608.73585570338	755.13718482773
chr11.trna2022	Ala	TGC	8342.73540419239	14169.4177448596	7740.13587758447	10129.1290156296
chr11.trna2023	Lys	CTT	5955.24042053925	8946.99477919248	6428.48702869129	6777.58479306149
chr11.trna204	Val	CAC	7451.36531556358	9658.98678217034	6505.47703397677	6326.83545311537
chr11.trna205	Gly	ACC	2193.48933457891	1315.36328873552	260.026011011611	2086.83729431857
chr11.trna206	Thr	TGT	6071.87080084424	9068.68414160929	7074.31260135654	6708.96371872059
chr11.trna207	Pro	TGG	2436.23549806674	1914.54856000205	5219.18137837968	4483.35684683293
chr11.trna208	Val	AAC	6253.16280857529	8674.37802907195	7553.49999380238	5395.35261556264
chr11.trna393	Ile	AAT	5525.3832853167	4779.44920402508	5050.40489394373	6237.93981086506
chr11.trna394	Ser	AGA	3945.2679722134	6844.02152344604	5959.99375425394	6068.50795491298
chr11.trna395	Thr	AGT	4533.36088989009	6137.56360506702	4963.75205416206	4985.28057719791
chr11.trna396	Pro	CGG	5741.60475734789	5949.16094070051	6321.24822444598	5029.37668659686
chr11.trna397	Asp	GTC	6844.5208024772	10360.7083574205	7199.2209772805	8047.21956286536
chr11.trna398	Trp	CCA	3718.84413130996	4995.98732864939	5487.3470468245	5379.89970165155
chr11.trna399	Thr	AGT	2277.94120067255	100.550374106892	223.389116103905	533.021754942018
chr11.trna400	Ser	CGA	1671.6434702902	45.3702907555487	166.9226553925	1115.07923421989
chr11.trna401	Leu	TAG	4247.37879995429	4540.01293058086	3847.27025856004	5198.31713105178
chr11.trna550	Thr	CGT	3115.76862227943	3416.89497920114	5754.59600258643	4261.86937303504
chr11.trna791	Cys	GCA	2096.0571995435	6841.75813648687	2626.58455704056	4491.01894743441
chr11.trna945	Arg	CCG	6943.3545398218	11644.3822660325	10001.8779445751	7489.01043407058
chr12.trna476	Ile	AAT	7724.85497549373	5394.37973608642	7011.78293066933	5257.18214495333
chr12.trna796	Lys	CTT	3773.09812297121	3193.15953130071	5220.15497347047	6782.38101202796
chr13.trna100	Ile	AAT	773.023760669689	189.472460793799	110.802621387535	0
chr13.trna1000	Phe	GAA	3233.29012690513	1337.19553605573	1577.00729210029	2226.03126665309
chr13.trna1001	Ile	AAT	2020.54688655645	1807.62682587468	1297.4542450648	1400.8509020431
chr13.trna1002	Ile	AAT	2978.17620181456	2222.25438844746	3779.77624047804	1784.72406973122
chr13.trna1003	Leu	TAA	669.458895517721	26.4266442362698	66.1236597531008	67.3796284548582
chr13.trna1006	Met	CAT	1420.20818825027	1076.71322759599	862.329108923528	2800.29482766124
chr13.trna1007	Gln	TTG	307.898748586806	51.6717200271527	228.677656646141	31.4806699728468
chr13.trna1008	Thr	AGT	640.453263548241	52.8972704022702	74.1657264798293	6.61116377384912
chr13.trna1009	Arg	CCG	2735.00799675398	958.028730110305	565.218947480214	3214.27062649418
chr13.trna101	Tyr	GTA	1168.78185579203	441.078947587742	374.199801784593	477.397740144704
chr13.trna1010	Leu	CAA	1363.81171836949	1204.06844019989	779.131789106397	852.828144150215
chr13.trna1011	Met	CAT	4330.87005525079	3489.46642141447	3269.95166961626	6535.15029941477
chr13.trna1012	Lys	TTT	3988.05613237754	1830.07769752154	3044.40658360911	7869.41270013822
chr13.trna1013	Glu	CTC	7020.32460585468	9547.90369104951	7050.43605691456	8949.55833996365
chr13.trna102	Ala	AGC	4413.10606209313	2346.18815441199	3384.98460005706	5611.10240037301
chr13.trna103	Lys	CTT	2723.10130100828	3788.66319452309	1993.67115885884	4381.11962460757
chr13.trna104	Thr	AGT	4439.94071769769	3301.9742420087	3264.18390177691	5716.26810947571
chr13.trna105	Glu	TTC	3172.18872358831	1201.92415561153	382.046140426441	745.125122061133
chr13.trna1053	Lys	CTT	15.064579478091	77.1970486017206	263.588011162455	45.6824884344417
chr13.trna106	Tyr	GTA	4369.3260187466	4953.36136561658	3266.50143728958	2368.79899597792
chr13.trna107	Trp	CCA	1304.76229986165	1161.03211157398	1217.78074341367	222.7341568415
chr13.trna108	Met	CAT	1568.09517922933	1978.52325560196	1143.3882832307	238.693238297096
chr13.trna109	Trp	CCA	1783.26906050835	301.945563170708	2133.4080826811	3350.49022074879
chr13.trna110	Gly	GCC	6586.12626540475	5500.75840573869	5171.62880819238	5402.81826197155
chr13.trna111	Met	CAT	6722.93954455929	3569.91858062296	3122.51116944863	5115.02611943873
chr13.trna112	Ser	TGA	2584.43822478579	1167.07626129387	3344.89245547603	3414.75126125608
chr13.trna113	Gln	TTG	5507.30540146846	2794.49110004679	4309.97102789237	4456.92101231871
chr13.trna114	Gln	TTG	5079.85656293728	2415.44792645804	2859.84577710106	3394.1822305592
chr13.trna115	Ser	GCT	3736.15975888841	2947.3202134583	2509.47426006028	3733.69838562712
chr13.trna60	Phe	GAA	4538.44511041485	1796.67923747028	2671.21057185519	4559.47727215257
chr13.trna61	Met	CAT	1652.36515068967	1043.19978560845	2293.49378522682	1761.03064583722
chr13.trna62	Leu	AAG	1881.47158805393	970.059944895283	1337.79599849976	2349.8660523039
chr13.trna63	Leu	AAG	1644.25050735524	836.31534296782	868.480759112952	2565.74289953163
chr13.trna64	Gln	CTG	3669.25960365136	2836.08650442209	3849.86557655147	4767.24426858253
chr13.trna65	Leu	CAA	4490.38373895783	4147.31628566856	5381.8395932358	5360.57732329508
chr13.trna66	Ala	AGC	3352.57551654488	2266.64254361677	685.116257255548	3176.55870494776
chr13.trna67	Ala	AGC	2965.23524397744	2901.70107851276	1675.13605670595	5026.07413040439
chr13.trna68	Ala	TGC	1495.35996090784	601.547887512893	151.535058414554	228.967572059528
chr13.trna69	Ala	AGC	1305.97357666886	39.7204246232804	76.2258855487135	0
chr13.trna70	Ala	CGC	1363.0878828204	84.8306872413665	115.71389734738	418.974375884576
chr13.trna71	Ala	AGC	2069.49051288919	108.733278049111	37.6545864329201	729.355735432605
chr13.trna72	Thr	CGT	1189.25764916401	645.711181648323	37.5288315721232	149.38968811892
chr13.trna73	Thr	TGT	1604.77649359859	50.2751870534458	74.1657264798293	72.6022510798271
chr13.trna74	Arg	TCG	3204.99667051037	1807.31124666551	565.218947480214	315.290498150714
chr13.trna75	Thr	CGT	508.220487701599	109.556578178051	185.860284531782	219.140292579287
chr13.trna77	Gly	GCC	3225.60051809306	1814.02055870516	1856.11737382174	4793.79936639985
chr13.trna78	Met	CAT	9075.62689947877	3578.82327686055	5298.15740197703	9823.42848686053
chr13.trna81	Thr	AGT	2205.15244114487	4217.41594236602	2673.53389993152	1720.9178593748
chr13.trna82	Met	CAT	2639.59584880808	30.464048216811	75.3091728658402	5.54812416840598
chr13.trna83	Lys	TTT	1378.17233354838	141.1040857094	299.822626367981	105.998037384901
chr13.trna84	Asp	GTC	4343.85905419618	75.5743108348971	190.106357530347	109.839699380153
chr13.trna85	Leu	CAA	1291.77606216646	1126.78972903949	154.705546842974	161.284452625012
chr13.trna86	Ser	AGA	2467.2690657533	1120.36843919703	1974.83881173233	1007.85469618065
chr13.trna87	Gln	CTG	1325.83395766402	376.348254591344	151.535058414554	716.013919119858
chr13.trna88	Ser	AGA	955.914112077569	140.843412945012	266.110346484094	28.7362124046899
chr13.trna90	Met	CAT	6274.06836413699	2100.3794484692	4384.36348807534	9048.93667125962
chr13.trna91	Val	CAC	1346.3786458276	1050.82692987255	3762.70138668543	2480.57471596895
chr13.trna92	Ile	AAT	3905.78887401413	3665.18666350335	3596.59176593951	4068.08053619541
chr13.trna93	Val	AAC	851.85174139595	53.6218905447671	74.2775403608288	60.1933471421581
chr13.trna94	Ala	AGC	1556.68541653376	30.0467324878136	112.320465516132	98.4982044144404
chr13.trna95	Val	AAC	1628.55175919827	41.8343115162903	111.416310541243	139.38447388241
chr13.trna959	Met	CAT	4152.1351011144	4298.7124989979	2442.89518829032	6185.12110040425
chr13.trna96	Ala	AGC	646.837227977159	32.7047347866219	186.59800587696	38.9807607732796
chr13.trna960	Arg	TCG	3331.65790000305	1353.60539441718	2212.88716004178	4873.163972574
chr13.trna961	Arg	TCG	2349.64469778839	1423.52216138712	1692.94437751598	1953.84184474113
chr13.trna962	Ser	AGA	3991.12399575768	2594.13176111405	1809.52599324634	451.188771577868
chr13.trna963	Arg	ACG	2436.74679372781	1252.3713431899	638.592332866154	32.2790331121174
chr13.trna964	Leu	CAG	5715.51415078768	2268.93109806441	4000.87902538288	7705.66792481225
chr13.trna965	Arg	ACG	3370.28087657907	1698.10318854181	1432.97298625307	1890.51338371059
chr13.trna966	Val	CAC	4062.56683738398	1344.82268031983	4058.90739315385	4224.63529271107
chr13.trna967	Ala	CGC	3133.46498564245	2438.53057802041	4073.04295710037	4962.6018092617
chr13.trna968	Ile	AAT	9155.63277086969	4102.95737278977	4747.49843137349	6736.62874052321
chr13.trna969	Pro	AGG	2668.97647471765	4115.22484935927	2209.63396822982	3401.16673259828
chr13.trna97	Val	CAC	2051.55466855904	30.0467324878136	0	238.680783606149
chr13.trna970	Tyr	GTA	2257.76703368763	1473.36310155847	2493.16526993138	4775.53922596378
chr13.trna971	Tyr	GTA	376.850472045692	167.20736368337	61.665884938285	49.4723041953204
chr13.trna972	Tyr	GTA	1057.22165760078	655.669303869348	253.73312106623	97.6474938911143
chr13.trna973	Tyr	GTA	2957.71536547141	2341.75660748267	1109.98592888913	1009.06896577494
chr13.trna974	Val	AAC	932.765567067331	304.627759642509	262.683856187567	181.500348544073
chr13.trna975	Ala	AGC	1503.68255566692	116.373357819203	151.267545646324	122.414404787308
chr13.trna977	Val	AAC	774.609320847417	60.0934649756272	0	234.316064524072
chr13.trna978	Ala	AGC	872.037404364591	113.715355520394	76.0858503106061	99.1741079154376
chr13.trna98	Val	CAC	1021.91468336157	0	75.1816953357174	470.846935818929
chr13.trna980	Ile	AAT	1421.51833924378	0	109.910684723118	189.056670762014
chr13.trna981	Ile	TAT	256.008969083188	13.8845646097041	112.96375929876	0
chr13.trna982	Ser	GCT	2470.23273891954	1639.70933156282	2374.80924991172	1467.69186655255
chr13.trna984	Ser	CGA	3110.16771394642	3810.69326915502	2806.23241488181	3760.62944112061
chr13.trna985	Arg	ACG	3872.53308284663	2944.46480186946	1956.53238867843	4161.61612975662
chr13.trna986	Val	AAC	2581.03314444386	805.137065372429	1052.54373470004	3652.83094209031
chr13.trna987	Gln	CTG	836.2078713223	21.2076718103416	75.3091728658402	277.406208420299
chr13.trna988	Ser	GCT	402.713894328179	86.0080408327313	66.9300458476508	279.69958436425
chr13.trna99	Met	CAT	911.086549130907	41.8343115162903	187.502160851849	95.4852923343581
chr13.trna990	Ser	AGA	1996.92875842062	2523.45244328196	2643.33435175558	2411.99242194393
chr13.trna991	Asp	GTC	5154.75579889091	2664.90183035622	4265.89945267933	4924.21012550842
chr13.trna992	Ser	AGA	3010.7805939114	928.393455820212	199.180300636443	631.761515244349
chr13.trna993	Asp	GTC	2918.42037235457	3405.64704413503	571.235785273915	606.174219739706
chr13.trna994	Gln	CTG	897.432378307917	430.363213447018	267.248955761934	171.991849220585
chr13.trna995	Met	CAT	1572.5081992652	86.0023066556273	37.6545864329201	0
chr13.trna996	Ser	TGA	873.2812088648	55.8641111101682	168.532492299009	164.15301577509
chr13.trna997	Arg	TCT	1049.65004173869	297.326999537583	32.2922504225247	162.67667019057
chr13.trna999	Ile	TAT	1024.87809613412	16.2441741526021	173.75302821477	40.1564555255988
chr14.trna189	Leu	AAG	6248.98322020696	3656.26981886172	4321.41500866638	7113.03675390724
chr14.trna191	Thr	TGT	3360.59237498501	1570.75095889505	1540.77267689476	4609.58937412858
chr14.trna192	Tyr	GTA	6984.19938237639	4383.82453037438	2563.38986487567	5229.76966789797
chr14.trna193	Pro	TGG	5070.98623964601	4692.51846589554	4235.5785677094	4115.93396867453
chr14.trna210	Arg	ACG	7170.13542437718	4133.7378151526	3607.81722113955	10245.2838783755
chr14.trna352	Glu	TTC	5081.62919492856	2788.63300297549	2134.32479536398	4771.4218106517
chr14.trna364	Glu	TTC	5168.51551263053	2251.528070139	3205.15404377746	2687.01899180022
chr14.trna462	Phe	GAA	1142.4313191863	68.0674718720521	150.363390671435	2777.17673259767
chr14.trna709	Leu	TAG	649.205388158435	297.633133577489	233.047782786896	1630.4171111784
chr14.trna710	Thr	TGT	6297.20553963542	5235.18177063879	6119.62285257441	9006.44187552688
chr14.trna711	Pro	AGG	6427.97703687831	4889.5972894288	7541.77910590827	7813.89244639681
chr15.trna1013	Asn	GTT	12.3350642499404	50.2751870534458	295.7709692549	21.5926994662287
chr15.trna876	Met	CAT	42.9225052189893	96.7819826452388	228.677656646141	0
chr15.trna913	Met	CAT	6036.36556400403	14555.4486078507	11532.7049167461	7391.80672930933
chr16.trna267	Lys	CTT	15.064579478091	30.0467324878136	225.545086007152	0
chr16.trna315	Ile	AAT	5.05187965959592	100.550374106892	518.268148694388	19.8334913215474
chr16.trna50	Thr	CGT	4625.01756491802	5203.61267035703	5101.63405566656	4890.3018852198
chr17.trna112	Gly	CCC	6956.54615853067	5283.31844941335	6373.02458098742	6879.55428173346
chr17.trna457	Cys	GCA	1159.38042965773	3664.0056442708	1633.81461954154	810.455929038399
chr17.trna515	Ile	TAT	3166.15303165159	1454.7455643556	6107.55158550999	3580.87487339158
chr17.trna719	Glu	CTC	96.8350681418604	82.1357682439637	341.641415944901	190.815993930308
chr17.trna81	Lys	CTT	1580.37131082842	1003.32975112633	336.961396548395	434.260490973544
chr17.trna82	Pro	CGG	3113.86314062957	795.111852803371	418.784014176487	142.567052396605
chr17.trna83	Lys	CTT	5558.14159962479	7890.8518447223	8346.97649221441	4154.05140232667
chr17.trna993	Arg	CCG	4047.37476070916	3763.23874136825	6237.36824793988	3715.85010504476
chr17.trna994	Arg	CCT	7177.94454680974	5383.45115604369	8575.23404314624	3906.33946959095
chr17.trna995	Pro	TGG	5812.26452447631	7336.21262444142	12758.2103462393	3913.83203158034
chr17.trna997	Pro	TGG	193.799404274857	39.7204246232804	228.677656646141	0
chr17.trna999	Lys	CTT	1874.96110873174	1058.80093676898	298.918471393092	307.912866988555
chr19.trna106	Phe	GAA	1931.16552993105	20.9171557581452	299.822626367981	1929.92564436827
chr19.trna107	Lys	TTT	3108.54842057052	2237.09507822457	4965.6085120569	5284.74545547906
chr19.trna108	Phe	GAA	657.847910742191	423.312257128199	186.59800587696	147.193604928965
chr19.trna109	Val	TAC	5645.37472536445	5449.20748824926	7551.6916838526	5040.84454013273
chr19.trna110	Val	TAC	1244.17182641351	1904.61674382445	1691.1360675662	928.657021740437
chr19.trna639	Arg	TCT	3264.50947603484	3499.84562598707	4211.15586993395	2919.19492920571
chr19.trna640	Leu	TAA	2156.26186213088	2999.83116440174	2216.33543268972	2410.34828396932
chr19.trna641	Lys	TTT	3775.86998250988	5177.74630796197	4024.4810878981	4114.15033443579
chr19.trna713	Ser	GCT	1809.05915449415	5028.48994656961	3406.99299060416	1166.03478539056
chr19.trna8	Ala	AGC	3728.45804992397	4834.98282699894	3045.310738584	2561.42694778729
chr2.trna1431	His	GTG	7110.83400897591	6737.59475718719	8647.51280270605	7634.29659985895
chr2.trna1432	His	GTG	6712.76579635432	3603.42922800606	5681.12025508634	8683.24837988017
chr2.trna1509	Ser	GCT	8315.85363625592	4775.30072671745	8198.5281571106	7383.26864167764
chr2.trna1747	Gly	GCC	3479.6100515129	10236.9126010502	5650.29973168131	4447.63275599986
chr2.trna1947	Asn	GTT	4013.39809260227	3641.58791336393	6898.30449928854	7861.20083632963
chr2.trna263	Ala	CGC	3015.38470848757	5587.45890051043	4418.35122377676	3613.73773026386
chr2.trna587	His	GTG	10274.240975712	3210.91145943029	4313.63787862386	8316.83977162853
chr3.trna1	Lys	CTT	0	87.4821951646326	336.961396548395	13.4034553223243
chr3.trna1026	Leu	CAG	15.5016126422372	580.369828645805	1022.13345393109	9.62566120783688
chr3.trna1040	Arg	ACG	2488.12880243012	1125.36597617547	977.362039364326	1847.72160554793
chr3.trna2	Lys	CTT	32.6897007014566	39.1763092174821	413.95140183389	5.47212246746892
chr3.trna27	Tyr	GTA	2709.53696917095	1913.29383101864	1209.42371412169	2834.94555054791
chr3.trna28	Tyr	GTA	5826.9765289929	6014.44145258681	7952.67432625786	5607.45287370993
chr3.trna284	Val	CAC	726.51269307423	45.6478836483423	226.449240982041	90.6890733678863
chr3.trna286	Glu	TTC	653.224973540661	70.1844728400914	190.106357530347	16.644372505218
chr3.trna287	Gly	CCC	600.776674223305	64.5191142399126	77.2994895705263	41.9123512557158
chr3.trna289	Asn	GTT	2114.13243452063	61.9034744734297	184.076411202947	306.60352891898
chr3.trna29	Ala	AGC	4320.92655926325	4242.13716607538	6201.13363273435	6856.27952545786
chr3.trna291	His	GTG	960.215264522064	79.4408492465609	303.986829511981	704.545973616131
chr3.trna292	Lys	CTT	2272.82844543015	2970.35109959289	3116.87581402016	45.0065849334445
chr3.trna293	His	GTG	576.855924797561	45.1102626180861	152.451771097427	0
chr3.trna294	Asn	GTT	1010.50519104645	82.5379659645729	185.860284531782	193.24185672128
chr3.trna295	His	GTG	1282.47936525209	39.7204246232804	153.3684837803	140.073686309394
chr3.trna297	Gln	CTG	949.354474809319	75.5743108348971	344.391553993521	301.778477298428
chr3.trna298	Asn	GTT	4001.77458754645	5028.54523124293	2116.84498300059	3622.69910095078
chr3.trna303	Glu	CTC	3254.70272280649	8326.41174211841	9182.92742691279	2227.71326558192
chr3.trna48	Val	AAC	7667.27007975768	8717.7147730538	7476.50998851689	6634.8781090229
chr3.trna628	Arg	TCT	3220.19294104411	4636.83315795186	5232.32205246585	6252.36366520951
chr3.trna745	Glu	CTC	6486.34690305659	9215.25897840074	10478.7674812409	6532.90295126045
chr3.trna746	Gly	TCC	7766.14159704455	12271.5069579185	9671.52033785787	8321.26511180897
chr3.trna747	His	GTG	1902.25779526864	869.514544224007	3195.07020426585	2826.72098094269
chr3.trna748	Lys	CTT	5581.23015193234	7318.92333955689	5269.95191329933	4899.85626852103
chr3.trna749	His	GTG	448.564779553058	48.9768010297498	113.880471981634	55.4812416840598
chr3.trna750	Asn	GTT	1089.86209110474	106.934494829227	110.802621387535	244.251408334878
chr3.trna751	His	GTG	1287.67157490223	60.928096433622	76.2258855487135	127.730754928976
chr3.trna752	Gly	CCC	1953.53434983401	110.264732669521	580.210983843503	58.7911515426974
chr3.trna753	Gln	CTG	1690.3706419899	91.3921446504331	343.474841310647	517.593927872278
chr3.trna754	Glu	TTC	640.24444941531	63.6230154310249	114.797184664507	42.5769183096588
chr3.trna755	Gly	CCC	626.796286779937	30.8931193184562	153.669355011942	68.2101441841629
chr3.trna756	Gln	CTG	879.865282936027	76.7459302491581	114.797184664507	12.3429313804176
chr3.trna757	Asn	GTT	283.537617111227	73.5317618934134	147.439516295241	33.0558188692457
chr3.trna792	Met	CAT	8046.73517091486	9827.46996299562	6482.86712237214	9583.03568760704
chr3.trna878	Gly	GCC	340.58054865699	2165.13300703087	1976.24991675853	25.0335509687343
chr3.trna92	Pro	TGG	4735.35381081722	7729.90201243143	3697.41380545404	730.288824593504
chr3.trna93	Pro	AGG	4031.80582155578	5731.22612552578	3243.72534289325	547.951813857158
chr4.trna16	Ser	AGA	3042.88495662658	4355.75434290842	3955.31205263744	2871.38768027799
chr4.trna1691	His	GTG	243.904585565455	96.7819826452388	267.248955761934	27.1792288480464
chr5.trna1044	Asn	GTT	6369.76571739458	11896.9800672717	16432.6140669365	5489.18311378277
chr5.trna109	Tyr	GTA	4129.11503935015	2507.73163891901	4902.06704746351	6225.73294075551
chr5.trna110	Ala	AGC	6930.21301610529	3573.48190707938	4131.3766235649	8360.18530978353
chr5.trna1315	Asp	GTC	7054.28822134335	6845.62467489854	3888.43687566726	6503.79174831917
chr5.trna1316	Phe	GAA	4600.36795709182	6297.33443497122	6427.5828737164	8373.45897618687
chr5.trna1317	Asp	GTC	4148.15774993891	6079.10189055996	7512.37493362121	5818.69710717817
chr5.trna1318	Ala	TGC	7398.01894718403	9738.88931625021	8804.54813721784	8588.62436762177
chr5.trna703	Ala	TGC	4033.49346877544	6038.56152669129	2171.06266911402	6570.99642610545
chr6.trna1011	Cys	GCA	10.0816000984798	90.2205252361722	266.332243079061	31.4806699728468
chr6.trna1014	Cys	GCA	32.8409051205094	63.6230154310249	228.677656646141	121.059846772603
chr6.trna1016	Cys	GCA	10.0816000984798	51.6717200271527	304.903542194854	0
chr6.trna1017	Cys	GCA	12.6777049235499	96.7819826452388	380.212715060694	6.7948072120116
chr6.trna1020	Cys	GCA	0	51.6717200271527	303.986829511981	0
chr6.trna1023	Cys	GCA	17.8699145736902	45.1102626180861	342.558128627774	5.54812416840598
chr6.trna1024	Cys	GCA	10.0816000984798	60.928096433622	304.903542194854	5.54812416840598
chr6.trna1029	Cys	GCA	15.5766289504207	108.733278049111	381.129427743567	5.54812416840598
chr6.trna107	Arg	CCT	6730.96060476425	11194.7218666123	7281.77458786593	8419.32856088911
chr6.trna157	Cys	GCA	1384.33309183342	5346.79311394223	3243.72534289325	5345.48817265314
chr6.trna162	Cys	GCA	10.3844193002805	45.1102626180861	266.332243079061	39.522160228464
chr6.trna174	Cys	GCA	12.6777049235499	70.1844728400914	417.867301493614	13.5896144240232
chr6.trna181	Cys	GCA	10.0816000984798	51.6717200271527	344.391553993521	6.7948072120116
chr6.trna182	Cys	GCA	12.6777049235499	60.928096433622	266.332243079061	27.1792288480464
chr6.trna317	Gly	CCC	4726.4467713312	9307.74277930424	6021.92319346817	5235.36122353389
chr6.trna46	Pro	AGG	622.548086052284	3083.31374839936	3352.10553877765	607.173104672034
chr7.trna1217	Thr	AGT	3310.9283016639	2977.86432357329	6709.76840476351	6285.67204705432
chr7.trna158	Ile	TAT	3140.29281653146	2220.496588725	6235.12069629258	4023.01575256107
chr7.trna339	Glu	TTC	2947.66814860555	1682.78746967144	2057.18219713239	6365.96362998571
chr7.trna389	Arg	TCG	5723.97947108052	7797.70678232773	8449.35125300677	6432.84107761094
chr7.trna443	Pro	TGG	3482.81284499133	6097.96632354177	6320.3315117631	5520.72447478199
chr7.trna561	Leu	AAG	2441.13093219751	1221.60284106274	2710.26439760323	3700.96771925904
chr7.trna863	Leu	TAG	7118.08480935325	8714.9036951539	5491.48343332039	6719.48696845033
chr7.trna979	Pro	AGG	2757.4175899807	8879.6861889393	4609.37429398998	6043.67683199561
chr8.trna1013	Leu	CAG	5200.5813159898	3010.19855318583	6108.08871043589	7981.73894742036
chr8.trna416	Leu	CAG	3106.25218269829	2943.62377031908	3471.88974735808	4100.87782148022
chr8.trna562	Gly	GCC	3815.05634947344	1083.51719747421	231.898468711579	1468.50674577561
chr8.trna788	Met	CAT	2143.86166858567	3567.47217721711	2071.56531911923	6767.61816259297
chr8.trna891	Gly	GCC	92.933602977519	506.766166014148	734.809962984556	111.956036323068
chr9.trna1035	Lys	CTT	2486.59177086226	1536.89065427519	974.64957443966	2521.77028351302
chr9.trna342	Gln	CTG	5319.99446842255	4262.39035370979	4381.61335002672	6996.26232049226
chr9.trna783	Arg	ACG	7026.57391284497	3134.91536142297	4128.66415864024	7633.01161776235
