# Supplementary material for: Codon-Driven Translational Efficiency Is Stable across Diverse Mammalian Cell States
Source: PLoS Genet. 2016 May 11;12(5):e1006024. doi: 10.1371/journal.pgen.1006024 (PMC4864286; doi:10.1371/journal.pgen.1006024)
Supplement: S6 Table — (XLSX) [file pgen.1006024.s018.xlsx]

## Sheet: liver-adult-vs-Huh7
gene ID	baseMean	log2FoldChange	lfcSE	stat	pvalue	padj
ENSG00000021852	14803.4	-9.47812	0.238104	-39.8067	0	0
ENSG00000163581	24740.5	-8.2943	0.201545	-41.1536	0	0
ENSG00000145321	83195.7	-9.0732	0.224796	-40.3619	0	0
ENSG00000122194	68545	-8.42141	0.179681	-46.8686	0	0
ENSG00000257017	338070	-14.5825	0.347442	-41.971	0	0
ENSG00000138356	50210.4	-6.9158	0.186287	-37.1244	1.1342e-301	3.03474e-298
ENSG00000159403	20405	-10.6432	0.304699	-34.9301	2.59905e-267	5.96073e-264
ENSG00000110169	45092.4	-6.39284	0.18497	-34.5616	9.55646e-262	1.91774e-258
ENSG00000182326	55162.7	-9.73906	0.285411	-34.1229	3.36985e-255	6.01106e-252
ENSG00000055957	29990.5	-9.96482	0.293684	-33.9304	2.37246e-252	3.80874e-249
ENSG00000113889	41643	-7.23063	0.227785	-31.7433	3.93171e-221	5.73816e-218
ENSG00000025423	15022.8	-8.61605	0.272462	-31.623	1.78471e-219	2.38764e-216
ENSG00000116690	5337.55	-7.8556	0.250137	-31.4052	1.71585e-216	2.11894e-213
ENSG00000157131	16245.8	-5.84471	0.194612	-30.0327	3.67789e-198	4.21749e-195
ENSG00000145476	7229.1	-4.57102	0.152409	-29.9918	1.256e-197	1.34426e-194
ENSG00000136872	84924	-14.2559	0.479903	-29.7057	6.4719e-194	6.49374e-191
ENSG00000108187	5674.83	-5.67743	0.194048	-29.2579	3.56645e-188	3.36799e-185
ENSG00000080618	13056.2	-5.24552	0.180118	-29.1227	1.85367e-186	1.65327e-183
ENSG00000181019	4592.33	9.31389	0.320314	29.0774	6.94103e-186	5.86481e-183
ENSG00000187758	14504.5	-9.42426	0.327533	-28.7735	4.60915e-182	3.69977e-179
ENSG00000196616	85110.4	-14.4709	0.507689	-28.5036	1.05844e-178	8.09155e-176
ENSG00000075239	11283.8	-4.15658	0.148408	-28.0078	1.30564e-172	9.5276e-170
ENSG00000149131	11897.6	-5.89538	0.210714	-27.9781	3.00074e-172	2.09452e-169
ENSG00000113600	37328.6	-13.1919	0.472341	-27.9288	1.19429e-171	7.98879e-169
ENSG00000039537	26052.1	-11.5927	0.424706	-27.2959	4.75074e-164	3.05074e-161
ENSG00000106538	3598.2	-6.71255	0.247054	-27.1704	1.45213e-162	8.96635e-160
ENSG00000106565	6637.54	-6.34305	0.235468	-26.938	7.88789e-160	4.69008e-157
ENSG00000139209	17518.8	-5.03229	0.190023	-26.4826	1.53965e-154	8.82768e-152
ENSG00000197142	4783.74	-4.82235	0.182138	-26.4763	1.81692e-154	1.00582e-151
ENSG00000137561	4131.59	-8.79113	0.333565	-26.3551	4.48826e-153	2.40182e-150
ENSG00000170509	13080.3	-9.7725	0.371393	-26.3131	1.35703e-152	7.02768e-150
ENSG00000196620	9381.13	-10.1849	0.391303	-26.0282	2.37298e-149	1.19049e-146
ENSG00000140284	5784.36	-9.05685	0.34961	-25.9056	5.75908e-148	2.80171e-145
ENSG00000198948	2538.5	-7.37906	0.286125	-25.7896	1.15999e-146	5.47722e-144
ENSG00000047457	136384	-7.04315	0.275004	-25.611	1.14939e-144	5.27208e-142
ENSG00000073734	5869.67	-8.82635	0.352402	-25.0462	1.91911e-138	8.55815e-136
ENSG00000138115	26541.7	-11.9791	0.478965	-25.0103	4.72481e-138	2.05006e-135
ENSG00000171234	18612.2	-10.0501	0.405484	-24.7853	1.29006e-135	5.45016e-133
ENSG00000129596	4662.53	-4.9772	0.200871	-24.7782	1.54178e-135	6.34662e-133
ENSG00000164406	2903.99	-6.39815	0.264231	-24.2142	1.57746e-129	6.33114e-127
ENSG00000183044	9657.19	-4.5578	0.188585	-24.1684	4.78681e-129	1.87433e-126
ENSG00000130649	54465.8	-11.7843	0.4879	-24.1532	6.91288e-129	2.64237e-126
ENSG00000100342	2662.38	-8.83506	0.366322	-24.1183	1.60661e-128	5.99826e-126
ENSG00000261701	5391.89	-8.25598	0.342546	-24.1018	2.39159e-128	8.72603e-126
ENSG00000017427	4728.15	-9.96486	0.414185	-24.059	6.72338e-128	2.3986e-125
ENSG00000002933	3477.89	-8.11595	0.33929	-23.9204	1.87817e-126	6.55482e-124
ENSG00000163993	2287.34	9.86612	0.414721	23.7898	4.26022e-125	1.45518e-122
ENSG00000134538	11764.2	-9.34549	0.393393	-23.7561	9.50107e-125	3.17771e-122
ENSG00000112964	8242.9	-6.52014	0.274475	-23.7549	9.77092e-125	3.20127e-122
ENSG00000176974	5425.68	-4.85134	0.204531	-23.7194	2.27598e-124	7.30773e-122
ENSG00000125730	240546	-7.28415	0.308533	-23.609	3.11431e-123	9.80336e-121
ENSG00000106327	6926.84	-4.62414	0.196603	-23.5201	2.53866e-122	7.83761e-120
ENSG00000118514	4041.34	-5.53936	0.236466	-23.4256	2.34228e-121	7.0949e-119
ENSG00000134240	21207.7	-9.27678	0.397053	-23.3641	9.91157e-121	2.94667e-118
ENSG00000140526	14186.8	-3.3293	0.142665	-23.3365	1.89041e-120	5.51795e-118
ENSG00000172831	4269.77	-3.456	0.149064	-23.1847	6.50249e-119	1.86413e-116
ENSG00000114771	7924.35	-7.59041	0.327911	-23.1478	1.53038e-118	4.31031e-116
ENSG00000166840	5159.8	-7.57558	0.327472	-23.1335	2.13068e-118	5.89758e-116
ENSG00000070669	3016.95	5.75084	0.249852	23.017	3.15352e-117	8.58079e-115
ENSG00000158104	12034.2	-10.175	0.442657	-22.9862	6.40506e-117	1.71378e-114
ENSG00000139508	1620.87	-6.34396	0.280186	-22.642	1.674e-113	4.40564e-111
ENSG00000137204	2159.21	-7.45407	0.329731	-22.6065	3.73957e-113	9.68307e-111
ENSG00000162267	24112.4	-10.0987	0.448297	-22.5268	2.26983e-112	5.78409e-110
ENSG00000175003	6589.45	-9.7024	0.432177	-22.4501	1.27736e-111	3.20418e-109
ENSG00000170099	4574.41	-4.75463	0.21224	-22.4021	3.75323e-111	9.2699e-109
ENSG00000179761	3671.87	-6.57951	0.298272	-22.0588	7.86873e-108	1.91401e-105
ENSG00000143278	5893.76	-5.43822	0.246773	-22.0374	1.26298e-107	3.02625e-105
ENSG00000244731	2496.82	-8.58674	0.390859	-21.9689	5.71637e-107	1.34957e-104
ENSG00000079557	15477.8	-9.88187	0.452171	-21.8543	7.08052e-106	1.6474e-103
ENSG00000125148	3504.87	-5.5189	0.253171	-21.7991	2.364e-105	5.42166e-103
ENSG00000133169	855.543	7.46388	0.342765	21.7755	3.96132e-105	8.95705e-103
ENSG00000166741	24732	-8.89049	0.408918	-21.7415	8.31874e-105	1.85485e-102
ENSG00000135269	3065.69	3.63039	0.167144	21.7202	1.32276e-104	2.90899e-102
ENSG00000036473	2805.3	-8.58412	0.396582	-21.6452	6.73916e-104	1.46203e-101
ENSG00000106823	1180.75	-5.81763	0.27079	-21.4839	2.19993e-102	4.70902e-100
ENSG00000148677	763.521	7.16804	0.337348	21.2482	3.42392e-100	7.23258e-98
ENSG00000160868	71020	-15.673	0.738121	-21.2336	4.67344e-100	9.74382e-98
ENSG00000091583	88586.7	-6.50609	0.306916	-21.1983	9.90105e-100	2.03784e-97
ENSG00000197444	1807.05	-6.36656	0.300721	-21.171	1.76909e-99	3.59506e-97
ENSG00000159217	1593.36	9.87539	0.466882	21.1518	2.65667e-99	5.33127e-97
ENSG00000151790	20462.4	-11.3837	0.540921	-21.045	2.54321e-98	5.04058e-96
ENSG00000100473	691.103	6.87392	0.328181	20.9455	2.06116e-97	4.03536e-95
ENSG00000154262	9314.83	-7.99416	0.383698	-20.8345	2.10721e-96	4.07581e-94
ENSG00000136231	775.58	6.84724	0.329168	20.8017	4.17963e-96	7.98807e-94
ENSG00000198099	34092.6	-10.7803	0.518491	-20.7917	5.15063e-96	9.72803e-94
ENSG00000198610	4358.56	-7.35189	0.353747	-20.7829	6.17608e-96	1.15292e-93
ENSG00000160862	20106.2	-12.3392	0.594039	-20.7718	7.79292e-96	1.43802e-93
ENSG00000105398	15021.9	-5.41509	0.262865	-20.6003	2.72869e-94	4.97799e-92
ENSG00000164344	4523.42	-6.51112	0.316239	-20.5893	3.42515e-94	6.17836e-92
ENSG00000211452	1659.07	-8.15459	0.398632	-20.4564	5.26585e-93	9.39311e-91
ENSG00000127329	1956.73	-4.45352	0.218832	-20.3514	4.51593e-92	7.96689e-90
ENSG00000115107	2530.81	-4.27805	0.210361	-20.3367	6.09302e-92	1.06323e-89
ENSG00000116017	1759.59	6.02601	0.29843	20.1924	1.1416e-90	1.97067e-88
ENSG00000154153	1488.55	-5.91664	0.293496	-20.1592	2.23386e-90	3.81515e-88
ENSG00000110245	20108.2	-7.07533	0.354007	-19.9864	7.22627e-89	1.22116e-86
ENSG00000123561	3612.24	-9.0502	0.454621	-19.9071	3.53059e-88	5.90418e-86
ENSG00000170458	2743.72	-8.84441	0.444565	-19.8945	4.53892e-88	7.51215e-86
ENSG00000172340	5862.69	-3.19088	0.161307	-19.7814	4.30373e-87	7.05022e-85
ENSG00000138496	2682.07	-4.1408	0.20983	-19.7341	1.09857e-86	1.78145e-84
ENSG00000118520	11815.6	-6.26873	0.317716	-19.7306	1.17769e-86	1.89066e-84
ENSG00000172456	1548.93	-3.87935	0.197044	-19.6877	2.74663e-86	4.36578e-84
ENSG00000172482	8441.84	-9.92964	0.504696	-19.6745	3.56708e-86	5.61431e-84
ENSG00000142089	1742.9	-5.10337	0.260615	-19.582	2.20067e-85	3.43005e-83
ENSG00000172497	1626.06	-4.00062	0.204347	-19.5776	2.40162e-85	3.70727e-83
ENSG00000156218	1304.05	-6.73274	0.345296	-19.4984	1.13162e-84	1.73019e-82
ENSG00000137393	981.239	-7.55728	0.389169	-19.419	5.33181e-84	8.07518e-82
ENSG00000137285	463.076	6.35394	0.328101	19.3658	1.5005e-83	2.2513e-81
ENSG00000109181	9227.33	-9.67892	0.501264	-19.309	4.50981e-83	6.70375e-81
ENSG00000000971	88854.9	-5.48086	0.284053	-19.2952	5.89266e-83	8.67897e-81
ENSG00000080503	2423.61	-4.94036	0.256493	-19.2612	1.13716e-82	1.65963e-80
ENSG00000135636	625.59	-4.75641	0.247843	-19.1912	4.37988e-82	6.33465e-80
ENSG00000143149	3303.38	-3.37569	0.176203	-19.1579	8.31244e-82	1.1915e-79
ENSG00000141753	5852.82	-7.3632	0.385691	-19.0909	3.00521e-81	4.26953e-79
ENSG00000113905	31620.4	-14.1901	0.7434	-19.0881	3.16898e-81	4.4627e-79
ENSG00000229314	80598.2	-5.29145	0.277505	-19.0679	4.66302e-81	6.50957e-79
ENSG00000133134	481.556	6.79581	0.357133	19.0288	9.85441e-81	1.36382e-78
ENSG00000123838	32506	-8.79946	0.46593	-18.8858	1.49288e-79	2.04844e-77
ENSG00000167588	1408.77	-7.53084	0.399242	-18.8629	2.304e-79	3.13461e-77
ENSG00000156110	2330.78	-2.96573	0.157697	-18.8065	6.67588e-79	9.00627e-77
ENSG00000147647	7566.19	-12.3015	0.655241	-18.7741	1.23113e-78	1.64705e-76
ENSG00000182871	8685.13	-2.77071	0.14808	-18.7109	4.03236e-78	5.35004e-76
ENSG00000196562	1017.76	-6.21155	0.332062	-18.706	4.42307e-78	5.82033e-76
ENSG00000132855	19969.8	-3.54847	0.189707	-18.705	4.50755e-78	5.88327e-76
ENSG00000187840	1375.17	4.06704	0.217495	18.6995	5.00012e-78	6.47355e-76
ENSG00000183837	417.715	6.64719	0.356278	18.6573	1.10124e-77	1.41435e-75
ENSG00000086205	756.648	-6.12168	0.328188	-18.6529	1.19524e-77	1.52289e-75
ENSG00000167711	8516.82	-2.63141	0.141146	-18.6432	1.4352e-77	1.81422e-75
ENSG00000168610	7798.09	-3.67478	0.197155	-18.639	1.55101e-77	1.9453e-75
ENSG00000248144	12882.8	-13.3576	0.717987	-18.6043	2.96584e-77	3.69098e-75
ENSG00000021826	77706	-9.77224	0.527093	-18.5399	9.84314e-77	1.21555e-74
ENSG00000099377	527.063	-4.99373	0.269509	-18.529	1.20466e-76	1.47631e-74
ENSG00000148702	7244.28	-4.35198	0.234952	-18.5228	1.35112e-76	1.64325e-74
ENSG00000091831	1843.78	-9.47541	0.512048	-18.5049	1.88436e-76	2.27455e-74
ENSG00000256043	1943.79	-4.25398	0.231874	-18.3461	3.54706e-75	4.2496e-73
ENSG00000169136	2178.54	-4.42442	0.241605	-18.3126	6.5654e-75	7.80748e-73
ENSG00000169554	1246.1	-5.90361	0.322609	-18.2996	8.34339e-75	9.84888e-73
ENSG00000117601	34836.8	-4.50945	0.246794	-18.2722	1.37878e-74	1.61568e-72
ENSG00000065413	1013.16	-3.88482	0.212963	-18.2417	2.40746e-74	2.80067e-72
ENSG00000175832	577.598	7.1845	0.397012	18.0964	3.40011e-73	3.927e-71
ENSG00000005421	7306.83	-5.45246	0.302951	-17.9978	2.02642e-72	2.32373e-70
ENSG00000112299	12495.8	-9.75811	0.542911	-17.9737	3.13094e-72	3.56483e-70
ENSG00000156096	14743.3	-3.27623	0.18241	-17.9608	3.94905e-72	4.46466e-70
ENSG00000162654	876.621	-7.66529	0.427326	-17.9378	5.97767e-72	6.71087e-70
ENSG00000163840	3101.59	-2.77756	0.154958	-17.9246	7.57583e-72	8.446e-70
ENSG00000111713	4774.59	-11.1238	0.621777	-17.8903	1.40265e-71	1.55298e-69
ENSG00000183747	9256.91	-9.06972	0.507393	-17.8751	1.84281e-71	2.02633e-69
ENSG00000135218	1345.83	-6.11185	0.343329	-17.8018	6.84864e-71	7.47946e-69
ENSG00000123843	4437.53	-4.63658	0.260647	-17.7888	8.63712e-71	9.36894e-69
ENSG00000106034	2662.57	-8.35553	0.470462	-17.7602	1.43595e-70	1.54716e-68
ENSG00000185010	1303.14	-4.74189	0.267152	-17.7498	1.72968e-70	1.85121e-68
ENSG00000206557	1778.34	11.1447	0.628599	17.7294	2.4854e-70	2.64243e-68
ENSG00000160282	3677.25	-7.64187	0.431927	-17.6925	4.79239e-70	5.06164e-68
ENSG00000151224	20657.7	-7.67979	0.43433	-17.6819	5.78011e-70	6.06496e-68
ENSG00000165471	5920.03	-6.34441	0.358837	-17.6805	5.92922e-70	6.18102e-68
ENSG00000064042	921.13	-4.39626	0.24879	-17.6706	7.06407e-70	7.27439e-68
ENSG00000130829	812.447	8.71787	0.493356	17.6706	7.06867e-70	7.27439e-68
ENSG00000138030	1858.28	-4.58941	0.261034	-17.5817	3.40176e-69	3.47846e-67
ENSG00000131482	7184.32	-12.1868	0.69415	-17.5565	5.30674e-69	5.39205e-67
ENSG00000136881	14082.7	-9.04419	0.517051	-17.4919	1.653e-68	1.66901e-66
ENSG00000243649	10144.3	-6.75906	0.386424	-17.4913	1.66905e-68	1.67468e-66
ENSG00000114378	1284.32	-6.99718	0.400768	-17.4594	2.91792e-68	2.90959e-66
ENSG00000165475	1414.72	-5.01835	0.287496	-17.4554	3.13307e-68	3.10483e-66
ENSG00000116171	16009.2	-3.6313	0.208333	-17.4303	4.86111e-68	4.78775e-66
ENSG00000140093	11822.7	-5.59651	0.322546	-17.3511	1.9365e-67	1.89564e-65
ENSG00000108828	1638.57	3.13755	0.180863	17.3477	2.05454e-67	1.999e-65
ENSG00000169903	5391.96	-6.3474	0.365927	-17.3461	2.11117e-67	2.04173e-65
ENSG00000109072	30365.9	-2.97881	0.171863	-17.3325	2.67419e-67	2.57074e-65
ENSG00000171004	461.913	7.89035	0.455517	17.3217	3.22427e-67	3.0811e-65
ENSG00000244414	15045.4	-10.8059	0.625204	-17.2837	6.23999e-67	5.92762e-65
ENSG00000115363	1317.66	-3.36171	0.194865	-17.2515	1.09064e-66	1.02994e-64
ENSG00000177732	381.475	4.06673	0.235881	17.2406	1.3172e-66	1.23662e-64
ENSG00000165140	3468.13	-8.46581	0.49208	-17.2041	2.47182e-66	2.30713e-64
ENSG00000128591	753.641	5.34725	0.311376	17.173	4.23278e-66	3.92792e-64
ENSG00000166173	669.239	4.62649	0.269617	17.1595	5.33754e-66	4.92465e-64
ENSG00000038945	901.493	-6.71674	0.395181	-16.9966	8.70282e-65	7.98371e-63
ENSG00000166825	4117.49	-2.67805	0.157786	-16.9727	1.30847e-64	1.19353e-62
ENSG00000125551	1446.85	-7.32876	0.432299	-16.953	1.82968e-64	1.65953e-62
ENSG00000162817	1818.15	-2.56958	0.151744	-16.9336	2.542e-64	2.29265e-62
ENSG00000143341	1745.27	-7.32644	0.433548	-16.8988	4.58945e-64	4.11614e-62
ENSG00000079308	2118.69	-5.16627	0.30602	-16.8821	6.09463e-64	5.43574e-62
ENSG00000136011	1598.04	-9.07278	0.539071	-16.8304	1.46086e-63	1.29573e-61
ENSG00000147862	3296.1	-5.3794	0.32056	-16.7812	3.34794e-63	2.95317e-61
ENSG00000186910	1930.01	-8.00069	0.479069	-16.7005	1.29937e-62	1.1399e-60
ENSG00000174669	396.078	6.19232	0.371251	16.6796	1.84408e-62	1.60896e-60
ENSG00000105186	1378.25	3.08607	0.185105	16.672	2.09405e-62	1.81718e-60
ENSG00000146733	1543.09	3.86689	0.231981	16.669	2.20203e-62	1.90061e-60
ENSG00000110243	4159.48	-9.30972	0.55916	-16.6495	3.05379e-62	2.62169e-60
ENSG00000187045	673.389	-5.38718	0.323934	-16.6305	4.19268e-62	3.58028e-60
ENSG00000137700	1671.39	-2.72068	0.164262	-16.563	1.28914e-61	1.09502e-59
ENSG00000090861	7725.11	2.24816	0.135848	16.5491	1.62513e-61	1.37315e-59
ENSG00000139547	3832.36	-8.02294	0.486375	-16.4954	3.96069e-61	3.32905e-59
ENSG00000113249	455.037	6.64868	0.403408	16.4813	5.00111e-61	4.18166e-59
ENSG00000072080	2442.84	-8.96942	0.544558	-16.471	5.92765e-61	4.9307e-59
ENSG00000166508	2542.25	3.59816	0.218493	16.4681	6.2217e-61	5.14861e-59
ENSG00000115604	429.984	-4.64861	0.283356	-16.4055	1.7458e-60	1.43729e-58
ENSG00000141485	5694.51	-3.70931	0.226625	-16.3676	3.25669e-60	2.66749e-58
ENSG00000066468	1058.8	-6.65326	0.40684	-16.3535	4.105e-60	3.34526e-58
ENSG00000135838	464.829	-5.73131	0.350965	-16.3301	6.02485e-60	4.885e-58
ENSG00000152229	526.56	-5.53098	0.339007	-16.3152	7.69353e-60	6.20663e-58
ENSG00000101255	2744.91	3.69125	0.226644	16.2866	1.22932e-59	9.86774e-58
ENSG00000174684	930.824	3.31694	0.203977	16.2614	1.85495e-59	1.48156e-57
ENSG00000213512	1074.9	-8.53147	0.526514	-16.2037	4.74834e-59	3.77376e-57
ENSG00000100024	2758	-6.01464	0.37203	-16.1671	8.60771e-59	6.8073e-57
ENSG00000112818	1004.49	10.3293	0.639786	16.1449	1.23275e-58	9.70125e-57
ENSG00000136052	5429.97	-3.49732	0.216823	-16.1299	1.57362e-58	1.23233e-56
ENSG00000205403	21451.8	-6.04603	0.375238	-16.1125	2.0841e-58	1.62418e-56
ENSG00000139178	3790.78	-3.53503	0.219624	-16.0958	2.73119e-58	2.11819e-56
ENSG00000007933	10646.2	-13.4389	0.835282	-16.089	3.0453e-58	2.35045e-56
ENSG00000120875	540.701	4.35693	0.271135	16.0692	4.19271e-58	3.22056e-56
ENSG00000187889	1693.09	-6.7161	0.417955	-16.0689	4.21315e-58	3.22086e-56
ENSG00000019991	2353.36	-10.6676	0.665073	-16.0398	6.7368e-58	5.12571e-56
ENSG00000188419	683.761	-7.38669	0.460735	-16.0324	7.58694e-58	5.74532e-56
ENSG00000197249	186083	-4.54114	0.283364	-16.0258	8.4384e-58	6.3601e-56
ENSG00000100652	2326.95	-9.27492	0.579475	-16.0057	1.16556e-57	8.74391e-56
ENSG00000129480	1292.94	2.82528	0.176702	15.9889	1.52634e-57	1.13972e-55
ENSG00000141338	4091.22	-8.74401	0.54729	-15.9769	1.85067e-57	1.37549e-55
ENSG00000197496	1151.37	-6.06723	0.379874	-15.9717	2.0119e-57	1.48844e-55
ENSG00000075275	589.281	3.76215	0.235738	15.959	2.46703e-57	1.81677e-55
ENSG00000081051	11381.7	7.82913	0.493579	15.8619	1.16229e-56	8.52031e-55
ENSG00000171236	9540.72	-6.70861	0.424476	-15.8045	2.89888e-56	2.11539e-54
ENSG00000076258	998.447	-5.51825	0.350544	-15.742	7.80023e-56	5.66628e-54
ENSG00000110651	2843.42	-4.10546	0.260839	-15.7395	8.1119e-56	5.86615e-54
ENSG00000224389	3489.33	-10.099	0.64203	-15.7297	9.46395e-56	6.81319e-54
ENSG00000183549	4764.57	-11.9177	0.757759	-15.7275	9.79599e-56	7.02075e-54
ENSG00000154822	493.382	-5.85553	0.372476	-15.7205	1.09378e-55	7.80422e-54
ENSG00000182463	1208.91	-2.89956	0.18482	-15.6885	1.81197e-55	1.28714e-53
ENSG00000156113	563.312	-3.79909	0.242175	-15.6874	1.84568e-55	1.30531e-53
ENSG00000143819	5608.39	-5.78662	0.369187	-15.6739	2.27983e-55	1.60528e-53
ENSG00000140479	6437.54	-3.05179	0.194846	-15.6626	2.72594e-55	1.91101e-53
ENSG00000106688	3111.53	-7.83692	0.501415	-15.6296	4.5766e-55	3.19447e-53
ENSG00000126838	1489.72	-9.12991	0.584227	-15.6273	4.74302e-55	3.2963e-53
ENSG00000110090	3614.84	-3.07057	0.196539	-15.6232	5.05965e-55	3.50119e-53
ENSG00000165795	1988.62	-5.1921	0.333099	-15.5873	8.8853e-55	6.12209e-53
ENSG00000173207	1011.52	2.82778	0.18172	15.5612	1.33508e-54	9.15957e-53
ENSG00000133863	274.996	6.4678	0.415993	15.5478	1.64548e-54	1.12411e-52
ENSG00000084674	638426	-2.66486	0.171553	-15.5338	2.04913e-54	1.39393e-52
ENSG00000134365	2769.68	-7.52567	0.484688	-15.5268	2.28446e-54	1.54746e-52
ENSG00000114166	1691.73	-3.16659	0.20483	-15.4596	6.49812e-54	4.38323e-52
ENSG00000128294	755.68	-4.08996	0.264813	-15.4447	8.19193e-54	5.50264e-52
ENSG00000003137	227.501	5.22343	0.338438	15.4339	9.67865e-54	6.47421e-52
ENSG00000121410	737.109	-5.83544	0.378234	-15.4281	1.0592e-53	7.0558e-52
ENSG00000175197	1247.03	2.90721	0.188663	15.4095	1.41194e-53	9.36667e-52
ENSG00000162599	4108.13	-3.75344	0.243707	-15.4014	1.60074e-53	1.05754e-51
ENSG00000166347	10034.5	-4.56594	0.297323	-15.3568	3.18721e-53	2.09703e-51
ENSG00000010327	1861.8	-8.96781	0.584356	-15.3465	3.7395e-53	2.45037e-51
ENSG00000132849	1892.16	-4.52986	0.295223	-15.3438	3.89511e-53	2.54196e-51
ENSG00000090512	750.804	-7.42905	0.484493	-15.3336	4.55708e-53	2.96192e-51
ENSG00000164089	1582.16	-8.09779	0.528521	-15.3216	5.48436e-53	3.55024e-51
ENSG00000125246	579.141	-4.79959	0.31347	-15.3112	6.43939e-53	4.15172e-51
ENSG00000131781	12377.5	-5.15556	0.336794	-15.3078	6.78497e-53	4.35704e-51
ENSG00000117791	2229.92	-4.43229	0.290969	-15.2329	2.13931e-52	1.36831e-50
ENSG00000176919	669.625	-7.4879	0.493216	-15.1818	4.66823e-52	2.97396e-50
ENSG00000151611	1100.1	-3.91783	0.258445	-15.1592	6.58491e-52	4.17842e-50
ENSG00000166148	5456.77	-7.62974	0.505157	-15.1037	1.53084e-51	9.67564e-50
ENSG00000204525	3454.8	-10.3906	0.688737	-15.0864	1.98859e-51	1.25195e-49
ENSG00000183281	1385.72	-5.01817	0.332866	-15.0756	2.34215e-51	1.46878e-49
ENSG00000149289	624.62	-3.82182	0.253666	-15.0664	2.69535e-51	1.6837e-49
ENSG00000187193	2726.7	-7.27208	0.483728	-15.0334	4.43509e-51	2.75973e-49
ENSG00000184588	455.869	-6.45823	0.42973	-15.0286	4.7725e-51	2.95822e-49
ENSG00000198848	16050.9	-14.4923	0.964482	-15.026	4.96094e-51	3.06319e-49
ENSG00000163285	217.962	6.05551	0.403295	15.0151	5.84871e-51	3.59752e-49
ENSG00000145826	1512.64	-9.28667	0.618648	-15.0112	6.19881e-51	3.79831e-49
ENSG00000171766	31529.1	-5.26184	0.35117	-14.9837	9.38069e-51	5.72615e-49
ENSG00000125845	1411.07	4.39413	0.294422	14.9246	2.28009e-50	1.38654e-48
ENSG00000134389	5767.99	-10.1339	0.67917	-14.921	2.40587e-50	1.4575e-48
ENSG00000135525	873.55	-8.21553	0.550663	-14.9193	2.46725e-50	1.48907e-48
ENSG00000095585	834.743	-7.1221	0.477796	-14.9062	3.0059e-50	1.80737e-48
ENSG00000134184	1733.62	-4.4698	0.299958	-14.9015	3.22501e-50	1.93188e-48
ENSG00000151726	45105.8	-4.49969	0.30205	-14.8972	3.43853e-50	2.05212e-48
ENSG00000161267	2096.38	-5.92264	0.39796	-14.8825	4.2808e-50	2.54533e-48
ENSG00000138772	450.951	3.5104	0.235878	14.8822	4.29834e-50	2.54633e-48
ENSG00000214078	1644.54	2.2453	0.150905	14.8789	4.51925e-50	2.66735e-48
ENSG00000182492	734.254	-5.39524	0.362697	-14.8753	4.76519e-50	2.80221e-48
ENSG00000145692	16139.7	-8.77496	0.590292	-14.8655	5.52307e-50	3.23604e-48
ENSG00000182973	2012.45	2.58515	0.174154	14.844	7.60508e-50	4.43971e-48
ENSG00000083807	3590.69	-7.09641	0.478444	-14.8323	9.06291e-50	5.27159e-48
ENSG00000174547	1152.57	3.01029	0.203091	14.8224	1.05038e-49	6.08764e-48
ENSG00000168234	3714.71	-2.88825	0.195146	-14.8004	1.45542e-49	8.40478e-48
ENSG00000132541	8338.67	-4.60351	0.311367	-14.7848	1.83491e-49	1.05583e-47
ENSG00000125885	793.785	3.09112	0.210156	14.7087	5.66847e-49	3.25006e-47
ENSG00000109881	307.145	3.59107	0.24452	14.6862	7.90036e-49	4.51361e-47
ENSG00000007062	2951.26	5.87687	0.400225	14.6839	8.17252e-49	4.65254e-47
ENSG00000204387	4244.99	4.20586	0.287708	14.6185	2.1401e-48	1.21404e-46
ENSG00000168496	533.602	2.93093	0.200498	14.6182	2.14893e-48	1.21475e-46
ENSG00000144908	6030.82	-9.27628	0.634935	-14.6098	2.43181e-48	1.36984e-46
ENSG00000057593	2120.74	-2.50908	0.171997	-14.588	3.35088e-48	1.88094e-46
ENSG00000114480	3340.4	-3.74076	0.256514	-14.5831	3.60022e-48	2.01386e-46
ENSG00000165474	604.815	-7.11231	0.488748	-14.5521	5.66328e-48	3.15688e-46
ENSG00000117020	725.47	-6.4828	0.445571	-14.5494	5.8885e-48	3.27107e-46
ENSG00000109794	470.664	-3.92608	0.269942	-14.5442	6.36028e-48	3.52096e-46
ENSG00000113448	2136.28	2.51047	0.172657	14.5402	6.73668e-48	3.71652e-46
ENSG00000095739	1302.95	2.9135	0.200406	14.538	6.96042e-48	3.8268e-46
ENSG00000189067	1488.02	-4.66016	0.320738	-14.5295	7.8798e-48	4.31748e-46
ENSG00000176641	5123.84	-12.3877	0.852632	-14.5288	7.95873e-48	4.3459e-46
ENSG00000023445	1814.27	-7.48218	0.516048	-14.499	1.22956e-47	6.69129e-46
ENSG00000069431	6341.94	-4.64118	0.320216	-14.4939	1.32365e-47	7.17902e-46
ENSG00000164039	1114	-2.66009	0.184196	-14.4417	2.8288e-47	1.52394e-45
ENSG00000126457	2064.34	2.8125	0.194747	14.4418	2.82361e-47	1.52394e-45
ENSG00000184575	10024.6	2.7985	0.193953	14.4288	3.41098e-47	1.83143e-45
ENSG00000153113	6151.38	-1.86443	0.129316	-14.4177	4.006e-47	2.14374e-45
ENSG00000109189	1458.28	2.86196	0.19855	14.4143	4.20609e-47	2.24334e-45
ENSG00000138109	27799.4	-9.0053	0.624943	-14.4098	4.4904e-47	2.38705e-45
ENSG00000136869	1166.7	-8.11412	0.564151	-14.3829	6.62717e-47	3.51131e-45
ENSG00000173905	3822.75	-2.13681	0.148839	-14.3565	9.69889e-47	5.12191e-45
ENSG00000241399	6583.35	-3.29525	0.229675	-14.3475	1.10458e-46	5.81405e-45
ENSG00000130520	995.897	2.49684	0.174067	14.3442	1.15852e-46	6.07807e-45
ENSG00000111339	1349.68	-8.81108	0.61428	-14.3438	1.1656e-46	6.0953e-45
ENSG00000100003	1091.74	-4.963	0.346392	-14.3277	1.46915e-46	7.65772e-45
ENSG00000152078	10207.7	-3.62325	0.253051	-14.3182	1.68309e-46	8.74445e-45
ENSG00000164742	923.433	-7.20931	0.503756	-14.3111	1.86505e-46	9.65856e-45
ENSG00000168672	507.028	-4.23101	0.295653	-14.3107	1.87546e-46	9.68123e-45
ENSG00000182919	4414.35	-2.48777	0.173944	-14.3021	2.12274e-46	1.09226e-44
ENSG00000181350	212.511	5.17892	0.36242	14.2898	2.53233e-46	1.29885e-44
ENSG00000177706	456.662	-3.72222	0.260811	-14.2717	3.28278e-46	1.6784e-44
ENSG00000147202	2079.29	-4.36927	0.306593	-14.251	4.4173e-46	2.25128e-44
ENSG00000100714	7908.79	-3.4253	0.240447	-14.2455	4.77952e-46	2.42818e-44
ENSG00000124610	403.499	5.35341	0.375819	14.2446	4.84086e-46	2.45158e-44
ENSG00000114200	2966.59	-10.8557	0.762379	-14.2392	5.23272e-46	2.6417e-44
ENSG00000095321	1270.84	-2.30992	0.162336	-14.2292	6.03736e-46	3.03836e-44
ENSG00000172932	451.047	3.03164	0.213106	14.226	6.31857e-46	3.16995e-44
ENSG00000175189	734.304	-8.32744	0.586026	-14.21	7.93937e-46	3.97067e-44
ENSG00000108106	406.726	3.88263	0.273423	14.2001	9.15158e-46	4.56271e-44
ENSG00000159423	1569.44	-2.76509	0.194847	-14.1911	1.03988e-45	5.16851e-44
ENSG00000158711	2969.16	-2.42542	0.171326	-14.1567	1.69691e-45	8.40809e-44
ENSG00000179222	764.845	-8.38124	0.593445	-14.123	2.7396e-45	1.35328e-43
ENSG00000177479	3227.24	1.96499	0.139879	14.0478	7.94648e-45	3.91327e-43
ENSG00000234745	5504.12	-10.6335	0.758234	-14.024	1.11128e-44	5.45579e-43
ENSG00000030419	389.715	-5.99036	0.427167	-14.0234	1.12045e-44	5.48404e-43
ENSG00000125144	2644.48	-6.80769	0.485889	-14.0108	1.33889e-44	6.53332e-43
ENSG00000105726	1036.34	2.28806	0.163603	13.9855	1.91196e-44	9.30139e-43
ENSG00000156222	836.157	-8.67511	0.621092	-13.9675	2.46085e-44	1.19355e-42
ENSG00000100852	39859	3.64432	0.261019	13.9619	2.66321e-44	1.2878e-42
ENSG00000169891	863.264	-8.15636	0.584691	-13.9499	3.1519e-44	1.51954e-42
ENSG00000115841	693.826	-2.85746	0.205041	-13.936	3.82546e-44	1.83874e-42
ENSG00000132693	91764.1	-16.9195	1.21524	-13.9227	4.60882e-44	2.20866e-42
ENSG00000143162	2924.38	-4.89489	0.352014	-13.9054	5.87416e-44	2.80666e-42
ENSG00000174851	1442.55	2.19862	0.158145	13.9025	6.1132e-44	2.91221e-42
ENSG00000166881	1107.69	2.28491	0.164461	13.8933	6.9534e-44	3.30266e-42
ENSG00000131507	3234.77	-2.34171	0.168608	-13.8885	7.4407e-44	3.52369e-42
ENSG00000132840	5573.03	-2.84106	0.204706	-13.8787	8.52387e-44	4.02477e-42
ENSG00000116785	9027.12	-12.5687	0.906248	-13.869	9.76873e-44	4.59904e-42
ENSG00000260314	3378.6	-9.66766	0.698421	-13.8422	1.41854e-43	6.65886e-42
ENSG00000240230	508.551	2.58815	0.187789	13.7822	3.26038e-43	1.52601e-41
ENSG00000168509	1852.11	-8.81287	0.639904	-13.7722	3.7475e-43	1.7489e-41
ENSG00000085117	263.397	-4.79892	0.349269	-13.7399	5.85784e-43	2.72585e-41
ENSG00000103569	9918.49	-13.7413	1.0004	-13.7359	6.18976e-43	2.87198e-41
ENSG00000146039	1023.97	-6.19777	0.45139	-13.7304	6.67496e-43	3.08818e-41
ENSG00000164237	2923.64	-6.87359	0.500754	-13.7265	7.04811e-43	3.25145e-41
ENSG00000103876	1734.49	-3.27993	0.239102	-13.7177	7.9551e-43	3.65934e-41
ENSG00000153086	1572.41	-4.13554	0.3015	-13.7165	8.08377e-43	3.70791e-41
ENSG00000244474	1592.63	-10.3952	0.758924	-13.6973	1.05435e-42	4.82239e-41
ENSG00000128965	187.366	5.63596	0.411514	13.6957	1.07753e-42	4.9144e-41
ENSG00000152700	7850.91	-1.83349	0.13388	-13.695	1.08719e-42	4.9444e-41
ENSG00000180061	180.426	5.30909	0.388386	13.6696	1.5419e-42	6.99255e-41
ENSG00000088926	4953.23	-5.28281	0.386913	-13.6538	1.91738e-42	8.67087e-41
ENSG00000197442	1694.83	-9.05165	0.663391	-13.6445	2.1765e-42	9.81502e-41
ENSG00000162482	803.901	-7.202	0.530043	-13.5876	4.74576e-42	2.13413e-40
ENSG00000159164	181.888	5.77695	0.425501	13.5768	5.49639e-42	2.46478e-40
ENSG00000178623	238.909	6.08758	0.448744	13.5658	6.38594e-42	2.85571e-40
ENSG00000171564	450637	-5.21509	0.384469	-13.5644	6.50964e-42	2.90294e-40
ENSG00000145743	745.532	-3.12232	0.230597	-13.5402	9.059e-42	4.02862e-40
ENSG00000019582	4751.92	-7.49529	0.554862	-13.5084	1.39529e-41	6.18785e-40
ENSG00000115267	733.53	-4.84621	0.358835	-13.5054	1.45341e-41	6.42784e-40
ENSG00000119938	1631.39	-3.08688	0.228644	-13.5008	1.54671e-41	6.82166e-40
ENSG00000170537	254.194	5.45913	0.404493	13.4962	1.64602e-41	7.23977e-40
ENSG00000125970	1151.46	2.35016	0.174304	13.4831	1.96569e-41	8.62219e-40
ENSG00000119711	11964.9	-3.77797	0.280252	-13.4806	2.0337e-41	8.89621e-40
ENSG00000115884	5449.9	-2.39326	0.177542	-13.48	2.0513e-41	8.9488e-40
ENSG00000140853	458.527	-6.50525	0.483876	-13.444	3.33713e-41	1.45188e-39
ENSG00000145555	719.639	-8.46606	0.629949	-13.4393	3.55886e-41	1.54416e-39
ENSG00000135447	555.295	-5.97138	0.4444	-13.4369	3.67351e-41	1.58961e-39
ENSG00000168159	1408.78	2.20423	0.164106	13.4317	3.94053e-41	1.70057e-39
ENSG00000151413	1378.21	2.17879	0.16231	13.4236	4.39774e-41	1.8928e-39
ENSG00000124253	28269.1	-15.895	1.1843	-13.4215	4.52742e-41	1.9434e-39
ENSG00000172531	2867.32	2.73211	0.203739	13.4099	5.29199e-41	2.26554e-39
ENSG00000112319	519.219	6.09829	0.455645	13.3839	7.51486e-41	3.20861e-39
ENSG00000137960	801.103	-3.33178	0.249005	-13.3804	7.87307e-41	3.35263e-39
ENSG00000189060	2936.51	1.85716	0.139146	13.3469	1.23462e-40	5.24356e-39
ENSG00000180616	724.508	4.36113	0.327046	13.3349	1.4504e-40	6.14374e-39
ENSG00000128165	245.94	4.71085	0.353547	13.3245	1.66688e-40	7.04212e-39
ENSG00000172817	869.7	-6.8732	0.515955	-13.3213	1.74031e-40	7.33305e-39
ENSG00000081237	2336.05	-11.3526	0.852459	-13.3174	1.83284e-40	7.70274e-39
ENSG00000132703	18849.9	-15.5526	1.16859	-13.3089	2.05405e-40	8.60986e-39
ENSG00000137713	4740.8	-3.00932	0.226152	-13.3066	2.11798e-40	8.85468e-39
ENSG00000039068	3850.32	-2.72012	0.204455	-13.3042	2.18708e-40	9.11985e-39
ENSG00000143164	4547.89	-2.20995	0.166157	-13.3003	2.30481e-40	9.58586e-39
ENSG00000164199	2221.59	3.05163	0.229701	13.2853	2.81874e-40	1.1693e-38
ENSG00000135094	2430.87	-9.39346	0.707177	-13.283	2.90324e-40	1.20125e-38
ENSG00000109511	1079.1	-9.26555	0.698345	-13.2679	3.55524e-40	1.46725e-38
ENSG00000120907	3762.36	-11.9275	0.899614	-13.2584	4.03163e-40	1.65958e-38
ENSG00000156006	546.205	-6.44207	0.486719	-13.2357	5.45755e-40	2.2408e-38
ENSG00000143669	2630.77	-3.42479	0.258805	-13.2331	5.65234e-40	2.31487e-38
ENSG00000111110	1288.26	2.71592	0.205459	13.2188	6.83497e-40	2.79208e-38
ENSG00000116882	3468.1	-10.9729	0.830149	-13.2179	6.91355e-40	2.81701e-38
ENSG00000167165	695.764	-6.9219	0.524341	-13.2011	8.64199e-40	3.51237e-38
ENSG00000101981	18440.2	-15.4951	1.17442	-13.1938	9.51972e-40	3.85933e-38
ENSG00000138670	3604.17	-5.00334	0.379642	-13.1791	1.1574e-39	4.68035e-38
ENSG00000163412	427.991	-4.61546	0.350267	-13.177	1.19039e-39	4.80165e-38
ENSG00000154258	1351.57	-5.20313	0.3954	-13.1591	1.50793e-39	6.06726e-38
ENSG00000171560	554510	-5.11774	0.389057	-13.1542	1.60945e-39	6.45953e-38
ENSG00000132530	1545.6	-8.68705	0.660613	-13.15	1.70201e-39	6.814e-38
ENSG00000101003	495.717	4.67499	0.356422	13.1165	2.65012e-39	1.05833e-37
ENSG00000114541	1352.27	-5.9897	0.457402	-13.0951	3.51396e-39	1.39983e-37
ENSG00000006756	1399.4	-2.60526	0.198974	-13.0934	3.5897e-39	1.42646e-37
ENSG00000169562	1381.99	-3.21151	0.245329	-13.0906	3.72552e-39	1.47678e-37
ENSG00000117595	1263.54	-9.23998	0.706277	-13.0827	4.13692e-39	1.63582e-37
ENSG00000009724	1636.3	-7.41678	0.567543	-13.0682	5.00231e-39	1.97011e-37
ENSG00000162645	911.702	-2.55908	0.195826	-13.0681	5.00689e-39	1.97011e-37
ENSG00000148965	1083.63	-9.89095	0.757986	-13.049	6.44018e-39	2.52789e-37
ENSG00000107562	2963.07	-5.61739	0.430706	-13.0423	7.03176e-39	2.75336e-37
ENSG00000004975	624.716	2.74586	0.210714	13.0312	8.12754e-39	3.17468e-37
ENSG00000171385	1352.48	-10.1655	0.780627	-13.0223	9.14096e-39	3.56187e-37
ENSG00000011007	1521.91	-2.06905	0.159097	-13.005	1.14622e-38	4.45553e-37
ENSG00000170989	418.801	-6.8902	0.529957	-13.0014	1.20084e-38	4.65658e-37
ENSG00000189221	4970.25	-2.98629	0.229842	-12.9928	1.34501e-38	5.20308e-37
ENSG00000111860	706.096	-2.52076	0.194901	-12.9335	2.91261e-38	1.12402e-36
ENSG00000182247	304.905	-5.62053	0.434942	-12.9225	3.36141e-38	1.2941e-36
ENSG00000088899	423.669	3.82969	0.296387	12.9212	3.41595e-38	1.31195e-36
ENSG00000179583	300.63	-5.05068	0.391182	-12.9113	3.88555e-38	1.48875e-36
ENSG00000165828	1043.37	-3.07219	0.238004	-12.9082	4.04807e-38	1.54733e-36
ENSG00000126768	551.134	3.32444	0.257819	12.8945	4.83526e-38	1.84383e-36
ENSG00000118137	47511	-4.21141	0.326694	-12.891	5.05938e-38	1.92472e-36
ENSG00000170627	325.099	7.72667	0.599398	12.8907	5.07605e-38	1.9265e-36
ENSG00000198075	547.361	3.78804	0.294039	12.8828	5.62699e-38	2.13056e-36
ENSG00000175336	3371.85	-11.7331	0.911829	-12.8676	6.84783e-38	2.58671e-36
ENSG00000203727	898.911	-9.63356	0.748978	-12.8623	7.33814e-38	2.76541e-36
ENSG00000135446	2028.24	3.39755	0.264156	12.8619	7.37502e-38	2.7728e-36
ENSG00000140968	678.782	-6.13083	0.476688	-12.8613	7.43019e-38	2.78701e-36
ENSG00000166986	4692.25	3.14071	0.244385	12.8515	8.43869e-38	3.15792e-36
ENSG00000131378	436.871	-5.1516	0.401218	-12.8399	9.79929e-38	3.65855e-36
ENSG00000180210	17164.8	-2.17917	0.169725	-12.8394	9.86177e-38	3.67334e-36
ENSG00000163257	1196.48	1.9757	0.153976	12.8313	1.09535e-37	4.07055e-36
ENSG00000188641	4186.56	-2.38676	0.186025	-12.8304	1.10849e-37	4.10986e-36
ENSG00000166816	555.422	-6.41593	0.50064	-12.8155	1.34349e-37	4.96968e-36
ENSG00000228278	16817.5	-5.06993	0.396072	-12.8005	1.62893e-37	6.0117e-36
ENSG00000155849	744.487	-5.15512	0.402955	-12.7933	1.78789e-37	6.58321e-36
ENSG00000168542	6250.4	-9.31133	0.728017	-12.79	1.86473e-37	6.85044e-36
ENSG00000110697	668.197	3.27761	0.256358	12.7853	1.98126e-37	7.26191e-36
ENSG00000106541	1558.16	12.4778	0.976314	12.7806	2.10529e-37	7.69894e-36
ENSG00000026103	530.337	-7.25027	0.567952	-12.7656	2.55082e-37	9.307e-36
ENSG00000047365	2603.43	-10.3173	0.811571	-12.7128	5.02186e-37	1.82814e-35
ENSG00000173597	2432.86	-4.41878	0.348283	-12.6873	6.95245e-37	2.52522e-35
ENSG00000185201	459.228	-7.6473	0.602814	-12.686	7.07016e-37	2.56218e-35
ENSG00000213190	336.078	4.54941	0.358907	12.6757	8.05895e-37	2.91393e-35
ENSG00000099769	527.222	-8.27988	0.653568	-12.6687	8.81299e-37	3.17941e-35
ENSG00000066813	8358.85	-7.10268	0.560708	-12.6673	8.97075e-37	3.22907e-35
ENSG00000198670	3757.71	-11.8055	0.932147	-12.6649	9.25773e-37	3.32491e-35
ENSG00000118004	490.863	-7.02834	0.555159	-12.6601	9.84314e-37	3.52727e-35
ENSG00000136235	686.415	-4.4408	0.350839	-12.6577	1.01468e-36	3.62798e-35
ENSG00000144668	1498.37	-6.98197	0.552064	-12.647	1.16181e-36	4.14483e-35
ENSG00000169744	680.018	-6.38634	0.505194	-12.6414	1.24871e-36	4.44496e-35
ENSG00000197410	207.243	5.43326	0.430084	12.633	1.38869e-36	4.9323e-35
ENSG00000173193	7722.25	-3.54261	0.280513	-12.629	1.46058e-36	5.17618e-35
ENSG00000136237	2718.37	-2.22058	0.176018	-12.6157	1.73041e-36	6.11895e-35
ENSG00000121858	2178.97	-6.6851	0.531405	-12.5801	2.71806e-36	9.59026e-35
ENSG00000147853	4863.69	-2.6313	0.209397	-12.5661	3.24316e-36	1.14179e-34
ENSG00000196365	2938.6	2.08876	0.166403	12.5525	3.85391e-36	1.35384e-34
ENSG00000100263	350.169	3.41814	0.272584	12.5397	4.52425e-36	1.58586e-34
ENSG00000129988	16614.8	-15.1694	1.21033	-12.5332	4.91136e-36	1.7178e-34
ENSG00000242802	355.839	2.63077	0.210108	12.521	5.73007e-36	1.99979e-34
ENSG00000083799	2051	-2.96106	0.236545	-12.5179	5.95601e-36	2.07414e-34
ENSG00000110887	579.671	-6.19827	0.495197	-12.5168	6.0437e-36	2.10012e-34
ENSG00000182107	293.617	-5.32762	0.425805	-12.5119	6.42846e-36	2.22899e-34
ENSG00000011465	4923.97	-12.7809	1.02175	-12.5087	6.6883e-36	2.31409e-34
ENSG00000143198	645.035	-2.46872	0.197405	-12.5059	6.9325e-36	2.39343e-34
ENSG00000255974	8557.87	-11.488	0.919433	-12.4946	7.98878e-36	2.75219e-34
ENSG00000133687	406.34	-6.83728	0.547641	-12.485	9.01816e-36	3.10016e-34
ENSG00000172432	1539.51	3.22656	0.258495	12.4821	9.34964e-36	3.20725e-34
ENSG00000116584	2023.8	3.32146	0.266504	12.4631	1.18708e-35	4.06341e-34
ENSG00000167772	590.298	-4.66689	0.374689	-12.4554	1.30738e-35	4.46567e-34
ENSG00000133104	806.057	-9.47925	0.761799	-12.4432	1.5221e-35	5.18805e-34
ENSG00000169764	16602.1	-3.12443	0.251145	-12.4408	1.56985e-35	5.33948e-34
ENSG00000104870	1900.56	-1.9089	0.153469	-12.4384	1.61787e-35	5.49119e-34
ENSG00000229117	16473.4	2.06451	0.166055	12.4327	1.73673e-35	5.88216e-34
ENSG00000138207	40543.8	-3.40887	0.274292	-12.4279	1.84519e-35	6.23634e-34
ENSG00000137414	3319.43	-2.87578	0.231426	-12.4263	1.88049e-35	6.3423e-34
ENSG00000163359	1992.89	-10.6286	0.855545	-12.4232	1.95524e-35	6.58059e-34
ENSG00000184999	1474.37	-6.6949	0.53965	-12.406	2.42486e-35	8.14406e-34
ENSG00000127951	2160.32	-11.1773	0.90161	-12.397	2.71258e-35	9.09139e-34
ENSG00000110717	840.407	2.36036	0.190444	12.394	2.8171e-35	9.42204e-34
ENSG00000197601	595.534	-6.28827	0.507661	-12.3868	3.0825e-35	1.02882e-33
ENSG00000198721	2824.84	-2.52098	0.203538	-12.3858	3.11959e-35	1.03904e-33
ENSG00000101974	2936.47	-12.2235	0.987413	-12.3793	3.38295e-35	1.12443e-33
ENSG00000221963	7929.78	-3.39126	0.274909	-12.3359	5.80061e-35	1.92403e-33
ENSG00000189233	806.848	-7.31838	0.593479	-12.3313	6.14298e-35	2.03339e-33
ENSG00000143921	780.744	-6.63043	0.538056	-12.3229	6.81721e-35	2.25192e-33
ENSG00000167323	924.333	-2.1008	0.170528	-12.3194	7.12513e-35	2.34881e-33
ENSG00000171557	388803	-4.95701	0.402443	-12.3173	7.31029e-35	2.4049e-33
ENSG00000132386	9560.28	-2.50727	0.203583	-12.3157	7.45891e-35	2.44878e-33
ENSG00000143627	621.826	-6.41516	0.521175	-12.309	8.09737e-35	2.65296e-33
ENSG00000117226	652.088	-5.25383	0.426866	-12.3079	8.21362e-35	2.68557e-33
ENSG00000132837	6770.72	-4.51998	0.367612	-12.2955	9.57387e-35	3.12396e-33
ENSG00000112297	1261.42	-4.62344	0.37632	-12.2859	1.07795e-34	3.51023e-33
ENSG00000042493	338.519	3.32968	0.271267	12.2745	1.2408e-34	4.03236e-33
ENSG00000175198	3162.42	-3.44071	0.280409	-12.2703	1.30768e-34	4.24112e-33
ENSG00000247315	675.965	2.15401	0.175669	12.2618	1.45287e-34	4.70248e-33
ENSG00000204592	5233.1	-4.48537	0.365822	-12.2611	1.46547e-34	4.73374e-33
ENSG00000152910	355.787	9.43918	0.770294	12.254	1.59912e-34	5.15509e-33
ENSG00000188130	241.238	3.91288	0.319772	12.2365	1.98469e-34	6.3852e-33
ENSG00000102103	1162.98	2.36837	0.193666	12.2291	2.17248e-34	6.9754e-33
ENSG00000197355	257.013	3.75759	0.307397	12.2239	2.3176e-34	7.42649e-33
ENSG00000197943	812.784	-2.92335	0.239542	-12.2039	2.96205e-34	9.47267e-33
ENSG00000241635	1017.48	-10.2284	0.838289	-12.2015	3.05255e-34	9.74267e-33
ENSG00000117010	354.374	-3.24348	0.266102	-12.1889	3.56401e-34	1.13525e-32
ENSG00000139546	447.869	2.78157	0.228561	12.1699	4.49533e-34	1.42907e-32
ENSG00000119969	1064.6	3.33349	0.273972	12.1673	4.64451e-34	1.47358e-32
ENSG00000174744	1058.48	3.20026	0.263097	12.1638	4.84405e-34	1.53385e-32
ENSG00000170185	2676.85	-1.82794	0.150351	-12.1579	5.21062e-34	1.64668e-32
ENSG00000115361	815.761	-8.61215	0.708834	-12.1497	5.75489e-34	1.81511e-32
ENSG00000055163	1349.89	-5.3297	0.439052	-12.1391	6.55366e-34	2.06299e-32
ENSG00000142409	668.292	2.76156	0.227854	12.1199	8.28941e-34	2.60427e-32
ENSG00000172716	399.362	-7.63813	0.631641	-12.0925	1.15689e-33	3.62748e-32
ENSG00000108242	2214.82	-6.52082	0.539482	-12.0872	1.23416e-33	3.86224e-32
ENSG00000156453	466.79	-4.34866	0.360023	-12.0789	1.36611e-33	4.26682e-32
ENSG00000275152	1001.41	-6.38841	0.529031	-12.0757	1.41977e-33	4.42583e-32
ENSG00000166165	559.048	4.8044	0.398029	12.0705	1.51249e-33	4.70571e-32
ENSG00000160113	2048.78	2.4866	0.206047	12.0681	1.55627e-33	4.83256e-32
ENSG00000100697	4947.54	-1.9249	0.159596	-12.0611	1.69423e-33	5.25081e-32
ENSG00000175893	1088.85	-2.15605	0.179049	-12.0417	2.14589e-33	6.63778e-32
ENSG00000137491	3923.7	-2.76476	0.229883	-12.0268	2.56874e-33	7.93048e-32
ENSG00000173762	192.517	5.22039	0.434348	12.0189	2.82638e-33	8.70917e-32
ENSG00000185950	1481.14	-3.83226	0.319217	-12.0052	3.33633e-33	1.02608e-31
ENSG00000137364	1742.7	-2.48979	0.207412	-12.0041	3.38114e-33	1.03787e-31
ENSG00000099834	794.682	-6.6474	0.554078	-11.9972	3.67329e-33	1.1254e-31
ENSG00000113790	9543.43	-4.12825	0.344172	-11.9947	3.78612e-33	1.15776e-31
ENSG00000196569	1716.59	-7.85201	0.654663	-11.994	3.82135e-33	1.16631e-31
ENSG00000128641	20069.4	-2.71752	0.226747	-11.9848	4.26934e-33	1.30057e-31
ENSG00000149948	1141.2	8.42922	0.703507	11.9817	4.4302e-33	1.34702e-31
ENSG00000164096	1990.82	-1.74156	0.145587	-11.9623	5.59751e-33	1.69872e-31
ENSG00000088325	793.22	3.20811	0.268315	11.9565	6.00357e-33	1.81852e-31
ENSG00000123124	5404.67	-2.66817	0.223249	-11.9515	6.37342e-33	1.92691e-31
ENSG00000170681	169.854	4.87596	0.408072	11.9488	6.58937e-33	1.98845e-31
ENSG00000155008	861.914	-10.0077	0.838383	-11.9369	7.6014e-33	2.28955e-31
ENSG00000106665	653.488	3.12064	0.261507	11.9333	7.93516e-33	2.3856e-31
ENSG00000010610	1059.48	-9.78451	0.820082	-11.9311	8.14475e-33	2.44403e-31
ENSG00000167601	626.604	-8.25438	0.692404	-11.9213	9.16178e-33	2.74409e-31
ENSG00000060762	2764.53	-2.24199	0.18815	-11.916	9.77381e-33	2.92195e-31
ENSG00000031081	405.169	-5.78704	0.486586	-11.8932	1.28447e-32	3.83289e-31
ENSG00000074276	902.256	-5.68776	0.478658	-11.8827	1.45543e-32	4.33498e-31
ENSG00000013583	416.758	-2.90187	0.244339	-11.8764	1.57019e-32	4.66813e-31
ENSG00000010404	756.944	-3.16816	0.26687	-11.8716	1.663e-32	4.9349e-31
ENSG00000249115	285.967	2.74188	0.231041	11.8675	1.74612e-32	5.172e-31
ENSG00000250317	802.001	2.61624	0.220472	11.8665	1.76629e-32	5.2221e-31
ENSG00000099956	605.926	2.0606	0.17378	11.8575	1.96712e-32	5.80519e-31
ENSG00000116521	680.669	2.21486	0.18695	11.8474	2.22055e-32	6.54105e-31
ENSG00000266094	263.567	-3.21432	0.271413	-11.8429	2.34199e-32	6.88614e-31
ENSG00000136305	1279.86	-2.46333	0.208192	-11.832	2.66719e-32	7.82798e-31
ENSG00000213853	1084.2	-3.19386	0.27002	-11.8282	2.78936e-32	8.17159e-31
ENSG00000122641	392.208	-5.70745	0.482541	-11.8279	2.80091e-32	8.19051e-31
ENSG00000187778	751.192	2.15252	0.182144	11.8177	3.16312e-32	9.23285e-31
ENSG00000132561	784.635	-6.08128	0.515	-11.8083	3.53556e-32	1.03012e-30
ENSG00000168394	364.395	-5.10423	0.432269	-11.808	3.54937e-32	1.03227e-30
ENSG00000151208	1070.16	2.50352	0.21205	11.8063	3.62351e-32	1.05193e-30
ENSG00000110852	336.417	-4.27023	0.361931	-11.7984	3.97597e-32	1.15217e-30
ENSG00000225697	452.257	3.41983	0.290066	11.7898	4.40538e-32	1.27431e-30
ENSG00000142347	250.436	-4.81847	0.409153	-11.7767	5.14733e-32	1.48625e-30
ENSG00000169715	2755.69	-4.56331	0.388102	-11.758	6.42331e-32	1.85134e-30
ENSG00000156603	348.196	2.58289	0.219675	11.7577	6.44339e-32	1.8538e-30
ENSG00000112936	15143	-11.141	0.948714	-11.7433	7.64532e-32	2.19567e-30
ENSG00000103479	3971.29	-2.02462	0.172557	-11.7331	8.62812e-32	2.4735e-30
ENSG00000198734	16555.3	-4.08567	0.34828	-11.731	8.84184e-32	2.53025e-30
ENSG00000077420	817.444	-9.92873	0.847197	-11.7195	1.01254e-31	2.89241e-30
ENSG00000183508	896.655	-3.8176	0.325898	-11.7141	1.07941e-31	3.07795e-30
ENSG00000118507	774.913	-3.30932	0.282543	-11.7126	1.09799e-31	3.12536e-30
ENSG00000134470	218.634	-5.74118	0.490872	-11.6959	1.3379e-31	3.80154e-30
ENSG00000178772	1775.97	-3.38225	0.289359	-11.6888	1.45476e-31	4.12627e-30
ENSG00000169550	835.077	11.6426	0.996151	11.6876	1.4754e-31	4.17743e-30
ENSG00000104043	621.095	-8.21859	0.705272	-11.6531	2.21327e-31	6.25562e-30
ENSG00000072210	7511.17	-2.25186	0.193245	-11.6529	2.21816e-31	6.2584e-30
ENSG00000151892	1252.37	-4.49355	0.385642	-11.6521	2.23745e-31	6.30175e-30
ENSG00000170145	2253.9	-2.24465	0.192658	-11.6509	2.26939e-31	6.38053e-30
ENSG00000182621	3651.81	3.59326	0.308428	11.6502	2.2883e-31	6.42245e-30
ENSG00000078081	270.283	4.03206	0.346265	11.6444	2.44976e-31	6.86362e-30
ENSG00000047634	1230.39	-5.24943	0.450949	-11.6408	2.55461e-31	7.13436e-30
ENSG00000187498	4072.28	-10.8209	0.929563	-11.6408	2.55529e-31	7.13436e-30
ENSG00000151365	774.083	-8.73032	0.749994	-11.6405	2.56471e-31	7.14823e-30
ENSG00000250799	470.289	-6.88642	0.591636	-11.6396	2.59144e-31	7.21021e-30
ENSG00000047644	257.429	-5.89016	0.506058	-11.6393	2.60164e-31	7.22607e-30
ENSG00000151150	959.741	-2.00691	0.172618	-11.6263	3.02844e-31	8.39698e-30
ENSG00000100197	2070.73	-7.23154	0.622116	-11.6241	3.10885e-31	8.60508e-30
ENSG00000153786	1338.48	1.94114	0.16704	11.6208	3.23e-31	8.92504e-30
ENSG00000116194	429.167	-7.1578	0.616064	-11.6186	3.31558e-31	9.14576e-30
ENSG00000167670	328.467	2.87884	0.247784	11.6183	3.32671e-31	9.16071e-30
ENSG00000134463	889.027	-2.34876	0.202374	-11.606	3.84184e-31	1.05611e-29
ENSG00000204264	508.843	-7.39596	0.63757	-11.6002	4.10947e-31	1.12775e-29
ENSG00000188042	285.929	-6.78231	0.585511	-11.5836	4.99233e-31	1.36769e-29
ENSG00000175634	900.295	2.37579	0.205412	11.566	6.12788e-31	1.67593e-29
ENSG00000184220	725.801	2.06732	0.178896	11.556	6.88728e-31	1.88041e-29
ENSG00000164124	698.539	3.55868	0.308005	11.554	7.04703e-31	1.92076e-29
ENSG00000035499	214.654	4.94203	0.427964	11.5478	7.57493e-31	2.06115e-29
ENSG00000138075	968.457	-7.47952	0.647769	-11.5466	7.68196e-31	2.08674e-29
ENSG00000213593	2601.53	2.08196	0.180359	11.5435	7.96531e-31	2.16005e-29
ENSG00000243955	8925.76	-5.3529	0.464304	-11.5289	9.43675e-31	2.55477e-29
ENSG00000121350	690.516	-2.05537	0.178308	-11.5271	9.63821e-31	2.60491e-29
ENSG00000086696	1469.18	-3.97989	0.346003	-11.5025	1.28194e-30	3.45886e-29
ENSG00000144649	340.16	-5.4966	0.477876	-11.5021	1.28685e-30	3.4663e-29
ENSG00000183287	227.455	-6.6472	0.578702	-11.4864	1.54418e-30	4.15247e-29
ENSG00000099937	9031.24	-3.52777	0.307191	-11.484	1.588e-30	4.26316e-29
ENSG00000090097	295.485	3.22117	0.281	11.4633	2.0175e-30	5.40718e-29
ENSG00000164466	3228.44	-1.55565	0.135717	-11.4624	2.03697e-30	5.45024e-29
ENSG00000205581	3998.12	1.87884	0.163978	11.4579	2.14686e-30	5.73472e-29
ENSG00000130303	1001.55	-10.1588	0.88727	-11.4494	2.36662e-30	6.31124e-29
ENSG00000144642	932.61	-9.56999	0.836312	-11.4431	2.54649e-30	6.77965e-29
ENSG00000126254	663.582	2.08254	0.182021	11.4412	2.60173e-30	6.91526e-29
ENSG00000146373	1363.9	-2.65315	0.231939	-11.439	2.66926e-30	7.08301e-29
ENSG00000163637	506.943	-3.40074	0.297387	-11.4354	2.78209e-30	7.37024e-29
ENSG00000112343	727.244	-2.71616	0.237574	-11.4329	2.86255e-30	7.56962e-29
ENSG00000105643	364.299	-3.09668	0.270859	-11.4328	2.86678e-30	7.56962e-29
ENSG00000184384	287.634	-4.17676	0.36538	-11.4313	2.91822e-30	7.69279e-29
ENSG00000197408	8834.16	-9.7902	0.857659	-11.415	3.51805e-30	9.25881e-29
ENSG00000134954	1702.64	-11.4748	1.00592	-11.4073	3.8458e-30	1.01048e-28
ENSG00000235750	643.219	-8.73832	0.766159	-11.4054	3.93114e-30	1.03122e-28
ENSG00000253276	1296.84	-5.16581	0.45294	-11.4051	3.94423e-30	1.03296e-28
ENSG00000130305	368.482	2.57088	0.225424	11.4046	3.96414e-30	1.03649e-28
ENSG00000105852	4926.93	-5.00294	0.438742	-11.4029	4.04297e-30	1.05538e-28
ENSG00000113205	202.012	5.09154	0.446533	11.4024	4.06831e-30	1.06027e-28
ENSG00000133636	121.178	4.64983	0.408074	11.3946	4.44953e-30	1.15774e-28
ENSG00000111077	693.599	-3.5308	0.310123	-11.3852	4.95646e-30	1.28756e-28
ENSG00000142168	7216.56	-3.02955	0.266109	-11.3846	4.98916e-30	1.29396e-28
ENSG00000134531	1259.55	-10.4075	0.91447	-11.3809	5.20865e-30	1.3487e-28
ENSG00000172425	560.128	-6.38777	0.561512	-11.376	5.50662e-30	1.42356e-28
ENSG00000158079	545.217	2.75891	0.242696	11.3678	6.05265e-30	1.56221e-28
ENSG00000145439	2241.24	-2.1252	0.187044	-11.362	6.46394e-30	1.66568e-28
ENSG00000101323	5657.26	-13.9376	1.2271	-11.3581	6.75709e-30	1.73844e-28
ENSG00000188313	2171.24	-2.80869	0.247407	-11.3525	7.20632e-30	1.85104e-28
ENSG00000175471	380.116	-5.71926	0.503845	-11.3512	7.31261e-30	1.87535e-28
ENSG00000164904	2341.54	-3.03855	0.267855	-11.344	7.94295e-30	2.03375e-28
ENSG00000181588	524.597	3.30193	0.291141	11.3413	8.18807e-30	2.09317e-28
ENSG00000197859	223.828	-6.64212	0.586214	-11.3305	9.26464e-30	2.36462e-28
ENSG00000100241	1297.53	2.53115	0.223498	11.3252	9.85091e-30	2.51026e-28
ENSG00000120251	187.789	8.233	0.727092	11.3232	1.00734e-29	2.56289e-28
ENSG00000105835	32648.2	-4.35629	0.385115	-11.3117	1.1488e-29	2.91818e-28
ENSG00000084734	1713.51	-6.09216	0.538667	-11.3097	1.17489e-29	2.97973e-28
ENSG00000108950	1369.43	-3.57461	0.316185	-11.3055	1.23298e-29	3.12213e-28
ENSG00000131462	369.171	2.34816	0.20778	11.3012	1.2945e-29	3.27275e-28
ENSG00000205358	540.085	-7.19601	0.637579	-11.2865	1.53069e-29	3.86379e-28
ENSG00000106819	865.341	-9.93697	0.881153	-11.2772	1.69985e-29	4.28405e-28
ENSG00000022267	613.059	-7.4291	0.659457	-11.2655	1.94262e-29	4.88821e-28
ENSG00000063660	160.977	-4.92255	0.437546	-11.2504	2.30653e-29	5.79484e-28
ENSG00000019169	741.486	-8.6537	0.769273	-11.2492	2.33713e-29	5.8534e-28
ENSG00000112276	209.583	3.74312	0.332745	11.2492	2.33664e-29	5.8534e-28
ENSG00000115738	3604.24	-2.49076	0.221446	-11.2477	2.37667e-29	5.94315e-28
ENSG00000181852	1091.91	2.06496	0.184203	11.2102	3.63264e-29	9.06974e-28
ENSG00000162692	2071.12	-8.39941	0.749456	-11.2074	3.75259e-29	9.35468e-28
ENSG00000183010	777.441	5.92246	0.529033	11.1949	4.32028e-29	1.07531e-27
ENSG00000137449	1249.52	-2.42651	0.216768	-11.194	4.36185e-29	1.08398e-27
ENSG00000179163	1458.89	-3.16077	0.282596	-11.1847	4.84354e-29	1.20183e-27
ENSG00000245848	2469.09	3.04172	0.27203	11.1815	5.02109e-29	1.24396e-27
ENSG00000169241	720.638	2.12325	0.189937	11.1787	5.18433e-29	1.28242e-27
ENSG00000117594	5718.25	-13.8689	1.24131	-11.1728	5.54222e-29	1.36884e-27
ENSG00000116005	6570.04	-1.76991	0.158483	-11.1678	5.85847e-29	1.44473e-27
ENSG00000107984	205.395	5.69271	0.510023	11.1617	6.27963e-29	1.54621e-27
ENSG00000137752	343.226	-7.39203	0.662312	-11.1609	6.33175e-29	1.55666e-27
ENSG00000197580	3298.82	-8.74635	0.78397	-11.1565	6.65709e-29	1.63414e-27
ENSG00000176894	1019.09	-3.59467	0.322773	-11.1368	8.30075e-29	2.03451e-27
ENSG00000141433	343.909	7.98708	0.717203	11.1364	8.34007e-29	2.04103e-27
ENSG00000166278	3506.64	-3.73009	0.335585	-11.1152	1.05837e-28	2.58616e-27
ENSG00000121691	13591.4	-3.88505	0.349564	-11.114	1.07243e-28	2.61654e-27
ENSG00000125637	1169.74	-3.38272	0.304489	-11.1095	1.12788e-28	2.74348e-27
ENSG00000108439	1745.26	-1.87761	0.169009	-11.1095	1.12785e-28	2.74348e-27
ENSG00000163719	1189.75	1.86414	0.167897	11.1029	1.21484e-28	2.95054e-27
ENSG00000154920	139.342	5.43282	0.489406	11.1009	1.24239e-28	3.01288e-27
ENSG00000180432	5049.06	-13.7522	1.23907	-11.0988	1.27111e-28	3.0779e-27
ENSG00000167780	243.145	6.30337	0.568334	11.091	1.38799e-28	3.35585e-27
ENSG00000254087	674.966	-3.07215	0.277	-11.0908	1.39027e-28	3.3563e-27
ENSG00000109180	2579.55	-1.76098	0.158825	-11.0876	1.4413e-28	3.47427e-27
ENSG00000145495	4162.51	-1.94947	0.175917	-11.0818	1.53785e-28	3.70145e-27
ENSG00000135378	910.797	-4.57806	0.413189	-11.0798	1.57192e-28	3.77779e-27
ENSG00000157601	836.701	-4.6732	0.422075	-11.072	1.71615e-28	4.11824e-27
ENSG00000108176	469.317	-5.92555	0.535232	-11.071	1.73463e-28	4.15639e-27
ENSG00000172403	1115.72	-8.03549	0.726169	-11.0656	1.84243e-28	4.40811e-27
ENSG00000166025	2060.72	-1.99433	0.180289	-11.0618	1.92175e-28	4.59104e-27
ENSG00000169083	5100.42	-13.7432	1.24254	-11.0606	1.94875e-28	4.64861e-27
ENSG00000137766	569.037	11.1232	1.00575	11.0596	1.96936e-28	4.69081e-27
ENSG00000174996	263.776	3.09799	0.280208	11.056	2.04944e-28	4.87433e-27
ENSG00000162511	971.717	-9.27242	0.839155	-11.0497	2.19917e-28	5.22271e-27
ENSG00000117228	2681.89	-7.44545	0.673881	-11.0486	2.22622e-28	5.27914e-27
ENSG00000158321	472.761	-5.86189	0.530963	-11.0401	2.44765e-28	5.79565e-27
ENSG00000206562	669.914	2.02656	0.183675	11.0334	2.63769e-28	6.23644e-27
ENSG00000143257	702.019	-4.9667	0.450405	-11.0272	2.82525e-28	6.67009e-27
ENSG00000134333	14378	-2.42736	0.220188	-11.024	2.92677e-28	6.8996e-27
ENSG00000111716	543.214	-8.01485	0.727314	-11.0198	3.06742e-28	7.22058e-27
ENSG00000197629	1228.76	-10.31	0.935661	-11.0189	3.09826e-28	7.28251e-27
ENSG00000187741	391.128	2.61438	0.23734	11.0153	3.22403e-28	7.56704e-27
ENSG00000111275	10410.1	-3.73063	0.338727	-11.0137	3.28286e-28	7.69387e-27
ENSG00000163687	1255.3	-11.0761	1.00707	-10.9983	3.89227e-28	9.10883e-27
ENSG00000101412	267.208	5.95395	0.541578	10.9937	4.09691e-28	9.57376e-27
ENSG00000176566	538.306	11.0324	1.0038	10.9906	4.24077e-28	9.89553e-27
ENSG00000134539	322.463	-6.0705	0.552558	-10.9862	4.45415e-28	1.03784e-26
ENSG00000196510	1235.55	2.02839	0.184873	10.9718	5.22311e-28	1.21524e-26
ENSG00000075234	2185.84	-1.94807	0.177713	-10.9619	5.82727e-28	1.35385e-26
ENSG00000100614	3517.77	-1.99127	0.18171	-10.9585	6.04908e-28	1.40335e-26
ENSG00000126759	166.522	-5.47828	0.500016	-10.9562	6.20332e-28	1.43706e-26
ENSG00000146278	4843.22	-2.75036	0.251085	-10.9539	6.36715e-28	1.47289e-26
ENSG00000167965	317.842	2.30167	0.210313	10.944	7.09672e-28	1.63929e-26
ENSG00000204370	2255.14	-2.16203	0.197673	-10.9374	7.6367e-28	1.76149e-26
ENSG00000163686	868.903	-2.58229	0.236304	-10.9278	8.48399e-28	1.95412e-26
ENSG00000064989	799.753	-5.53133	0.50626	-10.9259	8.67217e-28	1.9946e-26
ENSG00000143119	499.48	-8.42013	0.771175	-10.9186	9.39626e-28	2.15805e-26
ENSG00000182700	362.256	-2.81724	0.258064	-10.9168	9.58116e-28	2.19737e-26
ENSG00000150526	301.495	-3.58392	0.328337	-10.9154	9.73279e-28	2.22896e-26
ENSG00000109736	196.626	3.21877	0.295026	10.9101	1.03125e-27	2.35591e-26
ENSG00000134352	36056.4	-2.7369	0.25086	-10.9101	1.03165e-27	2.35591e-26
ENSG00000163131	3053.99	-5.22019	0.478535	-10.9087	1.04756e-27	2.38884e-26
ENSG00000152348	1556.41	3.12711	0.286938	10.8982	1.17548e-27	2.67676e-26
ENSG00000073849	14768.5	-2.68714	0.246874	-10.8846	1.36437e-27	3.10249e-26
ENSG00000130311	469.723	2.43251	0.223503	10.8836	1.37992e-27	3.1334e-26
ENSG00000107443	618.234	2.94687	0.270886	10.8786	1.45737e-27	3.3046e-26
ENSG00000111913	298.68	-5.19389	0.477445	-10.8785	1.45955e-27	3.30488e-26
ENSG00000184374	1026.37	-10.8335	0.995996	-10.8771	1.48193e-27	3.35083e-26
ENSG00000167306	1225.18	-2.49331	0.229236	-10.8766	1.48989e-27	3.36409e-26
ENSG00000145626	1173.28	-10.9786	1.01141	-10.8548	1.89245e-27	4.26106e-26
ENSG00000166432	556.493	-8.5002	0.783081	-10.8548	1.8917e-27	4.26106e-26
ENSG00000101049	993.601	-4.41131	0.406402	-10.8545	1.89754e-27	4.26654e-26
ENSG00000204301	287.718	-5.82639	0.536964	-10.8506	1.98078e-27	4.44747e-26
ENSG00000185306	147.635	7.90113	0.730493	10.8162	2.88632e-27	6.47166e-26
ENSG00000107796	830.624	-7.6809	0.710261	-10.8142	2.94854e-27	6.60194e-26
ENSG00000196712	4224.78	-2.02842	0.187631	-10.8107	3.06368e-27	6.85018e-26
ENSG00000188290	140.224	4.4563	0.412303	10.8083	3.14408e-27	7.02018e-26
ENSG00000170873	2614.73	-2.09087	0.193488	-10.8062	3.21689e-27	7.17276e-26
ENSG00000133313	2958.87	-1.90702	0.176572	-10.8002	3.43344e-27	7.64499e-26
ENSG00000164197	506.351	-9.25894	0.857727	-10.7947	3.64505e-27	8.10494e-26
ENSG00000117643	622.317	-4.70227	0.435735	-10.7916	3.77203e-27	8.37568e-26
ENSG00000100097	260.481	-4.35502	0.40428	-10.7723	4.65197e-27	1.03153e-25
ENSG00000161533	14756.6	-2.51956	0.234144	-10.7607	5.27556e-27	1.16819e-25
ENSG00000168894	1220.33	1.635	0.152097	10.7497	5.94648e-27	1.31494e-25
ENSG00000164949	382.175	-2.77262	0.258033	-10.7452	6.24255e-27	1.37851e-25
ENSG00000064787	134.325	6.95886	0.647686	10.7442	6.31241e-27	1.39202e-25
ENSG00000150471	405.145	3.0825	0.286959	10.7419	6.46745e-27	1.42426e-25
ENSG00000204287	4251.8	-13.4783	1.25617	-10.7297	7.37969e-27	1.62293e-25
ENSG00000139946	203.481	-4.82787	0.450305	-10.7213	8.08379e-27	1.77534e-25
ENSG00000085552	210.902	-6.05764	0.565347	-10.7149	8.66581e-27	1.90056e-25
ENSG00000172057	2031.71	-1.92557	0.179752	-10.7123	8.909e-27	1.95123e-25
ENSG00000184232	1439.64	-3.6868	0.344284	-10.7086	9.2766e-27	2.02897e-25
ENSG00000198959	4480.15	-5.38222	0.503329	-10.6933	1.09463e-26	2.39091e-25
ENSG00000103449	1085.08	-3.95108	0.370157	-10.6741	1.34604e-26	2.93605e-25
ENSG00000143365	1263.37	-11.0109	1.03205	-10.669	1.42209e-26	3.09773e-25
ENSG00000127884	6983.27	-2.17196	0.203628	-10.6663	1.46342e-26	3.18343e-25
ENSG00000137145	2711.24	-1.80929	0.169768	-10.6574	1.61044e-26	3.4985e-25
ENSG00000176623	1366.33	-1.70236	0.15981	-10.6524	1.69871e-26	3.68529e-25
ENSG00000159082	554.959	-2.39219	0.2246	-10.6509	1.72645e-26	3.74041e-25
ENSG00000172955	7477.31	-3.98477	0.37419	-10.6491	1.76132e-26	3.81081e-25
ENSG00000146233	2170.17	-3.14672	0.295525	-10.6479	1.78388e-26	3.85444e-25
ENSG00000150656	959.609	-9.55281	0.898502	-10.6319	2.11702e-26	4.5681e-25
ENSG00000134871	2116.82	-10.1098	0.952277	-10.6165	2.49746e-26	5.38178e-25
ENSG00000198650	37799.8	-8.0849	0.762343	-10.6053	2.81459e-26	6.05702e-25
ENSG00000171503	4482.04	-3.48141	0.3284	-10.6011	2.9443e-26	6.32767e-25
ENSG00000213923	711.586	2.07746	0.19598	10.6004	2.96848e-26	6.37112e-25
ENSG00000081041	1933.59	-5.34905	0.504765	-10.5971	3.07359e-26	6.5879e-25
ENSG00000115425	2276.43	-1.8451	0.174167	-10.5939	3.18159e-26	6.81029e-25
ENSG00000092140	1695.62	2.16725	0.204672	10.5889	3.35482e-26	7.17155e-25
ENSG00000183960	167.179	4.74822	0.448486	10.5872	3.41552e-26	7.29158e-25
ENSG00000168016	1612.28	-3.03822	0.28703	-10.585	3.49699e-26	7.4556e-25
ENSG00000133048	5247.6	-13.544	1.28173	-10.567	4.23845e-26	9.01247e-25
ENSG00000144619	161.335	-5.12157	0.484674	-10.567	4.23656e-26	9.01247e-25
ENSG00000123338	636.094	-9.00277	0.852058	-10.5659	4.28813e-26	9.10603e-25
ENSG00000159692	2231.64	1.64805	0.156213	10.55	5.07762e-26	1.07683e-24
ENSG00000117054	6318.76	-2.81002	0.26645	-10.5462	5.29108e-26	1.12062e-24
ENSG00000126231	594.011	-3.74295	0.355235	-10.5366	5.86091e-26	1.23967e-24
ENSG00000187772	1379.47	13.2004	1.25293	10.5357	5.91721e-26	1.24993e-24
ENSG00000067177	152.755	-5.58334	0.530067	-10.5333	6.0689e-26	1.28029e-24
ENSG00000123739	1402.2	-1.74237	0.165624	-10.52	6.98893e-26	1.47244e-24
ENSG00000170921	312.975	-6.74816	0.641473	-10.5198	7.00378e-26	1.47364e-24
ENSG00000110436	5162.82	-11.8662	1.12829	-10.5169	7.21807e-26	1.51674e-24
ENSG00000136026	2911.3	2.56886	0.244268	10.5166	7.24511e-26	1.52043e-24
ENSG00000158109	965.095	-1.63867	0.155898	-10.5112	7.67136e-26	1.60778e-24
ENSG00000113492	2515.85	-5.12715	0.488262	-10.5008	8.56357e-26	1.79243e-24
ENSG00000172243	280.84	-4.81474	0.458653	-10.4976	8.86273e-26	1.85263e-24
ENSG00000148175	12891.2	-3.03805	0.289566	-10.4917	9.42836e-26	1.96831e-24
ENSG00000071205	415.721	-8.99635	0.857703	-10.4889	9.71656e-26	2.02584e-24
ENSG00000164619	189.034	-2.89014	0.275693	-10.4832	1.03208e-25	2.14903e-24
ENSG00000148218	2309.65	-3.30681	0.315529	-10.4802	1.0652e-25	2.21512e-24
ENSG00000103257	1410.15	5.41234	0.516559	10.4777	1.09385e-25	2.27175e-24
ENSG00000241119	535.452	-6.75158	0.644427	-10.4769	1.10323e-25	2.28827e-24
ENSG00000204386	1635.65	2.62135	0.250349	10.4708	1.17673e-25	2.43758e-24
ENSG00000180767	260.531	2.52042	0.24094	10.4608	1.30779e-25	2.70557e-24
ENSG00000108424	5961.49	1.45143	0.138802	10.4568	1.36345e-25	2.8171e-24
ENSG00000173801	566.05	-1.94799	0.1863	-10.4562	1.3729e-25	2.83298e-24
ENSG00000173653	468.758	3.99664	0.382568	10.4469	1.51444e-25	3.12103e-24
ENSG00000166033	2059.83	-7.12754	0.682703	-10.4402	1.625e-25	3.34458e-24
ENSG00000155903	940.72	-1.7184	0.164655	-10.4363	1.69205e-25	3.47812e-24
ENSG00000241553	1123.69	2.23638	0.214294	10.436	1.69742e-25	3.4847e-24
ENSG00000121690	1722.36	-5.24997	0.503139	-10.4344	1.72619e-25	3.53924e-24
ENSG00000183023	978.306	-10.7136	1.02703	-10.4316	1.77915e-25	3.64318e-24
ENSG00000114013	199.696	-5.72257	0.548685	-10.4296	1.8163e-25	3.7145e-24
ENSG00000137033	1004.18	-7.83538	0.75128	-10.4294	1.82083e-25	3.71903e-24
ENSG00000165716	177.813	3.09768	0.297099	10.4264	1.87794e-25	3.83081e-24
ENSG00000055955	478.648	-8.02567	0.770013	-10.4228	1.95179e-25	3.9764e-24
ENSG00000184162	328.672	3.39024	0.325421	10.418	2.05205e-25	4.17536e-24
ENSG00000173210	3590.21	-3.26492	0.313443	-10.4163	2.08904e-25	4.24525e-24
ENSG00000184083	300.125	-3.74184	0.359315	-10.4138	2.14493e-25	4.35332e-24
ENSG00000119396	3487.98	-1.85531	0.178225	-10.41	2.23308e-25	4.52649e-24
ENSG00000173157	127.424	7.69017	0.738959	10.4068	2.30954e-25	4.67559e-24
ENSG00000110429	1491.87	-1.64875	0.158447	-10.4057	2.33507e-25	4.72131e-24
ENSG00000177409	692.354	-9.61408	0.924297	-10.4015	2.44041e-25	4.9281e-24
ENSG00000185432	9872.25	-2.48782	0.239208	-10.4002	2.47323e-25	4.98184e-24
ENSG00000141526	303.28	2.6244	0.252341	10.4002	2.47306e-25	4.98184e-24
ENSG00000103415	630.924	-2.06708	0.198841	-10.3956	2.59517e-25	5.22092e-24
ENSG00000160753	195.463	3.38549	0.325855	10.3896	2.76602e-25	5.55767e-24
ENSG00000142173	1414.94	-7.53155	0.724928	-10.3894	2.7714e-25	5.5615e-24
ENSG00000198515	374.221	-5.22842	0.503326	-10.3877	2.81938e-25	5.65073e-24
ENSG00000127920	266.014	-5.31748	0.512093	-10.3838	2.93832e-25	5.88177e-24
ENSG00000106991	443.642	-7.51137	0.723428	-10.383	2.96267e-25	5.92313e-24
ENSG00000143621	3350.07	2.01989	0.194654	10.3768	3.16113e-25	6.31204e-24
ENSG00000213995	920.035	-1.83128	0.176493	-10.376	3.18928e-25	6.36033e-24
ENSG00000115226	669.417	-3.81056	0.367273	-10.3753	3.21213e-25	6.39795e-24
ENSG00000188211	926.072	4.24552	0.409265	10.3735	3.27232e-25	6.50976e-24
ENSG00000197930	2315.51	-1.54579	0.149023	-10.3728	3.29708e-25	6.5509e-24
ENSG00000146083	329.214	2.10577	0.203023	10.3721	3.32221e-25	6.59268e-24
ENSG00000130813	797.881	-2.71049	0.261332	-10.3718	3.33083e-25	6.60162e-24
ENSG00000172725	1462.25	3.059	0.294961	10.3708	3.36557e-25	6.66225e-24
ENSG00000197872	333.731	-6.98202	0.67327	-10.3703	3.38407e-25	6.69062e-24
ENSG00000132334	390.343	-3.58891	0.346124	-10.3689	3.43605e-25	6.78504e-24
ENSG00000113916	1162.4	-2.72045	0.2626	-10.3597	3.78274e-25	7.46046e-24
ENSG00000124126	606.659	-7.75248	0.748569	-10.3564	3.91425e-25	7.71035e-24
ENSG00000187048	5274.36	-13.4449	1.29866	-10.3529	4.06191e-25	7.99142e-24
ENSG00000074966	122.708	-4.81878	0.465531	-10.3511	4.13527e-25	8.11585e-24
ENSG00000106780	3007.16	-1.52202	0.147037	-10.3512	4.13221e-25	8.11585e-24
ENSG00000165029	16440.7	-2.11413	0.204316	-10.3474	4.30195e-25	8.42239e-24
ENSG00000111249	1147.2	-10.2021	0.985953	-10.3474	4.29884e-25	8.42239e-24
ENSG00000151012	3006.3	7.13244	0.689324	10.347	4.3176e-25	8.44272e-24
ENSG00000153933	373.172	-4.24555	0.41043	-10.3442	4.44842e-25	8.68795e-24
ENSG00000196542	120.868	4.90092	0.473842	10.343	4.50453e-25	8.78683e-24
ENSG00000110711	803.221	2.49577	0.241427	10.3376	4.76555e-25	9.28472e-24
ENSG00000129493	3607.51	2.48026	0.239959	10.3362	4.83357e-25	9.40583e-24
ENSG00000103160	834.181	2.75356	0.266538	10.3308	5.11202e-25	9.93564e-24
ENSG00000103495	1108.59	2.35693	0.228152	10.3305	5.12894e-25	9.95647e-24
ENSG00000171451	900.111	-6.69305	0.648921	-10.3141	6.08349e-25	1.1781e-23
ENSG00000100296	1264.36	2.47175	0.239647	10.3141	6.08262e-25	1.1781e-23
ENSG00000172869	3948.14	-2.21144	0.214493	-10.3101	6.34435e-25	1.22713e-23
ENSG00000158828	1228.62	-2.04927	0.19881	-10.3076	6.50809e-25	1.25729e-23
ENSG00000180353	979.609	-5.81608	0.564291	-10.3069	6.55952e-25	1.2657e-23
ENSG00000177575	4078.7	-13.2571	1.28722	-10.2991	7.11509e-25	1.37126e-23
ENSG00000163631	2.05814e+06	-4.60678	0.447375	-10.2974	7.2415e-25	1.39395e-23
ENSG00000009765	1926.71	-7.40021	0.719637	-10.2832	8.38528e-25	1.61218e-23
ENSG00000163348	488.307	1.93341	0.188101	10.2786	8.80317e-25	1.6905e-23
ENSG00000080910	410.456	-8.94738	0.870569	-10.2776	8.88945e-25	1.70503e-23
ENSG00000027075	464.248	-4.44378	0.432525	-10.274	9.2259e-25	1.76745e-23
ENSG00000139835	366.855	-2.44431	0.23808	-10.2667	9.9528e-25	1.90444e-23
ENSG00000196498	477.562	-2.69202	0.262327	-10.2621	1.04439e-24	1.99604e-23
ENSG00000221829	241.999	2.90992	0.283594	10.2609	1.05744e-24	2.01857e-23
ENSG00000140876	379.968	-2.4796	0.241682	-10.2598	1.06977e-24	2.03968e-23
ENSG00000105669	1499.38	2.2271	0.217094	10.2587	1.08165e-24	2.05988e-23
ENSG00000160688	760.474	2.04851	0.199697	10.2581	1.08825e-24	2.06999e-23
ENSG00000196652	781.858	1.95488	0.190626	10.2551	1.12317e-24	2.1339e-23
ENSG00000162735	1448.34	-1.93753	0.189004	-10.2513	1.16795e-24	2.21634e-23
ENSG00000160813	169.083	2.92822	0.285777	10.2465	1.22675e-24	2.32517e-23
ENSG00000168404	218.633	-6.78241	0.662043	-10.2447	1.25041e-24	2.36722e-23
ENSG00000172613	325.344	3.57668	0.349312	10.2392	1.3232e-24	2.50208e-23
ENSG00000089220	13542.9	-2.20768	0.215792	-10.2306	1.4467e-24	2.73239e-23
ENSG00000168228	629.266	2.15395	0.210635	10.226	1.51625e-24	2.86038e-23
ENSG00000133121	873.356	-3.25708	0.318518	-10.2257	1.52102e-24	2.86602e-23
ENSG00000153339	3172.08	-2.25246	0.220322	-10.2235	1.55594e-24	2.92839e-23
ENSG00000104177	188.25	2.70718	0.264862	10.2211	1.59539e-24	2.99911e-23
ENSG00000100731	3940.21	-1.84376	0.180463	-10.2168	1.66744e-24	3.13089e-23
ENSG00000131187	3082.62	-3.3486	0.327777	-10.2161	1.67952e-24	3.14988e-23
ENSG00000059804	605.93	-8.11248	0.794352	-10.2127	1.73952e-24	3.25861e-23
ENSG00000141905	722.005	-4.00337	0.392116	-10.2097	1.79484e-24	3.35832e-23
ENSG00000250722	82677.7	-2.48654	0.243588	-10.208	1.82653e-24	3.41364e-23
ENSG00000075702	163.606	4.17299	0.408828	10.2072	1.84104e-24	3.43675e-23
ENSG00000129675	490.624	-8.37453	0.8207	-10.2041	1.90001e-24	3.54271e-23
ENSG00000137948	635.403	7.70206	0.754808	10.204	1.90281e-24	3.54381e-23
ENSG00000171517	354.79	7.26951	0.712562	10.2019	1.94364e-24	3.61566e-23
ENSG00000137825	116.356	4.63391	0.454327	10.1995	1.9931e-24	3.70337e-23
ENSG00000005844	356.834	-2.48517	0.243676	-10.1986	2.01067e-24	3.73171e-23
ENSG00000181690	180.502	3.16743	0.310636	10.1966	2.05346e-24	3.80672e-23
ENSG00000071859	878.118	2.04739	0.200816	10.1954	2.0797e-24	3.85093e-23
ENSG00000084207	2076.65	4.75962	0.466852	10.1951	2.08452e-24	3.85539e-23
ENSG00000130193	118.039	-4.65471	0.456655	-10.1931	2.12953e-24	3.93411e-23
ENSG00000159650	900.172	-10.5637	1.03674	-10.1893	2.21248e-24	4.08266e-23
ENSG00000196914	14647.9	-2.76865	0.271764	-10.1877	2.24959e-24	4.14637e-23
ENSG00000093072	443.431	-8.53121	0.837427	-10.1874	2.25696e-24	4.15519e-23
ENSG00000077232	7003.69	1.65983	0.162942	10.1866	2.27508e-24	4.18376e-23
ENSG00000164342	300.409	-3.98664	0.391422	-10.185	2.31321e-24	4.249e-23
ENSG00000134802	1137.74	-3.18107	0.312359	-10.184	2.33734e-24	4.28842e-23
ENSG00000137628	1111.24	-4.55563	0.447339	-10.1838	2.34144e-24	4.29103e-23
ENSG00000164889	1635	1.82464	0.179233	10.1803	2.42902e-24	4.44647e-23
ENSG00000120885	43849.6	-2.11073	0.207348	-10.1796	2.44519e-24	4.47097e-23
ENSG00000092108	4709.66	1.80747	0.17757	10.1789	2.46351e-24	4.49933e-23
ENSG00000184635	256.559	3.89571	0.382985	10.172	2.64529e-24	4.82585e-23
ENSG00000196776	1175.16	-3.071	0.301946	-10.1707	2.6802e-24	4.88398e-23
ENSG00000144357	4772.33	-1.57075	0.154494	-10.1671	2.7817e-24	5.0632e-23
ENSG00000172901	137.918	5.16499	0.508456	10.1582	3.04675e-24	5.53936e-23
ENSG00000102362	549.725	-2.8714	0.282794	-10.1537	3.19155e-24	5.79606e-23
ENSG00000164398	159.559	-3.93557	0.387763	-10.1494	3.33315e-24	6.04638e-23
ENSG00000025708	359.64	-3.46717	0.34175	-10.1454	3.47468e-24	6.296e-23
ENSG00000174125	283.589	-7.36683	0.726698	-10.1374	3.76962e-24	6.82272e-23
ENSG00000100647	509.631	-2.62839	0.259467	-10.13	4.06803e-24	7.35451e-23
ENSG00000185803	279.151	3.13041	0.309576	10.1119	4.89184e-24	8.83392e-23
ENSG00000169251	3140.72	-1.55333	0.153779	-10.101	5.46841e-24	9.86403e-23
ENSG00000005471	7306.55	-2.51758	0.249401	-10.0945	5.84295e-24	1.05278e-22
ENSG00000165752	206.7	3.60314	0.357057	10.0912	6.04098e-24	1.08724e-22
ENSG00000109758	567.784	-7.25724	0.719236	-10.0902	6.10394e-24	1.09734e-22
ENSG00000112293	1801.08	-4.74471	0.470304	-10.0886	6.20519e-24	1.1143e-22
ENSG00000144554	832.103	4.07276	0.403777	10.0867	6.32901e-24	1.13526e-22
ENSG00000112294	3347.72	-4.03776	0.400396	-10.0844	6.47462e-24	1.16009e-22
ENSG00000144485	110.965	4.80695	0.476691	10.084	6.50199e-24	1.16369e-22
ENSG00000141505	3322.31	-2.60531	0.258366	-10.0838	6.51634e-24	1.16496e-22
ENSG00000138061	248.356	-4.03677	0.400403	-10.0818	6.65242e-24	1.18796e-22
ENSG00000204356	626.714	2.04176	0.202733	10.0712	7.40647e-24	1.32115e-22
ENSG00000167747	533.173	3.0336	0.30124	10.0704	7.46951e-24	1.33092e-22
ENSG00000130775	314.244	-4.31319	0.428337	-10.0696	7.52642e-24	1.33957e-22
ENSG00000067066	1818.27	-1.89906	0.188797	-10.0587	8.40887e-24	1.49497e-22
ENSG00000180875	439.814	-8.16265	0.811788	-10.0552	8.71845e-24	1.5483e-22
ENSG00000136160	2178.23	-12.733	1.26673	-10.0518	9.0213e-24	1.60031e-22
ENSG00000112852	99.914	4.6019	0.457897	10.0501	9.17912e-24	1.62651e-22
ENSG00000197971	1123.87	-3.85945	0.384137	-10.0471	9.46477e-24	1.67527e-22
ENSG00000123609	531.965	-2.06961	0.206005	-10.0464	9.52944e-24	1.68486e-22
ENSG00000168538	1189.52	-1.63447	0.162771	-10.0416	1.00088e-23	1.76768e-22
ENSG00000135899	459.05	-2.63117	0.262066	-10.0401	1.01572e-23	1.79191e-22
ENSG00000155158	1429.82	-3.35825	0.334728	-10.0328	1.09423e-23	1.92829e-22
ENSG00000119638	1736.25	-1.51793	0.151303	-10.0324	1.0977e-23	1.93229e-22
ENSG00000147065	2418.24	-12.7917	1.27573	-10.027	1.16001e-23	2.0375e-22
ENSG00000186193	138.813	7.15541	0.71361	10.0271	1.1592e-23	2.0375e-22
ENSG00000112992	6137.63	-2.21817	0.221369	-10.0203	1.24181e-23	2.1788e-22
ENSG00000116678	9970.26	-3.83358	0.38259	-10.0201	1.2441e-23	2.18044e-22
ENSG00000196405	817.205	-2.45376	0.244977	-10.0163	1.29289e-23	2.26347e-22
ENSG00000137274	1379.26	-1.82857	0.18279	-10.0037	1.46874e-23	2.56853e-22
ENSG00000172345	314.769	-6.0892	0.609198	-9.99544	1.59585e-23	2.78779e-22
ENSG00000211445	2401.55	-5.34984	0.535326	-9.9936	1.62561e-23	2.8367e-22
ENSG00000214530	1322.9	-2.21756	0.222215	-9.97934	1.87718e-23	3.27212e-22
ENSG00000162551	797.458	-10.397	1.04188	-9.97911	1.88139e-23	3.27591e-22
ENSG00000113269	2204.15	-1.87195	0.187669	-9.97473	1.96642e-23	3.42025e-22
ENSG00000186115	2208.98	-12.7059	1.27445	-9.96973	2.06782e-23	3.59272e-22
ENSG00000144820	915.397	-6.84311	0.686995	-9.96093	2.25928e-23	3.92114e-22
ENSG00000187098	224.865	-7.32601	0.735844	-9.95594	2.37578e-23	4.11887e-22
ENSG00000167995	1535.99	2.46856	0.248019	9.95314	2.44348e-23	4.23168e-22
ENSG00000137462	663.325	-7.17819	0.721304	-9.95169	2.47937e-23	4.28919e-22
ENSG00000240583	428.328	-8.16483	0.820749	-9.94802	2.57248e-23	4.44549e-22
ENSG00000135205	194.029	-3.78059	0.380278	-9.94165	2.74251e-23	4.73421e-22
ENSG00000135074	506.253	-9.18988	0.924468	-9.94072	2.76807e-23	4.77321e-22
ENSG00000119125	3184.37	-3.58252	0.361181	-9.91891	3.44498e-23	5.93409e-22
ENSG00000171408	262.62	-7.53607	0.759977	-9.91618	3.54035e-23	6.09183e-22
ENSG00000154655	672.089	-10.2045	1.02963	-9.9109	3.73273e-23	6.41598e-22
ENSG00000145908	454.317	3.9242	0.396079	9.90763	3.85692e-23	6.62235e-22
ENSG00000082074	745.813	-10.3136	1.04102	-9.90725	3.87169e-23	6.6406e-22
ENSG00000156049	117.955	-4.39667	0.444029	-9.90177	4.0899e-23	7.0074e-22
ENSG00000128595	6150.33	1.31571	0.132887	9.90102	4.12041e-23	7.05215e-22
ENSG00000182578	696.805	-8.48207	0.857195	-9.89515	4.36951e-23	7.47052e-22
ENSG00000169635	491.641	3.6817	0.372593	9.88129	5.0181e-23	8.57027e-22
ENSG00000157869	700.711	1.70271	0.172338	9.88011	5.07778e-23	8.66298e-22
ENSG00000069535	3341.32	-3.61409	0.365836	-9.87899	5.13499e-23	8.75128e-22
ENSG00000132274	1541.17	-4.59868	0.465545	-9.87806	5.18271e-23	8.82324e-22
ENSG00000157020	3289.77	2.56764	0.25995	9.87743	5.21537e-23	8.86944e-22
ENSG00000113389	378.15	-7.27742	0.736909	-9.87561	5.31102e-23	9.02255e-22
ENSG00000154556	4463.15	-5.12515	0.519219	-9.8709	5.56653e-23	9.44663e-22
ENSG00000150054	163.795	-4.00405	0.405813	-9.86674	5.80221e-23	9.83619e-22
ENSG00000128284	393.157	-8.8789	0.89995	-9.866	5.84519e-23	9.8986e-22
ENSG00000138796	1415.46	-3.14876	0.31929	-9.86174	6.09819e-23	1.03162e-21
ENSG00000149150	3141.95	1.90817	0.193613	9.85557	6.485e-23	1.0959e-21
ENSG00000136943	84.5744	4.66496	0.473466	9.85279	6.66676e-23	1.12543e-21
ENSG00000204103	972.23	-5.38224	0.546605	-9.84667	7.08521e-23	1.19481e-21
ENSG00000214290	76.1213	5.1591	0.523985	9.84588	7.14089e-23	1.20294e-21
ENSG00000197122	491.628	2.97098	0.301822	9.84348	7.31394e-23	1.2308e-21
ENSG00000163735	181.901	5.7865	0.588073	9.83975	7.59003e-23	1.27592e-21
ENSG00000178075	844.287	-5.21601	0.530242	-9.83704	7.7973e-23	1.30939e-21
ENSG00000128655	704.024	-2.2922	0.233028	-9.8366	7.8316e-23	1.31378e-21
ENSG00000130876	107.092	7.43001	0.75556	9.83378	8.05382e-23	1.34965e-21
ENSG00000149124	2508.3	-12.7246	1.29464	-9.82871	8.46926e-23	1.41778e-21
ENSG00000197863	312.357	-2.74678	0.27955	-9.82573	8.72361e-23	1.45884e-21
ENSG00000149177	1677.59	-1.95288	0.198879	-9.81947	9.2827e-23	1.55072e-21
ENSG00000135077	181.038	-5.67563	0.578207	-9.8159	9.61751e-23	1.60498e-21
ENSG00000088386	463.374	-4.16443	0.424673	-9.80621	1.05871e-22	1.76495e-21
ENSG00000117305	3179.43	-2.41117	0.246084	-9.79816	1.14657e-22	1.90945e-21
ENSG00000111269	1992.01	-2.14513	0.219003	-9.79497	1.18331e-22	1.96858e-21
ENSG00000151474	433.58	-4.5316	0.462861	-9.7904	1.23808e-22	2.05758e-21
ENSG00000117009	2048	-5.87845	0.600455	-9.79	1.243e-22	2.06361e-21
ENSG00000166391	715.447	-10.2656	1.0493	-9.7833	1.32806e-22	2.20255e-21
ENSG00000145242	154.295	8.72823	0.892263	9.78212	1.34362e-22	2.22605e-21
ENSG00000242372	1887.76	1.93942	0.198274	9.78154	1.3514e-22	2.23663e-21
ENSG00000049246	673.498	-4.96613	0.507933	-9.77714	1.41149e-22	2.33368e-21
ENSG00000164830	1736.49	-1.9127	0.195718	-9.77274	1.47409e-22	2.43467e-21
ENSG00000159228	1151.91	-2.34867	0.240688	-9.75813	1.70263e-22	2.80925e-21
ENSG00000083845	6141.49	2.54153	0.260884	9.74199	1.99609e-22	3.29007e-21
ENSG00000134548	212.953	3.8232	0.392451	9.74184	1.99894e-22	3.29138e-21
ENSG00000196136	1354.64	-5.93305	0.609127	-9.74024	2.0308e-22	3.34041e-21
ENSG00000147536	146.489	3.47847	0.357382	9.73317	2.1769e-22	3.57707e-21
ENSG00000166451	645.223	1.76878	0.181932	9.72223	2.42425e-22	3.97944e-21
ENSG00000186517	233.066	-6.84647	0.704392	-9.71969	2.4853e-22	4.07549e-21
ENSG00000130255	3490.76	2.37502	0.244594	9.71005	2.73197e-22	4.4754e-21
ENSG00000104325	2978.57	-2.99771	0.308737	-9.70958	2.74457e-22	4.49146e-21
ENSG00000140030	164.916	-6.39212	0.658692	-9.70426	2.89165e-22	4.72735e-21
ENSG00000134086	2247.8	1.91347	0.197215	9.7025	2.94209e-22	4.80491e-21
ENSG00000129810	209.591	4.53346	0.467349	9.70038	3.0037e-22	4.90054e-21
ENSG00000154277	3730.18	8.62382	0.889228	9.6981	3.07151e-22	5.00609e-21
ENSG00000071575	302.111	-7.44854	0.768363	-9.69404	3.19619e-22	5.20403e-21
ENSG00000100139	357.87	2.23149	0.230346	9.68759	3.40474e-22	5.53796e-21
ENSG00000132688	1327.15	3.07254	0.317406	9.68016	3.66129e-22	5.94923e-21
ENSG00000115461	1474.21	-10.996	1.13647	-9.67555	3.83035e-22	6.21764e-21
ENSG00000101265	568.721	-5.89409	0.60937	-9.67243	3.94892e-22	6.40363e-21
ENSG00000182600	184.771	3.53911	0.365903	9.67227	3.95492e-22	6.40689e-21
ENSG00000140749	322.267	-7.72633	0.799516	-9.66377	4.29772e-22	6.95519e-21
ENSG00000069667	8012.79	-5.90839	0.611536	-9.66155	4.39179e-22	7.10029e-21
ENSG00000106258	24026.1	-6.2562	0.647551	-9.66132	4.40165e-22	7.10906e-21
ENSG00000084676	1858.67	-1.68375	0.174331	-9.65835	4.53089e-22	7.3031e-21
ENSG00000135678	1491.45	-3.5091	0.363323	-9.65836	4.53046e-22	7.3031e-21
ENSG00000136542	519.4	7.77173	0.804718	9.65772	4.55915e-22	7.34128e-21
ENSG00000042781	1101.93	-6.59308	0.682754	-9.65659	4.6093e-22	7.4146e-21
ENSG00000160255	457.448	-8.56218	0.886801	-9.65513	4.67544e-22	7.51347e-21
ENSG00000133800	1152.82	-10.741	1.11368	-9.64463	5.17968e-22	8.31546e-21
ENSG00000144713	13910.2	2.73405	0.283518	9.6433	5.24742e-22	8.4158e-21
ENSG00000231389	2289.7	-12.5708	1.30579	-9.62691	6.15553e-22	9.86236e-21
ENSG00000187240	500.453	-3.9884	0.414324	-9.62627	6.19358e-22	9.91343e-21
ENSG00000166750	972.458	-4.7936	0.498043	-9.62486	6.27907e-22	1.00403e-20
ENSG00000131620	1719.71	-12.385	1.287	-9.62311	6.38679e-22	1.02023e-20
ENSG00000125633	1811.38	1.47218	0.153012	9.62136	6.49659e-22	1.03674e-20
ENSG00000122862	1855.52	-12.4337	1.29233	-9.62115	6.51021e-22	1.03788e-20
ENSG00000107816	338.106	2.37045	0.246424	9.61941	6.62076e-22	1.05446e-20
ENSG00000107186	4604.62	-2.78046	0.289075	-9.6185	6.67999e-22	1.06284e-20
ENSG00000101189	430.194	2.17468	0.226103	9.61812	6.70482e-22	1.06573e-20
ENSG00000087258	354.969	-8.71695	0.906477	-9.61629	6.82456e-22	1.08369e-20
ENSG00000010278	580.011	-5.73644	0.596577	-9.6156	6.87097e-22	1.08999e-20
ENSG00000102755	1688.54	-12.3679	1.28669	-9.61218	7.10274e-22	1.12564e-20
ENSG00000204642	439.171	-6.49464	0.676071	-9.60644	7.50985e-22	1.18899e-20
ENSG00000198947	2791.14	-2.59852	0.270545	-9.60476	7.63341e-22	1.20736e-20
ENSG00000172732	470.384	1.93741	0.201801	9.60058	7.94966e-22	1.25614e-20
ENSG00000101695	840.827	-4.08294	0.425285	-9.60047	7.95823e-22	1.25626e-20
ENSG00000103034	82.9357	4.2851	0.446869	9.58918	8.87908e-22	1.40024e-20
ENSG00000135451	83.0641	4.93774	0.515024	9.58739	9.03394e-22	1.42327e-20
ENSG00000100242	2187.83	-2.41682	0.252193	-9.58322	9.40665e-22	1.48053e-20
ENSG00000181192	4770.3	-3.16247	0.330248	-9.57604	1.00838e-21	1.58556e-20
ENSG00000154269	208.471	-4.55701	0.47607	-9.57214	1.04717e-21	1.64494e-20
ENSG00000156990	400.395	2.18461	0.228248	9.57122	1.05651e-21	1.658e-20
ENSG00000168298	1566.71	2.7604	0.288652	9.56307	1.14311e-21	1.79214e-20
ENSG00000130052	233.243	-4.72215	0.494093	-9.5572	1.20988e-21	1.89496e-20
ENSG00000175928	151.909	4.60822	0.482194	9.55676	1.21501e-21	1.90115e-20
ENSG00000115919	2281.59	-3.68453	0.38565	-9.55406	1.24706e-21	1.94939e-20
ENSG00000006634	661.398	2.4299	0.254356	9.55311	1.25859e-21	1.9655e-20
ENSG00000138315	886.227	-4.60413	0.482064	-9.55088	1.28602e-21	2.0064e-20
ENSG00000137818	4633.84	2.43841	0.255461	9.54514	1.35922e-21	2.11853e-20
ENSG00000221869	1738.3	-4.27996	0.448541	-9.54195	1.40172e-21	2.18266e-20
ENSG00000104447	456.571	-9.72753	1.02013	-9.53554	1.49107e-21	2.31953e-20
ENSG00000183598	205.268	5.65732	0.593585	9.53077	1.56128e-21	2.42641e-20
ENSG00000102287	301.518	-8.02055	0.841567	-9.53049	1.56544e-21	2.43053e-20
ENSG00000144635	1699.28	1.82911	0.191978	9.5277	1.60805e-21	2.49426e-20
ENSG00000137714	1262.52	-2.18768	0.229726	-9.52302	1.68225e-21	2.60683e-20
ENSG00000140854	247.954	2.60416	0.27357	9.51919	1.7454e-21	2.7021e-20
ENSG00000179981	389.17	-3.15497	0.331463	-9.51832	1.75994e-21	2.72197e-20
ENSG00000166289	133.682	-4.24148	0.44562	-9.51816	1.76274e-21	2.72368e-20
ENSG00000167657	413.382	1.91384	0.201238	9.51036	1.90001e-21	2.93296e-20
ENSG00000196083	7124.37	-3.28547	0.345559	-9.50769	1.94943e-21	3.00636e-20
ENSG00000138792	2716.26	-4.54909	0.478813	-9.50077	2.0834e-21	3.20987e-20
ENSG00000156299	490.008	-9.79561	1.03116	-9.49964	2.10614e-21	3.2418e-20
ENSG00000157184	1378.55	-2.24756	0.236771	-9.49253	2.2549e-21	3.46745e-20
ENSG00000168389	1802.92	-8.06939	0.850371	-9.48926	2.32682e-21	3.57461e-20
ENSG00000071564	459.666	2.57976	0.27189	9.48825	2.34943e-21	3.60591e-20
ENSG00000168003	5281.96	3.73553	0.393777	9.48639	2.39175e-21	3.66736e-20
ENSG00000110492	1396.93	6.7822	0.715168	9.48337	2.46207e-21	3.77158e-20
ENSG00000265972	10905.9	-9.45004	0.996795	-9.48042	2.53254e-21	3.8744e-20
ENSG00000162733	851.938	-3.5686	0.376421	-9.48036	2.53402e-21	3.8744e-20
ENSG00000103942	1519.99	-3.45098	0.364116	-9.47769	2.59963e-21	3.97093e-20
ENSG00000123136	895.353	2.22095	0.23446	9.47262	2.72905e-21	4.16466e-20
ENSG00000145545	1065.4	-2.9073	0.307155	-9.46525	2.92868e-21	4.46505e-20
ENSG00000107036	1334.25	-1.6735	0.176884	-9.46102	3.04942e-21	4.64472e-20
ENSG00000048828	3159.36	-1.59836	0.168956	-9.46022	3.07297e-21	4.67615e-20
ENSG00000152767	2876.31	-2.05143	0.216868	-9.45934	3.09897e-21	4.71125e-20
ENSG00000145287	229.361	-3.15796	0.333978	-9.45561	3.21152e-21	4.87775e-20
ENSG00000122971	986.958	-3.76019	0.397863	-9.45096	3.35735e-21	5.09441e-20
ENSG00000153814	319.132	-3.9541	0.418519	-9.44783	3.45912e-21	5.24388e-20
ENSG00000185507	123.599	-6.22105	0.658579	-9.44618	3.51428e-21	5.32247e-20
ENSG00000107833	402.199	3.82168	0.404839	9.44001	3.72739e-21	5.63991e-20
ENSG00000138639	343.421	-2.578	0.27317	-9.43733	3.82406e-21	5.78075e-20
ENSG00000188906	1428.36	-12.1784	1.29056	-9.43655	3.85273e-21	5.81861e-20
ENSG00000101266	3038.38	1.36149	0.144283	9.43621	3.86506e-21	5.83174e-20
ENSG00000144747	2235.36	-1.42341	0.151043	-9.42387	4.34749e-21	6.55348e-20
ENSG00000137959	471.159	-7.67569	0.814902	-9.41916	4.54711e-21	6.84797e-20
ENSG00000068438	513.228	1.78478	0.189564	9.41522	4.72114e-21	7.10339e-20
ENSG00000123104	14684.4	-2.72148	0.289094	-9.41383	4.78358e-21	7.1906e-20
ENSG00000101911	464.751	-9.73178	1.03416	-9.4103	4.94702e-21	7.42932e-20
ENSG00000110077	1780.04	-12.3072	1.30797	-9.40941	4.9894e-21	7.48597e-20
ENSG00000105671	947.99	2.58809	0.275076	9.40864	5.02598e-21	7.5338e-20
ENSG00000244734	2068.34	-12.4003	1.31805	-9.40807	5.05337e-21	7.56779e-20
ENSG00000150672	284.499	-3.00687	0.319642	-9.40699	5.10562e-21	7.63387e-20
ENSG00000125812	852.872	1.61372	0.171546	9.40696	5.107e-21	7.63387e-20
ENSG00000130726	2502.08	2.05248	0.218196	9.4066	5.1246e-21	7.65305e-20
ENSG00000184012	1809.57	-12.3144	1.30957	-9.40341	5.28237e-21	7.88134e-20
ENSG00000171903	1373.53	-12.1349	1.29121	-9.39808	5.55676e-21	8.28303e-20
ENSG00000171723	1419.3	-3.9931	0.425059	-9.39421	5.76478e-21	8.58514e-20
ENSG00000091656	1117.96	-3.10755	0.330804	-9.39392	5.78075e-21	8.60095e-20
ENSG00000182179	367.697	-4.27923	0.455628	-9.39195	5.89019e-21	8.75565e-20
ENSG00000091157	1394.8	-1.98221	0.21108	-9.39081	5.9541e-21	8.84247e-20
ENSG00000124713	933.331	-7.84148	0.835076	-9.39013	5.99239e-21	8.89112e-20
ENSG00000173918	371.437	-6.72665	0.716568	-9.38732	6.15478e-21	9.12363e-20
ENSG00000134369	263.108	-6.16892	0.657582	-9.38122	6.52157e-21	9.65842e-20
ENSG00000178695	1818.25	-9.71851	1.03635	-9.37761	6.74861e-21	9.98545e-20
ENSG00000184207	265.12	2.18639	0.233263	9.37307	7.04517e-21	1.04147e-19
ENSG00000066117	946.729	1.90556	0.203318	9.37231	7.09649e-21	1.04809e-19
ENSG00000081181	364.356	3.71064	0.395953	9.37142	7.15649e-21	1.05598e-19
ENSG00000185129	1875.55	-2.38088	0.254125	-9.36891	7.32864e-21	1.08039e-19
ENSG00000138029	5078.19	-2.1558	0.230114	-9.36841	7.36306e-21	1.08446e-19
ENSG00000009790	118.253	-5.51547	0.589043	-9.36344	7.71795e-21	1.13465e-19
ENSG00000178460	145.816	2.96561	0.316719	9.36352	7.71202e-21	1.13465e-19
ENSG00000142166	3868.58	-2.94713	0.315051	-9.35444	8.40401e-21	1.23438e-19
ENSG00000177694	323.289	-7.06431	0.755324	-9.35268	8.54522e-21	1.25398e-19
ENSG00000179115	679.811	1.94146	0.207611	9.35144	8.64645e-21	1.26767e-19
ENSG00000254986	1356.94	3.16561	0.338554	9.35041	8.731e-21	1.2789e-19
ENSG00000132635	530.412	2.23296	0.23894	9.34527	9.1657e-21	1.34135e-19
ENSG00000007372	82.667	6.37192	0.682051	9.34229	9.42691e-21	1.37832e-19
ENSG00000064545	272.381	2.33805	0.250273	9.342	9.45285e-21	1.38086e-19
ENSG00000170379	155.949	-6.28277	0.672585	-9.34122	9.52325e-21	1.38987e-19
ENSG00000134760	367.906	-6.11657	0.654825	-9.34076	9.56435e-21	1.39461e-19
ENSG00000139344	2761.19	-2.53134	0.271098	-9.33738	9.87483e-21	1.43857e-19
ENSG00000105640	7402.21	2.37058	0.253902	9.33659	9.9485e-21	1.44799e-19
ENSG00000104980	788.254	1.86785	0.200081	9.3355	1.00517e-20	1.46168e-19
ENSG00000182890	511.844	2.29593	0.245965	9.3344	1.01566e-20	1.4756e-19
ENSG00000155307	336.723	-7.11812	0.762876	-9.33063	1.05241e-20	1.52762e-19
ENSG00000133106	316.695	-8.08326	0.866546	-9.32813	1.07753e-20	1.56266e-19
ENSG00000169740	233.743	-2.26534	0.242885	-9.3268	1.09112e-20	1.58094e-19
ENSG00000162896	1404.48	-12.1149	1.2995	-9.32273	1.13387e-20	1.6414e-19
ENSG00000131773	335.717	-4.38157	0.470249	-9.31755	1.19056e-20	1.72192e-19
ENSG00000132465	2070.77	-12.354	1.32633	-9.3144	1.22647e-20	1.77225e-19
ENSG00000198718	1048.49	-1.49428	0.160572	-9.30601	1.32727e-20	1.91618e-19
ENSG00000184557	800.642	-5.71112	0.613721	-9.30572	1.33089e-20	1.91968e-19
ENSG00000182400	1050.4	-1.43825	0.15457	-9.3048	1.34246e-20	1.93463e-19
ENSG00000184060	222.304	-5.4943	0.590539	-9.30387	1.35423e-20	1.94984e-19
ENSG00000185745	542.628	-5.08916	0.547006	-9.30366	1.35688e-20	1.95191e-19
ENSG00000153885	429.086	2.37505	0.255501	9.29568	1.46269e-20	2.10224e-19
ENSG00000080986	277.208	3.345	0.35988	9.29475	1.47552e-20	2.11878e-19
ENSG00000121361	540.947	-3.70628	0.398977	-9.28947	1.55056e-20	2.22454e-19
ENSG00000170011	774.745	-3.73184	0.401827	-9.28719	1.58419e-20	2.27077e-19
ENSG00000100225	2781.3	-1.33	0.14323	-9.28574	1.60582e-20	2.29971e-19
ENSG00000146085	4880.61	-3.89888	0.420047	-9.28201	1.66303e-20	2.37953e-19
ENSG00000108846	3085.3	-3.15122	0.339561	-9.28028	1.69041e-20	2.41655e-19
ENSG00000101670	2234.46	-2.63421	0.284049	-9.27378	1.79656e-20	2.56601e-19
ENSG00000088826	633.658	4.29826	0.463804	9.26741	1.9072e-20	2.72162e-19
ENSG00000111348	660.211	-10.0535	1.08542	-9.26232	2.00041e-20	2.85209e-19
ENSG00000115159	1268.38	1.8855	0.203602	9.26068	2.03141e-20	2.89372e-19
ENSG00000163918	511.471	2.75184	0.297221	9.25857	2.07196e-20	2.94776e-19
ENSG00000173894	234.324	5.1945	0.561051	9.25851	2.07302e-20	2.94776e-19
ENSG00000184922	114.597	-3.92337	0.423822	-9.25713	2.10007e-20	2.98359e-19
ENSG00000093009	175.213	5.28797	0.571357	9.25511	2.14019e-20	3.0379e-19
ENSG00000270885	111.719	3.67957	0.397682	9.25254	2.19223e-20	3.10901e-19
ENSG00000049239	4380.3	-2.74751	0.296993	-9.25111	2.22179e-20	3.14815e-19
ENSG00000095637	3062.72	-2.10452	0.22754	-9.24901	2.26588e-20	3.2078e-19
ENSG00000111335	475.573	-8.59724	0.930001	-9.24433	2.36722e-20	3.34832e-19
ENSG00000137575	2725.95	-2.35074	0.254393	-9.24059	2.45148e-20	3.46445e-19
ENSG00000134757	104.293	4.56582	0.494759	9.22839	2.74739e-20	3.87921e-19
ENSG00000148143	273.019	-4.6767	0.50708	-9.2228	2.89431e-20	4.08306e-19
ENSG00000069122	1284.35	-6.10206	0.661785	-9.2206	2.95446e-20	4.16425e-19
ENSG00000157103	1613	-12.1493	1.31881	-9.21233	3.19125e-20	4.49407e-19
ENSG00000165168	1543.25	-12.1213	1.31598	-9.21084	3.23577e-20	4.55277e-19
ENSG00000205413	562.81	-4.54116	0.493056	-9.21023	3.25426e-20	4.57477e-19
ENSG00000158859	355.269	-3.85438	0.418561	-9.20864	3.30269e-20	4.6388e-19
ENSG00000128739	211.74	-8.05171	0.874834	-9.2037	3.4584e-20	4.85325e-19
ENSG00000106245	1126.68	2.1816	0.237055	9.20291	3.4839e-20	4.88477e-19
ENSG00000068394	549.686	1.78872	0.194489	9.19703	3.6799e-20	5.15507e-19
ENSG00000114026	532.339	2.59772	0.282599	9.19226	3.84671e-20	5.38405e-19
ENSG00000148057	354.87	-2.28993	0.249165	-9.1904	3.91367e-20	5.473e-19
ENSG00000175137	493.947	1.72892	0.188232	9.18504	4.11378e-20	5.74783e-19
ENSG00000105426	658.046	-4.38406	0.477623	-9.17891	4.35496e-20	6.07953e-19
ENSG00000140107	1250.29	-11.9712	1.30451	-9.17684	4.43939e-20	6.19201e-19
ENSG00000277893	1853.58	-6.17728	0.673293	-9.17472	4.52731e-20	6.30915e-19
ENSG00000123415	446.513	1.84892	0.201575	9.17235	4.62802e-20	6.44391e-19
ENSG00000025039	1216.45	2.17484	0.237125	9.17168	4.65697e-20	6.47859e-19
ENSG00000101464	283.58	2.11086	0.230225	9.16869	4.78784e-20	6.6549e-19
ENSG00000169508	167.22	-7.2773	0.793766	-9.16807	4.81546e-20	6.68749e-19
ENSG00000155666	445.889	-3.58239	0.390805	-9.1667	4.87732e-20	6.76754e-19
ENSG00000180011	766.984	-2.57407	0.280945	-9.1622	5.08484e-20	7.04939e-19
ENSG00000128052	1338.51	-12.0055	1.31105	-9.1572	5.32628e-20	7.37775e-19
ENSG00000115808	1393.79	-1.38501	0.151286	-9.15491	5.44036e-20	7.52928e-19
ENSG00000141858	324.351	2.53782	0.277589	9.14236	6.11019e-20	8.44901e-19
ENSG00000108960	1369.85	2.398	0.262374	9.13961	6.26758e-20	8.65918e-19
ENSG00000094841	198.669	-7.97053	0.872236	-9.13804	6.35964e-20	8.77882e-19
ENSG00000243696	650.148	-7.87166	0.861843	-9.13352	6.63085e-20	9.14533e-19
ENSG00000161031	1000.03	-10.4793	1.14853	-9.12414	7.23102e-20	9.96454e-19
ENSG00000144481	1434.09	-12.0311	1.31906	-9.12095	7.44712e-20	1.02535e-18
ENSG00000172349	223.327	-7.26635	0.796818	-9.1192	7.56783e-20	1.04108e-18
ENSG00000133704	1971.62	-1.68664	0.18501	-9.11648	7.76043e-20	1.06666e-18
ENSG00000173269	275.226	-7.01705	0.769855	-9.11477	7.88399e-20	1.08272e-18
ENSG00000140450	1185.17	-11.9063	1.30688	-9.11049	8.20071e-20	1.12525e-18
ENSG00000111602	1053.59	1.86455	0.204737	9.10707	8.46398e-20	1.16038e-18
ENSG00000164649	730.725	2.80334	0.308227	9.09506	9.45299e-20	1.29487e-18
ENSG00000133773	961.42	1.75355	0.192835	9.09349	9.59074e-20	1.31262e-18
ENSG00000239900	1564.01	1.81752	0.199906	9.09191	9.73165e-20	1.33077e-18
ENSG00000080573	153.445	-7.15534	0.787171	-9.08995	9.90836e-20	1.35378e-18
ENSG00000131116	425.092	2.2688	0.249625	9.08885	1.00093e-19	1.3664e-18
ENSG00000055732	123.086	3.7814	0.416457	9.07994	1.08639e-19	1.48137e-18
ENSG00000159556	68.499	6.50441	0.716355	9.07988	1.08699e-19	1.48137e-18
ENSG00000100162	62.0965	5.30152	0.584012	9.07776	1.10833e-19	1.50917e-18
ENSG00000099260	939.956	-3.22966	0.355805	-9.07706	1.11548e-19	1.51762e-18
ENSG00000163071	145.284	-7.09109	0.781721	-9.07112	1.17795e-19	1.60125e-18
ENSG00000125835	1608.27	2.89421	0.319176	9.06776	1.21486e-19	1.65003e-18
ENSG00000138823	9523.87	-2.14032	0.236227	-9.06043	1.29941e-19	1.76338e-18
ENSG00000119559	251.4	1.98286	0.218867	9.05964	1.30885e-19	1.77468e-18
ENSG00000106078	1000.58	-4.49389	0.496159	-9.05737	1.33633e-19	1.81042e-18
ENSG00000198417	585.963	-3.45629	0.381811	-9.05234	1.39935e-19	1.8942e-18
ENSG00000116691	188.691	2.31855	0.256247	9.04809	1.45492e-19	1.96776e-18
ENSG00000163565	1319.77	-11.9423	1.32036	-9.04476	1.49991e-19	2.02519e-18
ENSG00000109685	2658.83	2.18698	0.241794	9.04481	1.49932e-19	2.02519e-18
ENSG00000135744	11881	-1.78487	0.197382	-9.04275	1.52782e-19	2.06115e-18
ENSG00000130962	342.009	-9.33514	1.03258	-9.04062	1.55779e-19	2.09981e-18
ENSG00000004799	9575.53	-6.72379	0.743956	-9.03789	1.59718e-19	2.15111e-18
ENSG00000114942	8872.36	2.08435	0.230627	9.03775	1.59933e-19	2.15219e-18
ENSG00000169905	9691.05	-1.87318	0.207288	-9.03659	1.61629e-19	2.17319e-18
ENSG00000168924	1389.95	1.49706	0.165834	9.02747	1.75692e-19	2.3603e-18
ENSG00000147100	1120.06	-11.829	1.31072	-9.02477	1.80065e-19	2.41703e-18
ENSG00000160932	595.038	-9.89368	1.09658	-9.02232	1.84141e-19	2.46967e-18
ENSG00000124406	451.823	-4.20598	0.466397	-9.01803	1.91509e-19	2.56634e-18
ENSG00000164182	331.624	1.86839	0.20724	9.01558	1.95826e-19	2.62202e-18
ENSG00000178904	1688.79	1.52703	0.169387	9.01507	1.96747e-19	2.63214e-18
ENSG00000143479	153.73	-3.25628	0.361476	-9.00827	2.09328e-19	2.79813e-18
ENSG00000257727	790.147	1.56157	0.173367	9.00728	2.11237e-19	2.82129e-18
ENSG00000133321	447.619	-6.29347	0.699123	-9.00194	2.21756e-19	2.95932e-18
ENSG00000153246	195.895	-5.28692	0.587945	-8.9922	2.42338e-19	3.23131e-18
ENSG00000080561	193.855	-2.27659	0.253218	-8.99063	2.45825e-19	3.27508e-18
ENSG00000009694	1651.22	-5.96269	0.663394	-8.98816	2.51398e-19	3.34655e-18
ENSG00000170293	328.525	1.95348	0.217374	8.98673	2.547e-19	3.38771e-18
ENSG00000169957	421.302	1.84107	0.204881	8.98609	2.56193e-19	3.40474e-18
ENSG00000171311	415.75	1.89178	0.210651	8.98063	2.69213e-19	3.57482e-18
ENSG00000147027	981.862	-11.7234	1.30557	-8.97953	2.71916e-19	3.60772e-18
ENSG00000165288	980.689	-11.7222	1.30573	-8.97756	2.76827e-19	3.66984e-18
ENSG00000120156	400.871	-9.48321	1.05649	-8.97619	2.80316e-19	3.71303e-18
ENSG00000135905	967.074	-11.7094	1.30534	-8.97039	2.9546e-19	3.9104e-18
ENSG00000117151	1757.75	-2.45806	0.274023	-8.97027	2.95779e-19	3.9114e-18
ENSG00000204673	356.665	1.76916	0.197272	8.96813	3.01599e-19	3.98508e-18
ENSG00000197555	1616.67	-1.87089	0.208651	-8.96658	3.0587e-19	4.03819e-18
ENSG00000145919	1067.95	1.76953	0.197424	8.96311	3.15636e-19	4.16369e-18
ENSG00000135423	1536.28	-6.68931	0.746422	-8.96183	3.19331e-19	4.20898e-18
ENSG00000127586	135.338	2.79411	0.311793	8.96142	3.2051e-19	4.22106e-18
ENSG00000141570	199.888	3.29495	0.367879	8.9566	3.34857e-19	4.40638e-18
ENSG00000120699	1215.16	2.31645	0.258709	8.95385	3.43287e-19	4.51363e-18
ENSG00000112902	966.174	-11.6977	1.30756	-8.9462	3.6794e-19	4.8338e-18
ENSG00000196632	1049.64	-11.7489	1.31376	-8.94298	3.78821e-19	4.97268e-18
ENSG00000139211	674.149	2.84554	0.318216	8.94217	3.81615e-19	5.00527e-18
ENSG00000154736	239.837	-5.91503	0.66179	-8.93794	3.96496e-19	5.1962e-18
ENSG00000160949	122.881	3.4164	0.382319	8.93598	4.03597e-19	5.28495e-18
ENSG00000169814	978.481	-1.64529	0.184246	-8.92986	4.2655e-19	5.58096e-18
ENSG00000074416	1798.89	-2.81234	0.315018	-8.92754	4.35567e-19	5.6943e-18
ENSG00000145592	12955.3	2.3044	0.258176	8.92569	4.42912e-19	5.7856e-18
ENSG00000163879	213.433	-4.84363	0.5428	-8.92341	4.52145e-19	5.90141e-18
ENSG00000149554	325.626	3.77957	0.42372	8.91998	4.66384e-19	6.08231e-18
ENSG00000114698	2322.53	-3.85424	0.432154	-8.91868	4.71896e-19	6.1492e-18
ENSG00000013016	229.811	-3.71749	0.417261	-8.90927	5.13704e-19	6.68856e-18
ENSG00000105705	514.091	1.99482	0.223956	8.9072	5.23377e-19	6.80899e-18
ENSG00000159733	89.0649	-4.45136	0.499863	-8.90516	5.33089e-19	6.92972e-18
ENSG00000063854	1572.34	-1.76457	0.198222	-8.90198	5.48572e-19	7.12522e-18
ENSG00000124766	2630.76	3.90155	0.438308	8.90138	5.51581e-19	7.15851e-18
ENSG00000089685	258.526	4.37858	0.491986	8.89981	5.59428e-19	7.25448e-18
ENSG00000100883	2327.72	-1.59947	0.179777	-8.89696	5.7396e-19	7.43693e-18
ENSG00000145901	1303.16	-1.95362	0.219619	-8.89551	5.81506e-19	7.52862e-18
ENSG00000185532	354.521	-6.23054	0.700579	-8.89341	5.92615e-19	7.66626e-18
ENSG00000174130	159.136	-4.22961	0.475627	-8.8927	5.96432e-19	7.70943e-18
ENSG00000154839	181.504	5.09923	0.573426	8.89256	5.97157e-19	7.7126e-18
ENSG00000226887	68.8552	6.08513	0.68453	8.8895	6.1385e-19	7.92182e-18
ENSG00000167397	328.353	-2.34534	0.263839	-8.88929	6.15005e-19	7.93036e-18
ENSG00000187097	5598.2	-2.70761	0.304778	-8.88389	6.45637e-19	8.31866e-18
ENSG00000137841	197.388	-7.44428	0.838569	-8.87736	6.84668e-19	8.81448e-18
ENSG00000185049	376.872	2.32703	0.262298	8.87169	7.20456e-19	9.26779e-18
ENSG00000137124	2852.39	-3.17586	0.358042	-8.87009	7.30869e-19	9.39421e-18
ENSG00000196584	294.517	4.63832	0.523138	8.86633	7.55974e-19	9.70913e-18
ENSG00000171813	168.842	3.05866	0.345003	8.86561	7.60877e-19	9.76428e-18
ENSG00000166780	235.258	-2.43166	0.274302	-8.86492	7.65602e-19	9.81707e-18
ENSG00000105281	973.458	3.68346	0.415516	8.86477	7.66626e-19	9.82235e-18
ENSG00000160957	126.502	4.52601	0.510599	8.86412	7.71089e-19	9.87167e-18
ENSG00000196305	8623.54	2.23182	0.252019	8.85577	8.31095e-19	1.06314e-17
ENSG00000243335	270.637	1.8596	0.21001	8.85482	8.38178e-19	1.07135e-17
ENSG00000232388	516.486	1.76192	0.199027	8.85268	8.54453e-19	1.09128e-17
ENSG00000044524	717.128	-10.0838	1.13924	-8.85133	8.64855e-19	1.10369e-17
ENSG00000003402	4456.85	-2.30872	0.26088	-8.84973	8.77314e-19	1.1187e-17
ENSG00000064300	182.018	-7.83539	0.885486	-8.84868	8.85577e-19	1.12834e-17
ENSG00000126218	2003.88	-2.33091	0.263537	-8.8447	9.17782e-19	1.16844e-17
ENSG00000215644	353.605	-9.32555	1.05444	-8.84409	9.22804e-19	1.17391e-17
ENSG00000070950	803.024	2.26481	0.256216	8.83947	9.6175e-19	1.22248e-17
ENSG00000125810	1962.59	-12.0678	1.36557	-8.83721	9.81404e-19	1.24648e-17
ENSG00000172578	376.598	-7.91816	0.896185	-8.83541	9.97289e-19	1.26565e-17
ENSG00000196549	1935.42	-12.0583	1.36494	-8.83435	1.00685e-18	1.27677e-17
ENSG00000089775	726.362	-1.59597	0.180696	-8.83233	1.02515e-18	1.29895e-17
ENSG00000018408	1094.2	-3.01245	0.341243	-8.82789	1.06667e-18	1.3505e-17
ENSG00000186197	66.2215	4.71261	0.533894	8.82687	1.0765e-18	1.36187e-17
ENSG00000101856	9353.95	-1.97608	0.223943	-8.82403	1.10412e-18	1.39572e-17
ENSG00000145247	383.354	-8.73551	0.990996	-8.81488	1.19812e-18	1.51292e-17
ENSG00000184988	87.278	-4.30274	0.488125	-8.81482	1.19872e-18	1.51292e-17
ENSG00000082397	395.45	-9.45801	1.07302	-8.81441	1.20318e-18	1.51735e-17
ENSG00000106086	1036.77	1.74849	0.198395	8.81321	1.21612e-18	1.53246e-17
ENSG00000143416	1641.35	-3.46995	0.393822	-8.81096	1.24074e-18	1.56226e-17
ENSG00000133454	74.989	5.8365	0.662445	8.81054	1.24544e-18	1.56695e-17
ENSG00000232653	582.104	-3.91319	0.44427	-8.80812	1.27257e-18	1.59983e-17
ENSG00000182985	1677.16	-1.95667	0.22216	-8.80751	1.27959e-18	1.60739e-17
ENSG00000164403	614.744	-1.85245	0.210469	-8.80153	1.34961e-18	1.69403e-17
ENSG00000087253	240.935	-8.18528	0.930104	-8.80039	1.36342e-18	1.71002e-17
ENSG00000135083	86.5693	3.53517	0.401763	8.79915	1.37851e-18	1.72761e-17
ENSG00000167895	101.533	-5.9431	0.675999	-8.79157	1.47478e-18	1.84682e-17
ENSG00000116016	6432.49	-2.55601	0.290752	-8.79105	1.48165e-18	1.85252e-17
ENSG00000160917	367.803	1.99902	0.227392	8.79108	1.48125e-18	1.85252e-17
ENSG00000133794	655.9	-3.30413	0.375951	-8.78872	1.51273e-18	1.88991e-17
ENSG00000073792	658.917	3.74817	0.426489	8.78842	1.51677e-18	1.89349e-17
ENSG00000118407	383.565	-3.78505	0.430847	-8.78513	1.56179e-18	1.94817e-17
ENSG00000258818	385.121	-2.82581	0.321696	-8.7841	1.57626e-18	1.9647e-17
ENSG00000204257	244.474	-7.02422	0.799704	-8.78352	1.58434e-18	1.97323e-17
ENSG00000180957	2116.36	-1.73511	0.197652	-8.77864	1.65459e-18	2.05913e-17
ENSG00000114115	207.743	-2.5489	0.290411	-8.77686	1.68098e-18	2.09035e-17
ENSG00000132522	398.854	2.01935	0.23013	8.77484	1.71141e-18	2.12655e-17
ENSG00000106638	769.519	1.52372	0.17369	8.77264	1.74527e-18	2.16694e-17
ENSG00000183763	78.1594	3.91111	0.445984	8.7696	1.79297e-18	2.22444e-17
ENSG00000105967	364.294	-5.06207	0.57766	-8.76306	1.90028e-18	2.35575e-17
ENSG00000106560	214.881	-5.77875	0.659829	-8.75795	1.98841e-18	2.46311e-17
ENSG00000168028	13117.7	2.82659	0.322894	8.75391	2.06079e-18	2.55081e-17
ENSG00000169372	482.301	-1.84856	0.21127	-8.74972	2.13877e-18	2.64529e-17
ENSG00000173369	1238.55	-11.7521	1.34383	-8.74528	2.22455e-18	2.74926e-17
ENSG00000167315	11039.8	-3.0612	0.350072	-8.74449	2.24021e-18	2.76648e-17
ENSG00000088836	64.242	5.21879	0.59693	8.74273	2.27552e-18	2.80793e-17
ENSG00000163328	687.107	-2.29238	0.262432	-8.73514	2.43352e-18	3.0006e-17
ENSG00000119917	394.512	-3.62758	0.415295	-8.73495	2.43772e-18	3.00346e-17
ENSG00000168918	347.798	-4.50831	0.516417	-8.72997	2.54749e-18	3.1363e-17
ENSG00000111727	1136.34	-1.72083	0.197133	-8.72928	2.5629e-18	3.15286e-17
ENSG00000108387	398.901	-3.73891	0.428586	-8.72382	2.68971e-18	3.30632e-17
ENSG00000186642	235.664	-8.1323	0.932666	-8.71942	2.79641e-18	3.43486e-17
ENSG00000151553	1779.67	-2.13179	0.24459	-8.71575	2.88835e-18	3.54507e-17
ENSG00000158869	134.843	-6.32852	0.726212	-8.71443	2.92233e-18	3.58404e-17
ENSG00000131473	3598.27	2.18731	0.251002	8.71431	2.92535e-18	3.585e-17
ENSG00000115594	4896.2	-4.05237	0.465068	-8.71351	2.94613e-18	3.60772e-17
ENSG00000166927	1063.96	-11.6406	1.33702	-8.70634	3.1385e-18	3.84036e-17
ENSG00000060718	70.4421	5.94119	0.6825	8.70504	3.17459e-18	3.88156e-17
ENSG00000141582	780.51	3.46847	0.399213	8.68826	3.68028e-18	4.49643e-17
ENSG00000187764	226.852	-3.5418	0.407671	-8.68788	3.69253e-18	4.50797e-17
ENSG00000115268	2160.17	1.81858	0.209332	8.68754	3.70363e-18	4.51809e-17
ENSG00000119283	80.4218	6.40657	0.737969	8.68136	3.91054e-18	4.76688e-17
ENSG00000143126	263.651	3.32277	0.382756	8.68119	3.91647e-18	4.77048e-17
ENSG00000196126	1481.94	-11.8218	1.362	-8.67976	3.96599e-18	4.82714e-17
ENSG00000171115	553.843	-9.74221	1.12258	-8.67839	4.01412e-18	4.88202e-17
ENSG00000131016	2673.06	-2.27957	0.262728	-8.67653	4.08016e-18	4.95858e-17
ENSG00000140443	616.969	1.92486	0.221866	8.67575	4.10827e-18	4.98897e-17
ENSG00000239672	782.605	2.50718	0.289046	8.67399	4.17245e-18	5.06308e-17
ENSG00000130725	462.06	1.82237	0.210141	8.67215	4.24042e-18	5.14167e-17
ENSG00000198399	2821.04	-1.56637	0.180719	-8.66744	4.41952e-18	5.35479e-17
ENSG00000136167	2228.78	-2.73411	0.315503	-8.66588	4.48035e-18	5.4244e-17
ENSG00000082996	2273.12	-1.44614	0.167015	-8.65874	4.77004e-18	5.76864e-17
ENSG00000172667	1569.29	-2.61689	0.302227	-8.6587	4.77186e-18	5.76864e-17
ENSG00000128829	1781	-1.37715	0.159059	-8.65815	4.79485e-18	5.79206e-17
ENSG00000145214	290.192	2.12476	0.245416	8.6578	4.8095e-18	5.80539e-17
ENSG00000175768	484.265	2.16743	0.250465	8.65363	4.9886e-18	6.01706e-17
ENSG00000178035	2598.15	2.53724	0.293301	8.65064	5.12113e-18	6.17226e-17
ENSG00000122420	102.474	-5.31545	0.614609	-8.6485	5.21797e-18	6.28427e-17
ENSG00000164161	877.216	-5.02873	0.581508	-8.64775	5.25248e-18	6.32109e-17
ENSG00000117707	14020.8	-3.04094	0.351871	-8.64222	5.51295e-18	6.62958e-17
ENSG00000143226	352.122	-4.98876	0.577329	-8.64111	5.56709e-18	6.68967e-17
ENSG00000277481	119.519	-4.42915	0.512739	-8.63821	5.7101e-18	6.85639e-17
ENSG00000158125	3896.5	-5.4371	0.629448	-8.63789	5.7263e-18	6.8707e-17
ENSG00000107798	3282.63	-1.64716	0.190777	-8.63399	5.92472e-18	7.10347e-17
ENSG00000129151	904.654	-4.80535	0.556644	-8.63272	5.99112e-18	7.17772e-17
ENSG00000106246	172.555	2.54974	0.295368	8.63243	6.00638e-18	7.19063e-17
ENSG00000187775	74.1987	4.69064	0.543502	8.63041	6.11346e-18	7.31337e-17
ENSG00000119048	873.422	-1.75344	0.203221	-8.62825	6.22999e-18	7.44723e-17
ENSG00000105707	2047.98	-2.20862	0.255988	-8.62782	6.25307e-18	7.46925e-17
ENSG00000162882	924.592	-3.80215	0.440773	-8.62609	6.3483e-18	7.57737e-17
ENSG00000142748	772.93	-11.4021	1.32203	-8.62473	6.42449e-18	7.66261e-17
ENSG00000111665	93.6101	4.16482	0.482926	8.62414	6.45743e-18	7.69618e-17
ENSG00000155970	805.472	-2.80343	0.325099	-8.62332	6.50401e-18	7.74594e-17
ENSG00000151623	472.372	-4.95904	0.575124	-8.62256	6.54733e-18	7.79176e-17
ENSG00000113657	402.435	-7.25707	0.84185	-8.62039	6.67277e-18	7.93516e-17
ENSG00000119471	4470.36	-1.44955	0.168277	-8.61407	7.0512e-18	8.37898e-17
ENSG00000140740	3483.75	-1.50354	0.17461	-8.61082	7.25367e-18	8.60735e-17
ENSG00000197063	448.073	2.15259	0.249987	8.61082	7.25411e-18	8.60735e-17
ENSG00000047188	2040.49	-1.70635	0.198167	-8.6107	7.26138e-18	8.60961e-17
ENSG00000131171	909.943	-11.496	1.33531	-8.60924	7.35457e-18	8.71367e-17
ENSG00000184500	13210.1	-2.07165	0.240662	-8.60813	7.42596e-18	8.79177e-17
ENSG00000198300	347.199	-4.68065	0.543852	-8.60648	7.53378e-18	8.91285e-17
ENSG00000155926	570.538	-9.75317	1.13333	-8.60573	7.58316e-18	8.96465e-17
ENSG00000080493	2330.08	-2.94674	0.342436	-8.60523	7.61628e-18	8.99718e-17
ENSG00000138641	717.28	-2.18557	0.254069	-8.60225	7.8167e-18	9.22716e-17
ENSG00000073754	755.243	-11.3764	1.32263	-8.60133	7.87963e-18	9.29461e-17
ENSG00000184731	754.692	-11.3746	1.32267	-8.59974	7.98996e-18	9.41783e-17
ENSG00000242574	256.032	-7.70589	0.896433	-8.59617	8.24231e-18	9.70815e-17
ENSG00000152495	185.585	-5.48152	0.637783	-8.59465	8.35166e-18	9.82973e-17
ENSG00000152556	1045.8	2.90034	0.337556	8.59217	8.53409e-18	1.00371e-16
ENSG00000141391	87.6329	4.43748	0.516498	8.59149	8.58476e-18	1.00893e-16
ENSG00000134242	149.943	-7.57012	0.881272	-8.58999	8.69742e-18	1.02142e-16
ENSG00000112406	1200.83	-1.53931	0.179284	-8.5859	9.01311e-18	1.05772e-16
ENSG00000158445	301.736	-6.2834	0.731967	-8.58426	9.14209e-18	1.07208e-16
ENSG00000110446	95.1444	-3.60968	0.420531	-8.58363	9.19266e-18	1.07722e-16
ENSG00000130222	474.177	-4.31843	0.50322	-8.5816	9.35621e-18	1.09558e-16
ENSG00000185100	218.723	-5.75452	0.670975	-8.57636	9.79248e-18	1.14583e-16
ENSG00000120594	1098.42	-11.5921	1.35169	-8.57599	9.82375e-18	1.14866e-16
ENSG00000226763	141.722	3.4784	0.405744	8.57289	1.00919e-17	1.17915e-16
ENSG00000134955	142.829	-2.92479	0.341332	-8.56876	1.04602e-17	1.22129e-16
ENSG00000152082	360.846	1.95727	0.228481	8.56648	1.06701e-17	1.24489e-16
ENSG00000187824	1198.08	-2.57459	0.300748	-8.56062	1.12261e-17	1.30881e-16
ENSG00000164045	305.172	4.45307	0.520188	8.5605	1.12383e-17	1.30929e-16
ENSG00000175727	724.922	-2.58164	0.301642	-8.55864	1.14211e-17	1.32961e-16
ENSG00000196418	1446.25	3.15007	0.368354	8.55176	1.21224e-17	1.41024e-16
ENSG00000005882	258.059	-2.98617	0.349267	-8.54981	1.23294e-17	1.43328e-16
ENSG00000107821	76.9272	4.37612	0.511875	8.54921	1.23936e-17	1.43971e-16
ENSG00000203747	901.229	-11.4567	1.34104	-8.54312	1.30648e-17	1.51658e-16
ENSG00000105677	897.327	2.98359	0.349582	8.53474	1.40467e-17	1.62938e-16
ENSG00000172575	107.766	-3.89469	0.456353	-8.53438	1.40914e-17	1.63338e-16
ENSG00000151276	2066.24	-2.06732	0.24231	-8.53173	1.44179e-17	1.67002e-16
ENSG00000070731	192.905	3.46053	0.405752	8.52868	1.48026e-17	1.71334e-16
ENSG00000186260	1351.41	-2.26409	0.265606	-8.52425	1.53807e-17	1.77897e-16
ENSG00000139160	246.41	-2.73861	0.3213	-8.52352	1.54772e-17	1.78884e-16
ENSG00000154175	202.37	-6.34371	0.74436	-8.52237	1.56321e-17	1.80545e-16
ENSG00000090372	717.099	1.60664	0.188568	8.5202	1.59278e-17	1.83829e-16
ENSG00000215845	121.782	-6.13777	0.72053	-8.51841	1.61761e-17	1.8656e-16
ENSG00000134516	767.505	-11.3441	1.33232	-8.51449	1.67324e-17	1.92699e-16
ENSG00000223865	1011.83	-11.5112	1.35195	-8.51451	1.67301e-17	1.92699e-16
ENSG00000165169	745.487	-11.3239	1.3304	-8.5117	1.71405e-17	1.97257e-16
ENSG00000163072	741.827	1.71118	0.201073	8.51021	1.73626e-17	1.9967e-16
ENSG00000108395	1368.44	1.26248	0.148352	8.50998	1.7397e-17	1.99922e-16
ENSG00000198728	446.7	1.71749	0.201858	8.5084	1.76343e-17	2.02504e-16
ENSG00000134042	317.097	-6.50246	0.764509	-8.50541	1.80951e-17	2.07648e-16
ENSG00000090316	820.894	1.38952	0.163377	8.50501	1.81583e-17	2.08224e-16
ENSG00000205542	5080.45	-4.50992	0.53086	-8.49549	1.97106e-17	2.25863e-16
ENSG00000138378	398.233	-3.58184	0.421757	-8.49266	2.01963e-17	2.31264e-16
ENSG00000144659	890.828	1.41312	0.16641	8.49176	2.03538e-17	2.329e-16
ENSG00000145703	12039.7	-2.1055	0.24801	-8.48959	2.07373e-17	2.37121e-16
ENSG00000172590	352.201	2.015	0.237361	8.48915	2.08145e-17	2.37834e-16
ENSG00000114127	4790.4	-2.45751	0.289552	-8.48729	2.11517e-17	2.41515e-16
ENSG00000185885	506.818	-9.60598	1.13284	-8.47959	2.25997e-17	2.57865e-16
ENSG00000130175	2597.54	1.16401	0.137392	8.4722	2.40803e-17	2.74563e-16
ENSG00000060971	4612.8	-3.72021	0.439128	-8.4718	2.41637e-17	2.75319e-16
ENSG00000139832	268.712	-8.9654	1.05885	-8.46714	2.51487e-17	2.86339e-16
ENSG00000134215	258.723	-5.1081	0.603466	-8.46461	2.57011e-17	2.92421e-16
ENSG00000204228	282.518	-2.34676	0.277251	-8.46441	2.57462e-17	2.92727e-16
ENSG00000134574	314.713	-2.19883	0.259972	-8.45795	2.72122e-17	3.09175e-16
ENSG00000008952	6489.19	-1.4144	0.167232	-8.45771	2.72671e-17	3.0958e-16
ENSG00000166866	180.488	6.06771	0.71758	8.4558	2.77191e-17	3.14489e-16
ENSG00000127418	712.334	1.7641	0.208704	8.45261	2.84854e-17	3.22955e-16
ENSG00000163220	288.592	-9.0541	1.07121	-8.45224	2.85767e-17	3.23761e-16
ENSG00000144354	357.081	5.61687	0.664643	8.45095	2.88944e-17	3.2713e-16
ENSG00000161179	149.628	3.19442	0.378008	8.45065	2.89689e-17	3.27742e-16
ENSG00000175984	311.075	-4.02493	0.476431	-8.44808	2.96132e-17	3.34796e-16
ENSG00000166321	119.255	-3.69257	0.437142	-8.44707	2.98717e-17	3.37481e-16
ENSG00000116667	525.591	-1.90608	0.225763	-8.44285	3.09684e-17	3.49624e-16
ENSG00000100823	1721	1.67649	0.198607	8.44122	3.14054e-17	3.54309e-16
ENSG00000136689	360.719	-6.50194	0.770303	-8.44075	3.153e-17	3.55465e-16
ENSG00000057657	273.726	-6.08774	0.72134	-8.43949	3.18728e-17	3.59078e-16
ENSG00000250305	662.106	-11.2139	1.32899	-8.43785	3.23229e-17	3.63893e-16
ENSG00000118971	305.707	-8.39545	0.995246	-8.43555	3.2964e-17	3.70851e-16
ENSG00000198252	1473.26	-1.82677	0.21663	-8.43268	3.37826e-17	3.79793e-16
ENSG00000176595	736.654	-11.2762	1.33744	-8.43117	3.42237e-17	3.84483e-16
ENSG00000139910	124.454	2.60398	0.308863	8.43084	3.43196e-17	3.85292e-16
ENSG00000130706	1165.47	1.57534	0.186958	8.42614	3.5727e-17	4.00811e-16
ENSG00000121152	170.253	3.83193	0.454885	8.42394	3.64023e-17	4.08102e-16
ENSG00000166912	1655.85	-2.11505	0.251143	-8.4217	3.71073e-17	4.15716e-16
ENSG00000062822	305.695	2.58156	0.30661	8.41968	3.77516e-17	4.22639e-16
ENSG00000113739	2128.85	5.60246	0.66546	8.41893	3.79945e-17	4.25062e-16
ENSG00000197077	2035.43	-1.75956	0.209088	-8.41539	3.91585e-17	4.37779e-16
ENSG00000152601	5630.65	-1.51046	0.179555	-8.41226	4.02189e-17	4.49321e-16
ENSG00000170482	174.555	-4.6649	0.554639	-8.4107	4.07561e-17	4.55006e-16
ENSG00000106635	423.099	1.57233	0.187033	8.40668	4.21778e-17	4.7055e-16
ENSG00000125735	714.277	-11.2432	1.33797	-8.40319	4.34515e-17	4.84424e-16
ENSG00000128849	3557.09	-2.28546	0.271979	-8.4031	4.34834e-17	4.84443e-16
ENSG00000130487	64.5924	6.68915	0.796234	8.40099	4.42743e-17	4.92913e-16
ENSG00000158769	1873.55	-2.31049	0.275097	-8.39883	4.50955e-17	5.01707e-16
ENSG00000164188	376.689	-5.77404	0.687592	-8.39749	4.56128e-17	5.07111e-16
ENSG00000196600	832.641	-5.6683	0.675138	-8.39576	4.62872e-17	5.14253e-16
ENSG00000139192	257.24	-2.33561	0.278215	-8.39498	4.65993e-17	5.17362e-16
ENSG00000163159	494.356	2.05767	0.24514	8.39386	4.70434e-17	5.21932e-16
ENSG00000145708	765.673	-11.2806	1.34403	-8.3931	4.73479e-17	5.24946e-16
ENSG00000197037	550.153	1.70607	0.203371	8.38897	4.9044e-17	5.43376e-16
ENSG00000163531	362.346	-6.79437	0.809956	-8.38856	4.92125e-17	5.44868e-16
ENSG00000112096	39904.9	-4.63415	0.55275	-8.3838	5.12467e-17	5.66998e-16
ENSG00000115232	723.173	-11.2371	1.34178	-8.37481	5.53117e-17	6.11553e-16
ENSG00000244405	808.446	1.68235	0.200934	8.37265	5.63378e-17	6.22468e-16
ENSG00000153707	731.928	-11.2429	1.34287	-8.37224	5.65309e-17	6.24172e-16
ENSG00000163362	220.179	6.02523	0.719675	8.37215	5.65767e-17	6.24249e-16
ENSG00000112874	1084.47	-1.38523	0.165468	-8.3716	5.68397e-17	6.2672e-16
ENSG00000128311	1300.2	-1.57989	0.188924	-8.36259	6.13559e-17	6.76052e-16
ENSG00000138767	2549.24	-1.96122	0.234573	-8.36079	6.22981e-17	6.85963e-16
ENSG00000154783	155.48	-7.13919	0.854291	-8.35685	6.44131e-17	7.08765e-16
ENSG00000111358	1235.36	1.40429	0.168053	8.35623	6.47535e-17	7.12022e-16
ENSG00000167515	397.271	1.76509	0.211287	8.354	6.59874e-17	7.25094e-16
ENSG00000003436	11739	-2.05749	0.246339	-8.35227	6.6964e-17	7.35321e-16
ENSG00000114054	2275.41	-2.04374	0.244736	-8.35078	6.78149e-17	7.44156e-16
ENSG00000110244	328.862	-4.65985	0.558084	-8.34974	6.84115e-17	7.5019e-16
ENSG00000086475	1654.37	1.55209	0.185903	8.3489	6.89012e-17	7.55044e-16
ENSG00000163602	1136.7	-1.82574	0.218722	-8.34731	6.98352e-17	7.64757e-16
ENSG00000110934	161.608	-7.17045	0.859128	-8.34619	7.04986e-17	7.71495e-16
ENSG00000011105	987.285	-1.35597	0.162491	-8.34489	7.12792e-17	7.79507e-16
ENSG00000139842	2301.5	-1.31951	0.158182	-8.34173	7.32108e-17	8.00086e-16
ENSG00000165156	3000.63	-1.31724	0.157913	-8.34159	7.32967e-17	8.0048e-16
ENSG00000142330	227.46	2.29512	0.275158	8.34108	7.3615e-17	8.03409e-16
ENSG00000125266	333.059	-7.20163	0.863477	-8.34026	7.41257e-17	8.08433e-16
ENSG00000106993	2528.07	-3.43696	0.412101	-8.3401	7.42308e-17	8.0903e-16
ENSG00000160219	129.367	-4.31189	0.517064	-8.33919	7.48007e-17	8.14688e-16
ENSG00000185379	387.448	2.26288	0.271469	8.3357	7.7042e-17	8.38531e-16
ENSG00000257062	93.3016	-5.35257	0.642833	-8.32653	8.32436e-17	9.05415e-16
ENSG00000065054	703.815	-3.38827	0.407089	-8.32318	8.56308e-17	9.30749e-16
ENSG00000140678	286.011	-9.01847	1.0836	-8.32267	8.60012e-17	9.34143e-16
ENSG00000103507	410.315	-1.9015	0.228476	-8.32254	8.60965e-17	9.34546e-16
ENSG00000079739	5080.89	-2.79927	0.336383	-8.32165	8.6745e-17	9.40948e-16
ENSG00000198890	226.671	-8.76812	1.05375	-8.32084	8.73446e-17	9.46813e-16
ENSG00000180071	175.853	-7.75273	0.931895	-8.31931	8.84754e-17	9.58424e-16
ENSG00000129625	2747.85	-1.95148	0.234632	-8.31716	9.00932e-17	9.7529e-16
ENSG00000146147	1072.59	-6.02721	0.724965	-8.31379	9.26913e-17	1.00274e-15
ENSG00000090971	62.5672	3.98241	0.479208	8.31039	9.53899e-17	1.03124e-15
ENSG00000089094	788.661	1.71678	0.206614	8.30912	9.64142e-17	1.04161e-15
ENSG00000182199	5215.96	2.14694	0.258481	8.30598	9.90004e-17	1.06883e-15
ENSG00000116704	4917.53	-1.84233	0.221887	-8.30303	1.01489e-16	1.09496e-15
ENSG00000221838	212.461	2.2333	0.2693	8.293	1.10429e-16	1.19062e-15
ENSG00000170540	4948.39	-1.34217	0.161869	-8.29174	1.11605e-16	1.20249e-15
ENSG00000071242	222.841	-7.58479	0.914965	-8.2897	1.13534e-16	1.22245e-15
ENSG00000094963	183.379	-6.95879	0.839639	-8.28783	1.15334e-16	1.241e-15
ENSG00000138802	2546.47	-2.90389	0.350411	-8.2871	1.16044e-16	1.24781e-15
ENSG00000131652	226.397	2.07633	0.250627	8.28455	1.18558e-16	1.27399e-15
ENSG00000139597	2275.37	-4.1632	0.502617	-8.28304	1.20069e-16	1.28936e-15
ENSG00000198879	287.707	-9.02103	1.08913	-8.28276	1.2035e-16	1.29151e-15
ENSG00000150625	401.29	-9.3669	1.13161	-8.27747	1.25824e-16	1.34935e-15
ENSG00000187546	2108.18	-3.11383	0.376331	-8.27418	1.29347e-16	1.38621e-15
ENSG00000063177	5741.75	1.80463	0.218139	8.27282	1.30829e-16	1.40116e-15
ENSG00000134057	474.909	3.83556	0.463747	8.27079	1.33079e-16	1.4243e-15
ENSG00000166450	790.397	4.80329	0.581026	8.2669	1.37489e-16	1.47052e-15
ENSG00000114113	55.7651	6.48088	0.784204	8.26429	1.40534e-16	1.50209e-15
ENSG00000136856	440.615	2.07967	0.251693	8.2627	1.42409e-16	1.52078e-15
ENSG00000279508	102.089	4.38301	0.530461	8.26265	1.42472e-16	1.52078e-15
ENSG00000153157	114.068	4.58396	0.554841	8.26175	1.43547e-16	1.53123e-15
ENSG00000088827	283.8	-9.00161	1.09027	-8.25635	1.50198e-16	1.60112e-15
ENSG00000108384	355.904	1.87058	0.226604	8.25482	1.52137e-16	1.62071e-15
ENSG00000102898	726.379	2.00211	0.242598	8.25277	1.54759e-16	1.64755e-15
ENSG00000198589	4723.87	-1.53166	0.18575	-8.24585	1.63991e-16	1.74467e-15
ENSG00000165424	819.309	-3.311	0.401653	-8.24343	1.67337e-16	1.77909e-15
ENSG00000061918	275.775	-8.96732	1.08849	-8.23835	1.74605e-16	1.85514e-15
ENSG00000168685	983.179	-11.3439	1.3771	-8.23752	1.75812e-16	1.86672e-15
ENSG00000112306	12994.1	2.75259	0.334331	8.23312	1.82401e-16	1.9354e-15
ENSG00000130508	626.026	-11.0741	1.34608	-8.22697	1.92013e-16	2.03605e-15
ENSG00000008441	332.89	-1.92134	0.233558	-8.22642	1.929e-16	2.0441e-15
ENSG00000135090	1015.21	-1.59369	0.193804	-8.2232	1.98138e-16	2.09822e-15
ENSG00000258941	107.436	-3.41054	0.414898	-8.22018	2.03194e-16	2.15034e-15
ENSG00000104907	477.679	1.99582	0.242816	8.21947	2.04398e-16	2.16167e-15
ENSG00000091428	953.939	-2.49917	0.304081	-8.21876	2.05626e-16	2.17322e-15
ENSG00000128928	2328.52	-3.48928	0.424576	-8.21826	2.06472e-16	2.18073e-15
ENSG00000135929	3354.1	-3.97993	0.484298	-8.21793	2.07044e-16	2.18533e-15
ENSG00000196159	1492.49	-2.45953	0.299411	-8.21454	2.12977e-16	2.24647e-15
ENSG00000140988	5790.38	2.07282	0.252339	8.21444	2.13152e-16	2.24684e-15
ENSG00000104368	101.65	-4.97081	0.60517	-8.2139	2.1411e-16	2.25546e-15
ENSG00000180900	563.33	1.73177	0.210838	8.21375	2.14385e-16	2.25688e-15
ENSG00000178498	209.074	3.30567	0.402649	8.2098	2.21564e-16	2.33092e-15
ENSG00000141380	3069.96	-1.37565	0.1676	-8.20794	2.25013e-16	2.36566e-15
ENSG00000188157	1098.64	1.67812	0.204464	8.20742	2.25991e-16	2.37438e-15
ENSG00000139112	2232.08	-1.91031	0.232768	-8.20691	2.2696e-16	2.38301e-15
ENSG00000150967	285.411	2.57517	0.313833	8.20554	2.29561e-16	2.40874e-15
ENSG00000122778	273.478	2.24489	0.273603	8.20495	2.30695e-16	2.41906e-15
ENSG00000148672	18197.4	-2.33015	0.284138	-8.20078	2.38823e-16	2.50266e-15
ENSG00000183354	1291.17	-1.95283	0.238202	-8.1982	2.44011e-16	2.55535e-15
ENSG00000205352	851.487	1.40265	0.171119	8.19694	2.46586e-16	2.58064e-15
ENSG00000133027	599.283	-3.00433	0.366571	-8.19576	2.49024e-16	2.60445e-15
ENSG00000176890	279.893	2.19206	0.267526	8.19384	2.53025e-16	2.64458e-15
ENSG00000065534	4373.24	-3.34523	0.408474	-8.18958	2.6213e-16	2.73795e-15
ENSG00000105357	572.026	-2.18206	0.266486	-8.18828	2.64984e-16	2.76596e-15
ENSG00000134323	98.3032	5.20506	0.635767	8.18706	2.67686e-16	2.79236e-15
ENSG00000168883	1056.89	1.3758	0.168096	8.18463	2.7314e-16	2.84739e-15
ENSG00000183684	710.047	2.297	0.280667	8.18407	2.74417e-16	2.85885e-15
ENSG00000166401	507.52	-5.09956	0.623157	-8.18343	2.75885e-16	2.87229e-15
ENSG00000173372	838.169	-11.2229	1.37152	-8.18286	2.77191e-16	2.88401e-15
ENSG00000121289	303.445	2.11611	0.258776	8.17741	2.90012e-16	3.01545e-15
ENSG00000000938	120.935	-7.27735	0.891077	-8.16692	3.16372e-16	3.2874e-15
ENSG00000104341	1904.99	1.80263	0.220895	8.16058	3.33421e-16	3.46232e-15
ENSG00000106733	697.543	-2.59252	0.317831	-8.15692	3.43684e-16	3.56658e-15
ENSG00000143793	184.058	2.42214	0.297014	8.15498	3.49236e-16	3.62186e-15
ENSG00000197785	421.589	2.21868	0.272117	8.15343	3.53747e-16	3.66627e-15
ENSG00000184678	872.008	2.87594	0.352785	8.1521	3.57671e-16	3.70455e-15
ENSG00000090006	197.479	-7.83092	0.960745	-8.15088	3.61293e-16	3.73965e-15
ENSG00000165055	831.068	1.45977	0.179189	8.14651	3.74574e-16	3.87462e-15
ENSG00000168300	1969.69	-1.88575	0.231526	-8.14488	3.79672e-16	3.92482e-15
ENSG00000073756	166.859	-6.55842	0.805605	-8.14099	3.92054e-16	4.05022e-15
ENSG00000077157	1585.4	-2.03776	0.250315	-8.1408	3.92682e-16	4.0541e-15
ENSG00000168477	881.617	-7.0052	0.860707	-8.13889	3.98902e-16	4.11567e-15
ENSG00000124839	602.695	-3.00933	0.369768	-8.13843	4.00424e-16	4.12871e-15
ENSG00000164970	203.615	2.03044	0.249499	8.13805	4.01711e-16	4.13932e-15
ENSG00000089006	4022.9	1.53116	0.188173	8.13696	4.05333e-16	4.17397e-15
ENSG00000101577	9520.83	-1.84733	0.227089	-8.13479	4.12641e-16	4.2465e-15
ENSG00000059573	2426.25	1.48807	0.183067	8.12855	4.34467e-16	4.46825e-15
ENSG00000131844	2841.49	-1.95207	0.240241	-8.12546	4.45676e-16	4.58059e-15
ENSG00000174442	706.184	2.36297	0.290917	8.12249	4.5673e-16	4.6912e-15
ENSG00000125375	422.849	-1.61583	0.199124	-8.11469	4.87009e-16	4.999e-15
ENSG00000165633	142.952	-6.3792	0.786565	-8.11021	5.0533e-16	5.18375e-15
ENSG00000105185	1562.31	2.3137	0.285465	8.10504	5.27287e-16	5.40553e-15
ENSG00000090975	301.143	-2.48584	0.306707	-8.10493	5.27748e-16	5.4068e-15
ENSG00000164116	809.557	-11.1596	1.37702	-8.10421	5.3088e-16	5.43542e-15
ENSG00000135549	496.304	3.72226	0.459436	8.1018	5.4151e-16	5.54073e-15
ENSG00000119138	4871.93	-4.18818	0.517146	-8.09864	5.55785e-16	5.68317e-15
ENSG00000127863	140.771	2.3681	0.292513	8.0957	5.69368e-16	5.81835e-15
ENSG00000181218	187.936	5.9629	0.736947	8.09136	5.90044e-16	6.02581e-15
ENSG00000277462	163.313	2.18006	0.269623	8.08561	6.18518e-16	6.31258e-15
ENSG00000116857	696.101	1.74705	0.216096	8.08463	6.23521e-16	6.35959e-15
ENSG00000125821	763.253	2.9082	0.359754	8.08386	6.27473e-16	6.39584e-15
ENSG00000159921	4319.06	-2.54776	0.315228	-8.08228	6.35644e-16	6.47502e-15
ENSG00000086289	298.757	-6.90678	0.854725	-8.08071	6.43918e-16	6.55514e-15
ENSG00000102910	10653.8	-2.96804	0.367653	-8.07294	6.86251e-16	6.98167e-15
ENSG00000120915	3554.98	-2.68512	0.33267	-8.07143	6.94783e-16	7.064e-15
ENSG00000158296	336.199	-9.10151	1.12813	-8.06777	7.15926e-16	7.27435e-15
ENSG00000147642	1122.26	-4.23806	0.525451	-8.06557	7.28959e-16	7.40209e-15
ENSG00000121207	200.64	-7.86052	0.974674	-8.06477	7.33753e-16	7.44606e-15
ENSG00000198668	5121.2	-1.27105	0.157679	-8.06095	7.57024e-16	7.67736e-15
ENSG00000063587	590.975	-2.79233	0.346417	-8.0606	7.59199e-16	7.69456e-15
ENSG00000117399	211.287	5.32774	0.661054	8.05946	7.66295e-16	7.76158e-15
ENSG00000157193	172.187	4.44741	0.551911	8.0582	7.74274e-16	7.83745e-15
ENSG00000160014	2544.43	1.91861	0.238197	8.05469	7.96808e-16	8.06047e-15
ENSG00000159189	701.718	-11.0501	1.37205	-8.05376	8.0286e-16	8.11657e-15
ENSG00000214274	6802.32	-4.5425	0.564345	-8.04916	8.33657e-16	8.42261e-15
ENSG00000162688	5750.21	-2.41269	0.30002	-8.04177	8.85521e-16	8.94098e-15
ENSG00000198208	137.501	2.16252	0.269038	8.03797	9.13414e-16	9.21681e-15
ENSG00000074660	106.365	-4.34632	0.540823	-8.03649	9.24458e-16	9.32239e-15
ENSG00000130816	1122.15	1.29989	0.161943	8.02683	1.00021e-15	1.00799e-14
ENSG00000102225	626.736	1.48331	0.184824	8.02552	1.01096e-15	1.01819e-14
ENSG00000179776	567.754	-10.9105	1.35961	-8.02476	1.01727e-15	1.0239e-14
ENSG00000108821	814.639	-9.31046	1.16039	-8.02359	1.02702e-15	1.03307e-14
ENSG00000180694	1257.17	-1.44878	0.180622	-8.02102	1.04872e-15	1.05424e-14
ENSG00000105609	198.696	-8.57088	1.0689	-8.01843	1.07102e-15	1.07598e-14
ENSG00000046889	513.364	-10.8473	1.35281	-8.01834	1.07183e-15	1.07612e-14
ENSG00000139173	407.401	1.78663	0.222828	8.01797	1.07509e-15	1.07872e-14
ENSG00000033867	3884.56	1.86011	0.232085	8.01478	1.10336e-15	1.10639e-14
ENSG00000139329	1786.47	-6.98968	0.872384	-8.01216	1.12713e-15	1.12952e-14
ENSG00000173457	974.322	1.83824	0.229559	8.00769	1.16887e-15	1.17062e-14
ENSG00000163825	180.036	-6.05305	0.75595	-8.00721	1.17337e-15	1.17439e-14
ENSG00000138722	460.902	-9.38896	1.17281	-8.00551	1.1897e-15	1.18999e-14
ENSG00000178149	248.453	2.14237	0.267683	8.0034	1.21029e-15	1.20984e-14
ENSG00000184697	221.95	10.838	1.35549	7.99566	1.28883e-15	1.28674e-14
ENSG00000130881	632.186	2.06282	0.257989	7.99573	1.28804e-15	1.28674e-14
ENSG00000048707	4612.76	-1.69388	0.211855	-7.99549	1.29057e-15	1.28769e-14
ENSG00000144366	979.397	5.10832	0.638919	7.99525	1.2931e-15	1.28941e-14
ENSG00000112039	70.5508	3.11823	0.390212	7.99112	1.33723e-15	1.33258e-14
ENSG00000178177	1427.53	1.54494	0.19336	7.98996	1.34982e-15	1.34429e-14
ENSG00000112561	80.6995	-3.51911	0.44055	-7.988	1.37146e-15	1.365e-14
ENSG00000102100	447.177	1.95046	0.244194	7.98734	1.3788e-15	1.37146e-14
ENSG00000133247	131.622	3.53306	0.442387	7.98637	1.38973e-15	1.38147e-14
ENSG00000204444	2052.21	-2.49467	0.312401	-7.98546	1.4e-15	1.39082e-14
ENSG00000139618	1200.25	2.84537	0.356416	7.98328	1.42492e-15	1.4147e-14
ENSG00000169418	128.271	-7.34335	0.919926	-7.98254	1.43352e-15	1.42236e-14
ENSG00000111752	419.716	1.54986	0.194189	7.98117	1.44953e-15	1.43736e-14
ENSG00000106462	640.658	2.37937	0.298377	7.97437	1.53166e-15	1.51785e-14
ENSG00000125991	3369.22	1.85834	0.233123	7.9715	1.56755e-15	1.55246e-14
ENSG00000151948	527.972	-10.8387	1.3597	-7.9714	1.56883e-15	1.55278e-14
ENSG00000122121	331.453	-8.02287	1.00659	-7.97033	1.58251e-15	1.56535e-14
ENSG00000108587	1349.07	-1.32173	0.165852	-7.96933	1.5954e-15	1.57713e-14
ENSG00000148158	1845.72	1.54985	0.194497	7.96852	1.60588e-15	1.58651e-14
ENSG00000166226	5415.81	1.81979	0.228516	7.96351	1.67227e-15	1.65108e-14
ENSG00000075131	220.83	1.90754	0.239546	7.96316	1.677e-15	1.65473e-14
ENSG00000243135	262.389	-8.82851	1.10874	-7.96266	1.68374e-15	1.66037e-14
ENSG00000183655	295.064	-1.97489	0.24822	-7.95622	1.77376e-15	1.74806e-14
ENSG00000204267	157.826	-4.31542	0.542499	-7.95471	1.79555e-15	1.76845e-14
ENSG00000101882	622.198	1.72423	0.216769	7.95424	1.80231e-15	1.77402e-14
ENSG00000043462	454.607	-10.7404	1.35036	-7.95373	1.80982e-15	1.78032e-14
ENSG00000111981	220.448	7.06466	0.888524	7.951	1.85006e-15	1.81879e-14
ENSG00000023330	5337.3	-3.34951	0.421381	-7.94888	1.88207e-15	1.84913e-14
ENSG00000096968	1108.19	-2.32991	0.293259	-7.94487	1.94395e-15	1.90876e-14
ENSG00000048740	636.059	-10.9337	1.37631	-7.94422	1.95416e-15	1.91761e-14
ENSG00000130177	1346.68	-1.78399	0.22464	-7.94152	1.99716e-15	1.95861e-14
ENSG00000147872	12785.1	-2.10779	0.265492	-7.93919	2.03498e-15	1.99448e-14
ENSG00000089060	284.798	-2.39164	0.301315	-7.93734	2.0656e-15	2.02325e-14
ENSG00000092607	534.174	-4.69732	0.59187	-7.93641	2.08115e-15	2.03724e-14
ENSG00000007237	186.519	-7.76087	0.977908	-7.93619	2.08483e-15	2.03961e-14
ENSG00000167775	159.822	2.46412	0.310614	7.93307	2.13786e-15	2.0902e-14
ENSG00000123975	422.006	2.70086	0.340484	7.93242	2.1491e-15	2.09992e-14
ENSG00000185862	131.956	-6.49962	0.819456	-7.93163	2.16295e-15	2.11216e-14
ENSG00000116731	698.899	-2.10567	0.265491	-7.93123	2.1699e-15	2.11638e-14
ENSG00000151327	1199.78	-1.97398	0.248887	-7.93123	2.16981e-15	2.11638e-14
ENSG00000169972	96.3275	2.56555	0.323502	7.93057	2.1815e-15	2.1264e-14
ENSG00000106804	54763.8	-2.06571	0.260484	-7.93028	2.18659e-15	2.13007e-14
ENSG00000041982	1038.1	-11.1924	1.41141	-7.92998	2.19177e-15	2.13382e-14
ENSG00000160803	757.351	1.5765	0.198806	7.92985	2.19416e-15	2.13485e-14
ENSG00000197776	221.538	-3.82964	0.482985	-7.9291	2.20731e-15	2.14635e-14
ENSG00000005302	415.037	-1.91972	0.24218	-7.92684	2.24796e-15	2.18454e-14
ENSG00000171174	393.981	-2.7075	0.341631	-7.92522	2.27746e-15	2.21187e-14
ENSG00000173020	1212.1	1.69456	0.213853	7.92395	2.30085e-15	2.23324e-14
ENSG00000151320	344.924	-3.41574	0.4312	-7.92149	2.34678e-15	2.27645e-14
ENSG00000114790	2352.34	-3.66237	0.462379	-7.9207	2.36182e-15	2.28912e-14
ENSG00000153956	377.288	-8.5002	1.07317	-7.92065	2.36269e-15	2.28912e-14
ENSG00000100592	1498.12	-1.73678	0.219487	-7.9129	2.51454e-15	2.43477e-14
ENSG00000133574	582.815	-10.8643	1.3736	-7.90937	2.58693e-15	2.50335e-14
ENSG00000165283	1745.49	1.8804	0.237754	7.90904	2.5939e-15	2.50858e-14
ENSG00000183049	538.853	-10.815	1.36859	-7.90228	2.73845e-15	2.64678e-14
ENSG00000073111	867.868	4.06136	0.513988	7.90167	2.75196e-15	2.65824e-14
ENSG00000119922	353.327	-3.78454	0.478973	-7.90138	2.75841e-15	2.66287e-14
ENSG00000127946	747.494	-2.24575	0.284273	-7.89997	2.78965e-15	2.69141e-14
ENSG00000005249	178.331	-4.02315	0.509384	-7.89807	2.83262e-15	2.73123e-14
ENSG00000159399	769	3.24119	0.410467	7.89633	2.87225e-15	2.76777e-14
ENSG00000087152	792.469	1.54257	0.195386	7.89499	2.90343e-15	2.79614e-14
ENSG00000241697	87.4786	8.52259	1.07955	7.89456	2.91351e-15	2.80416e-14
ENSG00000165376	423.145	-3.86523	0.489627	-7.89424	2.92092e-15	2.80811e-14
ENSG00000166821	583.928	-3.13188	0.39673	-7.89423	2.9211e-15	2.80811e-14
ENSG00000111907	571.539	-2.68112	0.339737	-7.89174	2.98008e-15	2.86309e-14
ENSG00000154930	443.817	-8.71115	1.10391	-7.89115	2.99406e-15	2.8748e-14
ENSG00000006118	641.503	5.86681	0.743792	7.8877	3.07815e-15	2.95377e-14
ENSG00000136478	2368.85	-1.55816	0.197583	-7.88611	3.11742e-15	2.98967e-14
ENSG00000155016	317.155	-3.18526	0.4042	-7.88042	3.26291e-15	3.12732e-14
ENSG00000142611	81.0758	3.87228	0.491688	7.87548	3.3945e-15	3.25151e-14
ENSG00000162618	767.697	-10.9996	1.39674	-7.8752	3.40191e-15	3.25666e-14
ENSG00000162407	5787.47	-3.61596	0.459261	-7.87342	3.45081e-15	3.30151e-14
ENSG00000104529	3631.61	1.22813	0.156036	7.87083	3.52291e-15	3.36848e-14
ENSG00000160352	906.37	4.32413	0.549521	7.86891	3.57737e-15	3.41852e-14
ENSG00000066294	496.876	-10.7494	1.36609	-7.86877	3.58147e-15	3.4204e-14
ENSG00000023516	3350.31	-1.24178	0.157832	-7.86774	3.61107e-15	3.44662e-14
ENSG00000143641	3321.29	-2.02828	0.257909	-7.86432	3.71107e-15	3.53996e-14
ENSG00000198894	623.73	-2.00761	0.255292	-7.86395	3.72215e-15	3.54842e-14
ENSG00000198961	5310.65	-1.5543	0.1977	-7.86194	3.78237e-15	3.60367e-14
ENSG00000154914	101.592	-5.275	0.67096	-7.86186	3.78459e-15	3.60367e-14
ENSG00000147459	2938.44	-1.87112	0.238002	-7.86177	3.78752e-15	3.60432e-14
ENSG00000127124	83.6298	-6.28999	0.800196	-7.86057	3.82385e-15	3.63673e-14
ENSG00000058668	2010.42	-3.32654	0.423408	-7.85658	3.94764e-15	3.75225e-14
ENSG00000166526	1049.64	1.35772	0.172848	7.85495	3.99917e-15	3.79897e-14
ENSG00000151468	180.331	-8.43892	1.0744	-7.85454	4.01252e-15	3.8094e-14
ENSG00000155561	2302.25	1.15715	0.147333	7.85397	4.03063e-15	3.82434e-14
ENSG00000118922	2284.9	-1.51302	0.192755	-7.84946	4.17821e-15	3.96202e-14
ENSG00000198455	594.896	-10.8415	1.38149	-7.84771	4.23715e-15	4.01472e-14
ENSG00000126215	130.065	2.43126	0.309807	7.84766	4.23879e-15	4.01472e-14
ENSG00000243646	416.341	-2.32604	0.296475	-7.84563	4.30787e-15	4.07775e-14
ENSG00000101444	4613.03	1.92479	0.245375	7.84425	4.35554e-15	4.12044e-14
ENSG00000182010	130.784	3.89153	0.496289	7.84126	4.46045e-15	4.2172e-14
ENSG00000176371	310.578	2.48803	0.317576	7.83444	4.70944e-15	4.44999e-14
ENSG00000188636	148.413	-7.03887	0.898526	-7.8338	4.73354e-15	4.47013e-14
ENSG00000113580	3452.5	-1.65975	0.212005	-7.82881	4.92504e-15	4.64824e-14
ENSG00000068308	824.41	1.28033	0.163547	7.82851	4.93705e-15	4.65684e-14
ENSG00000147168	75.0557	-4.71903	0.602829	-7.82814	4.95147e-15	4.6677e-14
ENSG00000187479	146.372	-7.4865	0.956473	-7.82719	4.98891e-15	4.70023e-14
ENSG00000109667	493.416	-5.64227	0.721117	-7.82434	5.10327e-15	4.80516e-14
ENSG00000145388	1138.17	-1.30677	0.167064	-7.822	5.19927e-15	4.88981e-14
ENSG00000141198	2134.85	-1.98546	0.25383	-7.82201	5.19872e-15	4.88981e-14
ENSG00000131153	145.08	3.60152	0.460465	7.82147	5.22088e-15	4.90726e-14
ENSG00000275004	201.568	5.31916	0.680124	7.82087	5.24606e-15	4.92804e-14
ENSG00000065809	4372.93	-2.81707	0.36028	-7.81913	5.31906e-15	4.99369e-14
ENSG00000006453	986.361	1.20598	0.15424	7.81884	5.33132e-15	5.00228e-14
ENSG00000091513	152238	-2.58991	0.331259	-7.81836	5.35151e-15	5.01829e-14
ENSG00000109466	1378.24	-1.41731	0.181315	-7.81684	5.41674e-15	5.0765e-14
ENSG00000168243	85.5449	8.5226	1.09112	7.81088	5.67895e-15	5.31913e-14
ENSG00000156515	375.122	-6.39384	0.818664	-7.81009	5.71478e-15	5.34957e-14
ENSG00000114251	143.13	-7.43271	0.952033	-7.8072	5.84718e-15	5.47032e-14
ENSG00000104728	167.513	-8.35288	1.0702	-7.80497	5.95147e-15	5.56464e-14
ENSG00000134758	955.56	-1.59338	0.204153	-7.8048	5.95938e-15	5.56879e-14
ENSG00000140505	3767.29	-8.14713	1.04396	-7.80403	5.99618e-15	5.59992e-14
ENSG00000102879	112.042	-5.386	0.69032	-7.80218	6.08472e-15	5.67931e-14
ENSG00000178950	1907.36	1.43026	0.18338	7.79947	6.21655e-15	5.79898e-14
ENSG00000122783	512.265	1.49861	0.192307	7.79282	6.55311e-15	6.10939e-14
ENSG00000021461	1186.2	-7.07869	0.908411	-7.79239	6.57542e-15	6.12663e-14
ENSG00000059377	236.074	-5.72604	0.73484	-7.79222	6.58438e-15	6.13142e-14
ENSG00000171992	620.582	-2.11276	0.271184	-7.79086	6.65565e-15	6.19419e-14
ENSG00000130513	930.558	4.95953	0.636699	7.78945	6.73001e-15	6.25977e-14
ENSG00000274211	605.916	2.18681	0.280843	7.78658	6.88448e-15	6.39973e-14
ENSG00000116824	145.791	-7.45745	0.957917	-7.78507	6.96748e-15	6.47315e-14
ENSG00000137872	119.606	-4.95207	0.636173	-7.78416	7.01775e-15	6.51608e-14
ENSG00000276490	95.737	-6.11428	0.785852	-7.78044	7.22737e-15	6.70683e-14
ENSG00000143575	1941.15	1.71832	0.220921	7.77798	7.36931e-15	6.8346e-14
ENSG00000119673	745.718	-2.11	0.271303	-7.77727	7.41076e-15	6.86907e-14
ENSG00000177842	242.595	2.00054	0.257241	7.77691	7.43152e-15	6.88434e-14
ENSG00000171817	102.621	-5.1	0.655813	-7.77661	7.44963e-15	6.89714e-14
ENSG00000125089	1418.38	1.69075	0.217435	7.77589	7.49198e-15	6.93235e-14
ENSG00000052795	4940.56	-1.3021	0.167457	-7.7757	7.50335e-15	6.93887e-14
ENSG00000113758	1033.85	4.59157	0.590803	7.77175	7.7409e-15	7.15442e-14
ENSG00000120254	1076.53	2.82849	0.36416	7.76716	8.0267e-15	7.4143e-14
ENSG00000115956	419.477	-10.5946	1.36416	-7.76643	8.07272e-15	7.44964e-14
ENSG00000107282	449.863	-3.55338	0.457532	-7.76641	8.07423e-15	7.44964e-14
ENSG00000136630	112.149	-5.06685	0.652463	-7.76573	8.11758e-15	7.48533e-14
ENSG00000007168	2855.95	-1.07115	0.137967	-7.7638	8.24227e-15	7.59595e-14
ENSG00000107331	396.463	-1.94969	0.251132	-7.76362	8.25369e-15	7.60211e-14
ENSG00000111906	478.461	1.61284	0.207894	7.75798	8.62908e-15	7.94331e-14
ENSG00000196998	646.766	1.29619	0.167165	7.75393	8.90897e-15	8.19625e-14
ENSG00000242265	2220.73	5.72592	0.739332	7.74472	9.57908e-15	8.8077e-14
ENSG00000162512	462.581	-2.82702	0.365097	-7.74321	9.69364e-15	8.90794e-14
ENSG00000183087	481.438	-10.6608	1.3776	-7.73865	1.00474e-14	9.22778e-14
ENSG00000173889	3276.71	-1.45838	0.188519	-7.736	1.02593e-14	9.41701e-14
ENSG00000124212	200.165	-2.51207	0.32486	-7.73277	1.05234e-14	9.65385e-14
ENSG00000100599	185.081	-2.87213	0.37153	-7.73055	1.07081e-14	9.81767e-14
ENSG00000108771	205.133	-8.55467	1.10666	-7.73018	1.07397e-14	9.84105e-14
ENSG00000103018	1621.98	1.22324	0.158354	7.72471	1.12109e-14	1.0267e-13
ENSG00000087116	420.81	-10.5746	1.36901	-7.7243	1.12469e-14	1.02941e-13
ENSG00000157379	604.311	-2.24727	0.291062	-7.72095	1.15462e-14	1.0562e-13
ENSG00000186010	438.858	1.44819	0.187731	7.71419	1.21757e-14	1.11314e-13
ENSG00000166183	475.493	-10.6382	1.37955	-7.71132	1.24527e-14	1.13782e-13
ENSG00000147471	1384.83	-1.22418	0.15877	-7.71043	1.25398e-14	1.14513e-13
ENSG00000119699	273.875	-4.22637	0.548222	-7.70923	1.2658e-14	1.15526e-13
ENSG00000154529	481.427	-10.6418	1.38106	-7.70549	1.30347e-14	1.18897e-13
ENSG00000160883	94.399	-6.93823	0.900492	-7.70494	1.30906e-14	1.19339e-13
ENSG00000143515	1632.11	3.3291	0.432244	7.70188	1.34075e-14	1.22159e-13
ENSG00000174600	228.877	-8.66535	1.12518	-7.70129	1.34702e-14	1.2266e-13
ENSG00000162804	367.319	-3.39318	0.440604	-7.70119	1.34804e-14	1.22684e-13
ENSG00000205765	1754.08	1.66942	0.216781	7.70097	1.35035e-14	1.22824e-13
ENSG00000197044	386.701	-2.2031	0.286159	-7.69888	1.37267e-14	1.24784e-13
ENSG00000037280	256.078	-8.74207	1.13592	-7.69605	1.40332e-14	1.27498e-13
ENSG00000105197	752.106	1.65182	0.214717	7.69302	1.43699e-14	1.30484e-13
ENSG00000258947	48.2842	5.72524	0.74423	7.69285	1.43898e-14	1.3059e-13
ENSG00000099998	206.802	-8.52972	1.10896	-7.69165	1.45252e-14	1.31745e-13
ENSG00000128683	58.4466	4.88759	0.635527	7.69061	1.46441e-14	1.32748e-13
ENSG00000149716	426.753	1.88822	0.245689	7.68543	1.52479e-14	1.38143e-13
ENSG00000137642	11692.4	-3.35429	0.43647	-7.68504	1.52944e-14	1.38487e-13
ENSG00000154451	454.654	-10.5971	1.37925	-7.68326	1.55092e-14	1.40352e-13
ENSG00000163083	315.094	-3.18169	0.414161	-7.68225	1.56313e-14	1.41377e-13
ENSG00000254726	323.147	3.94055	0.512976	7.68176	1.5692e-14	1.41847e-13
ENSG00000151332	534.99	-1.88719	0.245709	-7.68058	1.58375e-14	1.43081e-13
ENSG00000110324	382.519	-10.4954	1.36652	-7.68038	1.5862e-14	1.43222e-13
ENSG00000110799	661.868	-10.8044	1.40684	-7.67987	1.59251e-14	1.43711e-13
ENSG00000163827	286.319	-1.78293	0.232288	-7.67551	1.64761e-14	1.486e-13
ENSG00000178307	330.125	1.91847	0.24998	7.67448	1.66087e-14	1.49711e-13
ENSG00000104938	432.44	-10.5615	1.37659	-7.6722	1.69069e-14	1.52314e-13
ENSG00000197405	124.64	-4.84688	0.632063	-7.66834	1.74235e-14	1.5688e-13
ENSG00000196465	280.542	2.09102	0.272732	7.66691	1.76185e-14	1.58547e-13
ENSG00000175105	944.688	-2.06429	0.269287	-7.66576	1.77777e-14	1.5989e-13
ENSG00000119684	1687.61	-1.36138	0.1776	-7.66539	1.78289e-14	1.6026e-13
ENSG00000171858	1724.21	2.20096	0.287143	7.66501	1.78813e-14	1.60641e-13
ENSG00000095002	717.901	1.6536	0.215777	7.66346	1.80995e-14	1.62511e-13
ENSG00000122787	5273.74	-4.50002	0.587228	-7.66316	1.81415e-14	1.62797e-13
ENSG00000055917	3541.34	-1.47113	0.192001	-7.66209	1.82928e-14	1.64063e-13
ENSG00000182809	129.22	-7.27635	0.949918	-7.65997	1.85969e-14	1.66605e-13
ENSG00000142534	11848.1	2.37774	0.310411	7.65998	1.85965e-14	1.66605e-13
ENSG00000143337	1711.67	-1.42226	0.185677	-7.65984	1.86166e-14	1.66687e-13
ENSG00000167701	392.043	-4.1957	0.547834	-7.65871	1.87807e-14	1.68063e-13
ENSG00000141664	1534.2	-3.19598	0.417353	-7.65774	1.89232e-14	1.69244e-13
ENSG00000113140	4862.61	-4.41303	0.576312	-7.65737	1.89774e-14	1.69634e-13
ENSG00000135604	74.1828	-3.21789	0.42032	-7.6558	1.92109e-14	1.71626e-13
ENSG00000140470	242.836	-6.72693	0.878708	-7.65547	1.92605e-14	1.71973e-13
ENSG00000167674	489.116	1.45423	0.189971	7.65504	1.93252e-14	1.72455e-13
ENSG00000115486	4749.02	-1.53508	0.200549	-7.65438	1.94244e-14	1.73244e-13
ENSG00000123159	603.325	2.03569	0.266003	7.65288	1.96521e-14	1.75177e-13
ENSG00000168818	1088.26	1.19614	0.15652	7.64208	2.13735e-14	1.90416e-13
ENSG00000151748	562.147	-2.39757	0.313756	-7.64149	2.1473e-14	1.91197e-13
ENSG00000152217	1281.53	-1.64038	0.214713	-7.63989	2.17403e-14	1.9347e-13
ENSG00000069424	180.806	-3.66101	0.479271	-7.63871	2.19405e-14	1.95143e-13
ENSG00000177853	4649.32	1.65376	0.216535	7.63737	2.21705e-14	1.97079e-13
ENSG00000162344	61.6578	7.42447	0.972218	7.63663	2.22979e-14	1.98102e-13
ENSG00000179454	818.904	-1.38696	0.18163	-7.63618	2.23759e-14	1.98685e-13
ENSG00000172936	534.067	-1.86786	0.244764	-7.63127	2.32456e-14	2.06294e-13
ENSG00000141179	1122.02	-1.94267	0.254634	-7.62926	2.36106e-14	2.09417e-13
ENSG00000124422	6788.81	2.16857	0.284251	7.62908	2.36439e-14	2.09596e-13
ENSG00000108829	3231.49	1.1517	0.15097	7.62869	2.37154e-14	2.10115e-13
ENSG00000009413	3176.61	-1.55705	0.204204	-7.62495	2.44129e-14	2.16175e-13
ENSG00000089248	2127.11	1.19824	0.15722	7.62143	2.50873e-14	2.22024e-13
ENSG00000125971	588.419	1.81635	0.238342	7.62075	2.52201e-14	2.23076e-13
ENSG00000185122	469.303	1.44664	0.189885	7.61851	2.56629e-14	2.26868e-13
ENSG00000136048	1146.66	2.70242	0.354912	7.61435	2.65025e-14	2.34162e-13
ENSG00000166405	125.985	-3.21769	0.422666	-7.61285	2.68122e-14	2.36767e-13
ENSG00000171867	1507.52	-3.21343	0.422466	-7.60637	2.81896e-14	2.48794e-13
ENSG00000167642	70.3117	-4.07367	0.535646	-7.60515	2.84577e-14	2.51022e-13
ENSG00000138449	6171.5	-2.1305	0.280167	-7.60439	2.86245e-14	2.52354e-13
ENSG00000160097	210.133	-6.24431	0.821789	-7.59843	2.99741e-14	2.64107e-13
ENSG00000145780	1670.72	-1.89617	0.249558	-7.59811	3.00485e-14	2.64618e-13
ENSG00000118733	75.0542	8.33167	1.09681	7.5963	3.04707e-14	2.68042e-13
ENSG00000213949	10420.5	-2.06067	0.271271	-7.59633	3.04641e-14	2.68042e-13
ENSG00000135299	278.739	-2.17527	0.286452	-7.59385	3.10531e-14	2.73015e-13
ENSG00000147676	1864.25	1.3501	0.177905	7.58886	3.22743e-14	2.83597e-13
ENSG00000198542	145.937	-8.14765	1.07395	-7.58661	3.28391e-14	2.88402e-13
ENSG00000060237	5125.82	-1.14029	0.150354	-7.58405	3.34924e-14	2.93978e-13
ENSG00000136250	391.742	-10.457	1.37899	-7.5831	3.37395e-14	2.95986e-13
ENSG00000153879	7053.76	2.31217	0.304963	7.58182	3.40739e-14	2.98756e-13
ENSG00000137767	547.088	-3.11222	0.410598	-7.57972	3.46296e-14	3.03463e-13
ENSG00000118515	4776.44	-3.76114	0.496218	-7.57963	3.46553e-14	3.03522e-13
ENSG00000164651	162.211	10.4334	1.37659	7.57913	3.47879e-14	3.04517e-13
ENSG00000157014	361.223	1.54404	0.203776	7.57717	3.53179e-14	3.08988e-13
ENSG00000176619	640.071	2.5763	0.340054	7.57613	3.56003e-14	3.1129e-13
ENSG00000168393	230.903	2.20288	0.290906	7.57247	3.66192e-14	3.19995e-13
ENSG00000177675	269.505	-8.75949	1.15676	-7.57241	3.66358e-14	3.19995e-13
ENSG00000171860	185.435	-8.39221	1.10871	-7.56936	3.75063e-14	3.2742e-13
ENSG00000166803	162.698	3.23272	0.427101	7.56898	3.76161e-14	3.28201e-13
ENSG00000124615	704.974	-2.26846	0.299746	-7.56792	3.79244e-14	3.30531e-13
ENSG00000166501	374.934	-10.4233	1.37729	-7.56799	3.7905e-14	3.30531e-13
ENSG00000105991	43.8327	5.06743	0.669787	7.56574	3.85668e-14	3.35947e-13
ENSG00000011028	165.037	-6.05741	0.800712	-7.56503	3.87771e-14	3.37596e-13
ENSG00000088387	1141.39	-2.9153	0.385532	-7.56175	3.97691e-14	3.46045e-13
ENSG00000167202	1852.75	-2.7632	0.365547	-7.55908	4.0593e-14	3.53023e-13
ENSG00000125798	653.694	1.58195	0.20936	7.55614	4.15214e-14	3.60901e-13
ENSG00000175806	405.118	-2.89184	0.382856	-7.55335	4.24201e-14	3.68514e-13
ENSG00000105997	40.673	5.26459	0.697141	7.55169	4.29649e-14	3.73044e-13
ENSG00000130038	68.2847	-5.65415	0.748747	-7.55147	4.30359e-14	3.73459e-13
ENSG00000106049	2641.34	-2.35117	0.311419	-7.54986	4.35728e-14	3.77913e-13
ENSG00000154330	77.9738	-5.80127	0.768405	-7.54976	4.36069e-14	3.78005e-13
ENSG00000156876	236.755	1.72129	0.228064	7.54742	4.43954e-14	3.84632e-13
ENSG00000125304	6693.42	-1.41303	0.187265	-7.54562	4.50145e-14	3.89786e-13
ENSG00000184898	240.385	-2.75559	0.365227	-7.54488	4.52695e-14	3.91782e-13
ENSG00000124107	503.467	-10.5759	1.40201	-7.54337	4.57996e-14	3.96157e-13
ENSG00000073578	3985.95	-1.75332	0.232435	-7.54325	4.58409e-14	3.96301e-13
ENSG00000198056	291.845	1.8596	0.246651	7.53941	4.72112e-14	4.07927e-13
ENSG00000083844	1133.91	-1.1894	0.157779	-7.53837	4.75899e-14	4.10978e-13
ENSG00000119943	218.961	-3.02737	0.401602	-7.53823	4.7638e-14	4.11172e-13
ENSG00000187867	96.6787	-5.83399	0.773989	-7.53757	4.78828e-14	4.13063e-13
ENSG00000161405	139.457	-8.09516	1.07426	-7.53558	4.86173e-14	4.19174e-13
ENSG00000196329	404.369	-10.4468	1.38706	-7.53162	5.01157e-14	4.31861e-13
ENSG00000133119	426.203	2.10427	0.279452	7.52999	5.07459e-14	4.37057e-13
ENSG00000069275	9068.58	-1.03753	0.137801	-7.52919	5.10554e-14	4.39487e-13
ENSG00000028137	364.221	-10.3851	1.37943	-7.52856	5.13042e-14	4.41392e-13
ENSG00000154813	1623.83	1.51395	0.201127	7.52734	5.17854e-14	4.45293e-13
ENSG00000134326	105.192	-6.59106	0.875996	-7.52407	5.30957e-14	4.56316e-13
ENSG00000089820	133.574	-5.31101	0.705897	-7.52377	5.32177e-14	4.5712e-13
ENSG00000143252	1792.57	-1.73239	0.230355	-7.52051	5.45621e-14	4.68417e-13
ENSG00000122952	324.183	3.99045	0.530783	7.51805	5.56006e-14	4.77077e-13
ENSG00000163596	165.22	2.59111	0.344667	7.51773	5.57371e-14	4.77993e-13
ENSG00000132676	1667.59	1.29292	0.172043	7.5151	5.68653e-14	4.87408e-13
ENSG00000165724	258.57	2.05256	0.27318	7.51357	5.75367e-14	4.929e-13
ENSG00000163629	336.373	-10.3295	1.37502	-7.51224	5.81238e-14	4.97664e-13
ENSG00000110931	620.541	-1.53129	0.203861	-7.51143	5.84834e-14	5.00475e-13
ENSG00000132664	504.6	1.85678	0.247249	7.50976	5.92367e-14	5.06652e-13
ENSG00000160791	79.063	-6.20617	0.826464	-7.5093	5.94439e-14	5.08153e-13
ENSG00000171791	239.058	-8.62538	1.14987	-7.50121	6.3232e-14	5.40249e-13
ENSG00000164054	1450.16	1.68206	0.224255	7.50063	6.35105e-14	5.42339e-13
ENSG00000139880	54.2432	4.05481	0.54069	7.49932	6.41485e-14	5.47496e-13
ENSG00000124228	1318	1.30556	0.174134	7.49743	6.50805e-14	5.55155e-13
ENSG00000115648	332.258	-4.84165	0.645788	-7.49728	6.51564e-14	5.55508e-13
ENSG00000177600	2697.36	1.91244	0.255121	7.4962	6.56945e-14	5.59798e-13
ENSG00000130208	25411.8	-3.84432	0.512932	-7.49479	6.64025e-14	5.6553e-13
ENSG00000164975	862.886	-1.33706	0.178402	-7.49464	6.64818e-14	5.65906e-13
ENSG00000182934	2099.9	-1.90728	0.254613	-7.49089	6.84066e-14	5.81982e-13
ENSG00000185811	360.328	-10.356	1.38326	-7.48661	7.0675e-14	6.00962e-13
ENSG00000164142	108.663	-5.73666	0.766339	-7.48581	7.11082e-14	6.04325e-13
ENSG00000111341	221.311	-7.88548	1.05358	-7.48448	7.18311e-14	6.10146e-13
ENSG00000158528	1440.04	4.39244	0.586986	7.48304	7.26247e-14	6.1591e-13
ENSG00000174498	150.962	10.3401	1.38178	7.48316	7.25566e-14	6.1591e-13
ENSG00000072778	6616.51	-2.44734	0.327051	-7.48305	7.26177e-14	6.1591e-13
ENSG00000163762	133.087	-8.0339	1.07405	-7.48003	7.43029e-14	6.29809e-13
ENSG00000113296	1919.41	6.81375	0.911023	7.47923	7.47582e-14	6.33334e-13
ENSG00000188559	5652.08	-1.84307	0.246457	-7.47825	7.53179e-14	6.3774e-13
ENSG00000167191	159.414	-2.38331	0.318816	-7.47552	7.69013e-14	6.50803e-13
ENSG00000142279	115.186	2.31589	0.309832	7.47465	7.74101e-14	6.54763e-13
ENSG00000170776	6729.32	-1.65696	0.221716	-7.47337	7.81656e-14	6.60806e-13
ENSG00000101445	160.435	-8.22378	1.10086	-7.47031	8.00051e-14	6.76001e-13
ENSG00000088888	2029.28	1.76485	0.236251	7.47024	8.0048e-14	6.76008e-13
ENSG00000122729	4011.03	-2.00169	0.268029	-7.46818	8.1309e-14	6.86296e-13
ENSG00000130635	461.232	-10.4837	1.4039	-7.46752	8.17217e-14	6.89417e-13
ENSG00000198715	608.579	2.09388	0.280401	7.46744	8.17684e-14	6.89449e-13
ENSG00000078070	1631.24	-1.11204	0.148935	-7.46663	8.22761e-14	6.93365e-13
ENSG00000149557	78.9333	-5.83497	0.781538	-7.46601	8.26639e-14	6.96268e-13
ENSG00000072786	496.464	-1.7539	0.234977	-7.46415	8.3841e-14	7.05812e-13
ENSG00000188186	480.238	1.76424	0.236509	7.45951	8.68464e-14	7.3073e-13
ENSG00000163156	399.171	2.56666	0.344093	7.4592	8.70516e-14	7.32072e-13
ENSG00000184840	2266.91	1.43215	0.192015	7.45855	8.7479e-14	7.35282e-13
ENSG00000101160	2626.2	-1.83536	0.246083	-7.45827	8.7667e-14	7.36476e-13
ENSG00000129646	184.143	2.21659	0.297214	7.45788	8.79235e-14	7.38245e-13
ENSG00000110723	1092.87	-5.63951	0.756234	-7.45736	8.82704e-14	7.4077e-13
ENSG00000170892	359.392	1.56339	0.209729	7.45431	9.03373e-14	7.5772e-13
ENSG00000159210	843.439	1.4489	0.194444	7.45154	9.22602e-14	7.73444e-13
ENSG00000139793	9587.66	-3.6256	0.486819	-7.44754	9.51002e-14	7.96836e-13
ENSG00000164040	1761.76	-2.00007	0.268569	-7.44716	9.53716e-14	7.98693e-13
ENSG00000125046	84.6252	4.43319	0.595879	7.43976	1.00869e-13	8.44294e-13
ENSG00000197312	3152.01	-1.20989	0.16264	-7.43905	1.01409e-13	8.48373e-13
ENSG00000169252	188.007	-8.40248	1.12966	-7.43805	1.02184e-13	8.5441e-13
ENSG00000006611	173.121	5.10311	0.686421	7.43438	1.05061e-13	8.78005e-13
ENSG00000185973	409.761	-1.87093	0.251682	-7.4337	1.05601e-13	8.82057e-13
ENSG00000174197	4694.29	1.12174	0.150918	7.43276	1.06352e-13	8.87872e-13
ENSG00000164051	336.849	2.02634	0.27278	7.42847	1.09858e-13	9.16664e-13
ENSG00000031003	1176.16	-1.27297	0.171474	-7.42371	1.13883e-13	9.49755e-13
ENSG00000117122	46.9251	4.29266	0.578284	7.4231	1.14411e-13	9.53666e-13
ENSG00000140995	551.793	1.65662	0.223215	7.42165	1.15668e-13	9.63637e-13
ENSG00000197162	71.7901	-5.73018	0.772165	-7.42093	1.16299e-13	9.68396e-13
ENSG00000024048	3492.55	-1.32434	0.178478	-7.42015	1.16984e-13	9.73591e-13
ENSG00000100997	957.527	2.37396	0.320033	7.41785	1.19038e-13	9.90177e-13
ENSG00000008394	5058.25	-2.85716	0.385311	-7.41522	1.21426e-13	1.00935e-12
ENSG00000087303	244.668	-4.62203	0.623321	-7.41517	1.21469e-13	1.00935e-12
ENSG00000085719	3203.41	-1.45527	0.196262	-7.41497	1.21656e-13	1.01038e-12
ENSG00000112137	88.9955	-3.7001	0.499177	-7.4124	1.24037e-13	1.02909e-12
ENSG00000128815	321.1	-10.2489	1.38267	-7.41242	1.24014e-13	1.02909e-12
ENSG00000161010	864.73	1.75353	0.236579	7.41203	1.24385e-13	1.03144e-12
ENSG00000137573	393.246	-10.363	1.39817	-7.41182	1.24575e-13	1.03249e-12
ENSG00000173409	248.712	-1.87083	0.252421	-7.41155	1.24831e-13	1.03407e-12
ENSG00000135828	162.646	-8.22366	1.11001	-7.40865	1.2759e-13	1.05638e-12
ENSG00000181804	330.338	-10.263	1.38532	-7.40841	1.27823e-13	1.05777e-12
ENSG00000091879	144.446	-4.25557	0.574556	-7.40671	1.29474e-13	1.07088e-12
ENSG00000128918	664.422	-4.02424	0.543356	-7.40627	1.29906e-13	1.0739e-12
ENSG00000025772	468.06	1.91972	0.259293	7.40366	1.32482e-13	1.09463e-12
ENSG00000050555	180.806	-8.35748	1.12941	-7.39986	1.36332e-13	1.12586e-12
ENSG00000075884	326.747	-10.2511	1.3857	-7.39776	1.38505e-13	1.14322e-12
ENSG00000070190	106.586	-7.04384	0.952444	-7.39554	1.40833e-13	1.16184e-12
ENSG00000187474	342.192	-10.2733	1.38978	-7.39202	1.44618e-13	1.19245e-12
ENSG00000173473	3754.56	1.55488	0.210363	7.39138	1.45315e-13	1.19758e-12
ENSG00000204520	124.067	-2.88354	0.390174	-7.3904	1.4639e-13	1.20582e-12
ENSG00000138081	1868.28	-1.72071	0.23286	-7.38947	1.47412e-13	1.21362e-12
ENSG00000147003	330.188	-5.07919	0.687368	-7.38932	1.4758e-13	1.21438e-12
ENSG00000183091	1363.24	2.5233	0.341509	7.38866	1.48317e-13	1.21981e-12
ENSG00000161682	48.6345	5.98859	0.810741	7.38657	1.5067e-13	1.23853e-12
ENSG00000151702	328.5	-10.2472	1.38742	-7.38575	1.51593e-13	1.24548e-12
ENSG00000136147	438.192	-1.90713	0.25829	-7.38369	1.53962e-13	1.2643e-12
ENSG00000103540	609.865	-2.16214	0.292842	-7.38329	1.54426e-13	1.26746e-12
ENSG00000132429	65.5905	8.15865	1.1052	7.38203	1.55892e-13	1.27884e-12
ENSG00000218819	221.173	-4.32407	0.586227	-7.37611	1.62985e-13	1.33634e-12
ENSG00000111817	1187.87	-1.82672	0.247728	-7.3739	1.65703e-13	1.35793e-12
ENSG00000147894	1118.14	-3.75512	0.509632	-7.3683	1.7282e-13	1.41554e-12
ENSG00000135116	64.7059	8.09622	1.09888	7.36771	1.73582e-13	1.42105e-12
ENSG00000085832	2861.59	-1.45945	0.198089	-7.36763	1.73683e-13	1.42116e-12
ENSG00000138411	632.246	-1.7681	0.240001	-7.36704	1.74458e-13	1.42677e-12
ENSG00000076555	4005.48	-4.19445	0.56952	-7.36489	1.77289e-13	1.44918e-12
ENSG00000137965	355.642	-10.2797	1.39611	-7.36311	1.79678e-13	1.46796e-12
ENSG00000197536	257.444	-4.2997	0.5843	-7.35873	1.8567e-13	1.51615e-12
ENSG00000172215	74.5125	-4.53543	0.616362	-7.35838	1.86155e-13	1.51934e-12
ENSG00000131469	5788.43	1.79166	0.243489	7.35827	1.86311e-13	1.51984e-12
ENSG00000172828	462.668	-5.86228	0.796762	-7.35763	1.87201e-13	1.52632e-12
ENSG00000138759	1719.05	4.66561	0.634145	7.35731	1.87647e-13	1.52918e-12
ENSG00000133561	351.106	-10.2682	1.39593	-7.35586	1.89699e-13	1.54512e-12
ENSG00000101825	354.174	-10.2711	1.39658	-7.35449	1.91658e-13	1.55949e-12
ENSG00000020256	274.232	1.69929	0.231053	7.35455	1.91572e-13	1.55949e-12
ENSG00000166923	96.3566	-3.89029	0.529075	-7.35302	1.93784e-13	1.576e-12
ENSG00000113569	2547.46	1.6223	0.220662	7.35199	1.95281e-13	1.58736e-12
ENSG00000187801	119.798	2.41536	0.328625	7.34989	1.98365e-13	1.61161e-12
ENSG00000148297	360.438	1.78043	0.242268	7.349	1.99698e-13	1.62148e-12
ENSG00000124942	32121.2	-2.24319	0.30524	-7.34894	1.99781e-13	1.62148e-12
ENSG00000007376	127.307	2.49949	0.340151	7.34819	2.00907e-13	1.6298e-12
ENSG00000133392	352.619	-5.37151	0.731268	-7.34547	2.05033e-13	1.66243e-12
ENSG00000135144	430.921	-10.3727	1.41261	-7.34288	2.0904e-13	1.69406e-12
ENSG00000241685	1314.63	1.34681	0.183465	7.34096	2.12065e-13	1.7177e-12
ENSG00000145990	756.063	-2.55301	0.347849	-7.33942	2.14524e-13	1.73674e-12
ENSG00000131504	3889.32	-2.30417	0.314001	-7.33811	2.16626e-13	1.75288e-12
ENSG00000166681	1202.16	1.84772	0.251822	7.33739	2.17802e-13	1.76151e-12
ENSG00000213347	230.348	2.10572	0.287002	7.33696	2.18504e-13	1.76629e-12
ENSG00000124602	459.881	-4.99268	0.680548	-7.33627	2.19637e-13	1.77456e-12
ENSG00000152527	859.878	2.93668	0.400414	7.3341	2.23213e-13	1.80255e-12
ENSG00000160870	3993.92	-6.64767	0.906851	-7.3305	2.29296e-13	1.85074e-12
ENSG00000130653	174.725	-4.78619	0.653149	-7.32786	2.33856e-13	1.88659e-12
ENSG00000143845	1132.79	-3.65511	0.49887	-7.32678	2.35746e-13	1.90089e-12
ENSG00000177556	344.132	-1.67336	0.228514	-7.3228	2.42852e-13	1.9572e-12
ENSG00000130695	474.121	1.47372	0.201295	7.32122	2.45725e-13	1.97936e-12
ENSG00000153283	165.033	-2.60549	0.356272	-7.3132	2.60851e-13	2.10015e-12
ENSG00000083123	1631.52	-2.49149	0.340773	-7.31128	2.64611e-13	2.12935e-12
ENSG00000076242	1531.42	1.63931	0.224219	7.3112	2.64768e-13	2.12955e-12
ENSG00000175287	240.199	-3.95133	0.540535	-7.31004	2.67064e-13	2.14694e-12
ENSG00000109452	374.143	-10.2772	1.40599	-7.30957	2.67997e-13	2.15337e-12
ENSG00000114812	169.954	-7.12596	0.974933	-7.30918	2.68773e-13	2.15852e-12
[truncated: 4,689 more rows]

## Sheet: liver-adult-vs-HepG2
gene ID	baseMean	log2FoldChange	lfcSE	stat	pvalue	padj
ENSG00000021852	14055	-7.38646	0.176817	-41.7745	0	0
ENSG00000113889	39269.4	-9.87642	0.258751	-38.1696	0	0
ENSG00000122194	64788	-10.0954	0.213679	-47.2456	0	0
ENSG00000055957	28404.8	-8.5719	0.229968	-37.2743	4.27582e-304	1.71792e-300
ENSG00000110169	42523.3	-7.35778	0.199998	-36.7893	2.73952e-296	8.80535e-293
ENSG00000159403	19325.4	-9.25164	0.25546	-36.2157	3.44977e-287	9.24021e-284
ENSG00000138356	47557.4	-6.78933	0.193577	-35.0729	1.74367e-269	4.00322e-266
ENSG00000149131	11160.2	-8.09072	0.241931	-33.4423	3.33213e-245	6.69382e-242
ENSG00000163581	23667.5	-5.65535	0.172157	-32.85	1.13864e-236	2.03323e-233
ENSG00000139209	16337.6	-7.09217	0.219754	-32.2733	1.65802e-228	2.6646e-225
ENSG00000156096	13206.6	-5.86386	0.187596	-31.258	1.7395e-214	2.54141e-211
ENSG00000136872	80305.7	-13.5642	0.434622	-31.2091	8.0139e-214	1.07326e-210
ENSG00000196616	80482.2	-13.6386	0.450658	-30.2639	3.42906e-201	4.23911e-198
ENSG00000182326	52264.1	-8.64149	0.28861	-29.9417	5.63798e-197	6.472e-194
ENSG00000257017	321153	-7.73477	0.262464	-29.4698	7.01481e-191	7.51566e-188
ENSG00000145476	6782.28	-5.12921	0.1745	-29.3937	6.61179e-190	6.64113e-187
ENSG00000157131	15357.1	-6.05311	0.206671	-29.2887	1.44665e-188	1.3676e-185
ENSG00000181019	4526.11	9.37884	0.323319	29.008	5.21611e-185	4.65711e-182
ENSG00000108187	5327.64	-7.23678	0.252421	-28.6695	9.17324e-181	7.75911e-178
ENSG00000109072	27121.6	-4.82359	0.168502	-28.6263	3.16553e-180	2.54366e-177
ENSG00000132855	17885.3	-11.5133	0.406336	-28.3345	1.2987e-176	9.9388e-174
ENSG00000039537	24734.1	-8.03072	0.288628	-27.8238	2.23693e-170	1.63408e-167
ENSG00000143278	5507.93	-7.80955	0.288598	-27.0603	2.8892e-161	2.01879e-158
ENSG00000116690	5060	-7.2002	0.272875	-26.3865	1.95865e-153	1.31156e-150
ENSG00000025423	14202.9	-9.14906	0.35047	-26.1051	3.19155e-150	2.05166e-147
ENSG00000140526	13024	-4.29293	0.165556	-25.9303	3.03037e-148	1.87312e-145
ENSG00000141526	2326.25	5.9096	0.229227	25.7805	1.46582e-146	8.72489e-144
ENSG00000147647	7162.41	-10.1188	0.393454	-25.7178	7.38202e-146	4.23702e-143
ENSG00000000971	82913.9	-14.9027	0.590771	-25.2258	2.08959e-140	1.15799e-137
ENSG00000160868	67262.6	-14.2784	0.568985	-25.0945	5.71456e-139	3.06129e-136
ENSG00000132840	4888.84	-5.65204	0.226831	-24.9173	4.82613e-137	2.50196e-134
ENSG00000171766	29344.8	-10.5715	0.428617	-24.6642	2.59088e-134	1.30119e-131
ENSG00000039068	3349.68	-5.7531	0.234422	-24.5416	5.31842e-133	2.59007e-130
ENSG00000127863	1237.21	5.90118	0.242293	24.3555	5.06802e-131	2.39553e-128
ENSG00000170509	12365.2	-10.9617	0.450186	-24.3493	5.89917e-131	2.70873e-128
ENSG00000134240	20041.3	-10.6582	0.446229	-23.8851	4.3783e-126	1.95455e-123
ENSG00000137561	3907.88	-9.1922	0.385807	-23.8259	1.79931e-125	7.81532e-123
ENSG00000175832	2150.16	9.16937	0.385799	23.7672	7.29405e-125	3.08481e-122
ENSG00000188641	3580.05	-5.20718	0.219727	-23.6985	3.73894e-124	1.54073e-121
ENSG00000075239	10928	-3.44102	0.145339	-23.6758	6.40096e-124	2.57175e-121
ENSG00000198948	2434.77	-5.23861	0.222153	-23.5811	6.01987e-123	2.35964e-120
ENSG00000114771	7473.28	-9.67682	0.419846	-23.0485	1.52221e-117	5.82462e-115
ENSG00000081051	123865	11.3319	0.497428	22.7809	7.09668e-115	2.65234e-112
ENSG00000118514	3773.63	-9.44088	0.42315	-22.3109	2.89455e-110	1.05723e-107
ENSG00000159217	2424.22	10.5673	0.476701	22.1675	7.07951e-109	2.52833e-106
ENSG00000005421	6818.55	-9.96109	0.450298	-22.1211	1.97984e-108	6.91697e-106
ENSG00000130649	51478.7	-13.5576	0.614354	-22.068	6.41157e-108	2.19235e-105
ENSG00000175003	6245.79	-8.30484	0.378648	-21.9329	1.26246e-106	4.22688e-104
ENSG00000166025	1677.97	-7.45558	0.341003	-21.8637	5.75808e-106	1.88853e-103
ENSG00000127329	1820.03	-5.77835	0.264772	-21.8239	1.37717e-105	4.42649e-103
ENSG00000100473	745.276	7.06966	0.324603	21.7794	3.6364e-105	1.14589e-102
ENSG00000177732	665.356	5.00477	0.230612	21.7022	1.95699e-104	6.04824e-102
ENSG00000070669	2429.43	5.51316	0.25693	21.4578	3.86028e-102	1.17054e-99
ENSG00000116017	2338.2	6.52531	0.304369	21.4388	5.80971e-102	1.72903e-99
ENSG00000163993	1169.16	8.99613	0.419998	21.4195	8.80165e-102	2.57184e-99
ENSG00000131482	6848.74	-6.67439	0.312385	-21.3659	2.77491e-101	7.96348e-99
ENSG00000136231	872.703	7.10261	0.333746	21.2815	1.68621e-100	4.75422e-98
ENSG00000006016	1874.75	9.41408	0.443566	21.2236	5.78228e-100	1.60219e-97
ENSG00000118520	11099.7	-9.36483	0.442258	-21.175	1.62258e-99	4.41974e-97
ENSG00000129596	4354.55	-6.4592	0.30798	-20.9727	1.1635e-97	3.11643e-95
ENSG00000164406	2788.84	-4.8769	0.233511	-20.8852	7.30731e-97	1.92518e-94
ENSG00000140807	2873.6	7.38268	0.358151	20.6133	2.08577e-94	5.40651e-92
ENSG00000164344	4251.33	-9.99303	0.485459	-20.5847	3.76387e-94	9.60144e-92
ENSG00000136052	4973.13	-4.73281	0.230516	-20.5314	1.12918e-93	2.83547e-91
ENSG00000204335	1251.16	8.9481	0.43674	20.4884	2.73328e-93	6.75793e-91
ENSG00000138115	25095.7	-13.3591	0.652525	-20.4729	3.7544e-93	9.14196e-91
ENSG00000130829	1905.42	10.0325	0.492208	20.3826	2.38643e-92	5.72423e-90
ENSG00000079557	14643.3	-11.6966	0.574531	-20.3585	3.90226e-92	9.22254e-90
ENSG00000145391	3586.42	-7.26058	0.359462	-20.1984	1.01045e-90	2.35347e-88
ENSG00000117601	32702.5	-4.95494	0.246158	-20.1291	4.10242e-90	9.41857e-88
ENSG00000170458	2599.86	-7.71773	0.384138	-20.091	8.83786e-90	2.00047e-87
ENSG00000157087	958.22	-5.20848	0.259257	-20.0901	9.01587e-90	2.01242e-87
ENSG00000116171	14841.6	-4.39453	0.219523	-20.0185	3.80146e-89	8.36894e-87
ENSG00000125378	597.053	6.05517	0.302679	20.0053	4.95343e-89	1.07577e-86
ENSG00000176974	5177.09	-4.40088	0.22131	-19.8856	5.42156e-88	1.16173e-85
ENSG00000145321	78616.9	-16.2065	0.817005	-19.8364	1.44331e-87	3.05202e-85
ENSG00000152217	1011.7	-5.80646	0.293077	-19.8121	2.34174e-87	4.88755e-85
ENSG00000106780	2463.89	-3.32737	0.168519	-19.7447	8.90272e-87	1.8343e-84
ENSG00000138496	2547.39	-4.02454	0.204687	-19.662	4.56695e-86	9.29057e-84
ENSG00000164120	5382.7	-10.3079	0.52484	-19.6401	7.02711e-86	1.41166e-83
ENSG00000151726	41924.8	-6.06198	0.309582	-19.5812	2.23787e-85	4.4401e-83
ENSG00000100867	19790.7	10.3099	0.527171	19.557	3.59955e-85	7.05468e-83
ENSG00000183549	4540.8	-6.34839	0.325763	-19.4877	1.39545e-84	2.70195e-82
ENSG00000137204	2075.65	-5.07143	0.261861	-19.3669	1.46829e-83	2.80915e-81
ENSG00000198610	4107.38	-9.62783	0.497564	-19.3499	2.04128e-83	3.85947e-81
ENSG00000156218	1231.7	-7.15163	0.372749	-19.1862	4.82743e-82	9.02112e-80
ENSG00000180432	4790.93	-9.12282	0.476113	-19.161	7.83195e-82	1.44675e-79
ENSG00000140284	5643.58	-4.37216	0.2293	-19.0674	4.71199e-81	8.60528e-79
ENSG00000112406	947.923	-4.73925	0.250054	-18.9529	4.17832e-80	7.54491e-78
ENSG00000169903	5058.81	-10.1009	0.536462	-18.8286	4.39881e-79	7.8548e-77
ENSG00000187758	13710.7	-13.0301	0.694334	-18.7664	1.42214e-78	2.51157e-76
ENSG00000080618	12947.6	-3.33937	0.17806	-18.7541	1.79165e-78	3.12974e-76
ENSG00000185010	1212.06	-6.59627	0.356288	-18.5139	1.59662e-76	2.75907e-74
ENSG00000120451	1058.27	-7.00036	0.378281	-18.5057	1.85693e-76	3.17475e-74
ENSG00000206557	2610.82	11.8032	0.638578	18.4835	2.80439e-76	4.74415e-74
ENSG00000131187	2754	-7.15419	0.387274	-18.4732	3.39459e-76	5.68276e-74
ENSG00000198682	3227.46	-8.95245	0.485466	-18.441	6.16297e-76	1.02108e-73
ENSG00000172456	1476.58	-3.65082	0.198324	-18.4083	1.12609e-75	1.84668e-73
ENSG00000101160	2099.27	-8.9875	0.490185	-18.3349	4.35712e-75	7.07305e-73
ENSG00000107984	1113.05	8.25135	0.451348	18.2816	1.15979e-74	1.8639e-72
ENSG00000165671	1377.57	-7.67768	0.420052	-18.2779	1.24039e-74	1.97369e-72
ENSG00000182272	597.394	8.04132	0.441463	18.2151	3.91411e-74	6.16703e-72
ENSG00000100024	2588.92	-8.09445	0.444797	-18.1981	5.34777e-74	8.34407e-72
ENSG00000135218	1271.88	-6.23491	0.344215	-18.1134	2.4974e-73	3.8592e-71
ENSG00000036473	2651.06	-9.86687	0.545062	-18.1023	3.05688e-73	4.67878e-71
ENSG00000166851	695.501	6.52252	0.360602	18.0879	3.97146e-73	6.02126e-71
ENSG00000162654	831.084	-7.11328	0.39341	-18.0811	4.49344e-73	6.74898e-71
ENSG00000136011	1514.72	-7.96389	0.440509	-18.0788	4.67759e-73	6.96052e-71
ENSG00000100342	2746.68	-2.86071	0.158592	-18.0382	9.76422e-73	1.43964e-70
ENSG00000101255	3231.25	4.04004	0.225144	17.9442	5.32726e-72	7.78312e-70
ENSG00000091831	1745.43	-9.28599	0.519439	-17.877	1.78295e-71	2.58143e-69
ENSG00000112299	11798	-9.77192	0.548538	-17.8145	5.45561e-71	7.82832e-69
ENSG00000102934	521.53	4.69279	0.26373	17.7939	7.87314e-71	1.11973e-68
ENSG00000162645	803.762	-4.1982	0.236581	-17.7453	1.8739e-70	2.64171e-68
ENSG00000089006	9368.24	3.21558	0.181364	17.73	2.46063e-70	3.43868e-68
ENSG00000069431	5949.98	-5.30255	0.299158	-17.7249	2.69406e-70	3.73243e-68
ENSG00000197122	1745.03	5.06475	0.286415	17.6833	5.6416e-70	7.74924e-68
ENSG00000137393	989.376	-3.26606	0.184858	-17.668	7.40216e-70	1.00814e-67
ENSG00000211452	1624.17	-4.17017	0.236079	-17.6643	7.89621e-70	1.06639e-67
ENSG00000256043	1781.29	-9.00605	0.510091	-17.6558	9.18869e-70	1.23059e-67
ENSG00000138821	1201.02	-7.47869	0.423735	-17.6494	1.0276e-69	1.36484e-67
ENSG00000151611	1013	-5.35825	0.303621	-17.6479	1.05701e-69	1.3924e-67
ENSG00000101311	523.412	6.06329	0.345167	17.5663	4.46678e-69	5.83623e-67
ENSG00000135636	583.254	-6.19961	0.353275	-17.549	6.055e-69	7.84758e-67
ENSG00000168234	3342.9	-4.20049	0.239677	-17.5256	9.14003e-69	1.17512e-66
ENSG00000119125	2866.57	-7.20757	0.411606	-17.5109	1.18378e-68	1.50989e-66
ENSG00000065413	920.496	-7.82289	0.447008	-17.5006	1.4187e-68	1.79527e-66
ENSG00000132541	7799.97	-5.37575	0.30769	-17.4713	2.36971e-68	2.97528e-66
ENSG00000147862	3126.37	-5.26858	0.303395	-17.3654	1.50892e-67	1.87984e-65
ENSG00000131462	710.412	3.56901	0.205942	17.3302	2.78255e-67	3.43987e-65
ENSG00000110090	3342.4	-3.62889	0.209754	-17.3007	4.64724e-67	5.70121e-65
ENSG00000143669	2407.68	-4.6183	0.267761	-17.2478	1.16155e-66	1.41419e-64
ENSG00000116678	9030.94	-8.2604	0.479647	-17.2218	1.82135e-66	2.20082e-64
ENSG00000140443	1531.04	3.6253	0.210547	17.2185	1.92947e-66	2.31407e-64
ENSG00000241399	6041.39	-4.24607	0.246914	-17.1966	2.81774e-66	3.35436e-64
ENSG00000229314	76744.7	-4.90443	0.285342	-17.1879	3.27037e-66	3.86457e-64
ENSG00000187741	731.512	3.75897	0.219139	17.1534	5.93167e-66	6.95824e-64
ENSG00000214078	2068.66	2.76324	0.161227	17.1388	7.61802e-66	8.87168e-64
ENSG00000017427	4473.08	-11.4862	0.670402	-17.1332	8.38633e-66	9.69616e-64
ENSG00000197444	1744.6	-4.52734	0.264902	-17.0906	1.74224e-65	1.99997e-63
ENSG00000184731	728.436	-5.01802	0.293758	-17.0822	2.01442e-65	2.29601e-63
ENSG00000172380	2149.76	-7.59181	0.444812	-17.0675	2.59196e-65	2.93347e-63
ENSG00000125970	1520.31	2.94567	0.172964	17.0306	4.87356e-65	5.47713e-63
ENSG00000072864	776.893	3.25679	0.191247	17.0292	4.98539e-65	5.56391e-63
ENSG00000152700	7066.87	-2.37178	0.139849	-16.9595	1.63651e-64	1.81382e-62
ENSG00000105398	14543.8	-4.12406	0.243689	-16.9235	3.02089e-64	3.32525e-62
ENSG00000133169	307.414	6.05783	0.358369	16.9039	4.2142e-64	4.60724e-62
ENSG00000196620	8871.84	-12.7473	0.759606	-16.7814	3.33654e-63	3.62307e-61
ENSG00000132837	6273.8	-6.3337	0.378219	-16.7461	6.04241e-63	6.51728e-61
ENSG00000137331	1687.62	5.69692	0.341459	16.684	1.71228e-62	1.83454e-60
ENSG00000183281	1290.87	-7.32278	0.439461	-16.6631	2.4312e-62	2.58754e-60
ENSG00000106327	6839.8	-3.21461	0.192923	-16.6626	2.45086e-62	2.5913e-60
ENSG00000113905	29877.2	-14.7533	0.885444	-16.662	2.47539e-62	2.60013e-60
ENSG00000102780	647.237	-5.53964	0.332517	-16.6597	2.57258e-62	2.68468e-60
ENSG00000137491	3519.28	-4.06592	0.244611	-16.6219	4.83428e-62	5.01237e-60
ENSG00000111860	634.663	-3.47103	0.209315	-16.5828	9.28714e-62	9.56754e-60
ENSG00000168016	1423.7	-6.42951	0.387925	-16.5741	1.07254e-61	1.09788e-59
ENSG00000164187	1636.26	-3.03391	0.183069	-16.5725	1.10199e-61	1.12089e-59
ENSG00000197943	710.423	-7.13884	0.43099	-16.5638	1.27282e-61	1.28651e-59
ENSG00000152078	9457.91	-4.40892	0.266199	-16.5625	1.30065e-61	1.30642e-59
ENSG00000134954	1616.31	-7.62173	0.4605	-16.551	1.57463e-61	1.57179e-59
ENSG00000176919	637.916	-5.99815	0.362542	-16.5447	1.7476e-61	1.73369e-59
ENSG00000145826	1434.59	-7.29526	0.441339	-16.5298	2.23813e-61	2.20669e-59
ENSG00000118922	1867.17	-3.35363	0.203311	-16.495	3.98402e-61	3.9041e-59
ENSG00000182463	1082.94	-4.40989	0.267359	-16.4942	4.03732e-61	3.93235e-59
ENSG00000151883	931.568	-5.8977	0.357739	-16.486	4.62263e-61	4.47532e-59
ENSG00000114166	1530.59	-4.61958	0.280286	-16.4817	4.96787e-61	4.78075e-59
ENSG00000124253	26803.6	-8.28796	0.503697	-16.4542	7.81953e-61	7.48022e-59
ENSG00000196642	1087.64	3.64894	0.221814	16.4504	8.32631e-61	7.91788e-59
ENSG00000138760	8588.37	-2.41559	0.146995	-16.4331	1.10813e-60	1.04757e-58
ENSG00000047457	132131	-4.54338	0.276632	-16.4239	1.28941e-60	1.21182e-58
ENSG00000185950	1345.29	-7.78011	0.474445	-16.3984	1.96475e-60	1.83579e-58
ENSG00000168646	570.719	4.78584	0.292151	16.3814	2.59833e-60	2.41375e-58
ENSG00000112874	872.67	-3.31477	0.202487	-16.3703	3.11484e-60	2.87693e-58
ENSG00000146233	1912.87	-9.38144	0.573203	-16.3667	3.30655e-60	3.03655e-58
ENSG00000148965	1057.4	-4.37235	0.267473	-16.3469	4.57795e-60	4.18024e-58
ENSG00000187824	1026.75	-6.58318	0.402813	-16.343	4.87809e-60	4.42914e-58
ENSG00000148702	6638.32	-12.3414	0.755667	-16.3318	5.86504e-60	5.29534e-58
ENSG00000173210	3230.36	-5.41062	0.332105	-16.2919	1.12694e-59	1.01179e-57
ENSG00000136167	1945.38	-5.65468	0.347188	-16.2871	1.21899e-59	1.08836e-57
ENSG00000125144	2496.43	-7.84777	0.482455	-16.2663	1.71134e-59	1.5195e-57
ENSG00000106538	3647.39	-3.09	0.189982	-16.2647	1.75688e-59	1.55137e-57
ENSG00000247315	945.281	2.86442	0.176208	16.2559	2.03009e-59	1.78282e-57
ENSG00000189060	3702.99	2.4118	0.148876	16.2	5.04251e-59	4.40425e-57
ENSG00000172340	5705.13	-2.69049	0.166134	-16.1947	5.49584e-59	4.77425e-57
ENSG00000108828	1446.85	3.02018	0.186496	16.1943	5.52841e-59	4.77672e-57
ENSG00000184640	6266.79	2.84754	0.175859	16.1922	5.72577e-59	4.92079e-57
ENSG00000161638	776.451	-7.36175	0.455596	-16.1585	9.89001e-59	8.45438e-57
ENSG00000187193	2578.94	-8.46978	0.524611	-16.1449	1.23396e-58	1.04926e-56
ENSG00000170185	2377.17	-2.54582	0.157698	-16.1436	1.25943e-58	1.06528e-56
ENSG00000154153	1395.56	-9.1316	0.566535	-16.1183	1.89703e-58	1.59619e-56
ENSG00000092758	2085.7	8.75688	0.544413	16.085	3.25193e-58	2.72197e-56
ENSG00000168298	4845.47	4.66682	0.291183	16.0271	8.26592e-58	6.88298e-56
ENSG00000012171	947.128	6.34065	0.395975	16.0128	1.04083e-57	8.62222e-56
ENSG00000146648	5201.2	-3.44009	0.214862	-16.0107	1.07518e-57	8.86113e-56
ENSG00000079616	605.366	3.11519	0.194643	16.0046	1.18712e-57	9.73374e-56
ENSG00000145692	15264.5	-10.5635	0.660815	-15.9855	1.61275e-57	1.31566e-55
ENSG00000187546	1860.41	-7.34232	0.459502	-15.9789	1.79394e-57	1.45608e-55
ENSG00000143149	3221.34	-2.78376	0.174616	-15.9422	3.22574e-57	2.60507e-55
ENSG00000138670	3347.12	-10.3058	0.649172	-15.8754	9.38624e-57	7.54232e-55
ENSG00000100462	1560.28	2.85307	0.179841	15.8644	1.11728e-56	8.93328e-55
ENSG00000165140	3275.46	-9.95299	0.628607	-15.8334	1.83032e-56	1.45619e-54
ENSG00000129988	15710.1	-11.9255	0.753201	-15.8331	1.83948e-56	1.45627e-54
ENSG00000090512	716.715	-5.65089	0.357347	-15.8134	2.51323e-56	1.9799e-54
ENSG00000147065	2291.59	-9.19196	0.582402	-15.7828	4.0837e-56	3.20143e-54
ENSG00000111110	1718.66	3.30242	0.209657	15.7515	6.70567e-56	5.2314e-54
ENSG00000103335	2611.73	2.59292	0.164733	15.7402	8.02445e-56	6.23e-54
ENSG00000163638	779.225	-7.82875	0.498329	-15.71	1.29193e-55	9.982e-54
ENSG00000175189	704.038	-5.52288	0.351922	-15.6935	1.67637e-55	1.28904e-53
ENSG00000106823	1105.83	-8.79856	0.562469	-15.6427	3.72329e-55	2.84938e-53
ENSG00000135272	860.442	-7.073	0.452493	-15.6312	4.46572e-55	3.40136e-53
ENSG00000088325	1342.27	4.14485	0.265892	15.5885	8.72014e-55	6.61044e-53
ENSG00000185215	518.977	-6.35474	0.407796	-15.5831	9.47731e-55	7.1507e-53
ENSG00000140107	1188.86	-6.79372	0.436296	-15.5713	1.13993e-54	8.56065e-53
ENSG00000172831	4335	-2.27436	0.146159	-15.5609	1.34212e-54	1.00322e-52
ENSG00000070061	4355.66	2.12256	0.137037	15.489	4.11665e-54	3.0629e-52
ENSG00000183876	265.602	6.83098	0.441176	15.4836	4.47927e-54	3.31734e-52
ENSG00000149177	1451.2	-3.23003	0.208638	-15.4816	4.62192e-54	3.40729e-52
ENSG00000163840	2984.25	-2.53081	0.163498	-15.4792	4.79611e-54	3.51956e-52
ENSG00000117791	2104.49	-4.58081	0.296149	-15.4679	5.71224e-54	4.17279e-52
ENSG00000115963	3052.96	-9.07191	0.586937	-15.4564	6.83519e-54	4.97052e-52
ENSG00000164946	3976.48	6.81369	0.441249	15.4418	8.5625e-54	6.19855e-52
ENSG00000182919	4102.63	-2.75312	0.17853	-15.4211	1.18123e-53	8.51277e-52
ENSG00000261701	5261	-4.31265	0.279977	-15.4036	1.54806e-53	1.11066e-51
ENSG00000144485	335.456	6.53765	0.424794	15.3902	1.90547e-53	1.36101e-51
ENSG00000156222	792.927	-7.37744	0.479486	-15.3861	2.02788e-53	1.44204e-51
ENSG00000152229	495.963	-6.22134	0.405807	-15.3308	4.76239e-53	3.37164e-51
ENSG00000080493	2031.62	-9.62643	0.628084	-15.3267	5.07442e-53	3.5768e-51
ENSG00000255302	1817.73	-5.40574	0.352914	-15.3174	5.84742e-53	4.10367e-51
ENSG00000182492	691.119	-5.97555	0.390224	-15.3131	6.24728e-53	4.36522e-51
ENSG00000133816	741.085	-4.50393	0.294832	-15.2762	1.10124e-52	7.66151e-51
ENSG00000171234	17912.5	-5.13941	0.336584	-15.2693	1.22428e-52	8.48079e-51
ENSG00000110245	19248.6	-5.23747	0.343947	-15.2275	2.32183e-52	1.60146e-50
ENSG00000163687	1190.19	-8.70526	0.573184	-15.1875	4.27721e-52	2.92507e-50
ENSG00000164197	482.547	-6.40452	0.421689	-15.1878	4.26101e-52	2.92507e-50
ENSG00000102362	486.442	-5.08442	0.335949	-15.1345	9.59354e-52	6.53295e-50
ENSG00000107897	2186.81	-2.62087	0.173384	-15.116	1.26994e-51	8.61145e-50
ENSG00000173762	356.507	6.21286	0.412293	15.069	2.58883e-51	1.74812e-49
ENSG00000123609	450.068	-4.20785	0.279756	-15.0411	3.94747e-51	2.65439e-49
ENSG00000164039	1038.8	-2.90507	0.193253	-15.0325	4.49637e-51	3.01089e-49
ENSG00000110660	318.887	4.58725	0.305616	15.0098	6.33176e-51	4.22231e-49
ENSG00000176485	626.808	-3.7494	0.250408	-14.9732	1.09973e-50	7.30323e-49
ENSG00000182600	479.081	5.0999	0.340681	14.9697	1.15817e-50	7.65966e-49
ENSG00000132703	17830.6	-14.7014	0.984714	-14.9296	2.11603e-50	1.39372e-48
ENSG00000148677	229.47	5.49418	0.368016	14.9292	2.1291e-50	1.3966e-48
ENSG00000099769	505.156	-5.5684	0.373416	-14.912	2.75192e-50	1.79781e-48
ENSG00000017483	447.24	6.20507	0.416378	14.9025	3.17412e-50	2.06523e-48
ENSG00000115107	2498.89	-3.08416	0.207195	-14.8853	4.106e-50	2.66079e-48
ENSG00000072080	2307.19	-9.7806	0.657172	-14.8829	4.25781e-50	2.74809e-48
ENSG00000140854	505.147	3.88534	0.26113	14.879	4.51311e-50	2.90121e-48
ENSG00000147804	326.266	6.73145	0.453315	14.8494	7.02201e-50	4.49605e-48
ENSG00000153113	5722.93	-2.03288	0.136916	-14.8477	7.19835e-50	4.59066e-48
ENSG00000126838	1412.29	-8.40043	0.5667	-14.8234	1.03394e-49	6.56776e-48
ENSG00000107404	1364.2	2.49363	0.168478	14.8009	1.44456e-49	9.13999e-48
ENSG00000010327	1773.1	-6.68255	0.452252	-14.7762	2.08723e-49	1.31545e-47
ENSG00000166741	23351.9	-14.9785	1.01454	-14.7639	2.50441e-49	1.5722e-47
ENSG00000163131	2850.29	-8.38823	0.568651	-14.7511	3.02651e-49	1.89257e-47
ENSG00000244414	14198.3	-12.8365	0.870715	-14.7425	3.44015e-49	2.1429e-47
ENSG00000106025	539.329	-4.79673	0.325494	-14.7368	3.74135e-49	2.32151e-47
ENSG00000144285	772.652	10.366	0.703465	14.7356	3.80982e-49	2.35491e-47
ENSG00000186115	2128.82	-5.10481	0.346638	-14.7266	4.34787e-49	2.67719e-47
ENSG00000101981	17462.2	-14.6429	0.995874	-14.7036	6.11439e-49	3.75055e-47
ENSG00000125148	3443.16	-3.6617	0.24904	-14.7033	6.14266e-49	3.75356e-47
ENSG00000187840	948.957	3.56424	0.24371	14.6249	1.94731e-48	1.18542e-46
ENSG00000116833	2593.56	-6.08043	0.416093	-14.6132	2.31558e-48	1.40429e-46
ENSG00000132693	86991.3	-15.7763	1.07989	-14.6092	2.45558e-48	1.4836e-46
ENSG00000186193	558.461	9.32645	0.639149	14.592	3.15875e-48	1.90129e-46
ENSG00000146733	1127.71	3.4515	0.23675	14.5787	3.83806e-48	2.30155e-46
ENSG00000126457	1979.48	2.8361	0.195062	14.5395	6.80599e-48	4.06613e-46
ENSG00000139547	3621.71	-10.802	0.744124	-14.5164	9.53999e-48	5.67841e-46
ENSG00000119711	11224.4	-4.05166	0.279158	-14.5139	9.8986e-48	5.87012e-46
ENSG00000146039	963.387	-7.96863	0.550344	-14.4794	1.63596e-47	9.666e-46
ENSG00000169891	824.161	-6.01223	0.415373	-14.4743	1.76146e-47	1.03694e-45
ENSG00000140093	11332.5	-4.60399	0.318289	-14.4648	2.02191e-47	1.18592e-45
ENSG00000035499	381.327	5.87838	0.407652	14.4201	3.86871e-47	2.26087e-45
ENSG00000066468	1015.79	-5.07386	0.352517	-14.3932	5.70548e-47	3.31021e-45
ENSG00000198848	15544.3	-4.77752	0.331927	-14.3933	5.70126e-47	3.31021e-45
ENSG00000141753	5661.17	-4.72431	0.328372	-14.387	6.24033e-47	3.6075e-45
ENSG00000184743	3366.57	-10.9993	0.764622	-14.3853	6.40365e-47	3.68864e-45
ENSG00000142556	577.377	2.63564	0.183533	14.3605	9.15051e-47	5.25207e-45
ENSG00000169136	2093.26	-3.82835	0.267013	-14.3377	1.2722e-46	7.27598e-45
ENSG00000127951	2047.66	-9.60362	0.670037	-14.333	1.36171e-46	7.7603e-45
ENSG00000153086	1436.26	-9.57656	0.669739	-14.2989	2.22151e-46	1.26155e-44
ENSG00000115604	399.105	-6.74266	0.47192	-14.2877	2.61061e-46	1.4773e-44
ENSG00000108960	2814.43	3.71841	0.260702	14.2631	3.71716e-46	2.09609e-44
ENSG00000120907	3564.71	-11.0673	0.775984	-14.2622	3.76238e-46	2.11417e-44
ENSG00000187045	652.827	-4.05758	0.284559	-14.2592	3.93072e-46	2.20107e-44
ENSG00000181381	1107.72	-6.90679	0.485214	-14.2345	5.5934e-46	3.12123e-44
ENSG00000107816	565.792	3.36078	0.236277	14.2239	6.51063e-46	3.62049e-44
ENSG00000141338	3863.7	-10.8709	0.764858	-14.213	7.61296e-46	4.21889e-44
ENSG00000142661	284.264	8.04553	0.566188	14.21	7.94162e-46	4.3859e-44
ENSG00000164089	1502.07	-6.90899	0.487088	-14.1843	1.14627e-45	6.30881e-44
ENSG00000138449	5260.53	-4.15669	0.293148	-14.1795	1.22698e-45	6.72997e-44
ENSG00000103495	1758	3.25971	0.230354	14.1509	1.84482e-45	1.00844e-43
ENSG00000117020	688.099	-6.24346	0.441635	-14.1372	2.24109e-45	1.2209e-43
ENSG00000136235	633.316	-7.04565	0.498588	-14.1312	2.43932e-45	1.3244e-43
ENSG00000169764	15465.3	-3.47377	0.246725	-14.0795	5.07376e-45	2.74547e-43
ENSG00000006756	1295.26	-2.97784	0.211678	-14.0678	5.99113e-45	3.23099e-43
ENSG00000163328	580.186	-5.6869	0.404257	-14.0675	6.01489e-45	3.23296e-43
ENSG00000135046	1047.78	-9.14563	0.650271	-14.0643	6.29057e-45	3.36986e-43
ENSG00000153823	1741.81	-9.04004	0.644327	-14.0302	1.01858e-44	5.43838e-43
ENSG00000188157	1751.12	2.67871	0.190935	14.0295	1.02923e-44	5.47706e-43
ENSG00000178573	1000.56	-7.26849	0.518339	-14.0227	1.13284e-44	6.00856e-43
ENSG00000021300	479.774	7.27881	0.519462	14.0122	1.31236e-44	6.93782e-43
ENSG00000136869	1103.85	-7.71569	0.55171	-13.9851	1.92317e-44	1.01335e-42
ENSG00000100652	2199.04	-10.4172	0.745556	-13.9724	2.29768e-44	1.20673e-42
ENSG00000121410	700.645	-5.34657	0.382762	-13.9684	2.43123e-44	1.27272e-42
ENSG00000279508	358.419	6.33404	0.453554	13.9653	2.53664e-44	1.32358e-42
ENSG00000146373	1238.41	-3.46538	0.248309	-13.9559	2.89549e-44	1.50593e-42
ENSG00000152082	661.178	3.15598	0.226225	13.9506	3.11787e-44	1.61636e-42
ENSG00000176641	4847.73	-12.2901	0.881228	-13.9466	3.30163e-44	1.70613e-42
ENSG00000101189	692.622	3.12371	0.224091	13.9395	3.64485e-44	1.87745e-42
ENSG00000135378	847.138	-5.97878	0.429415	-13.9231	4.58603e-44	2.3547e-42
ENSG00000167775	357.775	3.90861	0.280738	13.9226	4.61519e-44	2.36212e-42
ENSG00000198300	14001.7	5.94443	0.427494	13.9053	5.88324e-44	3.00157e-42
ENSG00000096433	884.248	3.11515	0.224367	13.8842	7.89878e-44	4.00446e-42
ENSG00000197063	836.698	3.35412	0.241575	13.8844	7.87639e-44	4.00446e-42
ENSG00000131507	3018.39	-2.52738	0.182204	-13.8712	9.47368e-44	4.78778e-42
ENSG00000183747	8816.01	-6.70303	0.484306	-13.8405	1.45194e-43	7.31477e-42
ENSG00000096088	1391.18	11.9351	0.862425	13.839	1.48273e-43	7.44656e-42
ENSG00000059573	3785.82	2.48405	0.17958	13.8325	1.62225e-43	8.12185e-42
ENSG00000136881	13407.4	-6.80647	0.492227	-13.8279	1.73017e-43	8.63526e-42
ENSG00000135525	826.16	-8.35914	0.605129	-13.8138	2.10387e-43	1.04679e-41
ENSG00000143164	4241.08	-2.3911	0.173271	-13.7998	2.55454e-43	1.2671e-41
ENSG00000137449	1132.46	-3.12057	0.226169	-13.7975	2.63864e-43	1.30263e-41
ENSG00000070731	681.033	5.48056	0.397217	13.7974	2.64238e-43	1.30263e-41
ENSG00000157985	1036.66	2.69444	0.195324	13.7947	2.74131e-43	1.34727e-41
ENSG00000165661	908.979	2.65788	0.192706	13.7924	2.833e-43	1.38808e-41
ENSG00000274588	415.302	9.21642	0.668658	13.7835	3.20511e-43	1.56563e-41
ENSG00000119938	1540.1	-3.136	0.22763	-13.7767	3.51856e-43	1.71354e-41
ENSG00000008710	1411.33	2.85231	0.208301	13.6932	1.11418e-42	5.40968e-41
ENSG00000225697	594.455	3.94704	0.288376	13.6871	1.21218e-42	5.86776e-41
ENSG00000076258	934.166	-8.20317	0.59967	-13.6795	1.34664e-42	6.49905e-41
ENSG00000219438	209.24	5.97855	0.437162	13.6758	1.41568e-42	6.81181e-41
ENSG00000103353	2304.07	2.23929	0.163945	13.6587	1.79057e-42	8.58991e-41
ENSG00000117305	2842.04	-3.39772	0.248834	-13.6546	1.89606e-42	9.06891e-41
ENSG00000168495	875.18	2.47528	0.181632	13.628	2.7302e-42	1.30199e-40
ENSG00000186480	12529.8	-10.8074	0.796201	-13.5738	5.73078e-42	2.72483e-40
ENSG00000167588	1402.42	-3.56459	0.262651	-13.5716	5.90049e-42	2.79725e-40
ENSG00000010610	1006.28	-7.18935	0.529846	-13.5687	6.13618e-42	2.90043e-40
ENSG00000125885	687.854	2.94082	0.216848	13.5617	6.7559e-42	3.18399e-40
ENSG00000183010	1655.14	7.10769	0.524592	13.549	8.03368e-42	3.77513e-40
ENSG00000243955	8370.63	-6.23913	0.460748	-13.5413	8.92082e-42	4.17978e-40
ENSG00000088899	448.858	4.01079	0.296212	13.5403	9.04736e-42	4.22675e-40
ENSG00000081041	1805.52	-8.68923	0.641886	-13.537	9.453e-42	4.40345e-40
ENSG00000091656	984.512	-8.79938	0.65006	-13.5362	9.55463e-42	4.43793e-40
ENSG00000162896	1331.13	-9.45303	0.699029	-13.5231	1.14279e-41	5.29274e-40
ENSG00000124374	864.848	-5.36389	0.397016	-13.5105	1.35607e-41	6.26249e-40
ENSG00000151208	1195.81	2.80102	0.207705	13.4855	1.90317e-41	8.76383e-40
ENSG00000071564	762.442	3.53678	0.262989	13.4484	3.14742e-41	1.4452e-39
ENSG00000112964	7750.71	-13.5447	1.00775	-13.4406	3.49713e-41	1.60121e-39
ENSG00000089335	585.146	-8.09666	0.60293	-13.4289	4.09664e-41	1.87037e-39
ENSG00000173597	2299.19	-4.55531	0.339871	-13.403	5.80299e-41	2.64192e-39
ENSG00000071205	410.242	-3.91653	0.292379	-13.3954	6.43314e-41	2.92054e-39
ENSG00000052795	4184.44	-2.28226	0.17048	-13.3873	7.17841e-41	3.24969e-39
ENSG00000103257	3756.36	6.92595	0.517515	13.3831	7.59095e-41	3.4268e-39
ENSG00000143158	3192.22	-2.67884	0.200396	-13.3677	9.33306e-41	4.20144e-39
ENSG00000188760	183.016	4.89275	0.366202	13.3608	1.02436e-40	4.59848e-39
ENSG00000171992	513.919	-6.06458	0.453937	-13.36	1.03619e-40	4.63861e-39
ENSG00000107249	532.466	-7.57039	0.567112	-13.349	1.20047e-40	5.35911e-39
ENSG00000196159	1303.83	-4.29544	0.321961	-13.3415	1.32794e-40	5.91172e-39
ENSG00000149948	1880.09	9.26588	0.694759	13.3368	1.41343e-40	6.27492e-39
ENSG00000116882	3287.46	-10.3842	0.779325	-13.3246	1.6647e-40	7.3701e-39
ENSG00000118564	3226.22	-2.63325	0.197768	-13.3148	1.89757e-40	8.37799e-39
ENSG00000131127	469.659	-6.83139	0.51451	-13.2775	3.12753e-40	1.37706e-38
ENSG00000057593	2046.08	-2.26182	0.170361	-13.2766	3.16321e-40	1.38896e-38
ENSG00000203727	852.58	-7.63846	0.575485	-13.2731	3.31645e-40	1.45228e-38
ENSG00000091428	819.827	-5.48906	0.413887	-13.2622	3.83276e-40	1.67381e-38
ENSG00000159650	860.051	-5.9341	0.447497	-13.2606	3.91501e-40	1.7051e-38
ENSG00000160678	193.338	5.64783	0.426084	13.2552	4.21081e-40	1.82897e-38
ENSG00000113600	35346.6	-16.4866	1.244	-13.2529	4.33887e-40	1.87951e-38
ENSG00000114200	2803.52	-11.0547	0.836329	-13.2181	6.90166e-40	2.98163e-38
ENSG00000113269	2010.41	-2.25916	0.170962	-13.2144	7.24418e-40	3.12121e-38
ENSG00000137700	1622.98	-2.36486	0.179053	-13.2076	7.93471e-40	3.40959e-38
ENSG00000110651	2592.29	-11.452	0.868053	-13.1928	9.65354e-40	4.13712e-38
ENSG00000099956	659.123	2.32685	0.176391	13.1914	9.83024e-40	4.20164e-38
ENSG00000187889	1617.58	-5.40466	0.409819	-13.1879	1.02983e-39	4.39003e-38
ENSG00000115694	1446.52	2.48064	0.188517	13.1587	1.51604e-39	6.44558e-38
ENSG00000111907	494.043	-6.41644	0.487717	-13.1561	1.57073e-39	6.66046e-38
ENSG00000122912	1383.14	-2.73322	0.20808	-13.1354	2.06297e-39	8.72473e-38
ENSG00000143365	1212.19	-5.68949	0.433263	-13.1317	2.16681e-39	9.13984e-38
ENSG00000106688	2942.08	-11.1068	0.848588	-13.0886	3.82656e-39	1.60986e-37
ENSG00000155849	693.981	-7.77845	0.595435	-13.0635	5.32429e-39	2.23411e-37
ENSG00000152689	396.743	-6.9974	0.536487	-13.043	6.96495e-39	2.91494e-37
ENSG00000157827	3659.66	2.67575	0.205249	13.0366	7.5796e-39	3.16394e-37
ENSG00000049759	3000.31	2.64338	0.203117	13.0141	1.01731e-38	4.23554e-37
ENSG00000163412	397.855	-6.38758	0.49101	-13.0091	1.08643e-38	4.51164e-37
ENSG00000196632	1014.47	-4.97707	0.382729	-13.0042	1.15857e-38	4.79882e-37
ENSG00000128655	626.345	-3.29775	0.253628	-13.0023	1.18694e-38	4.90368e-37
ENSG00000120885	39618.6	-2.70817	0.208413	-12.9943	1.31876e-38	5.43431e-37
ENSG00000156453	434.881	-5.25512	0.404457	-12.993	1.34038e-38	5.50927e-37
ENSG00000169692	468.486	-3.83607	0.295322	-12.9895	1.40427e-38	5.75716e-37
ENSG00000165804	409.522	4.04886	0.311947	12.9793	1.60259e-38	6.5535e-37
ENSG00000163637	453.405	-7.18901	0.554562	-12.9634	1.97342e-38	8.04944e-37
ENSG00000183508	813.097	-7.96466	0.614998	-12.9507	2.32822e-38	9.47263e-37
ENSG00000100003	1044.63	-4.38366	0.338541	-12.9487	2.38996e-38	9.69926e-37
ENSG00000174684	690.748	2.90632	0.224579	12.9412	2.6353e-38	1.0668e-36
ENSG00000180767	350.185	3.13182	0.242021	12.9403	2.6666e-38	1.07676e-36
ENSG00000169814	844.944	-2.64283	0.204554	-12.92	3.47323e-38	1.39895e-36
ENSG00000100461	609.289	-3.73103	0.288798	-12.9191	3.51015e-38	1.41029e-36
ENSG00000091157	1261.15	-2.51994	0.195118	-12.9149	3.70687e-38	1.48561e-36
ENSG00000101003	481.657	4.71799	0.365651	12.903	4.32901e-38	1.73063e-36
ENSG00000189221	4692.06	-3.02984	0.235228	-12.8804	5.8012e-38	2.31342e-36
ENSG00000266094	237.501	-5.01156	0.38944	-12.8686	6.75931e-38	2.68883e-36
ENSG00000134531	1191	-8.83454	0.686747	-12.8643	7.14583e-38	2.83557e-36
ENSG00000165512	908.249	-5.54892	0.431545	-12.8583	7.73016e-38	3.05989e-36
ENSG00000026025	2958.21	-8.04944	0.627308	-12.8317	1.08927e-37	4.30113e-36
ENSG00000163683	6170.27	-3.90791	0.304714	-12.8249	1.1901e-37	4.68756e-36
ENSG00000183044	10051.4	-2.34279	0.182678	-12.8247	1.19296e-37	4.68756e-36
ENSG00000154734	1496.44	-9.57913	0.747225	-12.8196	1.2736e-37	4.99218e-36
ENSG00000166847	1983.48	1.98245	0.154669	12.8174	1.3106e-37	5.12472e-36
ENSG00000137628	1027.44	-8.30355	0.648899	-12.7964	1.71784e-37	6.70083e-36
ENSG00000137825	179.821	5.37491	0.420335	12.7872	1.9324e-37	7.51953e-36
ENSG00000102225	894.263	2.31316	0.180934	12.7846	1.99991e-37	7.76342e-36
ENSG00000171503	4143.03	-4.24275	0.332266	-12.7691	2.43809e-37	9.44156e-36
ENSG00000133048	4959.46	-11.3889	0.892366	-12.7626	2.65269e-37	1.02479e-35
ENSG00000085117	249.58	-4.73035	0.370782	-12.7578	2.82131e-37	1.08732e-35
ENSG00000105281	2578.69	5.26237	0.412859	12.7462	3.27458e-37	1.25899e-35
ENSG00000088992	410.368	4.88623	0.383372	12.7454	3.30732e-37	1.26854e-35
ENSG00000241635	963.483	-9.65623	0.758108	-12.7373	3.66931e-37	1.40404e-35
ENSG00000103018	2323.49	2.10364	0.165419	12.717	4.75479e-37	1.81506e-35
ENSG00000168542	5919.23	-10.9003	0.857435	-12.7126	5.03127e-37	1.91606e-35
ENSG00000169554	1167.28	-9.9031	0.779193	-12.7094	5.2412e-37	1.99128e-35
ENSG00000067066	1601.54	-2.78555	0.21921	-12.7072	5.39234e-37	2.04388e-35
ENSG00000162482	763.13	-6.33373	0.498989	-12.6931	6.45472e-37	2.4408e-35
ENSG00000109654	1363.98	-2.11649	0.166761	-12.6917	6.5716e-37	2.47916e-35
ENSG00000137285	146.942	4.72887	0.372668	12.6892	6.78382e-37	2.55323e-35
ENSG00000171564	428615	-4.883	0.385506	-12.6665	9.07085e-37	3.40602e-35
ENSG00000090097	341.762	3.55236	0.280872	12.6476	1.1532e-36	4.32006e-35
ENSG00000128645	221.368	8.08553	0.639566	12.6422	1.23528e-36	4.61677e-35
ENSG00000005471	6622.88	-3.28416	0.259837	-12.6393	1.28195e-36	4.78009e-35
ENSG00000025039	293.197	-4.68792	0.370957	-12.6374	1.31407e-36	4.87722e-35
ENSG00000189233	768.21	-6.24369	0.494061	-12.6375	1.31182e-36	4.87722e-35
ENSG00000076641	1132.09	-4.94072	0.391116	-12.6324	1.4e-36	5.1842e-35
ENSG00000154310	397.381	-5.55658	0.440092	-12.626	1.51869e-36	5.61077e-35
ENSG00000124006	1781.76	2.64106	0.209196	12.6248	1.54076e-36	5.67926e-35
ENSG00000147100	1060.19	-9.40972	0.745507	-12.6219	1.59878e-36	5.87963e-35
ENSG00000164379	1399.11	9.84372	0.78033	12.6148	1.74976e-36	6.42017e-35
ENSG00000010404	716.732	-3.14984	0.249728	-12.6131	1.78811e-36	6.54594e-35
ENSG00000176595	697.82	-7.92704	0.631717	-12.5484	4.05597e-36	1.48144e-34
ENSG00000166347	9700.69	-3.71783	0.296496	-12.5392	4.55578e-36	1.66022e-34
ENSG00000164949	331.773	-6.74741	0.538647	-12.5266	5.34175e-36	1.94224e-34
ENSG00000107562	2771.18	-11.4775	0.916459	-12.5238	5.53346e-36	2.00741e-34
ENSG00000112902	915.154	-9.58167	0.767115	-12.4905	8.41051e-36	3.04426e-34
ENSG00000108424	6366.5	1.71294	0.137196	12.4853	8.97862e-36	3.24259e-34
ENSG00000165474	570.85	-8.02929	0.643294	-12.4815	9.41742e-36	3.39344e-34
ENSG00000162687	1601.79	-10.7952	0.865539	-12.4723	1.05794e-35	3.80363e-34
ENSG00000162551	756.307	-8.21805	0.659403	-12.4629	1.19034e-35	4.27009e-34
ENSG00000106665	707.742	3.34695	0.268687	12.4567	1.28617e-35	4.60359e-34
ENSG00000275023	1874.9	2.47988	0.199084	12.4565	1.28943e-35	4.60499e-34
ENSG00000113492	2342.01	-10.773	0.864967	-12.4548	1.31713e-35	4.69348e-34
ENSG00000166508	1525.09	2.83686	0.228088	12.4376	1.63352e-35	5.80803e-34
ENSG00000128641	18883.3	-2.80331	0.225412	-12.4364	1.65895e-35	5.8802e-34
ENSG00000138308	569.289	-2.83547	0.228	-12.4363	1.66114e-35	5.8802e-34
ENSG00000123739	1266.28	-2.21013	0.177944	-12.4204	2.02594e-35	7.15578e-34
ENSG00000138639	294.432	-6.73441	0.542249	-12.4194	2.05104e-35	7.22855e-34
ENSG00000004799	9041.77	-11.8087	0.951045	-12.4166	2.12503e-35	7.47294e-34
ENSG00000139219	1545.48	12.6715	1.02205	12.3981	2.67442e-35	9.3844e-34
ENSG00000125046	278.18	6.33195	0.510913	12.3934	2.8371e-35	9.93354e-34
ENSG00000109618	2309.16	-2.19747	0.177344	-12.391	2.92479e-35	1.02183e-33
ENSG00000261236	462.538	3.1622	0.255502	12.3764	3.50664e-35	1.22245e-33
ENSG00000117151	1570.04	-3.51492	0.284046	-12.3745	3.59289e-35	1.24981e-33
ENSG00000106258	22665.8	-8.13812	0.657754	-12.3726	3.67784e-35	1.2766e-33
ENSG00000021826	73984	-6.44284	0.520819	-12.3706	3.77015e-35	1.30582e-33
ENSG00000104177	236.646	3.19609	0.258476	12.3651	4.03478e-35	1.39447e-33
ENSG00000156299	466.282	-6.91897	0.559821	-12.3593	4.34127e-35	1.49718e-33
ENSG00000131378	411.958	-5.55162	0.449283	-12.3566	4.4869e-35	1.54409e-33
ENSG00000087088	557.323	3.20662	0.259517	12.3561	4.51315e-35	1.5498e-33
ENSG00000180900	760.528	2.42667	0.19642	12.3545	4.60689e-35	1.57862e-33
ENSG00000167670	346.541	3.06518	0.248146	12.3523	4.73329e-35	1.61848e-33
ENSG00000105835	30643.1	-4.75432	0.385009	-12.3486	4.95663e-35	1.69125e-33
ENSG00000112992	5559.73	-2.83371	0.229971	-12.322	6.89524e-35	2.34774e-33
ENSG00000160949	216.413	4.40013	0.357167	12.3195	7.1097e-35	2.41564e-33
ENSG00000176619	1533.34	4.11431	0.334706	12.2923	9.96216e-35	3.37768e-33
ENSG00000235750	609.793	-7.17489	0.584161	-12.2824	1.12633e-34	3.8028e-33
ENSG00000166415	2624.89	-6.07689	0.494762	-12.2825	1.12517e-34	3.8028e-33
ENSG00000171236	9145.04	-4.99222	0.406547	-12.2796	1.16617e-34	3.92902e-33
ENSG00000123838	31123.7	-5.69241	0.463603	-12.2786	1.17986e-34	3.96685e-33
ENSG00000178623	179.052	5.7492	0.468418	12.2736	1.25475e-34	4.20984e-33
ENSG00000117594	5406.63	-12.9615	1.0565	-12.2683	1.33987e-34	4.48606e-33
ENSG00000115841	652.491	-2.96831	0.241958	-12.2679	1.34778e-34	4.50317e-33
ENSG00000145439	2077.17	-2.37623	0.19429	-12.2303	2.14038e-34	7.13652e-33
ENSG00000163359	1888.48	-10.1506	0.829971	-12.23	2.14885e-34	7.14992e-33
ENSG00000086619	1061.63	-3.75444	0.307151	-12.2234	2.33035e-34	7.73783e-33
ENSG00000110887	546.087	-7.02627	0.575138	-12.2167	2.5324e-34	8.39137e-33
ENSG00000197586	1551.69	2.77722	0.227414	12.2122	2.67564e-34	8.84778e-33
ENSG00000134802	1003.66	-9.6839	0.793016	-12.2115	2.69908e-34	8.90697e-33
ENSG00000089685	627.889	5.791	0.47439	12.2073	2.8426e-34	9.36136e-33
ENSG00000169083	4830.06	-12.8362	1.05174	-12.2048	2.93006e-34	9.61733e-33
ENSG00000091947	542.31	2.89353	0.237082	12.2047	2.9323e-34	9.61733e-33
ENSG00000181690	240.126	3.72491	0.305657	12.1865	3.66669e-34	1.20015e-32
ENSG00000101464	374.569	2.72678	0.223782	12.185	3.73758e-34	1.22087e-32
ENSG00000151012	6664.23	8.37454	0.688332	12.1664	4.69113e-34	1.52923e-32
ENSG00000160957	270.556	5.74556	0.4723	12.165	4.772e-34	1.55245e-32
ENSG00000058091	913.36	-6.27915	0.516406	-12.1593	5.11745e-34	1.66147e-32
ENSG00000092208	359.448	2.7897	0.22947	12.1571	5.25673e-34	1.70324e-32
ENSG00000071537	9089.86	-1.98893	0.164068	-12.1226	8.01688e-34	2.59234e-32
ENSG00000137713	4510.07	-2.92603	0.241703	-12.1059	9.82976e-34	3.17217e-32
ENSG00000144668	1421.68	-6.68674	0.552437	-12.1041	1.00481e-33	3.22965e-32
ENSG00000151365	733.959	-7.0351	0.581213	-12.1042	1.00384e-33	3.22965e-32
ENSG00000138109	26267.2	-15.8132	1.30665	-12.1021	1.02967e-33	3.30297e-32
ENSG00000185269	2827.72	7.12766	0.58934	12.0943	1.13209e-33	3.62427e-32
ENSG00000151224	19814.5	-5.15126	0.426064	-12.0904	1.18772e-33	3.79481e-32
ENSG00000078070	1387.92	-1.91919	0.158833	-12.0831	1.29739e-33	4.13698e-32
ENSG00000078898	1245.32	12.3682	1.02375	12.0813	1.326e-33	4.21983e-32
ENSG00000181192	4374.89	-4.00557	0.331584	-12.0801	1.34588e-33	4.27463e-32
ENSG00000084693	698.498	3.20969	0.265757	12.0775	1.38868e-33	4.40187e-32
ENSG00000117643	577.392	-7.49678	0.621373	-12.0649	1.61928e-33	5.12273e-32
ENSG00000169174	1781.85	2.94878	0.244558	12.0576	1.76954e-33	5.5871e-32
ENSG00000151790	19382.9	-15.5713	1.29208	-12.0513	1.90839e-33	6.01369e-32
ENSG00000108106	300.085	3.4839	0.289351	12.0404	2.1791e-33	6.85329e-32
ENSG00000115159	347.315	-7.35384	0.610789	-12.0399	2.19193e-33	6.88018e-32
ENSG00000138771	1009.53	-9.68779	0.805491	-12.0272	2.5571e-33	8.01075e-32
ENSG00000158887	233.778	5.35661	0.445447	12.0252	2.61796e-33	8.1761e-32
ENSG00000111727	973.255	-2.92583	0.243309	-12.0252	2.62006e-33	8.1761e-32
ENSG00000165471	5761.49	-4.11442	0.342501	-12.0129	3.04055e-33	9.46991e-32
ENSG00000074416	1555.21	-10.7262	0.893151	-12.0094	3.17055e-33	9.8557e-32
ENSG00000144891	1804.17	-6.40235	0.533185	-12.0077	3.23535e-33	1.00377e-31
ENSG00000148057	313.22	-3.48162	0.290094	-12.0017	3.48219e-33	1.07827e-31
ENSG00000109881	207.404	3.03204	0.252674	11.9998	3.56033e-33	1.10035e-31
ENSG00000126562	148.946	6.8178	0.56829	11.997	3.68205e-33	1.13578e-31
ENSG00000119396	3188.05	-2.21146	0.184341	-11.9966	3.70245e-33	1.13989e-31
ENSG00000168140	399.458	2.48123	0.206937	11.9902	3.99738e-33	1.22834e-31
ENSG00000188130	230.009	3.92648	0.327711	11.9815	4.44049e-33	1.36189e-31
ENSG00000188906	1353.22	-10.5468	0.880362	-11.9801	4.51689e-33	1.38268e-31
ENSG00000141449	285.17	-3.89576	0.325255	-11.9776	4.65832e-33	1.42327e-31
ENSG00000167780	279.47	6.61628	0.552573	11.9736	4.88719e-33	1.49036e-31
ENSG00000138207	38647.3	-3.22868	0.269673	-11.9726	4.94612e-33	1.50548e-31
ENSG00000106853	4964.48	-5.94374	0.496697	-11.9666	5.31942e-33	1.61604e-31
ENSG00000176978	245.11	-4.81695	0.402802	-11.9586	5.85444e-33	1.77522e-31
ENSG00000139344	2503.19	-3.27317	0.273727	-11.9578	5.91141e-33	1.78912e-31
ENSG00000064989	749.614	-7.70813	0.64518	-11.9473	6.71053e-33	2.02716e-31
ENSG00000167772	559.582	-4.61955	0.38673	-11.9451	6.88316e-33	2.07541e-31
ENSG00000104267	1376.49	-9.4189	0.788721	-11.942	7.14923e-33	2.1516e-31
ENSG00000156110	2400.65	-1.88027	0.157489	-11.9391	7.40512e-33	2.22444e-31
ENSG00000175336	3224.9	-5.77511	0.483724	-11.9389	7.42404e-33	2.22596e-31
ENSG00000182247	294.024	-4.31139	0.361179	-11.937	7.59071e-33	2.2717e-31
ENSG00000214290	122.176	5.95427	0.498895	11.9349	7.78472e-33	2.32543e-31
ENSG00000184368	250.427	5.75032	0.482373	11.9209	9.21027e-33	2.74616e-31
ENSG00000143375	937.465	-5.3029	0.444927	-11.9186	9.47017e-33	2.81843e-31
ENSG00000113273	1535.46	1.80513	0.15147	11.9174	9.60174e-33	2.8523e-31
ENSG00000185630	396.763	-7.52677	0.63221	-11.9055	1.10802e-32	3.28543e-31
ENSG00000185803	364.488	3.65913	0.307542	11.898	1.21279e-32	3.58946e-31
ENSG00000205542	4718.85	-6.45737	0.54303	-11.8914	1.31223e-32	3.87662e-31
ENSG00000162733	779.386	-5.05954	0.425817	-11.8819	1.46907e-32	4.33201e-31
ENSG00000198417	531.222	-5.56793	0.469029	-11.8712	1.67083e-32	4.91792e-31
ENSG00000138411	501.596	-8.38454	0.706354	-11.8702	1.69106e-32	4.96838e-31
ENSG00000161888	218.483	3.55198	0.299627	11.8547	2.03553e-32	5.96953e-31
ENSG00000134109	4296.22	-2.54674	0.21487	-11.8524	2.08998e-32	6.11804e-31
ENSG00000101412	327.363	6.34588	0.535922	11.8411	2.39404e-32	6.99538e-31
ENSG00000196776	1080.07	-3.82019	0.322875	-11.8318	2.67311e-32	7.79665e-31
ENSG00000254087	626.945	-3.48815	0.294983	-11.8249	2.90227e-32	8.44969e-31
ENSG00000092929	390.001	2.7362	0.231449	11.822	3.00355e-32	8.72875e-31
ENSG00000182568	651.81	-9.10048	0.769853	-11.8211	3.03836e-32	8.81399e-31
ENSG00000112852	137.669	5.1715	0.437586	11.8183	3.14134e-32	9.09629e-31
ENSG00000163132	161.149	5.49176	0.464897	11.8129	3.34927e-32	9.68095e-31
ENSG00000142279	198.437	3.36376	0.284972	11.8038	3.72979e-32	1.07615e-30
ENSG00000204370	2137.67	-2.14364	0.182025	-11.7766	5.15475e-32	1.48462e-30
ENSG00000128165	198.156	4.46943	0.380047	11.7602	6.25877e-32	1.79937e-30
ENSG00000117226	607.889	-8.33876	0.709674	-11.7501	7.05073e-32	2.02343e-30
ENSG00000248144	12188	-15.1031	1.28629	-11.7416	7.80007e-32	2.23449e-30
ENSG00000178075	787.371	-7.52079	0.640659	-11.7391	8.02911e-32	2.29601e-30
ENSG00000127884	6443.21	-2.47981	0.211278	-11.7372	8.21458e-32	2.34072e-30
ENSG00000130513	4623.96	7.37876	0.628659	11.7373	8.20625e-32	2.34072e-30
ENSG00000253276	1204.51	-9.88102	0.843086	-11.7201	1.00596e-31	2.86137e-30
ENSG00000107099	826.846	-6.10401	0.521483	-11.7051	1.20006e-31	3.40744e-30
ENSG00000169221	498.491	2.20663	0.188593	11.7005	1.26735e-31	3.59217e-30
ENSG00000242265	16210.7	8.65267	0.739672	11.698	1.30503e-31	3.69244e-30
ENSG00000172482	8167.24	-4.79611	0.411033	-11.6684	1.84821e-31	5.22012e-30
ENSG00000184897	1062.28	2.94868	0.253167	11.6472	2.37142e-31	6.68614e-30
ENSG00000137501	390.506	-3.53223	0.303414	-11.6416	2.5312e-31	7.12414e-30
ENSG00000081479	201.323	-5.89037	0.506083	-11.6391	2.60643e-31	7.32306e-30
ENSG00000155957	817.939	-2.84062	0.244138	-11.6353	2.72621e-31	7.64622e-30
ENSG00000109794	427.674	-8.1653	0.703266	-11.6106	3.64248e-31	1.01983e-29
ENSG00000149212	1122.99	-3.79726	0.327165	-11.6066	3.8163e-31	1.06479e-29
ENSG00000142409	562.492	2.55476	0.220111	11.6067	3.81079e-31	1.06479e-29
ENSG00000088386	426.872	-6.37028	0.548865	-11.6063	3.82916e-31	1.06652e-29
ENSG00000122417	574.056	-4.93083	0.424905	-11.6046	3.90658e-31	1.0862e-29
ENSG00000132561	742.68	-6.32895	0.545423	-11.6037	3.94447e-31	1.09485e-29
ENSG00000138315	825.118	-5.88434	0.507159	-11.6025	4.0001e-31	1.10647e-29
ENSG00000139112	1971.91	-2.75956	0.237839	-11.6027	3.99505e-31	1.10647e-29
ENSG00000167771	155.94	7.38983	0.637374	11.5942	4.41093e-31	1.21671e-29
ENSG00000103064	1051.8	3.32312	0.286621	11.5941	4.41381e-31	1.21671e-29
ENSG00000176399	386.255	-5.03049	0.434851	-11.5683	5.96515e-31	1.64154e-29
ENSG00000069535	3098.2	-4.31122	0.373067	-11.5561	6.87214e-31	1.8879e-29
ENSG00000158711	2929.19	-1.95496	0.169361	-11.5431	7.99789e-31	2.19341e-29
ENSG00000244405	1077.83	2.35862	0.204764	11.5187	1.06165e-30	2.9066e-29
ENSG00000106819	819.07	-9.3888	0.815384	-11.5146	1.11403e-30	3.04483e-29
ENSG00000073792	1231.93	4.80683	0.417525	11.5127	1.13896e-30	3.10768e-29
ENSG00000135678	1354.76	-5.30349	0.460963	-11.5052	1.24153e-30	3.38181e-29
ENSG00000129460	1181.31	2.11645	0.184019	11.5012	1.30027e-30	3.5358e-29
ENSG00000123843	4450.6	-2.90274	0.252497	-11.4961	1.37978e-30	3.74569e-29
ENSG00000184887	182.791	-5.17633	0.450275	-11.4959	1.38296e-30	3.748e-29
ENSG00000101152	1548.27	2.49261	0.216849	11.4947	1.40319e-30	3.7964e-29
ENSG00000197601	568.359	-5.32566	0.463839	-11.4817	1.63045e-30	4.40385e-29
ENSG00000152661	333.844	-6.2184	0.541627	-11.481	1.64431e-30	4.43384e-29
ENSG00000184999	1389.23	-9.43295	0.821656	-11.4804	1.65486e-30	4.4548e-29
ENSG00000196628	1592.11	-10.7106	0.933406	-11.4748	1.76685e-30	4.74834e-29
ENSG00000107821	134.623	5.30355	0.462207	11.4744	1.77402e-30	4.75964e-29
ENSG00000204386	1804.47	2.89191	0.252141	11.4694	1.87882e-30	5.03241e-29
ENSG00000134538	11110.3	-14.9213	1.30213	-11.4592	2.11484e-30	5.65517e-29
ENSG00000163827	239.682	-3.5814	0.312829	-11.4484	2.39388e-30	6.39071e-29
ENSG00000120833	1170.18	-5.86924	0.512719	-11.4473	2.42657e-30	6.46722e-29
ENSG00000173193	7399.11	-3.23734	0.282902	-11.4433	2.53959e-30	6.75723e-29
ENSG00000022267	579.403	-8.03649	0.702349	-11.4423	2.56954e-30	6.82564e-29
ENSG00000167085	2979.93	2.09481	0.18316	11.437	2.73161e-30	7.24418e-29
ENSG00000011198	583.108	-3.06055	0.267634	-11.4356	2.77645e-30	7.33887e-29
ENSG00000134470	208.601	-4.95121	0.432963	-11.4356	2.77507e-30	7.33887e-29
ENSG00000197565	202.878	6.15518	0.538584	11.4285	3.0142e-30	7.95422e-29
ENSG00000106392	2188.32	1.77905	0.155739	11.4233	3.19863e-30	8.41329e-29
ENSG00000027075	440.794	-4.35088	0.380874	-11.4234	3.1944e-30	8.41329e-29
ENSG00000163072	226.548	-4.40446	0.386047	-11.4091	3.76495e-30	9.88668e-29
ENSG00000137752	329.358	-5.28519	0.463478	-11.4033	4.0242e-30	1.05502e-28
ENSG00000232653	537.801	-5.28224	0.463502	-11.3964	4.35852e-30	1.14081e-28
ENSG00000184678	1655.56	4.01418	0.352312	11.3938	4.48779e-30	1.17274e-28
ENSG00000126215	192.646	3.21295	0.282059	11.3911	4.63331e-30	1.2088e-28
ENSG00000146674	6022.19	-6.66324	0.585017	-11.3898	4.69942e-30	1.22406e-28
ENSG00000179115	785.977	2.3293	0.204562	11.3868	4.8664e-30	1.2655e-28
ENSG00000154274	580.866	-8.92365	0.783802	-11.3851	4.96235e-30	1.28837e-28
ENSG00000185989	237.153	-5.86002	0.515135	-11.3757	5.52532e-30	1.43222e-28
ENSG00000007933	10072.2	-14.813	1.30278	-11.3703	5.87956e-30	1.52159e-28
ENSG00000184160	758.213	8.03131	0.70684	11.3623	6.44428e-30	1.66505e-28
ENSG00000030419	384.197	-3.6531	0.321548	-11.361	6.54221e-30	1.68764e-28
ENSG00000176894	962.987	-3.61591	0.318342	-11.3585	6.7255e-30	1.73214e-28
ENSG00000166033	1946.68	-8.60215	0.757578	-11.3548	7.02024e-30	1.80516e-28
ENSG00000130816	1462.92	1.98277	0.174704	11.3493	7.47567e-30	1.91613e-28
ENSG00000130528	153.099	3.8226	0.33681	11.3494	7.46556e-30	1.91613e-28
ENSG00000105971	1236.01	-10.3801	0.914624	-11.349	7.50168e-30	1.91974e-28
ENSG00000187775	131.161	5.62743	0.495904	11.3478	7.60473e-30	1.94302e-28
ENSG00000143248	1586.43	-6.86446	0.605174	-11.343	8.03829e-30	2.05053e-28
ENSG00000240230	404.257	2.26705	0.199893	11.3413	8.1934e-30	2.08679e-28
ENSG00000121691	12849.7	-3.89543	0.343622	-11.3364	8.665e-30	2.2034e-28
ENSG00000121858	2066.67	-5.89751	0.520811	-11.3237	1.0016e-29	2.54291e-28
ENSG00000164342	275.798	-6.19131	0.546998	-11.3187	1.06005e-29	2.68706e-28
ENSG00000147251	665.293	-6.27198	0.554515	-11.3107	1.16111e-29	2.93862e-28
ENSG00000215644	336.25	-6.89824	0.610246	-11.304	1.2533e-29	3.16693e-28
ENSG00000175216	4000.68	2.10074	0.185849	11.3035	1.26113e-29	3.18172e-28
ENSG00000116701	206.257	-5.08667	0.450777	-11.2842	1.57036e-29	3.95567e-28
ENSG00000103264	1703.22	2.37416	0.210422	11.2829	1.59452e-29	4.01026e-28
ENSG00000100625	243.115	4.58547	0.406534	11.2794	1.65793e-29	4.16323e-28
ENSG00000197408	8355.5	-12.6162	1.11888	-11.2758	1.72835e-29	4.33327e-28
ENSG00000117114	3567.09	-1.77317	0.157352	-11.2688	1.8706e-29	4.68263e-28
ENSG00000004487	2287.53	1.66772	0.148009	11.2677	1.89421e-29	4.73434e-28
ENSG00000101856	8429	-2.5593	0.227439	-11.2527	2.24595e-29	5.60477e-28
ENSG00000141738	431.918	4.86323	0.432315	11.2493	2.33524e-29	5.81855e-28
ENSG00000180353	921.059	-7.96984	0.708653	-11.2465	2.41041e-29	5.99656e-28
ENSG00000187048	4986.82	-11.9953	1.06668	-11.2455	2.43708e-29	6.05352e-28
ENSG00000174080	847.625	-9.90516	0.881078	-11.2421	2.53301e-29	6.28209e-28
ENSG00000168509	1749.01	-10.8004	0.96246	-11.2216	3.19361e-29	7.90825e-28
ENSG00000090372	920.366	2.21963	0.197849	11.2188	3.29603e-29	8.14932e-28
ENSG00000197580	3130.2	-8.4809	0.755977	-11.2185	3.3098e-29	8.17079e-28
ENSG00000177685	112.177	4.28092	0.38176	11.2136	3.49539e-29	8.6157e-28
ENSG00000166986	3494.47	2.73149	0.2436	11.213	3.51878e-29	8.66007e-28
ENSG00000170011	716.326	-4.62836	0.412787	-11.2125	3.54196e-29	8.70379e-28
ENSG00000143882	592.173	4.26715	0.380622	11.211	3.60166e-29	8.83699e-28
ENSG00000087077	224.741	-5.47702	0.488763	-11.2059	3.81479e-29	9.34566e-28
ENSG00000143819	5453.35	-4.00589	0.357499	-11.2053	3.83989e-29	9.39283e-28
ENSG00000137364	1700.65	-2.11817	0.189068	-11.2032	3.93057e-29	9.60002e-28
ENSG00000145545	980.774	-3.50036	0.3125	-11.2011	4.02522e-29	9.81628e-28
ENSG00000023445	1739.44	-5.1226	0.457533	-11.1961	4.25975e-29	1.03725e-27
ENSG00000158373	2140.58	3.39846	0.303699	11.1902	4.55332e-29	1.10706e-27
ENSG00000168393	362.77	3.10862	0.278307	11.1698	5.73395e-29	1.392e-27
ENSG00000166750	909.052	-6.11435	0.547474	-11.1683	5.82804e-29	1.41271e-27
ENSG00000114541	1309.22	-4.30515	0.385498	-11.1678	5.8641e-29	1.41931e-27
ENSG00000213923	743.881	2.26855	0.203261	11.1608	6.34084e-29	1.53238e-27
ENSG00000198099	32789.7	-5.14936	0.46147	-11.1586	6.49962e-29	1.5684e-27
ENSG00000186529	6787.97	-4.91962	0.441261	-11.149	7.24136e-29	1.74477e-27
ENSG00000155629	4734.28	-3.95952	0.355336	-11.143	7.74492e-29	1.8633e-27
ENSG00000169715	2623.04	-4.35848	0.391367	-11.1365	8.3285e-29	2.00071e-27
ENSG00000009694	1550.37	-8.63178	0.775154	-11.1356	8.42028e-29	2.01974e-27
ENSG00000188807	158.41	3.25271	0.292272	11.1291	9.05872e-29	2.16964e-27
ENSG00000125835	2186.28	3.50242	0.31522	11.111	1.10853e-28	2.65106e-27
ENSG00000101266	3234.03	1.62098	0.146012	11.1017	1.2311e-28	2.93983e-27
ENSG00000154262	8798.61	-14.6008	1.31592	-11.0955	1.31936e-28	3.14592e-27
ENSG00000082074	707.144	-9.16366	0.825982	-11.0943	1.33755e-28	3.18455e-27
ENSG00000198648	765.008	3.28941	0.29658	11.0911	1.38505e-28	3.29277e-27
ENSG00000101161	2102.82	1.95376	0.176183	11.0893	1.41328e-28	3.35492e-27
ENSG00000112039	121.375	4.08239	0.368148	11.089	1.41909e-28	3.36375e-27
ENSG00000117394	4251.39	7.20712	0.650284	11.083	1.51657e-28	3.58952e-27
ENSG00000196449	434.313	2.31925	0.209313	11.0803	1.56383e-28	3.69594e-27
ENSG00000103569	9371.54	-14.6362	1.32189	-11.0722	1.71186e-28	4.03984e-27
ENSG00000100197	1959.14	-6.62603	0.598634	-11.0686	1.78198e-28	4.19916e-27
ENSG00000087116	407.068	-4.91639	0.444916	-11.0502	2.18848e-28	5.14949e-27
ENSG00000118004	483.709	-3.85119	0.349367	-11.0233	2.94935e-28	6.92967e-27
ENSG00000117228	2536.31	-7.64244	0.693552	-11.0193	3.08539e-28	7.23872e-27
ENSG00000080986	369.97	3.89787	0.353747	11.0188	3.10179e-28	7.26661e-27
ENSG00000135838	435.289	-8.53969	0.77523	-11.0157	3.211e-28	7.5115e-27
ENSG00000159399	1632.45	4.51839	0.410225	11.0144	3.25669e-28	7.60731e-27
ENSG00000133275	807.798	2.03658	0.184929	11.0128	3.31483e-28	7.73187e-27
ENSG00000115241	2413.93	2.2971	0.208696	11.0069	3.53816e-28	8.24083e-27
ENSG00000173272	513.566	3.94907	0.35885	11.0048	3.62389e-28	8.40398e-27
ENSG00000151287	278.569	-4.67446	0.424766	-11.0048	3.62382e-28	8.40398e-27
ENSG00000161714	183.029	4.69063	0.426232	11.0049	3.62081e-28	8.40398e-27
ENSG00000118894	373.17	2.60215	0.236649	10.9958	4.0034e-28	9.27069e-27
ENSG00000197705	533.2	7.3069	0.664779	10.9915	4.2005e-28	9.71313e-27
ENSG00000103544	446.091	-3.00071	0.273145	-10.9858	4.47325e-28	1.0329e-26
ENSG00000138792	2505.35	-11.8966	1.08463	-10.9683	5.42838e-28	1.25164e-26
ENSG00000106733	630.71	-3.47166	0.316601	-10.9654	5.60367e-28	1.29021e-26
ENSG00000105852	4670.87	-4.78281	0.436301	-10.9622	5.80917e-28	1.33561e-26
ENSG00000139178	3831.56	-2.37152	0.21644	-10.9569	6.15497e-28	1.41309e-26
ENSG00000139508	1522.51	-11.3415	1.03667	-10.9403	7.39283e-28	1.69487e-26
ENSG00000162777	348.493	-7.57148	0.692085	-10.9401	7.41177e-28	1.69539e-26
ENSG00000108387	366.309	-5.27917	0.482555	-10.94	7.41622e-28	1.69539e-26
ENSG00000196569	1631.12	-6.96493	0.637069	-10.9328	8.0357e-28	1.8344e-26
ENSG00000158813	279.352	2.95363	0.270168	10.9326	8.05118e-28	1.83533e-26
ENSG00000159658	1881.91	-2.42268	0.22185	-10.9204	9.21092e-28	2.09672e-26
ENSG00000147180	231.579	2.96239	0.271503	10.9111	1.02012e-27	2.31887e-26
ENSG00000151948	500.107	-8.05736	0.738955	-10.9037	1.10651e-27	2.51168e-26
ENSG00000172000	294.73	9.78022	0.897284	10.8998	1.15509e-27	2.61826e-26
ENSG00000166501	356.913	-6.9759	0.640032	-10.8993	1.16142e-27	2.62891e-26
ENSG00000119650	217.622	-6.68735	0.613796	-10.8951	1.21664e-27	2.75002e-26
ENSG00000073067	296.791	9.78862	0.898697	10.892	1.25827e-27	2.83613e-26
ENSG00000158321	444.429	-7.11458	0.653186	-10.8921	1.25678e-27	2.83613e-26
ENSG00000172425	530.919	-6.06221	0.556885	-10.8859	1.34528e-27	3.028e-26
ENSG00000197448	2074.21	-2.07693	0.190798	-10.8855	1.35182e-27	3.03848e-26
ENSG00000087152	997.682	2.1268	0.195392	10.8848	1.36169e-27	3.05639e-26
ENSG00000114480	3305.58	-2.76637	0.25416	-10.8844	1.3686e-27	3.06762e-26
ENSG00000119969	838.648	3.02763	0.278306	10.8788	1.45514e-27	3.25704e-26
ENSG00000166165	403.825	4.39949	0.405264	10.8559	1.87016e-27	4.18015e-26
ENSG00000116991	744.608	-7.95354	0.732832	-10.8532	1.92661e-27	4.30034e-26
ENSG00000134184	1592.82	-11.3796	1.05056	-10.832	2.42849e-27	5.41307e-26
ENSG00000075702	179.952	4.40782	0.407732	10.8106	3.06732e-27	6.82756e-26
ENSG00000198171	1353.98	1.94831	0.180227	10.8103	3.07715e-27	6.83996e-26
ENSG00000130726	2753.45	2.34204	0.216734	10.806	3.22281e-27	7.15385e-26
ENSG00000188042	270.235	-6.97722	0.646036	-10.8001	3.43995e-27	7.62531e-26
ENSG00000187498	3859.4	-11.633	1.07874	-10.7839	4.09958e-27	9.07498e-26
ENSG00000160813	176.864	3.10052	0.287593	10.7809	4.23567e-27	9.36333e-26
ENSG00000106565	6228.8	-14.2185	1.31895	-10.7802	4.27037e-27	9.4206e-26
ENSG00000141485	5709.94	-2.55198	0.236731	-10.7801	4.2733e-27	9.4206e-26
ENSG00000130508	593.369	-8.92543	0.828023	-10.7792	4.31571e-27	9.49354e-26
ENSG00000111269	1826.38	-2.54287	0.235906	-10.7792	4.3182e-27	9.49354e-26
ENSG00000102755	1598.28	-11.3685	1.05569	-10.7688	4.83035e-27	1.0605e-25
ENSG00000188211	1000.38	4.45173	0.413579	10.7639	5.09615e-27	1.11733e-25
ENSG00000121152	285.877	4.71711	0.438292	10.7625	5.17569e-27	1.13322e-25
ENSG00000031081	379.855	-7.97632	0.742193	-10.747	6.1247e-27	1.33918e-25
ENSG00000171222	455.125	2.21729	0.206368	10.7444	6.2995e-27	1.37553e-25
ENSG00000089486	574.249	2.35564	0.219273	10.7429	6.39829e-27	1.39521e-25
ENSG00000169635	566.813	3.99666	0.372098	10.7409	6.54124e-27	1.42445e-25
ENSG00000159111	716.026	2.64505	0.246302	10.739	6.67416e-27	1.45143e-25
ENSG00000169696	1830.06	3.98309	0.370906	10.7388	6.68974e-27	1.45285e-25
ENSG00000268104	2372.99	14.2113	1.32417	10.7323	7.18063e-27	1.55735e-25
ENSG00000184226	825.054	-7.66007	0.714092	-10.727	7.60114e-27	1.64633e-25
ENSG00000144481	1354.47	-10.4399	0.973413	-10.725	7.76753e-27	1.67877e-25
ENSG00000106804	48885.3	-2.84856	0.265601	-10.725	7.77179e-27	1.67877e-25
ENSG00000081181	462.916	4.17838	0.3899	10.7166	8.51112e-27	1.836e-25
ENSG00000164938	7917.68	-3.88135	0.362211	-10.7157	8.58946e-27	1.85042e-25
ENSG00000163257	1007.75	1.73785	0.162186	10.7152	8.63936e-27	1.85868e-25
ENSG00000138378	360.41	-6.22497	0.581038	-10.7135	8.79478e-27	1.88958e-25
ENSG00000142330	289.808	2.83362	0.264621	10.7082	9.31359e-27	1.99838e-25
ENSG00000125246	579.72	-2.99951	0.280235	-10.7036	9.79396e-27	2.09586e-25
ENSG00000171451	849.817	-6.90213	0.644842	-10.7036	9.78902e-27	2.09586e-25
ENSG00000127564	127.034	6.02	0.56304	10.6919	1.11014e-26	2.37248e-25
ENSG00000164161	814.762	-8.66992	0.810995	-10.6905	1.12794e-26	2.40731e-25
ENSG00000143341	1647.75	-11.3971	1.06625	-10.6889	1.14671e-26	2.44413e-25
ENSG00000128573	415.21	-6.31858	0.591203	-10.6877	1.1626e-26	2.47472e-25
ENSG00000172590	421.955	2.46406	0.230677	10.6819	1.23751e-26	2.63069e-25
ENSG00000134569	216.861	3.89306	0.364519	10.68	1.26267e-26	2.68062e-25
ENSG00000079308	2142.38	-2.92907	0.274403	-10.6744	1.3418e-26	2.84487e-25
ENSG00000162511	925.381	-6.77745	0.635138	-10.6708	1.39372e-26	2.95104e-25
ENSG00000081189	637.768	-8.36089	0.783754	-10.6678	1.44067e-26	3.04644e-25
ENSG00000156709	1461.53	-1.60243	0.150237	-10.666	1.46732e-26	3.09873e-25
ENSG00000167614	100.79	5.96181	0.558998	10.6652	1.48131e-26	3.12417e-25
ENSG00000135074	486.682	-5.13683	0.481737	-10.6631	1.51384e-26	3.18859e-25
ENSG00000168517	161.15	3.32843	0.31251	10.6507	1.73137e-26	3.64199e-25
ENSG00000166446	391.44	-4.5164	0.424118	-10.6489	1.76384e-26	3.70545e-25
ENSG00000174915	382.753	2.4238	0.227764	10.6417	1.90588e-26	3.99862e-25
ENSG00000171903	1429.86	-2.72375	0.255972	-10.6408	1.92455e-26	4.03253e-25
ENSG00000156006	513.97	-8.7319	0.820742	-10.639	1.96148e-26	4.10455e-25
ENSG00000129151	836.847	-9.35147	0.879207	-10.6362	2.02101e-26	4.22361e-25
ENSG00000120278	660.811	-5.95751	0.560388	-10.6311	2.13672e-26	4.45963e-25
ENSG00000170265	538.473	2.49289	0.234497	10.6308	2.14303e-26	4.467e-25
ENSG00000116785	8518.07	-14.3722	1.35224	-10.6284	2.19744e-26	4.5745e-25
ENSG00000149124	2372.5	-11.7896	1.1095	-10.626	2.25531e-26	4.6889e-25
ENSG00000168061	111.705	3.93198	0.370204	10.6211	2.37704e-26	4.93559e-25
ENSG00000171444	1742.97	-4.7537	0.447766	-10.6165	2.49788e-26	5.17979e-25
ENSG00000157184	1268.07	-2.63177	0.247921	-10.6154	2.52824e-26	5.23601e-25
ENSG00000187098	215.184	-5.49876	0.518041	-10.6145	2.55092e-26	5.27617e-25
ENSG00000177570	302.914	-7.66716	0.722396	-10.6135	2.57879e-26	5.32695e-25
ENSG00000198756	324.331	5.49583	0.51813	10.607	2.76368e-26	5.70155e-25
ENSG00000172817	817.898	-9.80437	0.924941	-10.6	2.9801e-26	6.14015e-25
ENSG00000110429	1397.75	-1.73365	0.163596	-10.5971	3.07231e-26	6.31395e-25
ENSG00000175198	3062.25	-2.94996	0.278373	-10.5972	3.07108e-26	6.31395e-25
ENSG00000073734	5551.74	-14.0555	1.32719	-10.5904	3.30061e-26	6.77448e-25
ENSG00000141858	369.546	2.86865	0.271083	10.5822	3.6057e-26	7.39122e-25
ENSG00000197629	1163.55	-10.2416	0.968232	-10.5776	3.78407e-26	7.74697e-25
ENSG00000163013	146.19	4.19061	0.396292	10.5745	3.91055e-26	7.99573e-25
ENSG00000177807	194.764	2.85685	0.270319	10.5684	4.17376e-26	8.52198e-25
ENSG00000100241	1114	2.35326	0.222671	10.5683	4.17853e-26	8.52198e-25
ENSG00000095002	921.091	2.25951	0.214083	10.5544	4.84859e-26	9.876e-25
ENSG00000184012	1728.52	-5.76222	0.546049	-10.5526	4.94288e-26	1.00553e-24
ENSG00000198885	132.84	3.98529	0.377743	10.5503	5.06531e-26	1.02914e-24
ENSG00000105810	6189.71	2.60968	0.247519	10.5434	5.45116e-26	1.10613e-24
ENSG00000133639	2583.09	-1.94651	0.184684	-10.5397	5.66906e-26	1.1489e-24
ENSG00000106460	3209.43	-2.20702	0.209437	-10.5379	5.77698e-26	1.16929e-24
ENSG00000109180	2478.12	-1.63426	0.155144	-10.5338	6.03192e-26	1.21936e-24
ENSG00000152620	11050.4	-3.49266	0.331644	-10.5314	6.19303e-26	1.25035e-24
ENSG00000131473	4408.27	2.66311	0.252885	10.5309	6.22403e-26	1.25504e-24
ENSG00000130775	293.942	-5.06334	0.480894	-10.529	6.34958e-26	1.27789e-24
ENSG00000084110	5997.89	-5.70461	0.541801	-10.529	6.35325e-26	1.27789e-24
ENSG00000108576	189.815	6.98502	0.663729	10.5239	6.70366e-26	1.34668e-24
ENSG00000103550	725.134	2.54874	0.242199	10.5233	6.74573e-26	1.35344e-24
ENSG00000123989	1231.98	2.95804	0.281148	10.5213	6.89424e-26	1.38151e-24
ENSG00000213918	576.012	2.28358	0.217114	10.5179	7.14819e-26	1.43062e-24
ENSG00000049089	250.768	5.58151	0.530824	10.5148	7.38285e-26	1.47574e-24
ENSG00000135299	238.561	-4.15039	0.39484	-10.5116	7.64252e-26	1.52575e-24
ENSG00000150656	907.832	-9.09396	0.865172	-10.5111	7.67528e-26	1.53039e-24
ENSG00000162599	4117.94	-2.58757	0.246235	-10.5086	7.88964e-26	1.57118e-24
ENSG00000182749	295.264	2.91711	0.277644	10.5067	8.04919e-26	1.60097e-24
ENSG00000213983	693.923	3.05274	0.290668	10.5025	8.41066e-26	1.6708e-24
ENSG00000270885	136.005	4.08218	0.388871	10.4975	8.86764e-26	1.75941e-24
ENSG00000153786	1180.29	1.79748	0.171346	10.4904	9.56499e-26	1.89543e-24
ENSG00000088836	97.8527	5.94117	0.566425	10.4889	9.71588e-26	1.92295e-24
ENSG00000090861	4882.49	1.42045	0.13545	10.4869	9.92543e-26	1.96201e-24
ENSG00000101323	5351.02	-13.9828	1.33387	-10.4829	1.03548e-25	2.04438e-24
ENSG00000144045	136.965	6.95941	0.664069	10.48	1.06798e-25	2.10594e-24
ENSG00000104490	376.35	-6.09847	0.582801	-10.4641	1.26319e-25	2.48783e-24
ENSG00000175183	297.723	-3.39589	0.324616	-10.4612	1.30139e-25	2.55993e-24
ENSG00000135094	2304.4	-11.7117	1.11959	-10.4607	1.30852e-25	2.57082e-24
ENSG00000175643	231.4	4.81445	0.460552	10.4537	1.40991e-25	2.76663e-24
ENSG00000117054	5978.05	-2.81291	0.269099	-10.4531	1.41851e-25	2.7801e-24
ENSG00000156113	509.672	-9.20609	0.880819	-10.4517	1.43868e-25	2.81619e-24
ENSG00000142347	237.332	-4.76746	0.456152	-10.4515	1.44273e-25	2.82069e-24
ENSG00000204103	909.424	-9.06029	0.86737	-10.4457	1.53302e-25	2.99359e-24
ENSG00000135100	511.863	2.50738	0.240345	10.4324	1.76316e-25	3.4388e-24
ENSG00000163430	2155.67	-8.91328	0.854454	-10.4316	1.7795e-25	3.46647e-24
ENSG00000172403	1056.45	-9.00686	0.863504	-10.4306	1.79762e-25	3.49752e-24
ENSG00000157193	323.494	5.48754	0.526452	10.4236	1.93453e-25	3.75481e-24
ENSG00000104388	2817.07	-2.25518	0.216352	-10.4237	1.93375e-25	3.75481e-24
ENSG00000160862	19632.8	-4.30576	0.413196	-10.4206	1.99621e-25	3.86985e-24
ENSG00000166840	4867.77	-13.8868	1.33315	-10.4165	2.08494e-25	4.03699e-24
ENSG00000171385	1280.49	-11.0649	1.06256	-10.4134	2.15342e-25	4.16457e-24
ENSG00000134716	1576.54	-4.22595	0.405992	-10.4089	2.25709e-25	4.35982e-24
ENSG00000151914	36031.5	-2.54946	0.244936	-10.4087	2.26363e-25	4.3672e-24
ENSG00000167674	623.282	2.072	0.199107	10.4065	2.31675e-25	4.46432e-24
ENSG00000175471	362.799	-5.02455	0.482958	-10.4037	2.38456e-25	4.58949e-24
ENSG00000176890	388.666	2.88621	0.277488	10.4012	2.44783e-25	4.70564e-24
ENSG00000171714	374.735	-8.3068	0.798711	-10.4003	2.47249e-25	4.74736e-24
ENSG00000118785	5058.43	4.73308	0.455341	10.3946	2.62439e-25	5.03301e-24
ENSG00000133321	422.174	-7.54291	0.726262	-10.3859	2.87336e-25	5.5039e-24
ENSG00000118596	1829.17	-4.25375	0.409798	-10.3801	3.05425e-25	5.84344e-24
ENSG00000138593	2043.73	-1.58254	0.152503	-10.3771	3.15261e-25	6.02384e-24
ENSG00000101150	1818.28	2.14313	0.206528	10.377	3.15604e-25	6.02384e-24
ENSG00000166450	1682.14	6.00479	0.578766	10.3752	3.21675e-25	6.13242e-24
ENSG00000179152	1528.49	-1.98337	0.191231	-10.3716	3.33926e-25	6.35843e-24
ENSG00000198650	35890.8	-8.00127	0.77149	-10.3712	3.3534e-25	6.3778e-24
ENSG00000083807	3460.19	-4.73735	0.456837	-10.3699	3.39907e-25	6.45702e-24
ENSG00000104154	337.699	-7.26037	0.700592	-10.3632	3.646e-25	6.91794e-24
ENSG00000172243	261.907	-6.53626	0.631159	-10.356	3.93227e-25	7.4523e-24
ENSG00000077092	172.83	-6.35763	0.614714	-10.3424	4.52931e-25	8.57368e-24
ENSG00000011478	172.946	3.04698	0.294706	10.339	4.69237e-25	8.8719e-24
ENSG00000100714	7891.31	-2.46972	0.238893	-10.3382	4.7342e-25	8.94046e-24
ENSG00000277893	1740.59	-9.90508	0.958137	-10.3379	4.75068e-25	8.96105e-24
ENSG00000136986	1586.68	-1.57356	0.152244	-10.3358	4.85349e-25	9.14426e-24
ENSG00000118707	964.074	3.15821	0.305746	10.3295	5.18132e-25	9.75047e-24
ENSG00000197442	1603.08	-11.3076	1.09514	-10.3252	5.41793e-25	1.01838e-23
ENSG00000182095	1631.49	2.40537	0.232986	10.3241	5.48371e-25	1.02954e-23
ENSG00000117009	1929.16	-6.27719	0.608026	-10.3239	5.49521e-25	1.0305e-23
ENSG00000187720	432.56	-5.83567	0.56538	-10.3217	5.62369e-25	1.05336e-23
ENSG00000155463	2300.79	1.79466	0.173889	10.3207	5.67917e-25	1.06251e-23
ENSG00000170927	852.372	-8.26604	0.801474	-10.3135	6.12012e-25	1.14368e-23
ENSG00000113790	9198.21	-3.52127	0.34204	-10.2949	7.42825e-25	1.38652e-23
ENSG00000163686	830.566	-2.44077	0.237089	-10.2947	7.4418e-25	1.38744e-23
ENSG00000168916	281.27	-2.55227	0.247976	-10.2924	7.62718e-25	1.42035e-23
ENSG00000149657	777.613	1.84429	0.179201	10.2918	7.67428e-25	1.42747e-23
ENSG00000184500	12081.2	-2.47973	0.240972	-10.2906	7.77258e-25	1.44408e-23
ENSG00000173281	3981.95	-8.81599	0.857113	-10.2857	8.17642e-25	1.51736e-23
ENSG00000134389	5458.07	-13.9091	1.35231	-10.2855	8.19482e-25	1.51902e-23
ENSG00000255974	8076.43	-14.171	1.37834	-10.2812	8.5635e-25	1.58553e-23
ENSG00000198515	348.668	-7.82998	0.761653	-10.2802	8.65103e-25	1.59989e-23
ENSG00000103202	572.172	2.13807	0.208008	10.2788	8.78497e-25	1.6228e-23
ENSG00000102900	942.642	2.40265	0.23382	10.2757	9.07261e-25	1.67401e-23
ENSG00000117533	367.523	-2.64547	0.257699	-10.2657	1.00557e-24	1.85327e-23
ENSG00000154258	1258.64	-11.0207	1.07382	-10.2631	1.03337e-24	1.90233e-23
ENSG00000100557	826.724	-6.08805	0.593574	-10.2566	1.10532e-24	2.03245e-23
ENSG00000111713	4519.29	-13.7629	1.34231	-10.2531	1.14577e-24	2.10442e-23
ENSG00000138640	1735.01	-4.08788	0.398702	-10.253	1.14745e-24	2.10509e-23
ENSG00000244731	2707.59	-2.16454	0.211128	-10.2522	1.15621e-24	2.11875e-23
ENSG00000115461	1400.72	-8.45119	0.824719	-10.2474	1.21621e-24	2.22617e-23
ENSG00000139644	22217.7	-1.91887	0.187326	-10.2435	1.26551e-24	2.31377e-23
ENSG00000111275	9918.72	-3.51422	0.34311	-10.2423	1.28206e-24	2.34136e-23
ENSG00000145431	740.877	-1.83344	0.179116	-10.2361	1.36703e-24	2.49371e-23
ENSG00000146278	4621.29	-2.61882	0.255867	-10.2351	1.38043e-24	2.51529e-23
ENSG00000115295	392.469	-4.62239	0.45172	-10.2329	1.41275e-24	2.57127e-23
ENSG00000243649	9992.08	-3.81389	0.372855	-10.2289	1.47212e-24	2.67629e-23
ENSG00000146038	1459.67	2.98577	0.292087	10.2222	1.57753e-24	2.86468e-23
ENSG00000152348	1632.33	3.29662	0.322519	10.2215	1.58861e-24	2.88156e-23
ENSG00000166148	5137.3	-13.8263	1.3561	-10.1956	2.07384e-24	3.75747e-23
ENSG00000183763	101.433	4.40333	0.43205	10.1917	2.15945e-24	3.90816e-23
ENSG00000169508	162.84	-4.32953	0.424882	-10.19	2.19826e-24	3.97394e-23
ENSG00000122008	1370.47	-1.90516	0.187082	-10.1836	2.34754e-24	4.23903e-23
ENSG00000133872	5069.15	-1.44334	0.141749	-10.1824	2.37589e-24	4.28541e-23
ENSG00000075142	299.78	-6.90206	0.678011	-10.1799	2.43896e-24	4.39423e-23
ENSG00000154920	109.53	5.16458	0.507361	10.1793	2.45314e-24	4.41482e-23
ENSG00000101844	355.417	-2.44747	0.240537	-10.175	2.56282e-24	4.60705e-23
ENSG00000166797	1880.66	-1.59767	0.157047	-10.1732	2.61316e-24	4.69231e-23
ENSG00000118407	348.178	-7.55012	0.742189	-10.1728	2.6235e-24	4.70561e-23
ENSG00000154822	462.517	-9.06149	0.890955	-10.1705	2.684e-24	4.80877e-23
ENSG00000161671	367.844	-7.629	0.750286	-10.1681	2.7517e-24	4.92457e-23
ENSG00000161533	14107.5	-2.38014	0.234135	-10.1657	2.82067e-24	5.04238e-23
ENSG00000158109	908.897	-1.68157	0.165422	-10.1653	2.83121e-24	5.0556e-23
ENSG00000181588	404.944	2.96186	0.291436	10.163	2.90117e-24	5.17477e-23
ENSG00000151474	410.587	-4.57926	0.450697	-10.1604	2.97861e-24	5.30701e-23
ENSG00000117595	1193.33	-10.9436	1.0772	-10.1593	3.0109e-24	5.3586e-23
ENSG00000170873	2499.75	-1.98892	0.195923	-10.1515	3.26253e-24	5.80001e-23
ENSG00000090013	622.655	-2.30994	0.227657	-10.1466	3.4305e-24	6.09188e-23
ENSG00000104884	452.56	2.56779	0.253108	10.1451	3.48582e-24	6.18328e-23
ENSG00000242372	1882.16	2.04322	0.201422	10.144	3.52532e-24	6.24646e-23
ENSG00000141698	741.452	2.19536	0.216846	10.124	4.32225e-24	7.6501e-23
ENSG00000128590	2775	-3.27923	0.324221	-10.1142	4.77938e-24	8.44989e-23
ENSG00000055955	452.924	-7.88482	0.779633	-10.1135	4.81367e-24	8.50115e-23
ENSG00000077782	1391.84	2.78983	0.276052	10.1062	5.187e-24	9.15041e-23
ENSG00000154305	5806.46	-2.14785	0.212728	-10.0967	5.71382e-24	1.00687e-22
ENSG00000107443	519.828	2.74388	0.271771	10.0963	5.73729e-24	1.0099e-22
ENSG00000140749	309.043	-5.24207	0.519248	-10.0955	5.78298e-24	1.01683e-22
ENSG00000118193	380.095	3.20081	0.3172	10.0908	6.06605e-24	1.06544e-22
ENSG00000011465	4664.41	-13.7093	1.35935	-10.0852	6.42193e-24	1.12671e-22
ENSG00000168411	1069.81	2.12586	0.210799	10.0848	6.45204e-24	1.13076e-22
ENSG00000144619	153.803	-4.66012	0.462296	-10.0804	6.74513e-24	1.18084e-22
ENSG00000173660	1602.9	1.65243	0.163931	10.08	6.77082e-24	1.18405e-22
ENSG00000142453	595.79	1.99766	0.198248	10.0766	7.01188e-24	1.22487e-22
ENSG00000240038	308.939	-4.62516	0.459026	-10.076	7.05174e-24	1.23049e-22
ENSG00000125730	243867	-3.13383	0.311052	-10.0749	7.13076e-24	1.24293e-22
ENSG00000151553	1630.4	-2.52534	0.250732	-10.0719	7.35603e-24	1.28081e-22
ENSG00000088305	172.884	3.87595	0.384962	10.0684	7.6199e-24	1.32532e-22
ENSG00000152749	564.181	-8.80337	0.87559	-10.0542	8.80248e-24	1.52935e-22
ENSG00000258947	103.929	6.95728	0.692022	10.0536	8.86061e-24	1.53778e-22
ENSG00000181026	1221.2	2.94331	0.292833	10.0511	9.08048e-24	1.57424e-22
ENSG00000054983	510.352	-9.1681	0.913494	-10.0363	1.05551e-23	1.82793e-22
ENSG00000166803	258.827	4.06575	0.405196	10.034	1.08021e-23	1.86869e-22
ENSG00000233822	592.787	4.54723	0.453275	10.0319	1.10323e-23	1.90646e-22
ENSG00000143198	638.508	-1.95533	0.194925	-10.0312	1.11204e-23	1.9196e-22
ENSG00000167747	513.069	3.06419	0.30551	10.0298	1.12789e-23	1.94488e-22
ENSG00000103876	1735.33	-2.35938	0.235296	-10.0273	1.15643e-23	1.99195e-22
ENSG00000137575	2539.19	-2.55655	0.254996	-10.0258	1.17373e-23	2.0196e-22
ENSG00000099364	245.962	3.53683	0.352964	10.0204	1.24033e-23	2.1319e-22
ENSG00000138646	368.073	-5.47519	0.54675	-10.0141	1.32208e-23	2.26999e-22
ENSG00000093134	1065.54	-8.75206	0.874455	-10.0086	1.39741e-23	2.39677e-22
ENSG00000064042	845.367	-10.5399	1.05316	-10.0079	1.40683e-23	2.41035e-22
ENSG00000138119	662.121	-5.54659	0.554231	-10.0077	1.40973e-23	2.41276e-22
ENSG00000081760	526.944	2.95606	0.295394	10.0072	1.41746e-23	2.42341e-22
ENSG00000179776	545.654	-5.36789	0.537217	-9.99204	1.65155e-23	2.82062e-22
ENSG00000169372	437.877	-2.28938	0.229131	-9.99157	1.65938e-23	2.83099e-22
ENSG00000275342	399.717	3.66259	0.366629	9.98992	1.68725e-23	2.87548e-22
ENSG00000107833	416.883	3.97415	0.397942	9.98677	1.74157e-23	2.96491e-22
ENSG00000141349	265.829	3.24952	0.325635	9.97903	1.88299e-23	3.20229e-22
ENSG00000066813	7985.31	-5.54263	0.55548	-9.97808	1.90101e-23	3.22951e-22
ENSG00000004975	432.656	2.17382	0.218034	9.97008	2.06062e-23	3.49696e-22
ENSG00000088826	720.411	4.58882	0.460275	9.96975	2.0675e-23	3.50494e-22
ENSG00000087258	336.828	-7.79137	0.781678	-9.9675	2.11487e-23	3.58145e-22
ENSG00000119922	321.702	-6.80858	0.683091	-9.9673	2.11907e-23	3.58479e-22
ENSG00000111665	120.786	4.64692	0.466438	9.96256	2.22254e-23	3.75589e-22
ENSG00000273604	757.799	4.47788	0.449529	9.96129	2.25132e-23	3.79988e-22
ENSG00000183773	131.351	5.15165	0.517172	9.9612	2.25331e-23	3.79988e-22
ENSG00000196943	1387.04	1.81683	0.182423	9.95944	2.29345e-23	3.86352e-22
ENSG00000142173	1341.12	-7.56897	0.760282	-9.95548	2.38671e-23	4.01642e-22
ENSG00000141569	297.411	2.56751	0.258023	9.95067	2.50479e-23	4.21073e-22
ENSG00000274211	800.048	2.79377	0.280769	9.95043	2.511e-23	4.21675e-22
ENSG00000049323	980.075	-6.79413	0.682994	-9.94758	2.58386e-23	4.33458e-22
ENSG00000116729	342.014	-7.79422	0.78403	-9.94123	2.75415e-23	4.61543e-22
ENSG00000176209	644.747	-2.40602	0.242099	-9.93814	2.84083e-23	4.75573e-22
ENSG00000180198	895.356	2.85367	0.287195	9.93633	2.8928e-23	4.8377e-22
ENSG00000186104	210.099	-3.44541	0.346797	-9.93497	2.9327e-23	4.89931e-22
ENSG00000127423	117.81	6.65515	0.670174	9.93047	3.06794e-23	5.11993e-22
ENSG00000204287	4028.42	-13.5373	1.36326	-9.93009	3.07974e-23	5.13429e-22
ENSG00000205476	862.924	2.12822	0.214336	9.92936	3.10236e-23	5.16663e-22
ENSG00000275152	960.44	-4.9435	0.497873	-9.92924	3.10613e-23	5.16755e-22
ENSG00000168243	335.184	10.584	1.06623	9.92655	3.19095e-23	5.30318e-22
ENSG00000103196	882.162	-7.72059	0.777788	-9.92635	3.19735e-23	5.30833e-22
ENSG00000115423	237.895	-6.23594	0.628304	-9.92503	3.23998e-23	5.37355e-22
ENSG00000183260	81.5456	4.72982	0.47711	9.91348	3.63747e-23	6.02657e-22
ENSG00000114554	955.999	2.72821	0.275471	9.90378	4.00831e-23	6.63415e-22
ENSG00000134871	2007.06	-9.3071	0.939911	-9.9021	4.07607e-23	6.73935e-22
ENSG00000170776	5989.54	-2.26804	0.229092	-9.9001	4.1586e-23	6.86874e-22
ENSG00000038945	848.345	-10.5279	1.06391	-9.89553	4.3531e-23	7.18054e-22
ENSG00000108786	126.417	3.65572	0.369434	9.89545	4.35631e-23	7.18054e-22
ENSG00000002933	3282.57	-13.376	1.35289	-9.88697	4.74175e-23	7.80324e-22
ENSG00000198879	275.5	-5.83139	0.589808	-9.88692	4.7438e-23	7.80324e-22
ENSG00000100139	347.243	2.28011	0.230649	9.88561	4.80662e-23	7.89848e-22
ENSG00000153283	144.109	-4.82813	0.488411	-9.88538	4.81752e-23	7.9083e-22
ENSG00000159259	134.107	3.73981	0.378395	9.88335	4.91631e-23	8.06225e-22
ENSG00000168672	517.985	-2.50304	0.253417	-9.87717	5.22862e-23	8.56566e-22
ENSG00000125912	823.842	2.13833	0.216661	9.86949	5.64514e-23	9.2386e-22
ENSG00000174125	268.562	-7.17946	0.727454	-9.86929	5.65638e-23	9.24758e-22
ENSG00000109854	406.618	-8.879	0.899925	-9.86637	5.82334e-23	9.51087e-22
ENSG00000073331	663.13	-4.17092	0.422769	-9.86572	5.86151e-23	9.56349e-22
ENSG00000126778	110.024	7.59807	0.770211	9.86493	5.90777e-23	9.62919e-22
ENSG00000185298	347.457	2.28356	0.231714	9.85508	6.51674e-23	1.0611e-21
ENSG00000117118	2314.43	-2.31174	0.234583	-9.8547	6.54126e-23	1.06294e-21
ENSG00000164199	351.213	-2.79479	0.283598	-9.85474	6.5383e-23	1.06294e-21
ENSG00000102977	132.313	3.04598	0.309156	9.85254	6.68307e-23	1.08488e-21
ENSG00000165029	15586.2	-2.10276	0.213442	-9.85163	6.7439e-23	1.09366e-21
ENSG00000127616	1557.83	1.62179	0.164629	9.85121	6.77248e-23	1.09718e-21
ENSG00000137817	243.461	-4.67688	0.475162	-9.84272	7.36879e-23	1.19259e-21
ENSG00000117399	377.939	6.27347	0.637431	9.84181	7.43591e-23	1.20103e-21
ENSG00000101199	1386.24	2.46893	0.250859	9.8419	7.42966e-23	1.20103e-21
ENSG00000134463	744.516	-10.3683	1.05362	-9.84065	7.52202e-23	1.21372e-21
ENSG00000121749	2029.15	-2.90971	0.295932	-9.83237	8.16749e-23	1.31655e-21
ENSG00000174498	1221.92	13.3454	1.35799	9.82732	8.58732e-23	1.38214e-21
ENSG00000025772	601.157	2.50321	0.254721	9.82727	8.59164e-23	1.38214e-21
ENSG00000145780	1501.67	-2.48404	0.252866	-9.82353	8.9169e-23	1.43303e-21
ENSG00000009765	1818.98	-9.57887	0.975187	-9.8226	8.99899e-23	1.44478e-21
ENSG00000101216	435.15	2.20646	0.224708	9.81923	9.30521e-23	1.49246e-21
ENSG00000205707	805.699	-3.14671	0.320475	-9.8189	9.3357e-23	1.49585e-21
ENSG00000048052	224.422	-6.00128	0.61129	-9.8174	9.47581e-23	1.51679e-21
ENSG00000111348	626.081	-8.93505	0.910493	-9.81342	9.85676e-23	1.5762e-21
ENSG00000132274	1460.05	-4.65512	0.474457	-9.81147	1.00496e-22	1.60544e-21
ENSG00000153982	114.303	3.17286	0.323506	9.80774	1.04276e-22	1.66418e-21
ENSG00000198668	4685.67	-1.51119	0.154109	-9.80595	1.0614e-22	1.69224e-21
ENSG00000146083	323.529	2.17687	0.222039	9.80399	1.08222e-22	1.72373e-21
ENSG00000135451	82.164	5.01669	0.511794	9.80216	1.10202e-22	1.75353e-21
ENSG00000090971	83.0477	4.50903	0.46001	9.80203	1.10342e-22	1.75401e-21
ENSG00000264324	1055.93	7.10614	0.725065	9.80069	1.11815e-22	1.77568e-21
ENSG00000099821	713.265	1.72688	0.176272	9.79671	1.16316e-22	1.84533e-21
ENSG00000123975	559.737	3.28126	0.334987	9.7952	1.18063e-22	1.87119e-21
ENSG00000166532	251.14	-4.53681	0.463698	-9.78397	1.31928e-22	2.08888e-21
ENSG00000184060	217.975	-3.69939	0.378226	-9.7809	1.36002e-22	2.15127e-21
ENSG00000026508	1834.04	-10.6725	1.092	-9.77334	1.46544e-22	2.31575e-21
ENSG00000158435	1203.37	1.71852	0.175847	9.7728	1.47322e-22	2.32574e-21
ENSG00000159556	92.8043	7.04563	0.721068	9.7711	1.49823e-22	2.36292e-21
ENSG00000124126	576.835	-6.83967	0.700067	-9.77003	1.51408e-22	2.38556e-21
ENSG00000177380	124.924	3.1617	0.323666	9.7684	1.53858e-22	2.42179e-21
ENSG00000187772	1165.93	13.2837	1.36068	9.7625	1.63085e-22	2.56201e-21
ENSG00000103932	407.538	1.93987	0.198704	9.76258	1.62956e-22	2.56201e-21
ENSG00000104980	849.918	2.12603	0.217812	9.76087	1.65724e-22	2.60093e-21
ENSG00000184898	214.665	-4.2166	0.43212	-9.75794	1.7058e-22	2.67191e-21
ENSG00000167513	263.825	6.18651	0.633991	9.75804	1.70415e-22	2.67191e-21
ENSG00000117411	615.67	2.01164	0.206209	9.75534	1.75019e-22	2.73878e-21
ENSG00000142748	731.855	-10.3359	1.05957	-9.75477	1.75996e-22	2.75139e-21
ENSG00000086205	709.445	-10.3028	1.05664	-9.75054	1.83486e-22	2.8657e-21
ENSG00000095321	1282.15	-1.67289	0.171588	-9.74946	1.85459e-22	2.8937e-21
ENSG00000125834	1150.86	2.59612	0.266315	9.74829	1.87595e-22	2.92419e-21
ENSG00000181350	104.271	4.17902	0.428917	9.74317	1.97292e-22	3.07237e-21
ENSG00000105963	81.5238	3.96676	0.407193	9.74171	2.00164e-22	3.11408e-21
ENSG00000138600	3011.22	-1.55665	0.159828	-9.73948	2.046e-22	3.18001e-21
ENSG00000140030	158.112	-4.95562	0.508975	-9.73648	2.10725e-22	3.27203e-21
ENSG00000157554	222.964	-7.22095	0.741656	-9.73625	2.11214e-22	3.27647e-21
ENSG00000120915	3257.46	-3.29761	0.338726	-9.73531	2.13161e-22	3.30348e-21
ENSG00000131153	214.627	4.31119	0.442907	9.73385	2.16254e-22	3.34819e-21
ENSG00000172432	1022.97	2.61799	0.268966	9.73354	2.16911e-22	3.35513e-21
ENSG00000134057	678.774	4.4795	0.460422	9.72913	2.2653e-22	3.50054e-21
ENSG00000164611	253.772	4.58296	0.471082	9.72858	2.27752e-22	3.51605e-21
ENSG00000023516	3001.08	-1.64614	0.169215	-9.72811	2.28807e-22	3.52894e-21
ENSG00000042781	1037.92	-9.54986	0.981856	-9.72634	2.32823e-22	3.58743e-21
ENSG00000128739	695.274	1.89266	0.194687	9.72157	2.43997e-22	3.75601e-21
ENSG00000176087	206.833	-3.5687	0.367299	-9.71607	2.5754e-22	3.96069e-21
ENSG00000104728	160.103	-5.85385	0.602758	-9.71178	2.6861e-22	4.12698e-21
ENSG00000133243	524.572	2.09046	0.215265	9.71108	2.7046e-22	4.15145e-21
ENSG00000099834	763.941	-4.81281	0.495882	-9.70554	2.85565e-22	4.37912e-21
ENSG00000168216	1472.03	-2.09067	0.21543	-9.70464	2.88081e-22	4.41349e-21
ENSG00000130706	1247.08	1.8341	0.18901	9.70368	2.90818e-22	4.45117e-21
ENSG00000140678	271.173	-7.18243	0.740264	-9.70253	2.94123e-22	4.49748e-21
ENSG00000163219	213.4	-6.85765	0.707147	-9.69764	3.08557e-22	4.71371e-21
ENSG00000154451	432.091	-7.37967	0.76138	-9.69249	3.24512e-22	4.95274e-21
ENSG00000176623	1307.65	-1.60971	0.16623	-9.68366	3.53822e-22	5.39495e-21
ENSG00000148584	16124.9	-3.03156	0.31316	-9.68056	3.64726e-22	5.55594e-21
ENSG00000122042	1547.64	-1.82888	0.18893	-9.6802	3.65988e-22	5.56988e-21
ENSG00000125995	510.843	2.2321	0.230763	9.67269	3.93868e-22	5.98851e-21
ENSG00000137309	1857.87	5.23971	0.541817	9.67064	4.01864e-22	6.09929e-21
ENSG00000044459	1461.29	-2.75917	0.285315	-9.67063	4.01913e-22	6.09929e-21
ENSG00000147041	235.437	-7.66209	0.792315	-9.67051	4.02384e-22	6.10067e-21
ENSG00000095585	786.187	-10.4	1.07596	-9.66579	4.21367e-22	6.38246e-21
ENSG00000158315	77.1463	5.85779	0.606044	9.66561	4.2208e-22	6.38724e-21
ENSG00000168386	2506.74	1.87499	0.193998	9.66496	4.24783e-22	6.4221e-21
ENSG00000101670	2086.73	-2.84542	0.294479	-9.66257	4.34824e-22	6.56772e-21
ENSG00000198670	3555.46	-13.3217	1.38019	-9.65206	4.81785e-22	7.2702e-21
ENSG00000143217	109.748	7.51019	0.778112	9.65182	4.82907e-22	7.28029e-21
ENSG00000138030	1946.97	-2.26745	0.235067	-9.64596	5.1132e-22	7.70143e-21
ENSG00000178921	612.955	2.40326	0.249176	9.64486	5.168e-22	7.77667e-21
ENSG00000182578	661.072	-7.91683	0.82117	-9.64092	5.37064e-22	8.07405e-21
ENSG00000196155	140.756	4.59178	0.476447	9.63756	5.54931e-22	8.33485e-21
ENSG00000009724	1579.14	-4.68482	0.486252	-9.63455	5.714e-22	8.5662e-21
ENSG00000176771	329.204	-8.10499	0.841233	-9.63465	5.70888e-22	8.5662e-21
ENSG00000161267	2071.67	-3.57028	0.370589	-9.63407	5.74073e-22	8.59825e-21
ENSG00000136943	78.6942	4.64594	0.482445	9.63	5.97274e-22	8.93742e-21
ENSG00000148334	397.048	1.85085	0.192323	9.62366	6.35265e-22	9.49707e-21
ENSG00000185507	121.799	-3.72678	0.387326	-9.62181	6.46826e-22	9.66091e-21
ENSG00000101246	555.004	1.70822	0.177557	9.62068	6.53995e-22	9.75891e-21
ENSG00000154263	770.915	-6.4568	0.671523	-9.61516	6.90028e-22	1.0287e-20
ENSG00000100823	1943.4	2.03565	0.21177	9.61259	7.07485e-22	1.05375e-20
ENSG00000204186	816.049	-1.8464	0.192193	-9.60702	7.46814e-22	1.10952e-20
ENSG00000172594	1050.98	-2.5616	0.266639	-9.60699	7.46998e-22	1.10952e-20
ENSG00000105997	73.9682	6.25933	0.651529	9.60715	7.45828e-22	1.10952e-20
ENSG00000221963	7802.15	-2.65688	0.276715	-9.6015	7.8791e-22	1.16921e-20
ENSG00000132294	3870.26	-2.32683	0.242433	-9.59784	8.16362e-22	1.21031e-20
ENSG00000184860	143.339	-6.33404	0.660675	-9.58722	9.04913e-22	1.34036e-20
ENSG00000198780	2038.83	2.86044	0.298389	9.58628	9.13189e-22	1.35137e-20
ENSG00000177575	3868.71	-13.345	1.39223	-9.58531	9.21805e-22	1.36286e-20
ENSG00000165828	1015.36	-2.5941	0.270647	-9.58483	9.26145e-22	1.36802e-20
ENSG00000227124	249.959	-7.08642	0.739418	-9.58378	9.35594e-22	1.38071e-20
ENSG00000113319	1133.51	3.58553	0.37419	9.5821	9.50953e-22	1.40209e-20
ENSG00000167680	1598.69	5.44566	0.56836	9.58136	9.57778e-22	1.41086e-20
ENSG00000164619	165.152	-6.82315	0.712193	-9.58047	9.66007e-22	1.42168e-20
ENSG00000187955	1748.48	-9.7676	1.0201	-9.57512	1.01739e-21	1.49592e-20
ENSG00000158352	147.016	-5.56974	0.581872	-9.57212	1.04741e-21	1.53865e-20
ENSG00000187801	161.609	3.03747	0.317331	9.57191	1.04951e-21	1.54034e-20
ENSG00000119471	4084.89	-1.72833	0.180585	-9.57068	1.06204e-21	1.5573e-20
ENSG00000137274	1317.36	-1.74767	0.182662	-9.56778	1.09223e-21	1.60011e-20
ENSG00000167995	1412.7	2.41655	0.252592	9.56699	1.10062e-21	1.61093e-20
ENSG00000146147	1008.13	-9.46801	0.989716	-9.56639	1.10706e-21	1.61888e-20
ENSG00000250305	626.837	-10.1354	1.05958	-9.56548	1.11682e-21	1.63168e-20
ENSG00000117620	1959.77	-1.71693	0.179516	-9.5642	1.13069e-21	1.65043e-20
ENSG00000135842	318.026	-6.60547	0.690674	-9.56379	1.13519e-21	1.6555e-20
ENSG00000134853	1717.66	-11.2364	1.17503	-9.56263	1.14807e-21	1.67277e-20
ENSG00000153814	292.732	-6.02593	0.630254	-9.56112	1.1649e-21	1.69575e-20
ENSG00000183087	458.84	-6.70238	0.701233	-9.558	1.20054e-21	1.74605e-20
ENSG00000088387	1027.44	-4.32696	0.45296	-9.55263	1.26446e-21	1.83736e-20
ENSG00000115268	2182.87	1.95258	0.204477	9.54911	1.30821e-21	1.89921e-20
ENSG00000111913	279.081	-7.49768	0.785433	-9.54592	1.34904e-21	1.95672e-20
ENSG00000147471	1247.18	-1.58136	0.165691	-9.54403	1.37381e-21	1.99085e-20
ENSG00000141101	688.416	2.77592	0.291085	9.53646	1.47784e-21	2.13967e-20
ENSG00000005844	310.77	-4.49186	0.47121	-9.53259	1.53401e-21	2.21899e-20
ENSG00000260314	3201.82	-13.1934	1.38429	-9.53083	1.56028e-21	2.25497e-20
ENSG00000104341	2059.84	2.07067	0.217327	9.52789	1.60508e-21	2.31763e-20
ENSG00000180329	745.314	2.12241	0.222975	9.51861	1.75516e-21	2.53206e-20
ENSG00000125779	1166.7	1.56085	0.164021	9.51614	1.79734e-21	2.59058e-20
ENSG00000149925	4854.08	3.3157	0.34879	9.50627	1.97619e-21	2.84581e-20
ENSG00000169957	434.359	2.01215	0.211742	9.50283	2.04257e-21	2.93878e-20
ENSG00000234444	251.77	-7.74999	0.815554	-9.50272	2.04471e-21	2.93922e-20
ENSG00000153291	430.461	-5.08366	0.535022	-9.50178	2.06328e-21	2.96326e-20
ENSG00000062822	360.155	2.96575	0.312169	9.50046	2.08969e-21	2.99851e-20
ENSG00000198933	130.44	3.45828	0.364089	9.49846	2.1301e-21	3.05377e-20
ENSG00000177917	506.341	2.42144	0.254965	9.49715	2.15718e-21	3.08984e-20
ENSG00000185122	519.144	1.7821	0.187739	9.49246	2.25645e-21	3.22915e-20
ENSG00000158125	3640.65	-13.2588	1.39682	-9.49219	2.26229e-21	3.23463e-20
ENSG00000141456	699.885	2.43629	0.256681	9.49151	2.2771e-21	3.25291e-20
ENSG00000111799	643.252	-9.39785	0.990804	-9.48508	2.42208e-21	3.45527e-20
ENSG00000132334	350.594	-8.6667	0.913724	-9.48503	2.42305e-21	3.45527e-20
ENSG00000158710	1170.9	-5.11465	0.53929	-9.48405	2.44599e-21	3.48489e-20
ENSG00000182902	936.873	-6.72917	0.709808	-9.48027	2.53638e-21	3.61046e-20
ENSG00000134516	727.424	-10.289	1.08693	-9.4661	2.9049e-21	4.13138e-20
ENSG00000113389	359.383	-6.27612	0.663159	-9.46397	2.96459e-21	4.21254e-20
ENSG00000134419	8909.4	2.28507	0.24148	9.46279	2.99843e-21	4.25687e-20
ENSG00000107186	4370.12	-2.7289	0.288466	-9.46002	3.07871e-21	4.36699e-20
ENSG00000083799	2047.41	-2.1937	0.232007	-9.45531	3.22062e-21	4.56425e-20
ENSG00000132530	1493.06	-4.96899	0.525623	-9.45352	3.27616e-21	4.63887e-20
ENSG00000163453	4886.4	-8.45044	0.894183	-9.45046	3.37335e-21	4.77229e-20
ENSG00000110723	1021.53	-9.15185	0.968474	-9.44977	3.39582e-21	4.79984e-20
ENSG00000145703	11146.8	-2.3571	0.249496	-9.44746	3.47152e-21	4.90252e-20
ENSG00000187097	5240.48	-2.88025	0.304917	-9.44603	3.51942e-21	4.96582e-20
ENSG00000106991	424.382	-5.55369	0.58798	-9.44538	3.54133e-21	4.99235e-20
ENSG00000148175	12386.9	-2.78396	0.294855	-9.4418	3.66442e-21	5.16134e-20
ENSG00000140995	662.168	2.13559	0.226225	9.44007	3.72515e-21	5.24229e-20
ENSG00000184363	246.163	10.1373	1.07393	9.43943	3.74799e-21	5.26982e-20
ENSG00000168496	305.048	2.00757	0.212722	9.43751	3.8174e-21	5.36272e-20
ENSG00000136383	158.389	-5.25111	0.556539	-9.43528	3.89947e-21	5.47322e-20
ENSG00000188486	249.267	3.79253	0.401977	9.43468	3.92172e-21	5.49964e-20
ENSG00000157168	582.436	-7.95183	0.84315	-9.4311	4.058e-21	5.68581e-20
ENSG00000013583	406.272	-2.452	0.260215	-9.42296	4.38559e-21	6.13944e-20
ENSG00000104529	3814.64	1.46693	0.155683	9.42253	4.4033e-21	6.15888e-20
ENSG00000150672	268.902	-3.03161	0.321757	-9.42204	4.42408e-21	6.18256e-20
ENSG00000123689	850.895	-8.04109	0.854281	-9.4127	4.83559e-21	6.75176e-20
ENSG00000134365	2607.9	-12.9957	1.3817	-9.40564	5.17122e-21	7.21413e-20
ENSG00000119772	715.253	1.70645	0.181445	9.40477	5.21464e-21	7.26838e-20
ENSG00000189091	4482.42	1.72833	0.183785	9.40406	5.24984e-21	7.3111e-20
ENSG00000019991	2226.3	-12.8871	1.37059	-9.40259	5.3234e-21	7.40713e-20
ENSG00000172534	1222.39	1.63233	0.17368	9.39847	5.53629e-21	7.69668e-20
ENSG00000152402	971.735	-7.70844	0.820235	-9.39784	5.56927e-21	7.73584e-20
ENSG00000144115	470.164	-9.00276	0.958066	-9.39681	5.62424e-21	7.80546e-20
ENSG00000116691	191.055	2.44381	0.260188	9.39244	5.86245e-21	8.12902e-20
ENSG00000001561	697.324	-5.64674	0.6015	-9.38776	6.12923e-21	8.49163e-20
ENSG00000136699	1208.7	2.75062	0.293057	9.38596	6.23469e-21	8.6303e-20
ENSG00000100441	1994.06	2.09068	0.222775	9.38476	6.30614e-21	8.72169e-20
ENSG00000132522	435.512	2.29451	0.244539	9.38301	6.41172e-21	8.86008e-20
ENSG00000189157	189.115	-5.3103	0.566016	-9.3819	6.47948e-21	8.94602e-20
ENSG00000047365	2490.18	-5.50121	0.587157	-9.36922	7.30727e-21	1.00803e-19
ENSG00000132646	1487.75	2.52375	0.269634	9.35993	7.97896e-21	1.09974e-19
ENSG00000141582	897.973	3.78303	0.404235	9.35848	8.08922e-21	1.11398e-19
ENSG00000162688	5285.84	-2.85295	0.304906	-9.35684	8.21545e-21	1.1304e-19
ENSG00000165156	2733.53	-1.60183	0.171208	-9.35604	8.27783e-21	1.13801e-19
ENSG00000185101	100.274	3.14241	0.335888	9.35553	8.31822e-21	1.14258e-19
ENSG00000183684	816.9	2.65563	0.28418	9.34488	9.19937e-21	1.26254e-19
ENSG00000110852	308.102	-8.49215	0.909241	-9.33983	9.64902e-21	1.32312e-19
ENSG00000090565	912.14	1.92117	0.205705	9.33943	9.68499e-21	1.32692e-19
ENSG00000197136	778.992	2.36838	0.253738	9.33393	1.02014e-20	1.39648e-19
ENSG00000107537	4650.64	-3.77111	0.404145	-9.33108	1.04802e-20	1.43343e-19
ENSG00000167191	142.249	-3.40474	0.365017	-9.32762	1.08277e-20	1.47969e-19
ENSG00000081237	2211.93	-12.8463	1.37773	-9.32426	1.11766e-20	1.52608e-19
ENSG00000107864	2005.47	-4.58046	0.491297	-9.32321	1.12874e-20	1.53989e-19
ENSG00000171560	542186	-3.65593	0.39219	-9.32184	1.1434e-20	1.55857e-19
ENSG00000198162	4473.25	-1.36061	0.145996	-9.31955	1.16836e-20	1.59124e-19
ENSG00000139410	170.827	-4.7204	0.506708	-9.31581	1.21024e-20	1.64689e-19
ENSG00000158104	12133.9	-3.29679	0.353913	-9.31528	1.21636e-20	1.65382e-19
ENSG00000060491	1173.37	1.76576	0.189625	9.31181	1.25672e-20	1.70725e-19
ENSG00000196600	783.722	-6.94646	0.746414	-9.30644	1.32184e-20	1.7942e-19
ENSG00000095637	2893.85	-2.12114	0.228051	-9.30118	1.38896e-20	1.88371e-19
ENSG00000183049	511.324	-9.09259	0.978143	-9.29577	1.4615e-20	1.98042e-19
ENSG00000214193	92.0988	3.46426	0.372722	9.29448	1.47924e-20	2.00276e-19
ENSG00000214113	560.178	2.5529	0.274807	9.28977	1.54621e-20	2.09168e-19
ENSG00000140988	6384.19	2.36326	0.254401	9.28948	1.55043e-20	2.09563e-19
ENSG00000112769	504.671	-8.59925	0.926026	-9.28618	1.5993e-20	2.15986e-19
ENSG00000102230	105.857	7.88822	0.849623	9.28438	1.62659e-20	2.19487e-19
ENSG00000119227	99.5979	3.24684	0.349845	9.28079	1.68223e-20	2.26805e-19
ENSG00000101265	541.324	-5.40881	0.582999	-9.27756	1.73412e-20	2.33604e-19
ENSG00000129675	464.809	-8.99694	0.96995	-9.27567	1.76502e-20	2.37568e-19
ENSG00000140534	209.727	5.24515	0.565508	9.2751	1.7745e-20	2.38644e-19
ENSG00000161031	944.387	-9.82047	1.05898	-9.2735	1.80142e-20	2.42062e-19
ENSG00000170892	383.928	1.81844	0.196187	9.26888	1.88104e-20	2.5255e-19
ENSG00000185513	220.495	2.44314	0.263654	9.26649	1.92381e-20	2.58076e-19
ENSG00000188313	2127.7	-2.30767	0.249082	-9.26471	1.95612e-20	2.62192e-19
ENSG00000136160	2062.97	-12.7707	1.37855	-9.26389	1.9711e-20	2.63979e-19
ENSG00000249115	210.576	2.28702	0.247053	9.25719	2.09883e-20	2.80851e-19
ENSG00000170145	2239.31	-1.75758	0.1899	-9.25527	2.1368e-20	2.85695e-19
ENSG00000145920	794.965	12.7861	1.38159	9.25463	2.14981e-20	2.87195e-19
ENSG00000112655	1456.47	6.07316	0.656444	9.2516	2.21161e-20	2.95206e-19
ENSG00000235098	73.8869	4.45092	0.481167	9.25026	2.23943e-20	2.98672e-19
ENSG00000186642	224.011	-6.9214	0.748255	-9.25006	2.24373e-20	2.98996e-19
ENSG00000139144	2408.97	-12.8676	1.39119	-9.24937	2.25818e-20	3.00673e-19
ENSG00000074660	100.729	-4.29711	0.46466	-9.24787	2.29014e-20	3.04676e-19
ENSG00000104325	2840.72	-2.84843	0.308081	-9.2457	2.33696e-20	3.10648e-19
ENSG00000167165	655.279	-10.1264	1.09578	-9.24126	2.43604e-20	3.2355e-19
ENSG00000153707	693.005	-10.1873	1.1025	-9.24019	2.46071e-20	3.26557e-19
ENSG00000186517	224.012	-4.96496	0.53756	-9.2361	2.55655e-20	3.38996e-19
ENSG00000125967	410.001	3.19033	0.345588	9.23161	2.66593e-20	3.53208e-19
ENSG00000173894	222.871	5.2152	0.565081	9.22912	2.72874e-20	3.61232e-19
ENSG00000197776	204.07	-5.30351	0.574674	-9.22872	2.73886e-20	3.62274e-19
ENSG00000175984	290.46	-4.56472	0.494694	-9.22738	2.77344e-20	3.66546e-19
ENSG00000178695	1723.79	-11.1633	1.21016	-9.22469	2.84393e-20	3.75553e-19
ENSG00000141564	1029.57	2.13881	0.231863	9.22446	2.84998e-20	3.76042e-19
ENSG00000170500	332.178	-6.99341	0.75867	-9.21799	3.02717e-20	3.99094e-19
ENSG00000083290	245.46	-7.70383	0.835818	-9.21712	3.05192e-20	4.02028e-19
ENSG00000128294	790.126	-2.17416	0.235909	-9.2161	3.08103e-20	4.0553e-19
ENSG00000122966	331.509	3.06721	0.332865	9.21459	3.12474e-20	4.10946e-19
ENSG00000111700	1430.88	-9.4996	1.03096	-9.21435	3.13174e-20	4.11531e-19
ENSG00000172869	3807.59	-2.0062	0.217751	-9.21328	3.16306e-20	4.15307e-19
ENSG00000165996	109.61	3.46017	0.375701	9.2099	3.26439e-20	4.28261e-19
ENSG00000057935	602.448	1.83321	0.199149	9.20523	3.4095e-20	4.46934e-19
ENSG00000066629	204.275	-2.93209	0.318608	-9.2028	3.48747e-20	4.56782e-19
ENSG00000148308	590.42	1.71367	0.186216	9.20255	3.49559e-20	4.57472e-19
ENSG00000147202	2252.88	-1.87424	0.203778	-9.19748	3.66439e-20	4.79173e-19
ENSG00000115275	1236.53	1.8164	0.197545	9.1949	3.75338e-20	4.90412e-19
ENSG00000167315	10377.2	-3.19937	0.348083	-9.19138	3.87828e-20	5.06319e-19
ENSG00000081665	184.861	-3.58728	0.390462	-9.18726	4.02963e-20	5.25651e-19
ENSG00000130052	221.981	-4.49413	0.489624	-9.17874	4.36163e-20	5.68498e-19
ENSG00000148450	449.523	-2.51295	0.273931	-9.17363	4.57349e-20	5.95628e-19
ENSG00000005243	149.384	-5.05503	0.551344	-9.16856	4.794e-20	6.23841e-19
ENSG00000198208	153.707	2.47407	0.269852	9.16823	4.80839e-20	6.25207e-19
ENSG00000009790	113.346	-4.57009	0.498514	-9.16742	4.84475e-20	6.29426e-19
ENSG00000165102	851.312	-2.06682	0.225555	-9.16327	5.03459e-20	6.53317e-19
ENSG00000057704	283.235	-8.37146	0.913593	-9.16323	5.03677e-20	6.53317e-19
ENSG00000196586	2065.75	-1.87311	0.204449	-9.16172	5.10788e-20	6.62006e-19
ENSG00000116473	1219.4	-2.08764	0.227891	-9.16069	5.15652e-20	6.67771e-19
ENSG00000204469	2084.4	1.70465	0.186393	9.14548	5.93669e-20	7.68185e-19
ENSG00000109466	1253.02	-1.73197	0.189387	-9.14512	5.95644e-20	7.7012e-19
ENSG00000253958	118.569	-4.52819	0.495158	-9.14495	5.96577e-20	7.70707e-19
ENSG00000274641	1201.53	6.73926	0.737126	9.14263	6.0954e-20	7.86821e-19
ENSG00000169744	639.632	-10.0828	1.103	-9.14127	6.17209e-20	7.96081e-19
ENSG00000152332	6050.37	-2.52551	0.276572	-9.13148	6.75693e-20	8.70815e-19
ENSG00000105197	834.216	1.97752	0.216757	9.12321	7.2932e-20	9.39175e-19
ENSG00000105726	690.647	1.58427	0.173768	9.11713	7.71435e-20	9.92612e-19
ENSG00000127837	1362.95	1.66809	0.182983	9.11607	7.78975e-20	1.00151e-18
ENSG00000131370	828.526	-5.34791	0.586677	-9.11559	7.82428e-20	1.00515e-18
ENSG00000243696	614.834	-7.9904	0.876617	-9.11504	7.86448e-20	1.0095e-18
ENSG00000185477	983.174	-10.5345	1.15651	-9.10891	8.32172e-20	1.06735e-18
ENSG00000177694	306.035	-6.87371	0.754657	-9.10838	8.36201e-20	1.07166e-18
ENSG00000182551	7602.82	-3.48234	0.382569	-9.10249	8.82802e-20	1.13048e-18
ENSG00000159164	68.2361	4.39037	0.482701	9.09542	9.42212e-20	1.20508e-18
ENSG00000125772	1609	-1.99578	0.219428	-9.09538	9.42558e-20	1.20508e-18
ENSG00000134760	346.288	-6.87876	0.756378	-9.09434	9.51598e-20	1.21567e-18
ENSG00000196422	523.157	2.02693	0.222922	9.09253	9.67624e-20	1.23516e-18
ENSG00000129473	547.485	1.71101	0.188251	9.08898	9.99766e-20	1.27518e-18
ENSG00000179965	139.902	2.62258	0.288813	9.08054	1.08034e-19	1.37685e-18
ENSG00000162543	152.733	-6.38582	0.703317	-9.07957	1.09001e-19	1.38807e-18
ENSG00000110492	1101.59	6.55034	0.721558	9.07804	1.10548e-19	1.40667e-18
ENSG00000131188	64.7781	4.93884	0.544055	9.07784	1.10749e-19	1.40811e-18
ENSG00000131469	6966	2.26479	0.249564	9.07499	1.13693e-19	1.44439e-18
ENSG00000196549	1830.84	-11.1867	1.23274	-9.07468	1.14012e-19	1.4473e-18
ENSG00000137033	949.277	-10.5083	1.15847	-9.07082	1.1813e-19	1.49839e-18
ENSG00000105186	628.624	1.73236	0.191074	9.06644	1.22971e-19	1.55857e-18
ENSG00000087586	892.007	5.79052	0.638684	9.06633	1.23097e-19	1.55894e-18
ENSG00000005249	163.46	-6.78229	0.748107	-9.06593	1.2355e-19	1.56344e-18
ENSG00000111335	451.289	-8.4417	0.93121	-9.0653	1.24259e-19	1.57118e-18
ENSG00000145919	1023.02	1.79548	0.198379	9.05073	1.42011e-19	1.79423e-18
ENSG00000147140	6785.61	1.61921	0.178919	9.04997	1.43008e-19	1.8054e-18
ENSG00000109736	151.24	2.86902	0.317067	9.04863	1.44779e-19	1.82632e-18
ENSG00000135447	520.223	-9.84523	1.08817	-9.04747	1.46313e-19	1.84424e-18
ENSG00000019169	700.461	-10.1621	1.12352	-9.0449	1.498e-19	1.8867e-18
ENSG00000174928	200.997	2.26638	0.250633	9.04262	1.52967e-19	1.92509e-18
ENSG00000131781	12429.7	-3.03022	0.335162	-9.04106	1.5516e-19	1.95116e-18
ENSG00000126231	576.327	-3.14463	0.347905	-9.03874	1.58485e-19	1.99141e-18
ENSG00000127418	724.172	1.91018	0.211507	9.03131	1.69632e-19	2.12981e-18
ENSG00000205413	538.561	-4.11295	0.455594	-9.02767	1.75366e-19	2.20008e-18
ENSG00000148123	528.424	3.40017	0.376721	9.0257	1.78558e-19	2.23838e-18
ENSG00000104447	432.195	-9.63094	1.06735	-9.02321	1.8266e-19	2.28802e-18
ENSG00000115935	534.253	-9.87152	1.09473	-9.01733	1.92731e-19	2.41229e-18
ENSG00000157456	494.204	5.93297	0.658099	9.01531	1.96317e-19	2.45526e-18
ENSG00000127586	129.166	2.8106	0.311763	9.0152	1.96505e-19	2.45571e-18
ENSG00000020256	313.057	2.0765	0.230352	9.01446	1.97841e-19	2.47048e-18
ENSG00000078114	368.585	-7.83552	0.869257	-9.01405	1.98581e-19	2.47779e-18
ENSG00000171858	1946.06	2.52887	0.280567	9.01342	1.99737e-19	2.49028e-18
ENSG00000243444	702.172	-6.22117	0.69079	-9.00587	2.13954e-19	2.66546e-18
ENSG00000144354	419.89	5.95242	0.661038	9.00465	2.16362e-19	2.69338e-18
ENSG00000085552	198.277	-7.41035	0.823352	-9.00022	2.25268e-19	2.80208e-18
ENSG00000108242	2081.65	-12.6478	1.40545	-8.99908	2.27619e-19	2.82913e-18
ENSG00000168268	582.965	4.90662	0.545254	8.99878	2.28241e-19	2.83467e-18
ENSG00000130702	1718.52	2.25585	0.250704	8.99809	2.29681e-19	2.85035e-18
ENSG00000140675	117.098	3.4589	0.384631	8.99277	2.41066e-19	2.98933e-18
ENSG00000184986	68.9295	4.95623	0.551292	8.99021	2.46753e-19	3.05749e-18
ENSG00000132669	399.784	-3.14806	0.350459	-8.98269	2.6423e-19	3.27152e-18
ENSG00000173567	111.349	3.37708	0.37616	8.97778	2.76291e-19	3.41822e-18
ENSG00000185324	406.157	-3.57068	0.397835	-8.97528	2.82635e-19	3.49401e-18
ENSG00000240583	405.38	-8.789	0.979437	-8.97352	2.87186e-19	3.54755e-18
ENSG00000089041	238.215	-6.74186	0.751398	-8.97242	2.90058e-19	3.58028e-18
ENSG00000116667	422.952	-9.59802	1.06994	-8.97057	2.94978e-19	3.63822e-18
ENSG00000088827	269.88	-7.16856	0.799462	-8.96673	3.0544e-19	3.76436e-18
ENSG00000216937	202.609	-4.40125	0.49117	-8.96074	3.22506e-19	3.97164e-18
ENSG00000180881	160.464	-6.74569	0.75334	-8.95437	3.41671e-19	4.20444e-18
ENSG00000128311	1228.69	-1.59308	0.177987	-8.95052	3.53797e-19	4.35033e-18
ENSG00000179630	322.067	-2.63363	0.294271	-8.94966	3.56589e-19	4.3813e-18
ENSG00000065320	126.299	-4.72961	0.528544	-8.94837	3.60761e-19	4.42917e-18
ENSG00000046889	486.455	-9.75583	1.09032	-8.94771	3.62923e-19	4.45232e-18
ENSG00000231389	2171.14	-12.6474	1.41399	-8.94447	3.73746e-19	4.5816e-18
ENSG00000008394	4648.02	-3.45099	0.385944	-8.94168	3.83299e-19	4.69512e-18
ENSG00000116661	558.573	3.43568	0.384258	8.94107	3.85404e-19	4.71731e-18
ENSG00000177225	541.548	1.8406	0.205994	8.9352	4.06439e-19	4.97099e-18
ENSG00000161682	77.604	6.79131	0.760229	8.93324	4.13702e-19	5.05597e-18
ENSG00000197363	133.554	2.57515	0.288526	8.92517	4.45019e-19	5.43458e-18
ENSG00000149554	315.639	3.82141	0.428194	8.9245	4.47721e-19	5.46342e-18
ENSG00000128918	615.94	-5.06739	0.567911	-8.92286	4.54419e-19	5.54095e-18
ENSG00000196083	6789.29	-3.14631	0.352675	-8.92128	4.60947e-19	5.61629e-18
ENSG00000196584	293.888	4.72559	0.529781	8.91989	4.66734e-19	5.68249e-18
ENSG00000205250	790.703	2.24294	0.251523	8.91744	4.77196e-19	5.80546e-18
ENSG00000139146	1958.06	3.15799	0.354327	8.91264	4.98324e-19	6.05791e-18
ENSG00000204463	2704.5	1.46853	0.164782	8.91191	5.01604e-19	6.09318e-18
ENSG00000125735	717.991	-3.36771	0.377925	-8.91105	5.055e-19	6.13587e-18
ENSG00000160211	254.868	3.07312	0.345124	8.9044	5.36753e-19	6.51031e-18
ENSG00000164237	2842.73	-4.22904	0.47504	-8.90249	5.46091e-19	6.61439e-18
ENSG00000105173	209.004	5.1636	0.580018	8.90247	5.46157e-19	6.61439e-18
ENSG00000122862	1758.58	-12.4871	1.40345	-8.89745	5.71466e-19	6.91568e-18
ENSG00000134369	249.769	-5.88953	0.66223	-8.89348	5.92256e-19	7.16188e-18
ENSG00000168685	933.654	-9.76891	1.09849	-8.89306	5.94482e-19	7.1834e-18
ENSG00000156049	109.651	-5.6985	0.640868	-8.89185	6.01001e-19	7.25671e-18
ENSG00000105518	617.858	-1.8399	0.206927	-8.89152	6.02765e-19	7.26791e-18
ENSG00000128298	94.4019	5.60297	0.630148	8.89151	6.02833e-19	7.26791e-18
ENSG00000165724	319.23	2.55175	0.2871	8.88802	6.22078e-19	7.49431e-18
ENSG00000188290	95.1535	3.94922	0.444362	8.8874	6.25574e-19	7.53078e-18
ENSG00000131620	1628.82	-12.43	1.39912	-8.88412	6.44298e-19	7.75039e-18
ENSG00000154175	192.135	-6.07296	0.683724	-8.88217	6.5568e-19	7.8814e-18
ENSG00000165795	2024.11	-2.79452	0.314679	-8.88053	6.65401e-19	7.99227e-18
ENSG00000147813	384.357	-2.85506	0.321513	-8.88009	6.68046e-19	8.01804e-18
ENSG00000183287	214.294	-7.99786	0.900675	-8.87986	6.69457e-19	8.02899e-18
ENSG00000123064	938.295	1.68316	0.189573	8.87868	6.76605e-19	8.10866e-18
ENSG00000179918	3334.91	-2.39374	0.269674	-8.87642	6.90496e-19	8.26897e-18
ENSG00000099625	76.1431	6.02497	0.679421	8.86781	7.45982e-19	8.92679e-18
ENSG00000149260	513.453	-4.77234	0.538509	-8.86215	7.84851e-19	9.38493e-18
ENSG00000172497	1477.7	-12.3544	1.39408	-8.86206	7.8547e-19	9.38534e-18
ENSG00000124212	170.328	-7.20622	0.813264	-8.86086	7.93977e-19	9.47995e-18
ENSG00000151623	445.404	-5.24145	0.591596	-8.85986	8.01171e-19	9.55873e-18
ENSG00000070814	863.622	2.49696	0.281884	8.85812	8.13785e-19	9.70203e-18
ENSG00000139160	227.569	-3.20219	0.361564	-8.8565	8.25656e-19	9.83626e-18
ENSG00000100614	3413.07	-1.75606	0.198329	-8.85428	8.42241e-19	1.00264e-17
ENSG00000137462	631.984	-6.17875	0.697961	-8.85257	8.55289e-19	1.01742e-17
ENSG00000143110	147.648	-4.84571	0.547424	-8.85185	8.60829e-19	1.02325e-17
ENSG00000244474	1505.87	-12.3579	1.39737	-8.84369	9.2605e-19	1.09997e-17
ENSG00000112118	2032.98	3.16767	0.358199	8.84332	9.29181e-19	1.10287e-17
ENSG00000112182	378.055	-6.43161	0.727432	-8.84153	9.44183e-19	1.11985e-17
ENSG00000023330	4968.4	-3.83037	0.433339	-8.83921	9.63968e-19	1.14247e-17
ENSG00000168758	844.422	2.08228	0.2356	8.83817	9.73001e-19	1.15233e-17
ENSG00000124067	1277.14	1.84063	0.208294	8.83666	9.86201e-19	1.1671e-17
ENSG00000121361	488.536	-9.7341	1.10176	-8.83506	1.00044e-18	1.18308e-17
ENSG00000114450	511.469	-5.44566	0.61641	-8.83447	1.00571e-18	1.18756e-17
ENSG00000101337	1774.03	1.5238	0.172483	8.8345	1.0055e-18	1.18756e-17
ENSG00000187961	109.155	3.77571	0.427393	8.83426	1.00759e-18	1.18891e-17
ENSG00000140280	217.627	-5.93811	0.672362	-8.83172	1.03082e-18	1.21543e-17
ENSG00000141447	907.518	-9.70648	1.09999	-8.82419	1.10258e-18	1.29909e-17
ENSG00000181396	524.321	1.90719	0.21615	8.82345	1.10988e-18	1.30673e-17
ENSG00000110048	3373.05	-2.28858	0.259437	-8.82133	1.13104e-18	1.33067e-17
ENSG00000165802	737.812	2.80118	0.317573	8.82058	1.13864e-18	1.33863e-17
ENSG00000164742	925.903	-3.39677	0.385185	-8.81855	1.15949e-18	1.36215e-17
ENSG00000129480	640.879	1.58667	0.179933	8.81811	1.16406e-18	1.36651e-17
ENSG00000133884	494.79	1.64213	0.186357	8.81174	1.23217e-18	1.44542e-17
ENSG00000185532	335.095	-6.81748	0.773692	-8.81162	1.23353e-18	1.44595e-17
ENSG00000090376	688.898	-9.39034	1.06653	-8.80459	1.31328e-18	1.53831e-17
ENSG00000169905	9156.81	-1.89455	0.2152	-8.8037	1.3238e-18	1.54951e-17
ENSG00000100105	516.644	1.77248	0.201411	8.80033	1.36415e-18	1.59558e-17
ENSG00000148218	2239.8	-2.82591	0.32119	-8.79825	1.38972e-18	1.6243e-17
ENSG00000131669	498.953	1.70087	0.193431	8.79312	1.45459e-18	1.69889e-17
ENSG00000145743	770.502	-1.92886	0.219435	-8.79012	1.49401e-18	1.74367e-17
ENSG00000130204	1001.25	2.5894	0.294626	8.78876	1.51222e-18	1.76363e-17
ENSG00000100949	313.707	2.30079	0.261891	8.78528	1.55976e-18	1.81776e-17
ENSG00000113369	5765.81	-5.04669	0.574462	-8.78507	1.56264e-18	1.8198e-17
ENSG00000091490	684.979	-4.66841	0.531601	-8.78179	1.60889e-18	1.8723e-17
ENSG00000136717	198.125	-3.51481	0.400316	-8.78009	1.63341e-18	1.89946e-17
ENSG00000204371	811.745	3.02122	0.344105	8.77995	1.63554e-18	1.90056e-17
ENSG00000175931	635.839	1.70419	0.19414	8.77816	1.66168e-18	1.92954e-17
ENSG00000105643	368.592	-2.13938	0.243852	-8.77327	1.73549e-18	2.01379e-17
ENSG00000164061	114.016	2.86541	0.326644	8.77229	1.75068e-18	2.02995e-17
ENSG00000188404	136.603	-6.24943	0.712547	-8.77056	1.77781e-18	2.05993e-17
ENSG00000099814	625.023	1.78067	0.203058	8.76924	1.79869e-18	2.08262e-17
ENSG00000152583	1268.4	-9.64409	1.10041	-8.76407	1.88327e-18	2.17898e-17
ENSG00000101782	2792.52	-1.48654	0.169638	-8.76302	1.90088e-18	2.19778e-17
ENSG00000159176	839.508	-2.0801	0.237475	-8.75923	1.96582e-18	2.27122e-17
ENSG00000130449	668.731	-2.49299	0.284686	-8.75699	2.00532e-18	2.3152e-17
ENSG00000244734	1962.03	-12.4837	1.42618	-8.75321	2.07366e-18	2.39237e-17
ENSG00000148143	252.399	-8.18166	0.935363	-8.74704	2.19015e-18	2.52495e-17
ENSG00000101367	2521.94	1.68177	0.192283	8.74634	2.20377e-18	2.53884e-17
ENSG00000065809	4054.55	-3.18387	0.364048	-8.74576	2.21514e-18	2.55011e-17
ENSG00000140876	369.852	-2.14174	0.244907	-8.7451	2.22815e-18	2.56325e-17
ENSG00000100065	762.898	2.7279	0.312128	8.73967	2.33787e-18	2.68754e-17
ENSG00000154654	490.524	-8.52378	0.975331	-8.73937	2.34412e-18	2.6928e-17
ENSG00000088926	4906.46	-3.3763	0.386353	-8.73891	2.35363e-18	2.70179e-17
ENSG00000102805	800.491	-2.04533	0.234117	-8.73636	2.40743e-18	2.76158e-17
ENSG00000124333	1150.52	-1.89468	0.216906	-8.73506	2.43525e-18	2.79151e-17
ENSG00000134222	157.505	4.22343	0.483618	8.73298	2.48038e-18	2.84122e-17
ENSG00000178467	112.512	-5.34354	0.612043	-8.73067	2.53166e-18	2.89789e-17
ENSG00000083123	1482.7	-3.16969	0.36327	-8.72542	2.65186e-18	3.03332e-17
ENSG00000110077	1687.62	-12.3732	1.41815	-8.72489	2.66446e-18	3.04556e-17
ENSG00000073849	14549.2	-2.16135	0.24786	-8.72006	2.7806e-18	3.17605e-17
ENSG00000164188	353.174	-7.4815	0.858173	-8.71794	2.83298e-18	3.23358e-17
ENSG00000184575	5294.97	1.69175	0.194159	8.71321	2.95384e-18	3.36913e-17
ENSG00000170989	394.716	-9.4842	1.08851	-8.71299	2.95973e-18	3.37346e-17
ENSG00000128849	3330.29	-2.43181	0.279182	-8.71047	3.02621e-18	3.44679e-17
ENSG00000168159	961.583	1.53967	0.176817	8.70772	3.10046e-18	3.52886e-17
ENSG00000160190	108.154	-4.14584	0.476156	-8.70689	3.12327e-18	3.5523e-17
ENSG00000078018	289.95	-8.35697	0.959939	-8.70573	3.15538e-18	3.58629e-17
ENSG00000163083	292.083	-3.6974	0.424818	-8.70349	3.21819e-18	3.65509e-17
ENSG00000133740	414.305	2.71587	0.312095	8.70209	3.25838e-18	3.69813e-17
ENSG00000143228	338.953	4.83535	0.555766	8.70034	3.3089e-18	3.75281e-17
ENSG00000069974	1206.27	-3.815	0.438519	-8.69974	3.32659e-18	3.77022e-17
ENSG00000137288	484.644	1.88601	0.216819	8.69856	3.36131e-18	3.80688e-17
ENSG00000138061	226.371	-8.04898	0.925633	-8.69566	3.44834e-18	3.90269e-17
ENSG00000196866	1460.63	6.13801	0.706332	8.68997	3.62539e-18	4.10019e-17
ENSG00000171408	248.444	-8.16594	0.939791	-8.6891	3.65313e-18	4.12866e-17
ENSG00000105856	2301.95	-1.53171	0.176293	-8.68843	3.67477e-18	4.15019e-17
ENSG00000147576	637.82	-4.78999	0.551451	-8.68617	3.74874e-18	4.23076e-17
ENSG00000174996	180.091	2.52867	0.291212	8.68325	3.84634e-18	4.33786e-17
ENSG00000163879	203.641	-4.36097	0.502258	-8.68272	3.86417e-18	4.35491e-17
ENSG00000132465	1962.58	-12.4455	1.43362	-8.68118	3.9167e-18	4.41102e-17
ENSG00000173269	261.865	-6.17462	0.711336	-8.68031	3.94675e-18	4.44175e-17
ENSG00000177181	68.3736	4.45176	0.512886	8.67982	3.9641e-18	4.45815e-17
ENSG00000185666	78.9922	5.46205	0.629313	8.67939	3.97898e-18	4.47176e-17
ENSG00000187837	5552.26	4.29974	0.4955	8.67759	4.04235e-18	4.53981e-17
ENSG00000160113	1403.38	1.86716	0.21521	8.676	4.09919e-18	4.60042e-17
ENSG00000100938	1427.93	2.14442	0.247208	8.67453	4.15258e-18	4.65709e-17
ENSG00000008952	6151.47	-1.40418	0.161979	-8.66886	4.36482e-18	4.8917e-17
ENSG00000139946	194.722	-4.27909	0.493708	-8.66724	4.42722e-18	4.95818e-17
ENSG00000111816	1531.44	-2.42176	0.279427	-8.66689	4.44101e-18	4.97015e-17
ENSG00000101695	805.758	-3.67369	0.423921	-8.66596	4.47723e-18	5.00721e-17
ENSG00000155858	310.436	2.01345	0.232343	8.66585	4.48166e-18	5.00867e-17
ENSG00000133800	1106.04	-5.63922	0.650851	-8.66438	4.53976e-18	5.07008e-17
ENSG00000198734	16341	-2.97602	0.343486	-8.66416	4.54858e-18	5.07641e-17
ENSG00000125551	1364.68	-12.2034	1.40897	-8.66122	4.66761e-18	5.20563e-17
ENSG00000138604	1301.89	-1.49991	0.173212	-8.65942	4.74154e-18	5.28442e-17
ENSG00000100902	914.726	2.41053	0.278459	8.65668	4.85701e-18	5.40561e-17
ENSG00000063244	1204.8	1.46747	0.169519	8.65669	4.85678e-18	5.40561e-17
ENSG00000162692	1960.88	-12.4306	1.43633	-8.65441	4.95451e-18	5.51031e-17
ENSG00000138759	2697.17	5.4351	0.62807	8.65365	4.98795e-18	5.54366e-17
ENSG00000101577	8890.8	-1.97418	0.228161	-8.65258	5.03491e-18	5.59198e-17
ENSG00000213347	284.659	2.60036	0.300618	8.65003	5.14871e-18	5.71442e-17
ENSG00000204385	72.3494	7.31488	0.845674	8.64977	5.16023e-18	5.72326e-17
ENSG00000134318	10305.9	1.56148	0.180587	8.64672	5.30029e-18	5.87455e-17
ENSG00000165376	395.311	-4.30051	0.498213	-8.63187	6.03577e-18	6.6851e-17
ENSG00000213949	9591.66	-2.38799	0.276697	-8.63035	6.11631e-18	6.76964e-17
ENSG00000161513	421.235	2.5656	0.297345	8.62836	6.22366e-18	6.88372e-17
ENSG00000204217	3174.8	-2.57288	0.298274	-8.62592	6.35793e-18	7.02739e-17
ENSG00000095261	924.358	-1.52433	0.176736	-8.6249	6.41469e-18	7.08525e-17
ENSG00000172345	304.626	-4.41397	0.511915	-8.62248	6.55167e-18	7.23159e-17
ENSG00000146192	249.473	-6.27911	0.72825	-8.62218	6.5691e-18	7.24584e-17
ENSG00000119946	131.656	4.89273	0.567482	8.62184	6.58877e-18	7.26255e-17
ENSG00000130635	437.979	-8.03156	0.931853	-8.61891	6.75935e-18	7.44548e-17
ENSG00000271503	85.7197	-4.95492	0.574926	-8.61837	6.79132e-18	7.47557e-17
ENSG00000077235	2108.39	1.24712	0.144807	8.61223	7.16528e-18	7.88181e-17
ENSG00000089775	697.936	-1.48266	0.172213	-8.60944	7.34183e-18	8.07049e-17
ENSG00000171522	181.199	-6.59812	0.766473	-8.60841	7.40784e-18	8.13748e-17
ENSG00000160877	760.993	2.47857	0.288013	8.60574	7.58241e-18	8.32356e-17
ENSG00000155980	79.7391	7.4032	0.860622	8.60215	7.82374e-18	8.58261e-17
ENSG00000003147	247.245	-7.28008	0.846377	-8.60146	7.87061e-18	8.62815e-17
ENSG00000101158	1786.41	1.57641	0.183334	8.59861	8.06883e-18	8.83941e-17
ENSG00000198835	55.9515	4.64375	0.540088	8.59814	8.10205e-18	8.86975e-17
ENSG00000127241	3675.88	-4.04211	0.47037	-8.59347	8.43788e-18	9.23112e-17
ENSG00000071967	1022.85	-6.69655	0.779288	-8.59317	8.46006e-18	9.2428e-17
ENSG00000198961	4888	-1.78975	0.208276	-8.59318	8.45983e-18	9.2428e-17
ENSG00000105327	146.978	3.94354	0.458936	8.5928	8.48783e-18	9.26685e-17
ENSG00000169085	160.59	-6.44387	0.750009	-8.59173	8.56729e-18	9.34724e-17
ENSG00000115290	1200.15	-3.44046	0.400583	-8.58864	8.80082e-18	9.59552e-17
ENSG00000173207	527.456	1.6987	0.197791	8.58836	8.82212e-18	9.61223e-17
ENSG00000124228	1378.85	1.53144	0.178403	8.58413	9.15236e-18	9.96529e-17
ENSG00000188001	643.866	-8.48667	0.988727	-8.58343	9.20834e-18	1.00195e-16
ENSG00000154839	159.755	5.00419	0.583161	8.58114	9.39342e-18	1.02139e-16
ENSG00000111674	210.556	3.63453	0.423667	8.57875	9.5908e-18	1.04215e-16
ENSG00000041353	139.16	-6.91807	0.806461	-8.57831	9.62748e-18	1.04543e-16
ENSG00000108262	328.792	2.36416	0.275701	8.57506	9.90328e-18	1.07465e-16
ENSG00000170099	5068.97	-1.73328	0.202185	-8.57273	1.01063e-17	1.09594e-16
ENSG00000186187	574.973	2.94542	0.343781	8.56773	1.05544e-17	1.14376e-16
ENSG00000101057	496.669	6.51103	0.760048	8.56661	1.0658e-17	1.15421e-16
ENSG00000197296	565.766	1.77773	0.207599	8.56327	1.09712e-17	1.18733e-16
ENSG00000090487	1290.18	-1.50869	0.176225	-8.56118	1.11719e-17	1.20823e-16
ENSG00000124702	1048.04	1.38731	0.162092	8.55882	1.14029e-17	1.23239e-16
ENSG00000186184	1481.27	1.64307	0.192012	8.55712	1.15725e-17	1.24988e-16
ENSG00000025708	355.681	-2.63261	0.307735	-8.55479	1.1808e-17	1.27445e-16
ENSG00000157103	1525.13	-12.22	1.4285	-8.55444	1.18445e-17	1.27753e-16
ENSG00000160867	1517.82	2.84212	0.332268	8.55372	1.19189e-17	1.28469e-16
ENSG00000065833	297.397	-7.22186	0.844645	-8.55017	1.22903e-17	1.32385e-16
ENSG00000160256	215.15	2.13344	0.249537	8.54959	1.23529e-17	1.3297e-16
ENSG00000164190	4554.24	-1.44813	0.169418	-8.54769	1.25579e-17	1.35086e-16
ENSG00000099860	1262.31	-4.05206	0.474144	-8.54605	1.27368e-17	1.36918e-16
ENSG00000116704	4609.62	-1.93361	0.226334	-8.54317	1.30591e-17	1.4029e-16
ENSG00000165168	1462.29	-12.1872	1.42669	-8.54231	1.31568e-17	1.41245e-16
ENSG00000131748	502.855	1.54842	0.181283	8.54143	1.3257e-17	1.42226e-16
ENSG00000107282	404.215	-9.48274	1.11025	-8.54111	1.32936e-17	1.42523e-16
ENSG00000161179	147.807	3.26906	0.382753	8.5409	1.33175e-17	1.42684e-16
ENSG00000113739	2149.09	5.71575	0.669449	8.53799	1.36577e-17	1.46231e-16
ENSG00000093072	419.712	-9.52255	1.11623	-8.53099	1.45102e-17	1.55255e-16
ENSG00000132635	471.985	2.11505	0.248049	8.52674	1.50534e-17	1.6096e-16
ENSG00000177508	376.364	5.55401	0.651755	8.52162	1.57338e-17	1.68124e-16
ENSG00000174939	89.2708	8.08287	0.948678	8.52014	1.59358e-17	1.70169e-16
ENSG00000197785	424.257	2.33584	0.274359	8.51381	1.68316e-17	1.79561e-16
ENSG00000100162	51.9213	5.12904	0.602441	8.51376	1.68377e-17	1.79561e-16
ENSG00000102996	1120.39	2.19402	0.257851	8.50886	1.75658e-17	1.87202e-16
ENSG00000206077	138.201	-4.12674	0.485102	-8.50694	1.78577e-17	1.90187e-16
ENSG00000143416	1558.7	-3.41151	0.401137	-8.5046	1.82217e-17	1.93935e-16
ENSG00000141524	772.528	3.09796	0.364304	8.50376	1.83555e-17	1.95229e-16
ENSG00000277075	2158.01	6.0992	0.717311	8.50286	1.84971e-17	1.96605e-16
ENSG00000185432	9754.65	-1.98543	0.233559	-8.50079	1.88307e-17	2.00019e-16
ENSG00000176946	721.593	1.86004	0.218847	8.49924	1.90834e-17	2.02569e-16
ENSG00000174600	218.6	-6.06988	0.714346	-8.49711	1.94374e-17	2.06191e-16
ENSG00000132382	1165.82	2.12786	0.250546	8.4929	2.01548e-17	2.13659e-16
ENSG00000072210	7548.45	-1.66144	0.195691	-8.4901	2.06461e-17	2.18724e-16
ENSG00000167522	2991.17	1.93782	0.228473	8.48158	2.22157e-17	2.35196e-16
ENSG00000186212	264.431	-3.66173	0.431846	-8.47925	2.26648e-17	2.39793e-16
ENSG00000136295	809.347	2.61673	0.308722	8.47598	2.33105e-17	2.46463e-16
ENSG00000128052	1265.58	-12.06	1.423	-8.475	2.35089e-17	2.48397e-16
ENSG00000104907	482.235	2.1233	0.250548	8.47463	2.35829e-17	2.49015e-16
ENSG00000197409	1229.1	5.5116	0.650386	8.47435	2.36399e-17	2.49453e-16
ENSG00000117758	1002.65	-1.70229	0.201004	-8.46892	2.47684e-17	2.6119e-16
ENSG00000102109	87.5966	8.07467	0.953505	8.46841	2.48768e-17	2.6216e-16
ENSG00000143162	2936.7	-2.97464	0.351285	-8.46789	2.49887e-17	2.63167e-16
ENSG00000204301	282.276	-3.79684	0.448455	-8.46648	2.52917e-17	2.66184e-16
ENSG00000074657	238.834	-8.09699	0.956655	-8.46385	2.58683e-17	2.72074e-16
ENSG00000132640	1191.64	1.70594	0.201639	8.46039	2.66492e-17	2.80104e-16
ENSG00000128609	1699.82	-1.54789	0.183006	-8.4581	2.71759e-17	2.85453e-16
ENSG00000118046	883.455	1.58991	0.188037	8.45527	2.78434e-17	2.92274e-16
ENSG00000130222	435.377	-9.53721	1.12804	-8.45466	2.79903e-17	2.93625e-16
ENSG00000119403	315.764	3.29634	0.389955	8.45313	2.83602e-17	2.97311e-16
ENSG00000141380	2888.74	-1.41567	0.167476	-8.453	2.83912e-17	2.97441e-16
ENSG00000072422	1010.28	2.29441	0.27148	8.45146	2.87682e-17	3.01194e-16
ENSG00000185339	107.989	-4.60428	0.544929	-8.44931	2.93021e-17	3.06584e-16
ENSG00000145626	1109.32	-11.9603	1.41597	-8.44671	2.99624e-17	3.13289e-16
ENSG00000080561	161.798	-7.61471	0.901731	-8.44455	3.05217e-17	3.1893e-16
ENSG00000152601	5294.42	-1.55957	0.184692	-8.44413	3.06323e-17	3.19877e-16
ENSG00000095794	664.516	-1.56383	0.185264	-8.4411	3.14366e-17	3.28063e-16
ENSG00000147003	308.593	-6.3868	0.757003	-8.43696	3.25698e-17	3.39669e-16
ENSG00000154783	147.736	-6.3399	0.751575	-8.43549	3.29829e-17	3.43753e-16
ENSG00000143621	2639.7	1.64636	0.195185	8.43486	3.31598e-17	3.45373e-16
ENSG00000103429	1443.73	1.96122	0.23254	8.43393	3.34259e-17	3.4792e-16
ENSG00000173156	176.991	-4.24561	0.50342	-8.43354	3.3536e-17	3.48839e-16
ENSG00000204387	1404.28	2.46649	0.292484	8.4329	3.37216e-17	3.50543e-16
ENSG00000124562	627.696	2.09387	0.248366	8.43056	3.44005e-17	3.57369e-16
ENSG00000189056	25281	3.51912	0.417582	8.42737	3.53529e-17	3.67027e-16
ENSG00000249242	262.44	-6.03327	0.715954	-8.42691	3.54924e-17	3.68237e-16
ENSG00000123146	344.109	-2.49436	0.296011	-8.42659	3.55878e-17	3.68989e-16
ENSG00000205212	130.968	9.28589	1.10216	8.42515	3.60293e-17	3.73325e-16
ENSG00000104723	168.233	-4.59732	0.545832	-8.4226	3.68224e-17	3.81297e-16
ENSG00000187066	75.0326	3.31063	0.393077	8.42234	3.69044e-17	3.819e-16
ENSG00000151892	1153.24	-11.9725	1.42185	-8.42041	3.75178e-17	3.87998e-16
ENSG00000105609	188.12	-7.80045	0.926509	-8.41917	3.79145e-17	3.91848e-16
ENSG00000140479	6807.64	-1.69061	0.200931	-8.41391	3.96578e-17	4.09602e-16
ENSG00000180573	3042.76	2.67078	0.317597	8.40933	4.12349e-17	4.25618e-16
ENSG00000168675	1118.85	-2.81649	0.334936	-8.40905	4.1333e-17	4.26356e-16
ENSG00000066455	1936.08	-1.3761	0.163712	-8.40561	4.25638e-17	4.3877e-16
ENSG00000180596	3027.26	3.15873	0.375981	8.40129	4.41596e-17	4.54929e-16
ENSG00000276043	638.765	5.46155	0.650331	8.39812	4.53698e-17	4.67097e-16
ENSG00000112357	116.1	-4.48612	0.534239	-8.39721	4.572e-17	4.70401e-16
ENSG00000218891	88.5208	3.52101	0.419477	8.39381	4.70624e-17	4.83903e-16
ENSG00000141568	2275.36	2.74493	0.32711	8.39145	4.80174e-17	4.93407e-16
ENSG00000050327	134.885	-2.97592	0.354717	-8.38957	4.87914e-17	5.01039e-16
ENSG00000103528	217.187	-7.97205	0.95103	-8.38254	5.17974e-17	5.31569e-16
ENSG00000163565	1250.26	-12.0043	1.43208	-8.38246	5.18322e-17	5.31586e-16
ENSG00000006704	301.432	3.44366	0.410827	8.38227	5.19146e-17	5.32091e-16
ENSG00000110243	4117.6	-3.83819	0.457901	-8.38212	5.19823e-17	5.32446e-16
ENSG00000198001	592.95	-2.26232	0.269945	-8.38065	5.26361e-17	5.38799e-16
ENSG00000100804	3039.65	2.79228	0.333219	8.37971	5.30564e-17	5.42756e-16
ENSG00000196511	122.298	-4.66772	0.557078	-8.37894	5.34048e-17	5.45972e-16
ENSG00000154059	813.101	-2.0785	0.248087	-8.3781	5.37867e-17	5.49178e-16
ENSG00000166510	806.92	-2.33323	0.27849	-8.37815	5.37674e-17	5.49178e-16
ENSG00000048707	4290.25	-1.85368	0.221276	-8.37723	5.41881e-17	5.52925e-16
ENSG00000146670	198.524	5.63238	0.672384	8.37674	5.44162e-17	5.549e-16
ENSG00000106070	1706.09	-1.67942	0.200554	-8.37392	5.57338e-17	5.67976e-16
ENSG00000155962	255.945	-5.34295	0.638194	-8.37199	5.66536e-17	5.76983e-16
ENSG00000120899	390.731	-2.42965	0.290632	-8.35988	6.27847e-17	6.3902e-16
ENSG00000165591	299.756	-2.93917	0.351591	-8.35963	6.29171e-17	6.39962e-16
ENSG00000170779	311.026	4.1523	0.496719	8.35946	6.30035e-17	6.40436e-16
ENSG00000213512	1015.02	-11.8578	1.41874	-8.35796	6.38101e-17	6.48225e-16
ENSG00000198003	69.9474	3.58186	0.428581	8.35749	6.40681e-17	6.50435e-16
ENSG00000185728	3020.64	-1.20524	0.144228	-8.35646	6.46309e-17	6.5532e-16
ENSG00000142166	3732.46	-2.61921	0.313433	-8.3565	6.46053e-17	6.5532e-16
ENSG00000188559	5206.18	-2.12228	0.253986	-8.3559	6.49364e-17	6.58003e-16
ENSG00000108506	995.165	1.43134	0.171318	8.35487	6.55046e-17	6.63343e-16
ENSG00000187555	6390.06	1.40675	0.168379	8.35468	6.56087e-17	6.63618e-16
ENSG00000198276	668.924	2.23475	0.267485	8.35467	6.56144e-17	6.63618e-16
ENSG00000127507	154.241	-6.37993	0.763785	-8.35305	6.65232e-17	6.72386e-16
ENSG00000156876	254.309	1.97881	0.236985	8.34991	6.83168e-17	6.90081e-16
ENSG00000129625	2629.8	-1.8497	0.22158	-8.34777	6.95652e-17	7.0225e-16
ENSG00000160179	234.254	-7.21217	0.864078	-8.34667	7.02159e-17	7.08374e-16
ENSG00000148200	801.528	3.98393	0.477376	8.34546	7.09383e-17	7.15213e-16
ENSG00000141543	1541.2	1.30361	0.156209	8.3453	7.10363e-17	7.15751e-16
ENSG00000138942	807.876	-1.48994	0.178562	-8.34409	7.17661e-17	7.22652e-16
ENSG00000146085	4677.31	-3.48882	0.418298	-8.34051	7.3972e-17	7.44398e-16
ENSG00000131148	461.838	1.96625	0.235785	8.33916	7.48195e-17	7.52456e-16
ENSG00000184374	971.157	-11.8196	1.41745	-8.33866	7.51375e-17	7.55182e-16
ENSG00000196834	129.451	9.25885	1.11048	8.33769	7.5758e-17	7.60942e-16
ENSG00000102886	57.8184	4.21236	0.505251	8.33715	7.61019e-17	7.63918e-16
ENSG00000144468	506.58	-1.59663	0.191609	-8.33279	7.89621e-17	7.9182e-16
ENSG00000228278	16652.3	-3.29974	0.395996	-8.33276	7.898e-17	7.9182e-16
ENSG00000136250	371.521	-9.34322	1.12178	-8.32893	8.15754e-17	8.17331e-16
ENSG00000135828	155.695	-5.77069	0.693104	-8.32587	8.3714e-17	8.37714e-16
ENSG00000204252	192.928	-7.33054	0.88045	-8.32589	8.36946e-17	8.37714e-16
ENSG00000103479	4002.72	-1.47906	0.177745	-8.32121	8.70705e-17	8.70759e-16
ENSG00000277481	114.914	-3.86765	0.464921	-8.31893	8.876e-17	8.87104e-16
ENSG00000175806	372.852	-3.48169	0.41854	-8.31866	8.89652e-17	8.88601e-16
ENSG00000213462	522.174	2.88465	0.346836	8.31702	9.02017e-17	9.00393e-16
ENSG00000198947	2709.65	-2.26433	0.272277	-8.31628	9.07688e-17	9.0549e-16
ENSG00000115457	1470.78	-5.59279	0.672548	-8.31582	9.11227e-17	9.08457e-16
ENSG00000166503	168.23	-5.57733	0.670857	-8.31374	9.27346e-17	9.23953e-16
ENSG00000163762	126.401	-6.78671	0.816368	-8.3133	9.30739e-17	9.2676e-16
ENSG00000168610	8521.33	-1.63111	0.196237	-8.31193	9.41568e-17	9.36962e-16
ENSG00000101187	460.817	4.11958	0.495669	8.31114	9.47831e-17	9.42611e-16
ENSG00000155229	894.587	1.51877	0.182754	8.31046	9.53325e-17	9.47488e-16
ENSG00000072682	647.765	1.8237	0.219678	8.3017	1.02629e-16	1.01938e-15
ENSG00000105402	860.142	-1.50517	0.181314	-8.30143	1.02864e-16	1.02108e-15
ENSG00000109511	1020.17	-11.8319	1.4255	-8.30018	1.0395e-16	1.03122e-15
ENSG00000142230	1723.84	2.23477	0.269259	8.2997	1.04376e-16	1.03481e-15
ENSG00000125810	1861.59	-12.1977	1.47041	-8.29545	1.08177e-16	1.07183e-15
ENSG00000214022	1137.93	1.93457	0.233253	8.29389	1.09603e-16	1.08529e-15
ENSG00000139218	5671.37	-1.85192	0.223296	-8.29359	1.09883e-16	1.0874e-15
ENSG00000140043	407.358	-2.35155	0.283563	-8.29286	1.10557e-16	1.09339e-15
ENSG00000115484	3586.26	1.63967	0.197729	8.29248	1.10907e-16	1.09618e-15
ENSG00000155307	318.488	-8.40878	1.01407	-8.29209	1.11277e-16	1.09916e-15
ENSG00000153107	2083.67	1.57328	0.189903	8.28468	1.18432e-16	1.16911e-15
ENSG00000168389	1708.57	-12.1412	1.46553	-8.28452	1.18588e-16	1.16994e-15
ENSG00000167711	9405.42	-1.18994	0.143655	-8.28331	1.19802e-16	1.18119e-15
ENSG00000187951	249.449	2.81491	0.339964	8.28004	1.23135e-16	1.2133e-15
ENSG00000136098	758.942	2.96206	0.357913	8.27594	1.27448e-16	1.25503e-15
ENSG00000147027	929.218	-11.7585	1.42107	-8.27443	1.29071e-16	1.27024e-15
ENSG00000157601	824.528	-3.31165	0.400439	-8.27004	1.33917e-16	1.31712e-15
ENSG00000173898	1009.24	-3.16296	0.382482	-8.26956	1.34451e-16	1.32157e-15
ENSG00000007376	140.907	2.77819	0.336083	8.26639	1.38078e-16	1.35638e-15
ENSG00000180336	94.0452	5.05065	0.611048	8.26555	1.39057e-16	1.36517e-15
ENSG00000135905	915.202	-11.7436	1.42098	-8.26443	1.40362e-16	1.37714e-15
ENSG00000169946	139.442	-6.54673	0.792175	-8.26425	1.40575e-16	1.37839e-15
ENSG00000182983	166.283	-7.62991	0.923309	-8.26365	1.41281e-16	1.38447e-15
ENSG00000178163	201.413	-7.37086	0.892002	-8.26328	1.41726e-16	1.38798e-15
ENSG00000162512	436.453	-2.8972	0.350647	-8.26244	1.42728e-16	1.39694e-15
ENSG00000163531	342.933	-7.40206	0.89602	-8.26105	1.44399e-16	1.41244e-15
ENSG00000176170	1421.03	6.1513	0.74472	8.25989	1.45812e-16	1.42539e-15
ENSG00000196914	14401.8	-2.23907	0.271122	-8.25854	1.47464e-16	1.44066e-15
ENSG00000133313	2951.8	-1.46858	0.177829	-8.25841	1.47631e-16	1.44142e-15
ENSG00000104043	613.313	-3.89548	0.471798	-8.25669	1.49773e-16	1.46144e-15
ENSG00000164045	269.946	4.35764	0.528101	8.25152	1.56394e-16	1.52512e-15
ENSG00000136931	366.424	11.7817	1.42788	8.25113	1.56899e-16	1.52912e-15
ENSG00000205364	531.816	-9.02853	1.09436	-8.25003	1.58357e-16	1.5424e-15
ENSG00000146049	103.25	6.45646	0.782853	8.24735	1.61952e-16	1.57646e-15
ENSG00000095739	660.027	1.7415	0.211173	8.24679	1.62709e-16	1.58287e-15
ENSG00000139329	1687.27	-12.11	1.46906	-8.24337	1.67432e-16	1.62783e-15
ENSG00000092607	503.163	-5.01346	0.608305	-8.24167	1.69817e-16	1.64902e-15
ENSG00000118507	772.896	-2.41413	0.292916	-8.24173	1.69743e-16	1.64902e-15
ENSG00000139514	1787.32	4.31858	0.524314	8.23663	1.7713e-16	1.71899e-15
ENSG00000198113	307.214	3.84232	0.466762	8.23186	1.84322e-16	1.78771e-15
ENSG00000131174	1021.69	-1.81537	0.220695	-8.22572	1.9402e-16	1.88063e-15
ENSG00000115317	420.346	1.78648	0.21727	8.22241	1.99457e-16	1.93217e-15
ENSG00000239672	694.065	2.39125	0.290893	8.22038	2.02866e-16	1.96401e-15
ENSG00000204262	1081.3	-4.33669	0.527583	-8.21993	2.03626e-16	1.97019e-15
ENSG00000172349	213.267	-5.66566	0.6893	-8.21945	2.04446e-16	1.97693e-15
ENSG00000177602	92.097	4.75993	0.579244	8.21748	2.0782e-16	2.00834e-15
ENSG00000075218	118.09	5.16227	0.628243	8.217	2.08665e-16	2.0153e-15
ENSG00000143126	233.93	3.21844	0.391688	8.21686	2.08908e-16	2.01644e-15
ENSG00000171608	341.675	1.85063	0.225408	8.21011	2.20985e-16	2.13172e-15
ENSG00000183979	71.0225	4.67506	0.56951	8.20891	2.23196e-16	2.15176e-15
ENSG00000177030	278.096	1.80821	0.220295	8.20815	2.24618e-16	2.16417e-15
ENSG00000133687	414.628	-2.99261	0.364648	-8.20684	2.27089e-16	2.18667e-15
ENSG00000113163	1244.65	-1.70221	0.207457	-8.20516	2.30289e-16	2.21615e-15
ENSG00000137959	445.798	-9.5123	1.15946	-8.20409	2.32338e-16	2.23453e-15
ENSG00000069122	1207.25	-11.8857	1.44918	-8.20167	2.37077e-16	2.27875e-15
ENSG00000132153	1378.82	1.41364	0.172478	8.19606	2.48395e-16	2.3861e-15
ENSG00000178537	1331.3	-2.44496	0.298328	-8.19553	2.49496e-16	2.39525e-15
ENSG00000102226	718.06	1.74342	0.212747	8.19482	2.5096e-16	2.40787e-15
ENSG00000152495	175.633	-5.50838	0.672317	-8.19313	2.5452e-16	2.44057e-15
ENSG00000143458	284.865	-9.03546	1.10307	-8.19117	2.58694e-16	2.47911e-15
ENSG00000120254	1130	3.00859	0.367445	8.18787	2.6588e-16	2.54646e-15
ENSG00000071655	492.718	1.70879	0.208748	8.18591	2.70254e-16	2.58681e-15
ENSG00000187479	139.768	-5.78794	0.707094	-8.18554	2.71085e-16	2.59322e-15
ENSG00000074211	56.2165	6.62831	0.809772	8.1854	2.71406e-16	2.59474e-15
ENSG00000183023	926.536	-11.709	1.43129	-8.18073	2.82138e-16	2.69575e-15
ENSG00000170088	1292.38	-1.28048	0.156526	-8.18063	2.82371e-16	2.69637e-15
ENSG00000178038	179.326	-7.71849	0.943686	-8.17909	2.85991e-16	2.72931e-15
ENSG00000140992	1380.34	1.61824	0.197861	8.17863	2.87089e-16	2.73816e-15
ENSG00000108439	1748.58	-1.41335	0.172885	-8.17511	2.95601e-16	2.81768e-15
ENSG00000088970	930.566	2.05171	0.251104	8.17078	3.06396e-16	2.91884e-15
ENSG00000075884	309.869	-9.11711	1.11588	-8.17032	3.07569e-16	2.92828e-15
ENSG00000114790	2217.6	-3.83007	0.468857	-8.16895	3.11092e-16	2.96007e-15
ENSG00000178772	1786.68	-2.34509	0.287157	-8.16657	3.17287e-16	3.01723e-15
ENSG00000105088	219.073	-6.5833	0.806391	-8.1639	3.2437e-16	3.08276e-15
ENSG00000119900	1263.84	-3.86413	0.473442	-8.16179	3.30084e-16	3.13521e-15
ENSG00000258429	100.138	3.07769	0.377265	8.15791	3.40881e-16	3.23585e-15
ENSG00000171557	384646	-3.29636	0.404104	-8.15721	3.42863e-16	3.25274e-15
ENSG00000163848	2480.5	-1.30113	0.159511	-8.15698	3.43498e-16	3.25685e-15
ENSG00000185875	705.952	-2.96242	0.363347	-8.15315	3.54562e-16	3.35977e-15
ENSG00000136856	434.061	2.15623	0.264472	8.15296	3.55133e-16	3.3632e-15
ENSG00000143199	302.135	-6.00905	0.737317	-8.14988	3.64282e-16	3.4478e-15
ENSG00000198910	98.4607	6.65142	0.816177	8.14948	3.65496e-16	3.45523e-15
ENSG00000179526	258.603	1.83403	0.225048	8.14949	3.65466e-16	3.45523e-15
ENSG00000071054	8555.04	2.36431	0.290202	8.14712	3.727e-16	3.51919e-15
ENSG00000137868	68.7497	6.92029	0.849415	8.14713	3.7266e-16	3.51919e-15
ENSG00000132359	385.632	3.21996	0.395355	8.14449	3.80898e-16	3.59449e-15
ENSG00000068489	360.124	4.99585	0.613507	8.14311	3.85247e-16	3.6334e-15
ENSG00000158445	284.462	-8.28295	1.01722	-8.1427	3.86574e-16	3.64377e-15
ENSG00000073111	891.745	4.19737	0.515545	8.14162	3.90032e-16	3.67422e-15
ENSG00000151062	262.191	4.08381	0.501679	8.14028	3.94361e-16	3.71281e-15
ENSG00000171747	597.55	-7.84989	0.964376	-8.13986	3.9573e-16	3.72352e-15
ENSG00000138801	1290.1	2.76561	0.339789	8.13919	3.97919e-16	3.74193e-15
ENSG00000151702	311.327	-9.1244	1.12134	-8.13704	4.05075e-16	3.80521e-15
ENSG00000103160	602.433	2.26339	0.27816	8.13702	4.05122e-16	3.80521e-15
ENSG00000173369	1174.17	-11.8329	1.45428	-8.13663	4.0643e-16	3.81526e-15
ENSG00000213694	789.649	-9.02333	1.10918	-8.1351	4.11582e-16	3.86138e-15
ENSG00000112936	14445.4	-6.6351	0.815672	-8.13452	4.13573e-16	3.87779e-15
ENSG00000165895	1115.48	-3.025	0.371942	-8.13297	4.18909e-16	3.92553e-15
ENSG00000170647	185.944	-2.95631	0.363601	-8.13064	4.27021e-16	3.99922e-15
ENSG00000162063	295.316	4.43797	0.545849	8.13039	4.27922e-16	4.00532e-15
ENSG00000243678	209.687	3.12053	0.38394	8.12763	4.37751e-16	4.09493e-15
ENSG00000166780	225.081	-2.28743	0.281474	-8.12663	4.41395e-16	4.12662e-15
ENSG00000164692	1984.99	-12.1316	1.49301	-8.12557	4.45271e-16	4.16044e-15
ENSG00000143252	1671.3	-1.86529	0.22957	-8.12514	4.46847e-16	4.17274e-15
ENSG00000064666	838.317	1.58872	0.195533	8.12504	4.47213e-16	4.17372e-15
ENSG00000183598	128.009	5.05966	0.622738	8.12486	4.47885e-16	4.17757e-15
ENSG00000179583	312.793	-2.46725	0.303796	-8.12139	4.60889e-16	4.29637e-15
ENSG00000143479	148.535	-2.8576	0.351948	-8.11939	4.68522e-16	4.36445e-15
ENSG00000196126	1405.25	-11.9309	1.46944	-8.11934	4.68735e-16	4.36445e-15
ENSG00000111752	420.325	1.6709	0.205858	8.11675	4.78822e-16	4.45579e-15
ENSG00000130208	23802.3	-4.14508	0.510837	-8.11428	4.88666e-16	4.54213e-15
ENSG00000187474	323.91	-9.1526	1.12796	-8.11429	4.88653e-16	4.54213e-15
ENSG00000070159	2778.65	-2.86643	0.353282	-8.11371	4.90986e-16	4.56106e-15
ENSG00000106638	737.708	1.55083	0.191214	8.11046	5.0428e-16	4.68185e-15
ENSG00000092020	845.674	1.66865	0.205754	8.1099	5.06609e-16	4.70076e-15
ENSG00000141905	710.694	-3.02402	0.37299	-8.10753	5.16595e-16	4.79066e-15
ENSG00000106105	4113.92	2.42247	0.298883	8.10508	5.27101e-16	4.88526e-15
ENSG00000166341	225.47	-6.64696	0.820437	-8.10174	5.418e-16	5.01859e-15
ENSG00000111249	1086.37	-11.7643	1.45264	-8.09855	5.56163e-16	5.14867e-15
ENSG00000168275	493.544	1.96215	0.242313	8.0976	5.60527e-16	5.18608e-15
ENSG00000157657	176.447	-5.38738	0.665548	-8.09464	5.74329e-16	5.31073e-15
ENSG00000176597	118.048	-6.67744	0.825028	-8.0936	5.79271e-16	5.35335e-15
ENSG00000160883	90.0323	-5.66403	0.700113	-8.09016	5.95882e-16	5.50369e-15
ENSG00000169418	121.785	-6.72739	0.83207	-8.08513	6.20987e-16	5.73227e-15
ENSG00000084774	921.262	1.36829	0.169263	8.08377	6.27959e-16	5.7933e-15
ENSG00000197016	238.83	-8.81945	1.09106	-8.08336	6.30063e-16	5.80937e-15
ENSG00000119559	223.328	1.8551	0.229508	8.08293	6.32268e-16	5.82636e-15
ENSG00000118705	8706.64	1.86631	0.230899	8.08278	6.33053e-16	5.83026e-15
ENSG00000223496	1392.36	1.67835	0.207668	8.08189	6.37687e-16	5.86957e-15
ENSG00000166927	1008.06	-11.7067	1.44937	-8.0771	6.63245e-16	6.10132e-15
ENSG00000083845	4611.48	2.11148	0.261437	8.07643	6.66882e-16	6.13127e-15
ENSG00000184985	155.384	-3.35695	0.415744	-8.07455	6.77269e-16	6.22321e-15
ENSG00000148290	412.432	-1.73715	0.215178	-8.07308	6.85439e-16	6.29468e-15
ENSG00000091127	901.889	1.3787	0.170809	8.07161	6.93794e-16	6.36777e-15
ENSG00000129680	325.435	-7.94075	0.983969	-8.07012	7.02297e-16	6.44213e-15
ENSG00000126003	441.243	2.83319	0.351101	8.06945	7.06175e-16	6.47401e-15
ENSG00000137841	186.92	-7.76737	0.962625	-8.06895	7.09057e-16	6.49672e-15
ENSG00000278828	2991.61	6.30905	0.782095	8.06686	7.21273e-16	6.60489e-15
ENSG00000103061	540.143	1.96789	0.243987	8.06557	7.28928e-16	6.67119e-15
ENSG00000054282	766.132	-1.77265	0.219801	-8.06479	7.33595e-16	6.71008e-15
ENSG00000095752	104.348	8.94799	1.10953	8.0647	7.3417e-16	6.71151e-15
ENSG00000151150	779.341	-11.5375	1.43085	-8.06336	7.42239e-16	6.78143e-15
ENSG00000133794	629.626	-2.99038	0.371028	-8.05971	7.64731e-16	6.98295e-15
ENSG00000013016	221.808	-3.23968	0.402145	-8.056	7.88337e-16	7.19442e-15
ENSG00000002822	561.365	2.08691	0.259053	8.05592	7.88824e-16	7.19477e-15
ENSG00000110031	203.545	-2.40357	0.29851	-8.05189	8.15282e-16	7.43188e-15
ENSG00000109062	1819.67	1.32769	0.164902	8.0514	8.18516e-16	7.45713e-15
ENSG00000181722	2417.83	-3.57917	0.444573	-8.05082	8.22443e-16	7.48866e-15
ENSG00000180957	2040.55	-1.58174	0.196595	-8.04564	8.57951e-16	7.80755e-15
ENSG00000077420	773.089	-11.5208	1.43261	-8.04184	8.84984e-16	8.049e-15
ENSG00000144837	289.677	-6.74311	0.8388	-8.039	9.05754e-16	8.23324e-15
ENSG00000155666	434.147	-2.97712	0.370357	-8.03851	9.0939e-16	8.26162e-15
ENSG00000183943	186.135	-4.96812	0.61815	-8.03707	9.20112e-16	8.35431e-15
ENSG00000150782	167.267	-3.76385	0.468348	-8.03645	9.24823e-16	8.39234e-15
ENSG00000122779	4722.49	2.66327	0.331475	8.03462	9.38697e-16	8.51343e-15
ENSG00000147649	5565.24	-1.22102	0.151972	-8.03454	9.39325e-16	8.51432e-15
ENSG00000082996	2188.31	-1.32573	0.165048	-8.03238	9.55998e-16	8.66057e-15
ENSG00000165929	501.185	-8.09381	1.00777	-8.03137	9.63887e-16	8.72711e-15
ENSG00000041982	984.516	-10.2951	1.2819	-8.03111	9.65956e-16	8.74093e-15
ENSG00000211456	1618.5	-1.23484	0.153772	-8.03034	9.72067e-16	8.79127e-15
ENSG00000135144	406.786	-8.68587	1.0819	-8.02835	9.87886e-16	8.92931e-15
ENSG00000183579	90.7011	3.50427	0.436611	8.02606	1.00655e-15	9.09292e-15
ENSG00000132563	56.3812	6.99049	0.87109	8.02499	1.01538e-15	9.16753e-15
ENSG00000110328	145.862	-5.85449	0.729704	-8.0231	1.03109e-15	9.30414e-15
ENSG00000163220	273.262	-8.95994	1.11694	-8.02184	1.0417e-15	9.39456e-15
ENSG00000073921	6281.13	-1.58081	0.197077	-8.02128	1.04648e-15	9.43238e-15
ENSG00000091583	93451.2	-2.42147	0.301889	-8.02106	1.04835e-15	9.44393e-15
ENSG00000105372	7244.02	2.36162	0.29446	8.02017	1.05598e-15	9.50734e-15
ENSG00000171488	247.993	-4.08712	0.509674	-8.01909	1.06532e-15	9.58606e-15
ENSG00000144642	883.209	-11.5926	1.4459	-8.0176	1.07829e-15	9.69738e-15
ENSG00000159363	277.063	2.41558	0.301306	8.01705	1.08311e-15	9.73526e-15
ENSG00000119917	377.758	-3.3655	0.419947	-8.01411	1.10935e-15	9.96554e-15
ENSG00000147536	104.66	3.01169	0.375996	8.00991	1.14788e-15	1.03059e-14
ENSG00000205629	296.477	1.72063	0.21482	8.00965	1.15033e-15	1.03221e-14
ENSG00000164109	556.283	4.55037	0.568141	8.00922	1.15434e-15	1.03523e-14
ENSG00000186732	101.575	-6.09537	0.761375	-8.00574	1.1875e-15	1.06438e-14
ENSG00000182010	133.304	4.01265	0.50126	8.00512	1.19354e-15	1.06919e-14
ENSG00000058600	2464.26	2.40598	0.300645	8.00274	1.21683e-15	1.08945e-14
ENSG00000187778	507.388	1.45741	0.182191	7.99937	1.25058e-15	1.11904e-14
ENSG00000163170	282.932	2.16486	0.270772	7.99513	1.29438e-15	1.15759e-14
ENSG00000138336	571.555	2.12143	0.265368	7.99429	1.3032e-15	1.16483e-14
ENSG00000135624	5152.01	1.9184	0.240089	7.99034	1.34572e-15	1.20217e-14
ENSG00000172932	231.789	1.91364	0.239536	7.98897	1.36074e-15	1.21491e-14
ENSG00000136147	412.396	-1.9673	0.246441	-7.98284	1.43001e-15	1.27605e-14
ENSG00000174130	151.312	-4.03881	0.50598	-7.98215	1.43804e-15	1.28251e-14
ENSG00000164916	737.595	2.25201	0.282286	7.97775	1.49023e-15	1.32831e-14
ENSG00000183230	451.271	-7.975	0.999786	-7.97671	1.50288e-15	1.33885e-14
ENSG00000106683	208.804	2.31681	0.29046	7.97636	1.5071e-15	1.34186e-14
ENSG00000164761	342.799	-9.18527	1.15161	-7.97599	1.5116e-15	1.34512e-14
ENSG00000101974	3170.78	-2.23466	0.280177	-7.9759	1.51276e-15	1.34541e-14
ENSG00000170743	161.514	-7.56345	0.948677	-7.97263	1.55339e-15	1.38078e-14
ENSG00000154723	1277.13	-1.80342	0.226238	-7.97136	1.56943e-15	1.39427e-14
ENSG00000182979	812.145	1.99166	0.249888	7.97022	1.58389e-15	1.40634e-14
ENSG00000198901	1080.62	4.80332	0.602799	7.96837	1.60787e-15	1.42684e-14
ENSG00000101986	298.372	2.17435	0.272923	7.9669	1.62698e-15	1.443e-14
ENSG00000137573	372.244	-9.27097	1.16376	-7.96636	1.63418e-15	1.44859e-14
ENSG00000124786	622.084	-1.37422	0.17257	-7.96328	1.67534e-15	1.48425e-14
ENSG00000159082	534.617	-2.18206	0.274037	-7.96266	1.6838e-15	1.49093e-14
ENSG00000177888	1124.57	-1.51069	0.189799	-7.95942	1.72849e-15	1.52965e-14
ENSG00000081923	938.717	-2.90781	0.365488	-7.95596	1.77742e-15	1.57209e-14
ENSG00000187764	215.824	-3.43744	0.432182	-7.95369	1.81043e-15	1.60041e-14
ENSG00000175105	882.13	-2.20428	0.277189	-7.95226	1.83135e-15	1.61801e-14
ENSG00000066117	775.968	1.60728	0.202265	7.94642	1.91973e-15	1.69516e-14
ENSG00000225921	1248.52	1.96838	0.247757	7.94479	1.94519e-15	1.7167e-14
ENSG00000084676	1833.08	-1.36958	0.172402	-7.94413	1.95559e-15	1.72493e-14
ENSG00000198917	428.586	1.90701	0.240061	7.94384	1.96011e-15	1.72797e-14
ENSG00000185347	137.56	3.47703	0.437974	7.93889	2.04007e-15	1.79747e-14
ENSG00000093009	116.201	4.76974	0.600939	7.93715	2.06881e-15	1.8218e-14
ENSG00000188177	585.731	-2.39295	0.301562	-7.93518	2.10191e-15	1.84993e-14
ENSG00000165124	1472.45	-11.8471	1.49335	-7.9332	2.13566e-15	1.87861e-14
ENSG00000100445	406.751	2.0615	0.259907	7.93167	2.16216e-15	1.90088e-14
ENSG00000185745	522.607	-4.21256	0.531141	-7.93115	2.1712e-15	1.90779e-14
ENSG00000073754	714.857	-11.413	1.43928	-7.92964	2.19788e-15	1.93017e-14
ENSG00000159692	1781.07	1.26869	0.160018	7.92844	2.21911e-15	1.94775e-14
ENSG00000136603	3474.7	-1.8719	0.236267	-7.92285	2.32124e-15	2.03628e-14
ENSG00000178922	247.294	-3.4973	0.441561	-7.92032	2.36893e-15	2.07698e-14
ENSG00000131165	498.844	1.57844	0.199297	7.92	2.37504e-15	2.0812e-14
ENSG00000203747	853.975	-11.5179	1.45462	-7.91814	2.41099e-15	2.11155e-14
ENSG00000223865	959.655	-11.5888	1.46365	-7.91774	2.41868e-15	2.11714e-14
ENSG00000187678	1026.13	2.53946	0.320878	7.9141	2.49051e-15	2.17882e-14
ENSG00000107518	213.597	-7.071	0.893729	-7.9118	2.53703e-15	2.21831e-14
ENSG00000144306	514.289	-1.63299	0.206403	-7.91164	2.54026e-15	2.21993e-14
ENSG00000138685	240.024	-3.64604	0.460877	-7.91109	2.55145e-15	2.2285e-14
ENSG00000134339	21255.4	-11.7662	1.4875	-7.91002	2.57342e-15	2.24647e-14
ENSG00000096968	1048.4	-2.32653	0.294196	-7.90809	2.61359e-15	2.28029e-14
ENSG00000123728	1730.41	-1.58618	0.200591	-7.90753	2.62546e-15	2.28941e-14
ENSG00000165633	136.387	-5.57084	0.704513	-7.90736	2.629e-15	2.29125e-14
ENSG00000166402	189.114	2.72654	0.344849	7.90648	2.64771e-15	2.30631e-14
ENSG00000124713	888.429	-6.07769	0.768761	-7.90583	2.66163e-15	2.31717e-14
ENSG00000101445	152.825	-6.37008	0.805782	-7.90545	2.6696e-15	2.32285e-14
ENSG00000005108	208.3	-5.7206	0.723641	-7.9053	2.6729e-15	2.32447e-14
ENSG00000008838	820.056	1.51364	0.191493	7.90442	2.69182e-15	2.33966e-14
ENSG00000116830	524.67	2.02469	0.256177	7.90347	2.71251e-15	2.35637e-14
ENSG00000198453	127.222	-3.07684	0.389374	-7.90201	2.74449e-15	2.38286e-14
ENSG00000159733	83.9104	-4.73691	0.599496	-7.9015	2.75571e-15	2.3913e-14
ENSG00000169919	1061.8	-1.92298	0.243395	-7.90066	2.77441e-15	2.40624e-14
ENSG00000133106	299.988	-9.02974	1.14297	-7.90028	2.78287e-15	2.41228e-14
ENSG00000135446	929.817	2.12335	0.268951	7.89491	2.90524e-15	2.51699e-14
ENSG00000088888	2052.9	1.9001	0.240854	7.88901	3.04593e-15	2.63745e-14
ENSG00000151320	329.619	-3.1863	0.404022	-7.88645	3.10905e-15	2.69066e-14
ENSG00000166821	567.9	-2.65795	0.337064	-7.88559	3.13047e-15	2.70774e-14
ENSG00000106415	275.508	-2.18436	0.277147	-7.88158	3.23279e-15	2.79473e-14
ENSG00000131652	213.602	2.07	0.262663	7.88081	3.25276e-15	2.81049e-14
ENSG00000103222	1040.36	2.35307	0.298625	7.87968	3.28213e-15	2.83435e-14
ENSG00000101444	4307.57	1.89971	0.241144	7.87793	3.32861e-15	2.87294e-14
ENSG00000158966	140.48	-5.16797	0.656058	-7.87731	3.34509e-15	2.88561e-14
ENSG00000115361	771.926	-11.4325	1.45158	-7.87592	3.38256e-15	2.91637e-14
ENSG00000158828	1224.13	-1.58497	0.201252	-7.87556	3.39214e-15	2.92306e-14
ENSG00000175711	175.801	2.40548	0.305465	7.87481	3.41261e-15	2.93912e-14
ENSG00000162714	580.926	1.93246	0.245601	7.86829	3.59513e-15	3.09466e-14
ENSG00000170921	302.087	-4.73828	0.602358	-7.86622	3.65506e-15	3.14456e-14
ENSG00000146411	145.608	-4.90721	0.623917	-7.86517	3.68585e-15	3.16936e-14
ENSG00000162365	1056.5	-8.72093	1.10962	-7.85939	3.86021e-15	3.31751e-14
ENSG00000151552	789.727	-2.83489	0.360718	-7.85902	3.87153e-15	3.32546e-14
ENSG00000171174	374.301	-2.63924	0.335974	-7.8555	3.98165e-15	3.41822e-14
ENSG00000155592	519.199	1.76407	0.224705	7.85059	4.14076e-15	3.55292e-14
ENSG00000037280	243.153	-7.59075	0.966995	-7.84984	4.16577e-15	3.57247e-14
ENSG00000125845	90.2787	-4.69025	0.597572	-7.84884	4.19886e-15	3.59893e-14
ENSG00000073711	124.367	-2.90686	0.37059	-7.84387	4.36872e-15	3.74252e-14
ENSG00000158158	223.753	1.90429	0.242825	7.84224	4.42571e-15	3.78932e-14
ENSG00000125841	213.865	4.3082	0.549637	7.83827	4.5681e-15	3.90916e-14
ENSG00000102898	666.959	1.94237	0.247884	7.83581	4.65834e-15	3.98425e-14
ENSG00000173227	396.47	-7.54156	0.962608	-7.8345	4.70695e-15	4.02369e-14
ENSG00000118257	610.26	-3.9922	0.509747	-7.83173	4.81189e-15	4.11121e-14
ENSG00000155093	320.675	3.17645	0.405831	7.82704	4.99496e-15	4.26535e-14
ENSG00000108846	3008.32	-2.64188	0.337682	-7.82357	5.13456e-15	4.38224e-14
ENSG00000087460	8776.11	1.24271	0.158849	7.82318	5.15051e-15	4.39352e-14
ENSG00000185049	313.469	2.08265	0.266263	7.82178	5.20811e-15	4.44029e-14
ENSG00000204356	471.99	1.57228	0.201047	7.82046	5.2631e-15	4.4848e-14
ENSG00000182871	9752.84	-1.14216	0.146083	-7.81854	5.34407e-15	4.55138e-14
ENSG00000171813	136.719	2.79288	0.357226	7.81824	5.35671e-15	4.55973e-14
ENSG00000154133	96.9614	-3.97316	0.508315	-7.81632	5.43885e-15	4.6272e-14
ENSG00000158301	211.294	-2.87425	0.367763	-7.8155	5.47442e-15	4.65499e-14
ENSG00000127054	761.37	1.40978	0.180403	7.81459	5.51433e-15	4.68645e-14
ENSG00000111647	2562.22	-1.44114	0.184427	-7.81415	5.53351e-15	4.70026e-14
ENSG00000078269	2143.11	2.83291	0.362637	7.81196	5.63047e-15	4.7801e-14
ENSG00000171681	1995.07	-2.69914	0.34552	-7.81183	5.63639e-15	4.7826e-14
ENSG00000261739	98.8768	-4.57945	0.586628	-7.8064	5.88427e-15	4.9903e-14
ENSG00000172007	1021.62	-1.49027	0.191022	-7.80158	6.11385e-15	5.18226e-14
ENSG00000215845	114.755	-6.63183	0.850071	-7.8015	6.11739e-15	5.18253e-14
ENSG00000134058	521.06	1.82136	0.233703	7.79348	6.51881e-15	5.51969e-14
ENSG00000143776	3916.57	-1.42509	0.182862	-7.79326	6.53028e-15	5.52649e-14
ENSG00000013561	1003.4	-1.65795	0.212748	-7.793	6.54344e-15	5.53472e-14
ENSG00000165025	234.966	-7.54284	0.967941	-7.79267	6.56104e-15	5.54669e-14
ENSG00000058063	2846.09	-1.19053	0.152786	-7.79214	6.58833e-15	5.56682e-14
ENSG00000165259	106.144	-5.87223	0.753784	-7.79034	6.68314e-15	5.64397e-14
ENSG00000121966	436.141	-7.92774	1.01781	-7.78903	6.75259e-15	5.69963e-14
ENSG00000136783	739.017	-2.44531	0.314013	-7.78728	6.84674e-15	5.77606e-14
ENSG00000175063	192.051	5.6889	0.730736	7.78516	6.96256e-15	5.87069e-14
ENSG00000250312	90.1833	-6.31654	0.811791	-7.78099	7.19594e-15	6.06429e-14
ENSG00000144820	864.271	-11.4474	1.47163	-7.77872	7.32614e-15	6.16754e-14
ENSG00000090530	164.03	-7.5681	0.972921	-7.77873	7.32535e-15	6.16754e-14
ENSG00000140829	1404.11	1.35423	0.174149	7.77626	7.47016e-15	6.2855e-14
ENSG00000086062	3202.53	-1.82344	0.234524	-7.77504	7.54239e-15	6.34294e-14
ENSG00000099203	456.29	1.61385	0.20758	7.77456	7.57094e-15	6.36363e-14
ENSG00000145708	723.61	-11.3358	1.45843	-7.77261	7.6885e-15	6.45906e-14
ENSG00000023318	1641.2	-1.38449	0.178145	-7.7717	7.74398e-15	6.50227e-14
ENSG00000165810	242.111	-8.77373	1.12931	-7.76913	7.90282e-15	6.63218e-14
ENSG00000151376	84.258	-5.85262	0.753344	-7.76886	7.91963e-15	6.64282e-14
ENSG00000149269	276.664	-2.80433	0.361379	-7.76008	8.48744e-15	7.11537e-14
ENSG00000107242	244.768	4.25326	0.548108	7.75991	8.49914e-15	7.12146e-14
ENSG00000177613	571.676	-1.9331	0.249169	-7.75819	8.61485e-15	7.21466e-14
ENSG00000087303	229.544	-5.18319	0.668493	-7.75355	8.9362e-15	7.47988e-14
ENSG00000161202	803.538	1.4009	0.180755	7.75028	9.16915e-15	7.67087e-14
ENSG00000102763	2776.12	-1.91758	0.247486	-7.74827	9.31534e-15	7.78912e-14
ENSG00000141756	1536.13	4.47084	0.577023	7.74811	9.32689e-15	7.79472e-14
ENSG00000204257	238.643	-4.2046	0.542689	-7.74771	9.35614e-15	7.8151e-14
ENSG00000168710	2651.25	-1.13641	0.146707	-7.74611	9.47511e-15	7.91036e-14
ENSG00000115232	684.772	-11.2877	1.45731	-7.74556	9.51615e-15	7.9405e-14
ENSG00000197536	242.089	-4.59707	0.593714	-7.7429	9.71712e-15	8.10399e-14
ENSG00000031823	836.339	1.72994	0.223663	7.73461	1.03722e-14	8.64586e-14
ENSG00000108061	1585.39	-1.392	0.18	-7.7333	1.04796e-14	8.73081e-14
ENSG00000141293	134.935	-7.32242	0.947019	-7.73207	1.05813e-14	8.81102e-14
ENSG00000152253	121.492	3.07571	0.397804	7.7317	1.06118e-14	8.83178e-14
ENSG00000102543	262.058	-1.80733	0.233774	-7.73112	1.06603e-14	8.86757e-14
ENSG00000158220	50.1055	4.21157	0.544818	7.73023	1.07356e-14	8.92557e-14
ENSG00000138823	9325.86	-1.79775	0.232587	-7.72937	1.0808e-14	8.97807e-14
ENSG00000105556	142.846	2.26116	0.292542	7.72935	1.08099e-14	8.97807e-14
ENSG00000100227	945.846	1.33777	0.173082	7.72911	1.08298e-14	8.98997e-14
ENSG00000140968	637.381	-11.2341	1.45362	-7.72838	1.08922e-14	9.03709e-14
ENSG00000181481	100.714	-6.46117	0.836058	-7.72813	1.09134e-14	9.05e-14
ENSG00000147642	1067.9	-4.11056	0.531961	-7.72718	1.09953e-14	9.11326e-14
ENSG00000166405	117.097	-3.6648	0.474308	-7.72662	1.10441e-14	9.14897e-14
ENSG00000171860	176	-7.63855	0.988926	-7.72409	1.12657e-14	9.32769e-14
ENSG00000143977	975.712	1.66866	0.216055	7.72332	1.13339e-14	9.37934e-14
ENSG00000155008	1020.31	-1.40625	0.182094	-7.72264	1.1394e-14	9.42426e-14
ENSG00000133119	424.833	2.20367	0.285381	7.72183	1.14672e-14	9.47991e-14
ENSG00000129646	171.749	2.19248	0.284081	7.71779	1.18366e-14	9.78025e-14
ENSG00000125733	453.858	2.35867	0.305699	7.71564	1.20372e-14	9.94094e-14
ENSG00000085999	130.228	5.39748	0.699661	7.71443	1.21526e-14	1.00311e-13
ENSG00000169231	212.192	-2.70848	0.351109	-7.71409	1.21851e-14	1.00527e-13
ENSG00000172270	3894.9	2.51652	0.326245	7.7136	1.22319e-14	1.00861e-13
ENSG00000145287	225.394	-2.52855	0.32781	-7.71348	1.22432e-14	1.00903e-13
ENSG00000141577	216.394	3.19102	0.414012	7.70754	1.28262e-14	1.05654e-13
ENSG00000166181	2633.12	-1.17648	0.152675	-7.70576	1.3007e-14	1.07088e-13
ENSG00000261371	1312.83	-4.85888	0.630924	-7.70121	1.34784e-14	1.10912e-13
ENSG00000172578	356.764	-9.16864	1.19083	-7.69939	1.36712e-14	1.12441e-13
ENSG00000125826	1732.24	2.7587	0.358324	7.6989	1.37238e-14	1.12816e-13
ENSG00000145495	4316.63	-1.22785	0.159557	-7.69541	1.41046e-14	1.15887e-13
ENSG00000115425	2294.84	-1.34179	0.174393	-7.69407	1.42527e-14	1.17044e-13
ENSG00000023697	1045.82	-1.6322	0.212168	-7.69299	1.43741e-14	1.1798e-13
ENSG00000101220	334.39	3.24435	0.421741	7.69276	1.43996e-14	1.1813e-13
ENSG00000154889	481.925	-2.43877	0.317078	-7.6914	1.45531e-14	1.19328e-13
ENSG00000275221	196.295	4.92873	0.641097	7.68795	1.49511e-14	1.22529e-13
ENSG00000082512	210.12	-2.40315	0.312591	-7.68783	1.49649e-14	1.22579e-13
ENSG00000225830	769.615	-1.62723	0.211673	-7.68746	1.5008e-14	1.2287e-13
ENSG00000170571	344.41	-9.14628	1.19063	-7.68188	1.56775e-14	1.28285e-13
ENSG00000069011	232.893	11.1957	1.45763	7.68078	1.58124e-14	1.29323e-13
ENSG00000197249	196887	-2.13835	0.278425	-7.68017	1.58872e-14	1.29869e-13
ENSG00000137831	2325.15	-1.98283	0.258247	-7.67801	1.61576e-14	1.32013e-13
ENSG00000177409	656.048	-11.2244	1.46193	-7.6778	1.6184e-14	1.32161e-13
ENSG00000162062	58.7256	4.49731	0.585765	7.67766	1.62017e-14	1.32238e-13
ENSG00000122741	1386.13	-1.49579	0.19483	-7.6774	1.62352e-14	1.32445e-13
ENSG00000185252	192.892	2.5588	0.333352	7.67599	1.64149e-14	1.33843e-13
ENSG00000141873	223.733	2.51277	0.32738	7.6754	1.64908e-14	1.34393e-13
ENSG00000184260	1537.2	3.36355	0.438261	7.67477	1.65716e-14	1.34984e-13
ENSG00000164007	43.5851	6.23618	0.812672	7.67367	1.67139e-14	1.36074e-13
ENSG00000049239	4287.66	-2.29003	0.298442	-7.6733	1.6763e-14	1.36404e-13
ENSG00000144677	1180.47	1.46421	0.190852	7.67198	1.69357e-14	1.3774e-13
ENSG00000197859	246.049	-1.9754	0.257494	-7.67162	1.6984e-14	1.38063e-13
ENSG00000118308	153.522	-7.47874	0.974959	-7.67083	1.70889e-14	1.38845e-13
ENSG00000169550	86.4449	8.70786	1.13591	7.66601	1.77429e-14	1.44086e-13
ENSG00000115507	46.4007	6.35024	0.828714	7.66277	1.81964e-14	1.47694e-13
ENSG00000113657	379.833	-9.22373	1.20379	-7.66226	1.8269e-14	1.48209e-13
ENSG00000116584	976.871	2.13333	0.278514	7.65966	1.86426e-14	1.51163e-13
ENSG00000166923	88.8213	-5.14987	0.67256	-7.65711	1.90167e-14	1.54119e-13
ENSG00000169679	621.008	5.37185	0.701561	7.657	1.90332e-14	1.54175e-13
ENSG00000178996	1184.63	-2.04384	0.267285	-7.64668	2.06233e-14	1.6697e-13
ENSG00000161904	687.922	1.43267	0.187419	7.6442	2.10244e-14	1.70132e-13
ENSG00000184270	418.508	3.72418	0.487311	7.64229	2.13387e-14	1.72589e-13
ENSG00000138796	1399.89	-2.42662	0.317578	-7.641	2.15549e-14	1.7425e-13
ENSG00000164362	80.2893	8.58008	1.12384	7.63459	2.26537e-14	1.8304e-13
ENSG00000148481	884.852	-1.75983	0.230586	-7.63199	2.31163e-14	1.86684e-13
ENSG00000116209	4300.75	-1.98371	0.260038	-7.62856	2.37393e-14	1.9162e-13
ENSG00000110934	152.999	-7.47871	0.980891	-7.6244	2.45172e-14	1.97799e-13
ENSG00000143889	1653.38	1.38218	0.181288	7.6242	2.45557e-14	1.9801e-13
ENSG00000112697	5246.69	-1.75673	0.230418	-7.6241	2.45739e-14	1.98058e-13
ENSG00000173372	794.733	-11.3085	1.48335	-7.6236	2.4669e-14	1.98682e-13
ENSG00000185800	215.588	1.82253	0.239065	7.62357	2.46761e-14	1.98682e-13
ENSG00000071189	2398.97	-1.15819	0.151935	-7.62292	2.47992e-14	1.99573e-13
ENSG00000109171	1155.33	-1.3445	0.176407	-7.62155	2.50648e-14	2.0161e-13
ENSG00000134326	100.715	-5.33568	0.700239	-7.61981	2.54058e-14	2.0424e-13
[truncated: 5,035 more rows]
