# Supplementary material for: Codon-Driven Translational Efficiency Is Stable across Diverse Mammalian Cell States
Source: PLoS Genet. 2016 May 11;12(5):e1006024. doi: 10.1371/journal.pgen.1006024 (PMC4864286; doi:10.1371/journal.pgen.1006024)
Supplement: S7 Table — (XLSX) [file pgen.1006024.s019.xlsx]

## Sheet: liver-adult-vs-Hepa1c1c7
baseMean	log2FoldChange	lfcSE	stat	pvalue	padj
ENSMUSG00000018417	4304.4	-6.22476	0.14343	-43.3992	0	0
ENSMUSG00000064294	22235.7	-11.214	0.247591	-45.2925	0	0
ENSMUSG00000026170	6614.89	-5.81245	0.136305	-42.643	0	0
ENSMUSG00000026365	19629	-9.49341	0.252042	-37.666	0	0
ENSMUSG00000026579	9083.6	-7.157	0.148824	-48.0903	0	0
ENSMUSG00000005681	55222.6	-10.3716	0.182951	-56.6906	0	0
ENSMUSG00000026664	22891.6	-8.49877	0.178964	-47.4886	0	0
ENSMUSG00000026728	5059.93	5.49466	0.124161	44.2542	0	0
ENSMUSG00000009614	14730.9	-6.89578	0.137161	-50.275	0	0
ENSMUSG00000076441	21897.3	-5.26864	0.135004	-39.0258	0	0
ENSMUSG00000027187	44703.7	-7.30231	0.165528	-44.1153	0	0
ENSMUSG00000040152	4411.11	8.31534	0.174273	47.7144	0	0
ENSMUSG00000062949	6670.75	-5.29926	0.128726	-41.1669	0	0
ENSMUSG00000028158	5547.3	-7.20829	0.180079	-40.0286	0	0
ENSMUSG00000074207	19927.5	-10.7139	0.234356	-45.7164	0	0
ENSMUSG00000028603	65205.4	-8.13782	0.118901	-68.442	0	0
ENSMUSG00000028737	2947.41	-6.36788	0.160398	-39.7006	0	0
ENSMUSG00000003623	16362.1	-6.40678	0.126403	-50.6856	0	0
ENSMUSG00000029368	733567	-6.58414	0.131312	-50.1411	0	0
ENSMUSG00000002985	179838	-13.1543	0.196553	-66.9252	0	0
ENSMUSG00000001249	3986.64	-6.36792	0.159826	-39.8427	0	0
ENSMUSG00000030630	6282.84	-6.40006	0.130053	-49.2113	0	0
ENSMUSG00000030747	6103.16	-8.69613	0.212931	-40.8401	0	0
ENSMUSG00000042289	8659.13	-5.66368	0.146682	-38.612	0	0
ENSMUSG00000031004	1932.93	5.76371	0.150535	38.2882	0	0
ENSMUSG00000046687	3749.72	-5.4437	0.143916	-37.8256	0	0
ENSMUSG00000049422	4462.44	-6.46798	0.167544	-38.6045	0	0
ENSMUSG00000001435	16829.9	-7.35717	0.128609	-57.2055	0	0
ENSMUSG00000019966	2209.1	5.85233	0.141782	41.277	0	0
ENSMUSG00000044005	4610.8	-7.24781	0.191025	-37.9417	0	0
ENSMUSG00000025351	2133.44	7.30516	0.181917	40.1564	0	0
ENSMUSG00000031482	5643.16	-5.16532	0.126634	-40.7893	0	0
ENSMUSG00000003809	7149.85	-5.75065	0.136258	-42.204	0	0
ENSMUSG00000039197	8188.69	-4.58006	0.108662	-42.1495	0	0
ENSMUSG00000004558	14049.8	-6.38425	0.116322	-54.8843	0	0
ENSMUSG00000032294	7902.61	6.19731	0.145458	42.6055	0	0
ENSMUSG00000090150	5330.2	-6.30458	0.152981	-41.2115	0	0
ENSMUSG00000063856	23865.6	-6.51966	0.145356	-44.8532	0	0
ENSMUSG00000003585	7826.37	-7.01771	0.164367	-42.6954	0	0
ENSMUSG00000020122	19660.8	-6.86327	0.152913	-44.8834	0	0
ENSMUSG00000001507	2707.55	5.30099	0.126382	41.9441	0	0
ENSMUSG00000020914	3943.03	7.2436	0.161741	44.7853	0	0
ENSMUSG00000000049	19923.5	-11.5853	0.290075	-39.9391	0	0
ENSMUSG00000020777	31233.4	-5.09364	0.115966	-43.9234	0	0
ENSMUSG00000021340	4446.39	-6.47319	0.159683	-40.5377	0	0
ENSMUSG00000021033	7344.77	-6.29797	0.14961	-42.096	0	0
ENSMUSG00000064373	94628.3	-4.67316	0.121889	-38.3394	0	0
ENSMUSG00000055737	8671.77	-9.09603	0.222676	-40.8488	0	0
ENSMUSG00000022186	2425.63	6.21311	0.162383	38.2621	0	0
ENSMUSG00000068220	6033.26	6.77649	0.152504	44.435	0	0
ENSMUSG00000023019	5647.61	-8.5624	0.207494	-41.2658	0	0
ENSMUSG00000022871	3615.06	-6.6001	0.149847	-44.0456	0	0
ENSMUSG00000022875	27012.3	-9.97013	0.191356	-52.1027	0	0
ENSMUSG00000035107	2063.48	5.96298	0.158149	37.705	0	0
ENSMUSG00000067235	26138	-11.3978	0.26911	-42.3537	0	0
ENSMUSG00000036880	10973.5	-4.62123	0.119947	-38.5271	0	0
ENSMUSG00000024892	6886.61	-5.51432	0.121859	-45.2515	0	0
ENSMUSG00000069833	25602.2	5.2548	0.106035	49.5574	0	0
ENSMUSG00000024659	1815.32	5.97131	0.158785	37.6062	0	0
ENSMUSG00000025203	6548.44	7.07683	0.139154	50.856	0	0
ENSMUSG00000008540	43579.2	-5.81963	0.156226	-37.2513	1.00848e-303	2.58269e-301
ENSMUSG00000021751	3371.96	-6.83122	0.184099	-37.1063	2.22598e-301	5.60875e-299
ENSMUSG00000021238	6444.06	-8.69135	0.234357	-37.086	4.72427e-301	1.17147e-298
ENSMUSG00000022546	3635.1	-6.67864	0.180393	-37.0227	4.94225e-300	1.20637e-297
ENSMUSG00000057530	3403.68	-6.47689	0.175508	-36.9037	4.02723e-298	9.67898e-296
ENSMUSG00000028179	5284.4	-8.29458	0.225281	-36.8189	9.21257e-297	2.18059e-294
ENSMUSG00000023070	14011.6	-11.0355	0.300654	-36.7052	6.03852e-295	1.40797e-292
ENSMUSG00000022665	2292.29	4.51602	0.124034	36.4096	3.0052e-290	6.904e-288
ENSMUSG00000034926	8809.42	-7.9088	0.217295	-36.3966	4.82186e-290	1.0917e-287
ENSMUSG00000060600	1383.37	6.45109	0.17727	36.3913	5.84429e-290	1.30428e-287
ENSMUSG00000034371	2558.94	-5.80907	0.16	-36.3068	1.26521e-288	2.78381e-286
ENSMUSG00000029484	1526.44	5.81283	0.160642	36.1851	1.0446e-286	2.26649e-284
ENSMUSG00000022360	1886.58	5.20286	0.143874	36.1626	2.3621e-286	5.05489e-284
ENSMUSG00000024164	119584	-7.01371	0.194024	-36.1486	3.91355e-286	8.26182e-284
ENSMUSG00000067212	2454.73	-4.78092	0.13299	-35.9495	5.15253e-283	1.07324e-280
ENSMUSG00000073988	7424.03	-9.62401	0.26877	-35.8076	8.41086e-281	1.72887e-278
ENSMUSG00000048612	1725.06	5.78735	0.161778	35.7734	2.86228e-280	5.80708e-278
ENSMUSG00000028979	2989.01	-7.76499	0.217812	-35.6499	2.36351e-278	4.73368e-276
ENSMUSG00000034993	2782.55	4.31565	0.121173	35.6157	7.99664e-278	1.58131e-275
ENSMUSG00000079057	9499.16	-6.41641	0.180591	-35.5301	1.68789e-276	3.29603e-274
ENSMUSG00000021884	5038.53	-7.35834	0.207853	-35.4017	1.6101e-274	3.1053e-272
ENSMUSG00000045328	1342.32	7.26733	0.20678	35.1452	1.37581e-270	2.62108e-268
ENSMUSG00000037580	2303.45	-5.86457	0.167906	-34.9276	2.83501e-267	5.33596e-265
ENSMUSG00000072235	1545.46	6.03796	0.173005	34.9005	7.30882e-267	1.35927e-264
ENSMUSG00000040883	4239.45	-6.51132	0.186947	-34.8297	8.65233e-266	1.5902e-263
ENSMUSG00000022214	4430.46	-4.82677	0.138753	-34.7868	3.84803e-265	6.98998e-263
ENSMUSG00000050936	1652.09	5.97358	0.172312	34.6673	2.45207e-263	4.40302e-261
ENSMUSG00000025934	14177.8	-7.71093	0.22287	-34.5984	2.66814e-262	4.73656e-260
ENSMUSG00000055172	3847.91	-5.14758	0.148792	-34.5957	2.93266e-262	5.14764e-260
ENSMUSG00000033416	2537.96	-4.1364	0.119796	-34.5286	2.9819e-261	5.17591e-259
ENSMUSG00000041313	1132.14	6.82902	0.198722	34.3648	8.47349e-259	1.45465e-256
ENSMUSG00000024270	960.975	5.86881	0.171284	34.2636	2.73561e-257	4.64518e-255
ENSMUSG00000029162	3324.07	-8.41439	0.24605	-34.1979	2.59943e-256	4.36648e-254
ENSMUSG00000000301	2360.45	-7.17415	0.210222	-34.1266	2.97675e-255	4.94711e-253
ENSMUSG00000022562	2314.51	-5.14989	0.15122	-34.0557	3.33697e-254	5.48738e-252
ENSMUSG00000020258	3594.58	-8.30875	0.24403	-34.048	4.34354e-254	7.0682e-252
ENSMUSG00000042644	1962.31	6.47801	0.190406	34.0222	1.0475e-253	1.68702e-251
ENSMUSG00000054619	4054.22	-5.35653	0.157657	-33.9758	5.07846e-253	8.09547e-251
ENSMUSG00000018574	5866.07	-4.44935	0.131221	-33.9074	5.19112e-252	8.19149e-250
ENSMUSG00000039648	1744.19	-6.36273	0.188012	-33.8422	4.72891e-251	7.38751e-249
ENSMUSG00000001025	1826.61	7.37075	0.218109	33.7939	2.42063e-250	3.74406e-248
ENSMUSG00000017466	2136.45	4.95235	0.147047	33.6786	1.18824e-248	1.81986e-246
ENSMUSG00000018166	3525.86	-7.69179	0.228581	-33.6502	3.09739e-248	4.69781e-246
ENSMUSG00000026589	1527.79	-4.99424	0.148509	-33.6293	6.26784e-248	9.41502e-246
ENSMUSG00000024640	1417.79	8.177	0.243675	33.557	7.10944e-247	1.05775e-244
ENSMUSG00000044986	2442.5	-7.07498	0.211191	-33.5003	4.76904e-246	7.02849e-244
ENSMUSG00000032231	2683.26	5.21101	0.155995	33.4051	1.15764e-244	1.69016e-242
ENSMUSG00000035637	2660.35	-4.71426	0.141233	-33.3793	2.73938e-244	3.9284e-242
ENSMUSG00000049091	12611	-4.08046	0.122245	-33.3793	2.74098e-244	3.9284e-242
ENSMUSG00000032554	54224.9	-6.22404	0.186752	-33.3278	1.52841e-243	2.17061e-241
ENSMUSG00000036777	1267.67	7.02372	0.211111	33.2702	1.04114e-242	1.46529e-240
ENSMUSG00000030189	2902.19	4.53776	0.136515	33.24	2.84717e-242	3.9713e-240
ENSMUSG00000032332	1973.16	5.78934	0.174183	33.2372	3.12679e-242	4.32271e-240
ENSMUSG00000001228	1239.74	7.73683	0.233391	33.1496	5.73399e-241	7.85757e-239
ENSMUSG00000030978	1495.85	4.05119	0.12232	33.1196	1.55253e-240	2.10902e-238
ENSMUSG00000028980	8282.92	-4.60624	0.139326	-33.0608	1.08922e-239	1.46688e-237
ENSMUSG00000031886	2675.66	-6.56448	0.198646	-33.0462	1.76564e-239	2.35751e-237
ENSMUSG00000003526	2037.36	-4.32605	0.131259	-32.9583	3.22116e-238	4.26448e-236
ENSMUSG00000058773	919.615	6.09318	0.184956	32.944	5.16164e-238	6.77606e-236
ENSMUSG00000028672	2290.22	-5.14285	0.156124	-32.9408	5.73727e-238	7.46897e-236
ENSMUSG00000023015	1296.96	7.3	0.221789	32.9142	1.37888e-237	1.78024e-235
ENSMUSG00000060376	3018.14	-4.50497	0.137004	-32.882	3.98147e-237	5.09824e-235
ENSMUSG00000033610	3146.96	-5.28951	0.161102	-32.8334	1.96713e-236	2.49841e-234
ENSMUSG00000000326	1740.72	-6.00172	0.182857	-32.8219	2.86565e-236	3.61026e-234
ENSMUSG00000024424	6777.5	-10.3089	0.314515	-32.7772	1.24612e-235	1.55735e-233
ENSMUSG00000028434	1446.62	-6.28069	0.191781	-32.7493	3.10413e-235	3.84863e-233
ENSMUSG00000060459	3013.66	-7.9626	0.243145	-32.7483	3.21137e-235	3.95024e-233
ENSMUSG00000031980	6221.61	-10.1921	0.312133	-32.6529	7.28179e-234	8.8872e-232
ENSMUSG00000030168	10779.1	-3.08339	0.0944452	-32.6475	8.70781e-234	1.05452e-231
ENSMUSG00000042073	1599.15	-4.92	0.1512	-32.5397	2.92913e-232	3.51991e-230
ENSMUSG00000029718	1049.57	4.42141	0.135935	32.5259	4.59328e-232	5.47757e-230
ENSMUSG00000037254	16032.2	-3.98526	0.122665	-32.4889	1.53208e-231	1.81319e-229
ENSMUSG00000027469	1106.35	6.87252	0.21206	32.4084	2.08967e-230	2.4545e-228
ENSMUSG00000052397	3439.62	6.44689	0.199252	32.3555	1.1627e-229	1.3555e-227
ENSMUSG00000006373	18736.3	-4.71287	0.146181	-32.2399	4.87725e-228	5.64388e-226
ENSMUSG00000036138	2179.44	-4.18162	0.129755	-32.227	7.38996e-228	8.48868e-226
ENSMUSG00000054733	1746.82	-6.62318	0.206077	-32.1394	1.24352e-226	1.41798e-224
ENSMUSG00000030688	9456.82	-4.26345	0.133151	-32.0197	5.79528e-225	6.56042e-223
ENSMUSG00000004099	1958.1	3.81392	0.119313	31.9656	3.27849e-224	3.68464e-222
ENSMUSG00000040322	960.176	6.11015	0.191311	31.9382	7.8726e-224	8.7847e-222
ENSMUSG00000003420	2200.75	-4.18943	0.131713	-31.8073	5.12741e-222	5.68088e-220
ENSMUSG00000060639	1486.21	6.82412	0.214796	31.7702	1.66923e-221	1.83639e-219
ENSMUSG00000032527	1967.37	-4.68646	0.147831	-31.7015	1.48085e-220	1.61775e-218
ENSMUSG00000039519	8090.2	-8.31519	0.262779	-31.6433	9.36584e-220	1.01606e-217
ENSMUSG00000003746	4722.02	-3.50314	0.111259	-31.4864	1.33534e-217	1.43866e-215
ENSMUSG00000038527	1829.64	-4.19896	0.133539	-31.4437	5.12469e-217	5.48341e-215
ENSMUSG00000045975	2602.64	-4.49129	0.143139	-31.3771	4.14986e-216	4.41015e-214
ENSMUSG00000030695	5600.71	3.14514	0.100423	31.3189	2.58018e-215	2.72349e-213
ENSMUSG00000037235	1236.14	-4.52816	0.144795	-31.2728	1.09225e-214	1.14517e-212
ENSMUSG00000029730	1663.73	3.98778	0.127668	31.2355	3.51553e-214	3.66131e-212
ENSMUSG00000000278	3041.79	3.45744	0.111183	31.0969	2.65287e-212	2.74458e-210
ENSMUSG00000031700	6108.31	-4.91416	0.158378	-31.028	2.26153e-211	2.32432e-209
ENSMUSG00000018659	2535.65	-4.70101	0.151831	-30.962	1.75117e-210	1.78802e-208
ENSMUSG00000022323	6777.79	-5.18479	0.167514	-30.9514	2.43423e-210	2.46932e-208
ENSMUSG00000028088	6609.28	-9.98845	0.323495	-30.8767	2.45805e-209	2.4774e-207
ENSMUSG00000023039	1224.98	7.44404	0.24127	30.8535	5.02571e-209	5.03279e-207
ENSMUSG00000028399	3451.68	-8.63587	0.280713	-30.764	7.93626e-208	7.89683e-206
ENSMUSG00000052914	1288.2	-5.40712	0.175889	-30.7417	1.57953e-207	1.56174e-205
ENSMUSG00000030934	11128.5	-3.86592	0.125884	-30.7102	4.15746e-207	4.08477e-205
ENSMUSG00000030861	2922.61	-3.94272	0.128785	-30.6147	7.79799e-206	7.61377e-204
ENSMUSG00000036833	2013.37	-5.28369	0.172932	-30.5536	5.06671e-205	4.91628e-203
ENSMUSG00000030208	1270.03	6.46239	0.212522	30.4081	4.29065e-203	4.13756e-201
ENSMUSG00000047866	6827.6	-4.00866	0.131863	-30.4003	5.4465e-203	5.21995e-201
ENSMUSG00000046711	791.384	4.45685	0.146737	30.3732	1.24306e-202	1.18409e-200
ENSMUSG00000030088	21129.1	-12.9471	0.426699	-30.3424	3.16406e-202	2.9957e-200
ENSMUSG00000022514	2248.77	-5.65706	0.186767	-30.2894	1.58243e-201	1.4892e-199
ENSMUSG00000031530	1659.51	6.56424	0.216728	30.2879	1.65389e-201	1.54713e-199
ENSMUSG00000026674	1314.73	3.99048	0.131786	30.2799	2.10758e-201	1.9598e-199
ENSMUSG00000037366	2096.96	-3.8904	0.12855	-30.2637	3.44728e-201	3.18659e-199
ENSMUSG00000025137	3858.98	-3.5121	0.116171	-30.2321	8.95935e-201	8.23312e-199
ENSMUSG00000042118	2837.41	-8.69132	0.288088	-30.1689	6.05404e-200	5.53077e-198
ENSMUSG00000001666	1769.63	-5.482	0.181859	-30.1442	1.27862e-199	1.16132e-197
ENSMUSG00000047728	1686.43	-4.77342	0.158524	-30.1116	3.41957e-199	3.08789e-197
ENSMUSG00000016756	5219.17	-4.1134	0.136622	-30.108	3.81258e-199	3.423e-197
ENSMUSG00000024781	3328.35	-4.12444	0.137184	-30.0651	1.38728e-198	1.2384e-196
ENSMUSG00000020017	6864.86	-10.5153	0.350287	-30.0189	5.55726e-198	4.9327e-196
ENSMUSG00000028756	2641.82	-4.14774	0.138469	-29.9542	3.88004e-197	3.42452e-195
ENSMUSG00000026473	11564.3	-3.33747	0.111478	-29.9384	6.22873e-197	5.46659e-195
ENSMUSG00000031328	8982.99	4.55721	0.152271	29.9283	8.43384e-197	7.36053e-195
ENSMUSG00000021594	1273.11	-5.16516	0.172683	-29.9112	1.40899e-196	1.22285e-194
ENSMUSG00000032602	1483.5	-4.59792	0.153929	-29.8703	4.78173e-196	4.12708e-194
ENSMUSG00000009281	4107.26	-9.58852	0.321023	-29.8686	5.02888e-196	4.31654e-194
ENSMUSG00000027809	4234.51	-4.0028	0.134084	-29.8529	8.0509e-196	6.87274e-194
ENSMUSG00000011382	2159.92	-6.85502	0.230426	-29.7493	1.76816e-194	1.50121e-192
ENSMUSG00000074064	1339.93	-4.84875	0.16318	-29.7142	5.02973e-194	4.24727e-192
ENSMUSG00000019942	733.255	5.79682	0.195642	29.6297	6.19288e-193	5.20135e-191
ENSMUSG00000010609	2744.92	-4.39694	0.148819	-29.5455	7.51036e-192	6.27417e-190
ENSMUSG00000014444	1181.03	3.97926	0.134694	29.543	8.08082e-192	6.71482e-190
ENSMUSG00000078566	1558.87	-5.07713	0.171945	-29.5276	1.27394e-191	1.05299e-189
ENSMUSG00000015806	2730	-4.95046	0.168156	-29.4397	1.70389e-190	1.40096e-188
ENSMUSG00000024747	2708.49	-5.18189	0.176088	-29.4278	2.41913e-190	1.97862e-188
ENSMUSG00000020376	994.105	-4.56216	0.15517	-29.4011	5.32384e-190	4.33172e-188
ENSMUSG00000021998	1487.47	-6.6938	0.227743	-29.3919	6.97849e-190	5.6486e-188
ENSMUSG00000025270	2045.08	-7.9542	0.270657	-29.3884	7.71934e-190	6.21606e-188
ENSMUSG00000020432	1041.34	-5.51183	0.187578	-29.3842	8.73906e-190	7.00111e-188
ENSMUSG00000075705	2533.88	-4.4054	0.150096	-29.3507	2.34308e-189	1.86753e-187
ENSMUSG00000000078	1080.66	3.83867	0.130811	29.3451	2.75576e-189	2.18531e-187
ENSMUSG00000028573	1361.68	-5.36537	0.183027	-29.3147	6.74533e-189	5.32199e-187
ENSMUSG00000026074	1732.32	4.00258	0.136601	29.3012	9.99927e-189	7.84968e-187
ENSMUSG00000027792	2226.43	-7.10605	0.242523	-29.3006	1.02038e-188	7.9702e-187
ENSMUSG00000035944	1242.95	-4.29968	0.146922	-29.265	2.89669e-188	2.25135e-186
ENSMUSG00000086784	1039.54	-4.67819	0.159901	-29.2567	3.6902e-188	2.85388e-186
ENSMUSG00000071711	1213.28	-4.47705	0.15348	-29.1703	4.61562e-187	3.55198e-185
ENSMUSG00000020072	2591.13	-6.28725	0.215688	-29.1497	8.42969e-187	6.45532e-185
ENSMUSG00000047454	1163.1	-5.02395	0.172609	-29.1059	3.02167e-186	2.30266e-184
ENSMUSG00000020098	2209.59	-3.48988	0.119956	-29.0929	4.41102e-186	3.34509e-184
ENSMUSG00000057103	1893.32	-7.97009	0.274175	-29.0693	8.77175e-186	6.61992e-184
ENSMUSG00000053898	3312.06	-4.10203	0.141157	-29.06	1.14936e-185	8.63238e-184
ENSMUSG00000020154	2397.49	-7.94377	0.273397	-29.0559	1.29792e-185	9.7015e-184
ENSMUSG00000024542	939.992	4.0118	0.138526	28.9606	2.06333e-184	1.53492e-182
ENSMUSG00000040855	1042.23	-5.31419	0.183565	-28.9499	2.81264e-184	2.08242e-182
ENSMUSG00000015647	1899.18	5.14325	0.177787	28.9293	5.10971e-184	3.76528e-182
ENSMUSG00000037852	848.78	7.00386	0.242496	28.8824	1.98596e-183	1.45656e-181
ENSMUSG00000038943	767.403	6.34674	0.219802	28.8748	2.47729e-183	1.80843e-181
ENSMUSG00000023830	1648.21	-3.58145	0.124065	-28.8675	3.05162e-183	2.21732e-181
ENSMUSG00000060147	1717.97	4.26568	0.14782	28.8572	4.11455e-183	2.97581e-181
ENSMUSG00000091747	1393.38	5.18465	0.179952	28.8113	1.5477e-182	1.1142e-180
ENSMUSG00000036775	2952.04	-3.98027	0.138182	-28.8045	1.88616e-182	1.35163e-180
ENSMUSG00000038298	914	-5.26311	0.182941	-28.7695	5.16933e-182	3.68746e-180
ENSMUSG00000004044	2116.52	5.28736	0.1838	28.7669	5.56358e-182	3.95065e-180
ENSMUSG00000026866	2566.57	-8.85361	0.308588	-28.6907	4.98334e-181	3.52261e-179
ENSMUSG00000012443	740.612	5.42372	0.189208	28.6653	1.03268e-180	7.2669e-179
ENSMUSG00000026547	1172.2	3.94558	0.137746	28.6439	1.91005e-180	1.33806e-178
ENSMUSG00000026307	1006.99	-5.35742	0.187681	-28.5454	3.20105e-179	2.23245e-177
ENSMUSG00000026922	3058.94	-4.65904	0.163234	-28.5421	3.51815e-179	2.44269e-177
ENSMUSG00000030935	1712.93	-6.54437	0.230077	-28.4443	5.73246e-178	3.9625e-176
ENSMUSG00000062980	1268.83	-3.69026	0.129833	-28.4233	1.04351e-177	7.18135e-176
ENSMUSG00000095115	1576.84	4.24122	0.149296	28.4082	1.60085e-177	1.09686e-175
ENSMUSG00000031645	1243.43	-6.72447	0.236838	-28.3928	2.48402e-177	1.69456e-175
ENSMUSG00000055322	1439.31	-5.19163	0.183012	-28.3677	5.06563e-177	3.44067e-175
ENSMUSG00000020649	623.96	4.69637	0.165577	28.3637	5.67767e-177	3.83968e-175
ENSMUSG00000002332	1693.99	-4.27137	0.150679	-28.3475	8.996e-177	6.05757e-175
ENSMUSG00000026781	4880.87	-4.42814	0.156241	-28.3417	1.05967e-176	7.10477e-175
ENSMUSG00000045991	1776.8	-5.62057	0.198364	-28.3346	1.29392e-176	8.63828e-175
ENSMUSG00000020609	254648	-17.7165	0.626682	-28.2703	8.02141e-176	5.33236e-174
ENSMUSG00000039007	966.527	-5.65642	0.200155	-28.2601	1.06854e-175	7.07318e-174
ENSMUSG00000054932	579.946	5.68988	0.201813	28.1939	6.95568e-175	4.58488e-173
ENSMUSG00000031958	2694.91	-8.81997	0.313062	-28.1732	1.24422e-174	8.16688e-173
ENSMUSG00000028364	764.472	6.0836	0.216001	28.1647	1.5832e-174	1.03484e-172
ENSMUSG00000024975	1602.88	-4.1948	0.148988	-28.1553	2.06338e-174	1.34309e-172
ENSMUSG00000028076	2648.08	-8.90401	0.316687	-28.1161	6.2269e-174	4.03637e-172
ENSMUSG00000003779	759.32	6.03355	0.214688	28.1038	8.81327e-174	5.68929e-172
ENSMUSG00000038279	1364.47	3.20529	0.11435	28.0305	6.90779e-173	4.44088e-171
ENSMUSG00000003153	613.874	6.75466	0.241002	28.0274	7.53292e-173	4.82292e-171
ENSMUSG00000042010	1539.13	-5.54846	0.198142	-28.0024	1.51855e-172	9.6828e-171
ENSMUSG00000027715	614.825	5.59628	0.199964	27.9865	2.37167e-172	1.50611e-170
ENSMUSG00000040084	691.918	5.9691	0.213422	27.9686	3.92173e-172	2.48038e-170
ENSMUSG00000006728	1990.07	3.15814	0.112936	27.9639	4.46847e-172	2.81478e-170
ENSMUSG00000015357	4868.36	-4.59621	0.164572	-27.9282	1.21282e-171	7.60911e-170
ENSMUSG00000025911	1349.8	-7.32138	0.262723	-27.8673	6.65444e-171	4.15822e-169
ENSMUSG00000033831	90567.8	-15.564	0.55939	-27.8232	2.27591e-170	1.41651e-168
ENSMUSG00000024391	3905.77	-9.77106	0.35127	-27.8164	2.74747e-170	1.70321e-168
ENSMUSG00000046432	675.45	7.33003	0.263536	27.8142	2.92444e-170	1.80576e-168
ENSMUSG00000022836	1358.21	-6.65911	0.239613	-27.7911	5.55543e-170	3.41681e-168
ENSMUSG00000031444	5957.19	-10.81	0.389253	-27.7712	9.65291e-170	5.91364e-168
ENSMUSG00000061232	14524.6	-12.5312	0.451605	-27.7481	1.83551e-169	1.12009e-167
ENSMUSG00000027261	4691.68	-10.2799	0.370572	-27.7405	2.26603e-169	1.37743e-167
ENSMUSG00000068855	1042.4	4.09115	0.147685	27.7018	6.6469e-169	4.02472e-167
ENSMUSG00000037012	775.776	4.85736	0.175353	27.7005	6.89525e-169	4.15898e-167
ENSMUSG00000028015	806.076	-4.89009	0.176808	-27.6577	2.25802e-168	1.35673e-166
ENSMUSG00000056515	1111.96	4.39984	0.159199	27.6373	3.96476e-168	2.37308e-166
ENSMUSG00000025479	55961.5	-15.0972	0.546781	-27.611	8.21461e-168	4.89804e-166
ENSMUSG00000035504	2485.21	-8.37166	0.303215	-27.6097	8.51095e-168	5.05544e-166
ENSMUSG00000005410	855.715	5.15941	0.187164	27.5663	2.82144e-167	1.66956e-165
ENSMUSG00000038759	2080.8	3.4033	0.123468	27.5642	2.99252e-167	1.76412e-165
ENSMUSG00000031400	611.362	4.57174	0.165861	27.5637	3.03106e-167	1.78012e-165
ENSMUSG00000036257	2151.69	-3.67413	0.13334	-27.5546	3.89531e-167	2.27912e-165
ENSMUSG00000026103	1477.51	4.25803	0.154593	27.5435	5.29558e-167	3.08685e-165
ENSMUSG00000028068	607.757	7.07441	0.257211	27.5043	1.55943e-166	9.05631e-165
ENSMUSG00000026605	886.245	6.14333	0.223521	27.4843	2.70201e-166	1.56336e-164
ENSMUSG00000029727	2540.82	-8.34742	0.305043	-27.3648	7.20635e-165	4.15416e-163
ENSMUSG00000034311	560.488	6.36663	0.232729	27.3564	9.05665e-165	5.20158e-163
ENSMUSG00000035349	1229.09	-4.77486	0.174659	-27.3382	1.49101e-164	8.53207e-163
ENSMUSG00000001642	899.666	4.36729	0.159851	27.321	2.39039e-164	1.36287e-162
ENSMUSG00000018398	767.64	4.5598	0.166912	27.3185	2.55496e-164	1.4514e-162
ENSMUSG00000024665	2992.16	-3.14262	0.11516	-27.2891	5.71441e-164	3.23444e-162
ENSMUSG00000038252	715.576	4.58108	0.16833	27.2149	4.33086e-163	2.44248e-161
ENSMUSG00000041859	1417.75	5.2421	0.192699	27.2035	5.90128e-163	3.31618e-161
ENSMUSG00000030536	4310.5	4.71938	0.173583	27.1881	8.99046e-163	5.03401e-161
ENSMUSG00000053460	1880.04	-3.45976	0.127414	-27.1537	2.29104e-162	1.27823e-160
ENSMUSG00000028312	956.341	4.47141	0.164683	27.1516	2.42514e-162	1.34824e-160
ENSMUSG00000029499	1402.66	-7.59008	0.280011	-27.1064	8.28467e-162	4.58947e-160
ENSMUSG00000057069	1516.53	-5.04766	0.186262	-27.0998	9.91197e-162	5.47155e-160
ENSMUSG00000056124	819.616	5.44482	0.201171	27.0656	2.50416e-161	1.37747e-159
ENSMUSG00000015846	6409.83	-3.86364	0.142966	-27.0248	7.55406e-161	4.14069e-159
ENSMUSG00000057880	6038.21	-10.829	0.401383	-26.9792	2.59517e-160	1.41754e-158
ENSMUSG00000039831	1597.89	-4.05887	0.150746	-26.9252	1.11371e-159	6.06214e-158
ENSMUSG00000022210	1354.43	-4.13644	0.15364	-26.9229	1.1858e-159	6.43216e-158
ENSMUSG00000002108	1386.65	-4.44781	0.165298	-26.9078	1.78169e-159	9.631e-158
ENSMUSG00000026715	25627.1	-13.8046	0.513318	-26.8928	2.66584e-159	1.43606e-157
ENSMUSG00000038217	2030.68	-7.57488	0.281891	-26.8717	4.71012e-159	2.52857e-157
ENSMUSG00000037712	2453.63	-3.22305	0.119959	-26.8679	5.20704e-159	2.78577e-157
ENSMUSG00000002870	946.139	4.65214	0.173242	26.8534	7.69897e-159	4.10489e-157
ENSMUSG00000068699	1228.03	9.16415	0.341525	26.833	1.33202e-158	7.07783e-157
ENSMUSG00000026489	4100.85	-8.62584	0.322013	-26.7872	4.55485e-158	2.41207e-156
ENSMUSG00000051343	499.305	5.12149	0.191193	26.787	4.58075e-158	2.41758e-156
ENSMUSG00000029260	10563.4	-4.28129	0.159829	-26.7867	4.61168e-158	2.42571e-156
ENSMUSG00000074336	6238.78	-10.7754	0.402364	-26.7801	5.50531e-158	2.88604e-156
ENSMUSG00000028127	10172.4	-4.55871	0.170397	-26.7535	1.12428e-157	5.87407e-156
ENSMUSG00000054676	2122.18	-3.71761	0.138986	-26.7482	1.29545e-157	6.74586e-156
ENSMUSG00000065954	1258.79	-3.57819	0.133948	-26.7133	3.30189e-157	1.71369e-155
ENSMUSG00000025993	1735.29	-4.15741	0.155644	-26.7111	3.5003e-157	1.81065e-155
ENSMUSG00000047638	1402.71	-7.22715	0.270623	-26.7056	4.05085e-157	2.08853e-155
ENSMUSG00000026405	8727.2	-11.4322	0.428214	-26.6974	5.04821e-157	2.59418e-155
ENSMUSG00000023021	574.804	5.19237	0.194492	26.6971	5.08283e-157	2.60341e-155
ENSMUSG00000050103	1068.13	-5.91999	0.221939	-26.6739	9.45184e-157	4.82538e-155
ENSMUSG00000001918	522.594	5.23403	0.196255	26.6696	1.06054e-156	5.39668e-155
ENSMUSG00000040010	681.41	5.07256	0.190294	26.6564	1.50946e-156	7.65611e-155
ENSMUSG00000027222	990.4	-4.57438	0.171746	-26.6345	2.70534e-156	1.36773e-154
ENSMUSG00000028743	1988.02	-3.6574	0.137465	-26.6061	5.76974e-156	2.90758e-154
ENSMUSG00000021900	828.238	-4.32623	0.162619	-26.6036	6.17543e-156	3.10201e-154
ENSMUSG00000038375	2067.64	-3.82045	0.14364	-26.5974	7.2671e-156	3.63867e-154
ENSMUSG00000034285	3238.62	-3.57298	0.134385	-26.5876	9.44966e-156	4.71637e-154
ENSMUSG00000021928	889.098	-5.03111	0.189233	-26.5868	9.64271e-156	4.7974e-154
ENSMUSG00000020321	7694.91	-3.09053	0.116292	-26.5757	1.29633e-155	6.42895e-154
ENSMUSG00000020032	684	4.18415	0.157742	26.5252	4.96257e-155	2.45333e-153
ENSMUSG00000003617	23099.7	-5.10329	0.192555	-26.5031	8.92527e-155	4.3962e-153
ENSMUSG00000054843	1043.84	-3.87845	0.14634	-26.503	8.94886e-155	4.3962e-153
ENSMUSG00000026796	1551.16	4.33174	0.163451	26.5017	9.27184e-155	4.54059e-153
ENSMUSG00000042029	537.063	4.79547	0.181073	26.4836	1.49712e-154	7.30874e-153
ENSMUSG00000022843	691.815	-4.60502	0.174135	-26.445	4.16044e-154	2.02475e-152
ENSMUSG00000034858	1112.3	-4.70992	0.178373	-26.4049	1.20492e-153	5.84573e-152
ENSMUSG00000033022	10405.1	-12.0579	0.457888	-26.3337	7.8851e-153	3.81366e-151
ENSMUSG00000004798	1984.34	-3.05346	0.115998	-26.3234	1.03404e-152	4.98575e-151
ENSMUSG00000024158	3713.42	-3.574	0.135841	-26.3102	1.4654e-152	7.04383e-151
ENSMUSG00000032114	1646.2	-4.25016	0.16157	-26.3054	1.66394e-152	7.97363e-151
ENSMUSG00000026558	792.835	3.96753	0.150912	26.2904	2.4713e-152	1.18063e-150
ENSMUSG00000060093	725.638	5.65726	0.215277	26.279	3.33184e-152	1.58689e-150
ENSMUSG00000079507	622.133	5.12895	0.195294	26.2627	5.1197e-152	2.431e-150
ENSMUSG00000039450	945.156	-4.36172	0.166309	-26.2266	1.32223e-151	6.25934e-150
ENSMUSG00000076431	725.996	4.84022	0.184698	26.2062	2.25963e-151	1.06647e-149
ENSMUSG00000026189	1317.87	-5.50232	0.210009	-26.2004	2.6307e-151	1.23786e-149
ENSMUSG00000046329	1529.72	-5.67457	0.216682	-26.1885	3.59475e-151	1.6864e-149
ENSMUSG00000038463	731.639	7.90176	0.301796	26.1824	4.21287e-151	1.97046e-149
ENSMUSG00000027699	618.592	5.16379	0.197228	26.1819	4.27745e-151	1.9947e-149
ENSMUSG00000024140	1769.4	-6.97544	0.266708	-26.1539	8.89879e-151	4.13741e-149
ENSMUSG00000002769	15906.1	-12.9424	0.495432	-26.1235	1.9744e-150	9.15255e-149
ENSMUSG00000054115	515.09	5.02726	0.192634	26.0975	3.89163e-150	1.79867e-148
ENSMUSG00000033715	7621.69	-5.01143	0.192161	-26.0793	6.26384e-150	2.88654e-148
ENSMUSG00000027646	579.957	4.28402	0.164363	26.0644	9.24094e-150	4.24594e-148
ENSMUSG00000028041	466.906	4.53104	0.173924	26.0518	1.28266e-149	5.87617e-148
ENSMUSG00000024074	1958.36	2.98197	0.114556	26.0307	2.22791e-149	1.01767e-147
ENSMUSG00000028461	13343.1	4.50766	0.17317	26.0302	2.25701e-149	1.02796e-147
ENSMUSG00000039063	844.335	-4.23598	0.162988	-25.9895	6.50964e-149	2.95621e-147
ENSMUSG00000044749	5663.99	-3.53954	0.136205	-25.9868	6.97694e-149	3.15924e-147
ENSMUSG00000046070	1937.54	-8.56088	0.329806	-25.9573	1.50362e-148	6.7889e-147
ENSMUSG00000023010	19248	-2.58977	0.099804	-25.9486	1.88756e-148	8.49783e-147
ENSMUSG00000024354	973.8	-6.77743	0.261537	-25.9138	4.64982e-148	2.08734e-146
ENSMUSG00000046959	2849.38	-9.57206	0.370582	-25.8298	4.10264e-147	1.83643e-145
ENSMUSG00000027495	1025.74	-4.37156	0.169603	-25.7752	1.68352e-146	7.51428e-145
ENSMUSG00000035237	3223.63	-9.83772	0.381753	-25.7699	1.92995e-146	8.58963e-145
ENSMUSG00000052798	656.576	3.67934	0.142813	25.7634	2.28236e-146	1.01293e-144
ENSMUSG00000026956	912.11	4.6223	0.179486	25.7529	2.98902e-146	1.32279e-144
ENSMUSG00000022325	1117.15	4.34636	0.168937	25.7278	5.71835e-146	2.5235e-144
ENSMUSG00000032018	7724.38	-3.60851	0.140286	-25.7224	6.56344e-146	2.88828e-144
ENSMUSG00000034714	1427.4	-3.49635	0.135986	-25.711	8.80029e-146	3.86175e-144
ENSMUSG00000021211	813.426	-5.60274	0.21797	-25.7042	1.04908e-145	4.59066e-144
ENSMUSG00000041219	524.749	5.00834	0.195024	25.6807	1.92245e-145	8.38896e-144
ENSMUSG00000026435	664.298	-4.69328	0.182806	-25.6736	2.30588e-145	1.00341e-143
ENSMUSG00000032434	2746.95	-3.32808	0.12973	-25.6539	3.82477e-145	1.65974e-143
ENSMUSG00000033965	1769.68	-7.83793	0.305572	-25.65	4.22497e-145	1.82832e-143
ENSMUSG00000033427	3633.09	-10.1044	0.394692	-25.6007	1.49661e-144	6.45856e-143
ENSMUSG00000025533	5200.38	-3.8407	0.150038	-25.5982	1.59702e-144	6.87291e-143
ENSMUSG00000089960	2921.49	-9.30859	0.363812	-25.5863	2.16873e-144	9.30764e-143
ENSMUSG00000022425	1197.49	-7.54411	0.294963	-25.5764	2.78984e-144	1.19405e-142
ENSMUSG00000006476	1635.54	-2.97759	0.116531	-25.5519	5.2329e-144	2.23356e-142
ENSMUSG00000027326	467.191	6.45799	0.253096	25.5159	1.3122e-143	5.58561e-142
ENSMUSG00000036676	1105.71	3.16846	0.124338	25.4825	3.0801e-143	1.30754e-141
ENSMUSG00000022219	1249.14	-7.5142	0.295229	-25.4521	6.68824e-143	2.83153e-141
ENSMUSG00000041773	948.022	4.72337	0.185639	25.4438	8.26333e-143	3.48891e-141
ENSMUSG00000020620	1733.68	-3.36812	0.132603	-25.4001	2.51537e-142	1.05917e-140
ENSMUSG00000040711	624.873	6.12165	0.241179	25.3822	3.96737e-142	1.66608e-140
ENSMUSG00000039934	704.944	-3.93532	0.155127	-25.3684	5.63447e-142	2.35983e-140
ENSMUSG00000026192	1994.28	2.99706	0.118161	25.3643	6.25116e-142	2.61111e-140
ENSMUSG00000029173	1298.89	-3.57503	0.140955	-25.3629	6.47531e-142	2.69753e-140
ENSMUSG00000005686	478.898	5.43907	0.214689	25.3346	1.32749e-141	5.51544e-140
ENSMUSG00000031196	736.887	-4.73479	0.187093	-25.3072	2.66428e-141	1.10402e-139
ENSMUSG00000024486	479.667	6.34419	0.251629	25.2124	2.92571e-140	1.20914e-138
ENSMUSG00000041625	924.617	-3.52544	0.139862	-25.2065	3.39754e-140	1.40043e-138
ENSMUSG00000027366	4318.33	-2.87996	0.11433	-25.19	5.1545e-140	2.11904e-138
ENSMUSG00000029864	1129.59	-3.87637	0.153904	-25.1869	5.57404e-140	2.2855e-138
ENSMUSG00000021236	4538.63	-4.13382	0.164154	-25.1826	6.21604e-140	2.54207e-138
ENSMUSG00000032289	427.452	4.75552	0.188875	25.1781	6.96392e-140	2.84048e-138
ENSMUSG00000040548	3736.61	-3.10322	0.123282	-25.1718	8.16572e-140	3.322e-138
ENSMUSG00000068196	433.777	5.42058	0.215458	25.1584	1.14417e-139	4.64267e-138
ENSMUSG00000033107	2996.22	-7.51647	0.298932	-25.1444	1.62631e-139	6.58191e-138
ENSMUSG00000041268	925.16	-4.13338	0.164688	-25.0982	5.20056e-139	2.0993e-137
ENSMUSG00000024613	1172.08	4.48372	0.178724	25.0874	6.82847e-139	2.74934e-137
ENSMUSG00000055653	408.349	5.8693	0.234175	25.0638	1.23502e-138	4.95975e-137
ENSMUSG00000028633	575.86	3.75938	0.150201	25.0291	2.95198e-138	1.18246e-136
ENSMUSG00000019055	733.426	-3.93161	0.15709	-25.0278	3.04692e-138	1.21737e-136
ENSMUSG00000053329	1281.95	-3.4246	0.13685	-25.0244	3.32013e-138	1.32314e-136
ENSMUSG00000024795	500.577	5.4576	0.218596	24.9666	1.40899e-137	5.60083e-136
ENSMUSG00000034906	439.381	6.04719	0.242292	24.9583	1.73624e-137	6.88413e-136
ENSMUSG00000024782	5840.04	-2.84415	0.113975	-24.9542	1.92294e-137	7.6051e-136
ENSMUSG00000037313	418.68	4.92801	0.197504	24.9515	2.05809e-137	8.11907e-136
ENSMUSG00000024507	6963.98	-2.92404	0.117357	-24.9159	5.00959e-137	1.97128e-135
ENSMUSG00000000876	1407.95	-4.97961	0.199872	-24.914	5.25134e-137	2.06122e-135
ENSMUSG00000025001	443.089	4.91648	0.197553	24.8869	1.03144e-136	4.03839e-135
ENSMUSG00000002835	608.296	5.61241	0.225799	24.8558	2.23636e-136	8.7341e-135
ENSMUSG00000022673	775.239	3.91719	0.15778	24.8268	4.60511e-136	1.79404e-134
ENSMUSG00000027276	1013.79	3.75636	0.151348	24.8194	5.54226e-136	2.15376e-134
ENSMUSG00000024899	2358.87	-8.98634	0.362072	-24.8192	5.56404e-136	2.15686e-134
ENSMUSG00000022108	13905.3	-2.88335	0.116203	-24.813	6.49194e-136	2.51032e-134
ENSMUSG00000024909	434.082	4.57024	0.18439	24.7858	1.27578e-135	4.92103e-134
ENSMUSG00000020823	1169.59	3.61908	0.146087	24.7735	1.73065e-135	6.65916e-134
ENSMUSG00000067889	2240.04	-9.06795	0.366337	-24.753	2.87576e-135	1.10381e-133
ENSMUSG00000029545	2161.65	-3.43491	0.138906	-24.7283	5.30421e-135	2.03094e-133
ENSMUSG00000040339	945.751	5.11955	0.207165	24.7124	7.87473e-135	3.0078e-133
ENSMUSG00000052533	1025.32	3.70208	0.149811	24.7116	8.01788e-135	3.05501e-133
ENSMUSG00000023004	1726.97	3.66263	0.148271	24.7024	1.00879e-134	3.83438e-133
ENSMUSG00000030605	915.98	3.5898	0.145365	24.695	1.21115e-134	4.59236e-133
ENSMUSG00000024660	384.902	5.36842	0.217583	24.673	2.08752e-134	7.8962e-133
ENSMUSG00000039126	786.46	8.58333	0.348148	24.6542	3.31555e-134	1.2511e-132
ENSMUSG00000024055	869.146	-4.27264	0.173575	-24.6155	8.61105e-134	3.24149e-132
ENSMUSG00000025134	1160.8	3.18241	0.129324	24.608	1.03725e-133	3.89517e-132
ENSMUSG00000022766	9128.63	-12.1545	0.494052	-24.6018	1.2095e-133	4.53112e-132
ENSMUSG00000027346	2267.29	-4.30543	0.175017	-24.6001	1.25919e-133	4.706e-132
ENSMUSG00000038286	1752.75	-3.91426	0.159169	-24.5918	1.54687e-133	5.76737e-132
ENSMUSG00000089715	643.858	3.93547	0.160209	24.5645	3.02433e-133	1.12491e-131
ENSMUSG00000051716	4327.84	-10.5706	0.430352	-24.5626	3.16893e-133	1.17589e-131
ENSMUSG00000024556	485.175	4.14751	0.16935	24.4907	1.85501e-132	6.86704e-131
ENSMUSG00000046434	1811.99	2.83874	0.115989	24.4743	2.77791e-132	1.02592e-130
ENSMUSG00000029455	14536.8	-3.09999	0.126785	-24.4507	4.94903e-132	1.82344e-130
ENSMUSG00000026478	2251.3	3.26518	0.133553	24.4485	5.21537e-132	1.91705e-130
ENSMUSG00000003721	3922.73	-4.29513	0.175907	-24.4171	1.12629e-131	4.13025e-130
ENSMUSG00000029414	425.856	6.49596	0.266118	24.41	1.33776e-131	4.89424e-130
ENSMUSG00000002980	753.394	4.73785	0.194525	24.356	5.00428e-131	1.82656e-129
ENSMUSG00000026385	7228.84	-3.02017	0.124012	-24.3538	5.28778e-131	1.92554e-129
ENSMUSG00000069520	1816.44	-3.75268	0.154321	-24.3173	1.28603e-130	4.67216e-129
ENSMUSG00000029426	2678.69	-2.87654	0.118414	-24.2922	2.37153e-130	8.59582e-129
ENSMUSG00000022419	2695.28	-5.85205	0.240991	-24.2832	2.94871e-130	1.06631e-128
ENSMUSG00000029816	2784.92	11.4987	0.473865	24.2658	4.49939e-130	1.62331e-128
ENSMUSG00000028518	1575.24	-4.01025	0.165391	-24.2471	7.09575e-130	2.55414e-128
ENSMUSG00000069874	856.019	-6.7	0.276454	-24.2355	9.40835e-130	3.37879e-128
ENSMUSG00000024799	1391.46	-8.10833	0.334607	-24.2324	1.0139e-129	3.63282e-128
ENSMUSG00000050953	748.108	4.46124	0.184106	24.2319	1.02643e-129	3.66929e-128
ENSMUSG00000090145	781.477	-4.61117	0.190541	-24.2004	2.20135e-129	7.85147e-128
ENSMUSG00000079523	504.747	4.7318	0.195602	24.191	2.76783e-129	9.84945e-128
ENSMUSG00000033952	553.029	5.47748	0.226648	24.1674	4.90328e-129	1.74089e-127
ENSMUSG00000068874	3064.88	-9.95856	0.412139	-24.1631	5.43766e-129	1.92624e-127
ENSMUSG00000072812	392.524	5.31512	0.220133	24.145	8.42208e-129	2.97669e-127
ENSMUSG00000033060	1770.25	3.2638	0.135227	24.1358	1.05244e-128	3.71134e-127
ENSMUSG00000024990	12979.9	-3.83174	0.158822	-24.126	1.33389e-128	4.69323e-127
ENSMUSG00000074264	2405.74	-9.33401	0.387001	-24.1188	1.58659e-128	5.56983e-127
ENSMUSG00000051652	1143.81	-7.44083	0.308565	-24.1143	1.76903e-128	6.19638e-127
ENSMUSG00000090231	2398.93	-9.06228	0.376146	-24.0924	2.99949e-128	1.04828e-126
ENSMUSG00000020003	1013.69	-4.22028	0.175295	-24.0753	4.53559e-128	1.58159e-126
ENSMUSG00000061838	2886.79	-3.31001	0.137506	-24.0718	4.94102e-128	1.71912e-126
ENSMUSG00000026638	1066.22	-7.32539	0.304484	-24.0584	6.8252e-128	2.36941e-126
ENSMUSG00000024521	415.447	6.75691	0.281142	24.0338	1.23428e-127	4.27535e-126
ENSMUSG00000032238	1707.7	-4.60165	0.191556	-24.0224	1.6219e-127	5.60561e-126
ENSMUSG00000022235	1831.51	-4.29977	0.179027	-24.0175	1.82462e-127	6.29234e-126
ENSMUSG00000074272	1199.44	-7.58957	0.316092	-24.0107	2.15131e-127	7.40259e-126
ENSMUSG00000071253	1167.63	-3.32095	0.13855	-23.9694	5.80397e-127	1.99274e-125
ENSMUSG00000066150	2512.39	-2.74882	0.114758	-23.9532	8.55427e-127	2.93059e-125
ENSMUSG00000030157	2440.9	-9.43128	0.393781	-23.9506	9.11318e-127	3.11523e-125
ENSMUSG00000057554	2076	-3.00035	0.125445	-23.9177	2.00518e-126	6.8395e-125
ENSMUSG00000027551	659.148	3.32378	0.139074	23.8994	3.10597e-126	1.05711e-124
ENSMUSG00000040213	2662.43	-3.44958	0.144377	-23.8928	3.6382e-126	1.23556e-124
ENSMUSG00000028776	1257.21	3.19556	0.133754	23.8914	3.76731e-126	1.27664e-124
ENSMUSG00000074403	345.517	5.49128	0.229883	23.8873	4.14682e-126	1.4022e-124
ENSMUSG00000045092	1164.44	-3.25841	0.136567	-23.8594	8.08927e-126	2.72938e-124
ENSMUSG00000042284	627.631	-5.40047	0.22661	-23.8315	1.57338e-125	5.29727e-124
ENSMUSG00000018796	17360.1	-4.12845	0.17327	-23.8267	1.76527e-125	5.93056e-124
ENSMUSG00000064120	1246.75	-3.22575	0.135443	-23.8163	2.26236e-125	7.58425e-124
ENSMUSG00000001525	6122.31	3.25347	0.136649	23.8089	2.69917e-125	9.02922e-124
ENSMUSG00000024590	978.385	5.01737	0.210957	23.7838	4.90798e-125	1.6383e-123
ENSMUSG00000026494	335.645	5.16835	0.217667	23.7442	1.2603e-124	4.19794e-123
ENSMUSG00000016942	6560.41	-11.6932	0.492538	-23.7406	1.37315e-124	4.56413e-123
ENSMUSG00000035757	1276.88	-3.44662	0.145191	-23.7385	1.44389e-124	4.78904e-123
ENSMUSG00000030748	644.85	-3.55906	0.150168	-23.7005	3.56572e-124	1.18016e-122
ENSMUSG00000022244	2748.27	-2.74432	0.115954	-23.6672	7.8433e-124	2.59044e-122
ENSMUSG00000000686	689.864	-5.72558	0.242273	-23.6328	1.77526e-123	5.85086e-122
ENSMUSG00000000594	1912.25	-2.83787	0.120241	-23.6015	3.72122e-123	1.22385e-121
ENSMUSG00000025036	672.476	-3.69803	0.156729	-23.5951	4.33153e-123	1.42158e-121
ENSMUSG00000061665	2671.81	2.3424	0.0992872	23.5922	4.63715e-123	1.51869e-121
ENSMUSG00000027111	958.673	4.75955	0.202324	23.5244	2.29411e-122	7.4976e-121
ENSMUSG00000025791	3207.19	-2.7014	0.114937	-23.5033	3.76945e-122	1.22936e-120
ENSMUSG00000037544	354.121	5.59448	0.238056	23.5007	4.01557e-122	1.3069e-120
ENSMUSG00000025037	868.586	3.62504	0.15436	23.4843	5.89546e-122	1.91474e-120
ENSMUSG00000027605	2086.36	-4.96333	0.211515	-23.4657	9.14387e-122	2.9636e-120
ENSMUSG00000011831	3474.75	-2.9003	0.123697	-23.4467	1.42806e-121	4.61887e-120
ENSMUSG00000042489	346.68	6.05682	0.258549	23.4262	2.31135e-121	7.46032e-120
ENSMUSG00000058022	1667.9	-8.72165	0.37242	-23.4188	2.74686e-121	8.84772e-120
ENSMUSG00000029777	2763.24	2.68087	0.114528	23.408	3.5406e-121	1.13809e-119
ENSMUSG00000061615	331.753	5.14679	0.219889	23.4063	3.68799e-121	1.18304e-119
ENSMUSG00000033684	7653.12	-4.84918	0.207222	-23.4009	4.18498e-121	1.33971e-119
ENSMUSG00000096145	756.029	-4.69371	0.200614	-23.3967	4.61601e-121	1.47467e-119
ENSMUSG00000028678	440.746	6.89228	0.294585	23.3966	4.63057e-121	1.4763e-119
ENSMUSG00000025991	82108.5	-16.4071	0.701315	-23.3948	4.82453e-121	1.535e-119
ENSMUSG00000022574	1348.45	-8.33898	0.357058	-23.3547	1.23454e-120	3.91991e-119
ENSMUSG00000009575	3712.52	3.26389	0.139765	23.3527	1.29311e-120	4.09755e-119
ENSMUSG00000010663	5438.99	-2.45638	0.105281	-23.3317	2.11562e-120	6.69033e-119
ENSMUSG00000021376	588.228	-5.05921	0.216968	-23.3177	2.9307e-120	9.24917e-119
ENSMUSG00000000628	709.877	5.06567	0.217407	23.3005	4.38624e-120	1.38149e-118
ENSMUSG00000024827	3673.25	-10.5736	0.454106	-23.2845	6.36058e-120	1.9993e-118
ENSMUSG00000027496	372.822	5.89142	0.25311	23.2761	7.74455e-120	2.42942e-118
ENSMUSG00000017716	411.966	5.53144	0.237676	23.273	8.32436e-120	2.60608e-118
ENSMUSG00000032315	376.413	5.27725	0.227083	23.2393	1.82422e-119	5.6996e-118
ENSMUSG00000044197	1648.25	-3.79049	0.163169	-23.2304	2.24364e-119	6.99605e-118
ENSMUSG00000006445	2181.92	3.51338	0.151282	23.2241	2.60165e-119	8.09622e-118
ENSMUSG00000029098	593.341	-3.63346	0.15667	-23.1918	5.51486e-119	1.71279e-117
ENSMUSG00000022142	2396.76	2.8019	0.120828	23.1891	5.85933e-119	1.81616e-117
ENSMUSG00000053646	990.618	-4.68733	0.202221	-23.1793	7.36942e-119	2.2797e-117
ENSMUSG00000026888	770.587	-3.40089	0.146973	-23.1395	1.85368e-118	5.72297e-117
ENSMUSG00000041828	2274.41	-8.71839	0.376816	-23.137	1.96626e-118	6.05855e-117
ENSMUSG00000031628	1108.45	3.07517	0.133032	23.116	3.20004e-118	9.84077e-117
ENSMUSG00000064288	583.354	5.41649	0.234472	23.1008	4.54146e-118	1.39385e-116
ENSMUSG00000042712	1615.99	3.9091	0.169267	23.0943	5.28831e-118	1.61988e-116
ENSMUSG00000028517	1716.56	-4.08319	0.176835	-23.0904	5.78763e-118	1.76936e-116
ENSMUSG00000070780	1085.54	-3.30624	0.143197	-23.0888	6.00571e-118	1.83245e-116
ENSMUSG00000084128	1110.96	-2.84404	0.123229	-23.0793	7.47028e-118	2.27487e-116
ENSMUSG00000021417	2137.62	-3.09057	0.133942	-23.074	8.44189e-118	2.56574e-116
ENSMUSG00000034108	1770.59	-2.66775	0.115659	-23.0656	1.02467e-117	3.10824e-116
ENSMUSG00000021482	711.064	-3.26733	0.141725	-23.054	1.34112e-117	4.06026e-116
ENSMUSG00000016534	9810.96	-2.89322	0.125517	-23.0504	1.45725e-117	4.40333e-116
ENSMUSG00000034171	1833.74	-3.37694	0.146555	-23.0421	1.76424e-117	5.32064e-116
ENSMUSG00000023044	4430.77	-6.60343	0.286744	-23.029	2.38956e-117	7.19261e-116
ENSMUSG00000022853	3386.61	-9.95717	0.433004	-22.9956	5.15961e-117	1.55007e-115
ENSMUSG00000041762	755.166	-6.87402	0.298954	-22.9936	5.40268e-117	1.61998e-115
ENSMUSG00000039316	340.197	4.19163	0.18244	22.9754	8.21063e-117	2.45721e-115
ENSMUSG00000032386	1246.17	-3.07408	0.133853	-22.9661	1.01776e-116	3.04006e-115
ENSMUSG00000037826	2619.69	-4.9542	0.216025	-22.9334	2.1566e-116	6.42947e-115
ENSMUSG00000033720	598.967	-3.59844	0.157114	-22.9033	4.30369e-116	1.28061e-114
ENSMUSG00000001517	464.586	7.27217	0.318241	22.8511	1.42446e-115	4.2306e-114
ENSMUSG00000019558	734.859	4.07633	0.178496	22.8371	1.96482e-115	5.82437e-114
ENSMUSG00000021193	2519.39	3.14408	0.137713	22.8306	2.27888e-115	6.74254e-114
ENSMUSG00000031613	1197.02	-7.42859	0.325413	-22.8282	2.40696e-115	7.10803e-114
ENSMUSG00000020330	547.528	5.14774	0.225543	22.8238	2.6637e-115	7.85139e-114
ENSMUSG00000049932	523.974	3.76033	0.164878	22.8068	3.92712e-115	1.15536e-113
ENSMUSG00000028873	302.883	5.69908	0.249974	22.7987	4.72493e-115	1.38746e-113
ENSMUSG00000032047	5361.01	-4.09336	0.179733	-22.7746	8.18196e-115	2.3981e-113
ENSMUSG00000041801	387.027	6.99284	0.307316	22.7546	1.29326e-114	3.7834e-113
ENSMUSG00000039682	5343.31	-2.78276	0.122306	-22.7523	1.36046e-114	3.97254e-113
ENSMUSG00000025355	1097.76	-4.95897	0.21811	-22.7361	1.96842e-114	5.73706e-113
ENSMUSG00000027323	315.728	5.64134	0.248137	22.7348	2.03105e-114	5.90858e-113
ENSMUSG00000047230	1156.73	-3.43574	0.151193	-22.7242	2.58415e-114	7.50364e-113
ENSMUSG00000032591	2450.54	-9.86493	0.434393	-22.7097	3.59403e-114	1.04167e-112
ENSMUSG00000033114	583.611	-4.79705	0.211245	-22.7085	3.6963e-114	1.06932e-112
ENSMUSG00000058290	443.568	7.24096	0.318918	22.7048	4.01818e-114	1.1603e-112
ENSMUSG00000044252	1730.01	-2.69903	0.118887	-22.7024	4.2435e-114	1.2231e-112
ENSMUSG00000004665	497.685	3.38453	0.149085	22.7019	4.28672e-114	1.23328e-112
ENSMUSG00000051285	2619.99	-3.44562	0.15185	-22.691	5.49829e-114	1.57894e-112
ENSMUSG00000034127	302.49	5.47167	0.241302	22.6757	7.79172e-114	2.23344e-112
ENSMUSG00000069633	499.384	-4.09384	0.180758	-22.6482	1.45363e-113	4.15907e-112
ENSMUSG00000052085	819.139	-3.94501	0.174277	-22.6364	1.89795e-113	5.42043e-112
ENSMUSG00000021539	1034.95	-4.55966	0.201786	-22.5965	4.69528e-113	1.3385e-111
ENSMUSG00000027048	13653.9	-13.3167	0.589343	-22.5958	4.76189e-113	1.35501e-111
ENSMUSG00000054545	909.561	-3.81271	0.16884	-22.5819	6.53503e-113	1.85619e-111
ENSMUSG00000006678	570.902	3.41331	0.151289	22.5615	1.03587e-112	2.93692e-111
ENSMUSG00000056394	373.191	5.02762	0.222866	22.5589	1.09833e-112	3.10836e-111
ENSMUSG00000036585	1254.07	-3.55516	0.157684	-22.5462	1.46424e-112	4.13641e-111
ENSMUSG00000047963	885.26	-3.04731	0.135178	-22.543	1.57215e-112	4.43324e-111
ENSMUSG00000022261	2592.52	-2.69177	0.119412	-22.5419	1.61193e-112	4.53723e-111
ENSMUSG00000053581	811.002	3.21844	0.142797	22.5386	1.73897e-112	4.886e-111
ENSMUSG00000071551	863.914	-6.36648	0.282764	-22.5152	2.94841e-112	8.26931e-111
ENSMUSG00000090213	1184.35	3.99569	0.177545	22.5052	3.68974e-112	1.033e-110
ENSMUSG00000040675	351.141	5.68629	0.252938	22.4809	6.37986e-112	1.78294e-110
ENSMUSG00000017493	15664.9	-2.60909	0.116141	-22.4648	9.16326e-112	2.55622e-110
ENSMUSG00000031799	1637.1	3.25017	0.144681	22.4645	9.23956e-112	2.57291e-110
ENSMUSG00000022751	2013.49	-3.57315	0.159137	-22.4533	1.18877e-111	3.30444e-110
ENSMUSG00000020644	1879.99	-3.80412	0.169456	-22.449	1.30941e-111	3.63333e-110
ENSMUSG00000003032	321.41	5.23888	0.233413	22.4447	1.44051e-111	3.99002e-110
ENSMUSG00000008226	844.547	-3.41209	0.152071	-22.4375	1.69669e-111	4.69127e-110
ENSMUSG00000000149	2282.52	-2.3212	0.103555	-22.4151	2.80204e-111	7.73382e-110
ENSMUSG00000024026	5942.71	-3.07023	0.136979	-22.4139	2.88232e-111	7.94139e-110
ENSMUSG00000053819	741.553	3.06608	0.13688	22.3998	3.95576e-111	1.08797e-109
ENSMUSG00000031467	1050.65	3.44435	0.153904	22.3798	6.19266e-111	1.70021e-109
ENSMUSG00000022021	309.63	6.15454	0.275244	22.3603	9.58213e-111	2.62618e-109
ENSMUSG00000034957	5534.17	-11.6216	0.519985	-22.3499	1.20912e-110	3.30804e-109
ENSMUSG00000046027	1093.56	-3.99525	0.179174	-22.2982	3.85065e-110	1.05166e-108
ENSMUSG00000020829	595.987	-3.499	0.156943	-22.2947	4.16007e-110	1.13418e-108
ENSMUSG00000031626	1220.92	-3.13236	0.140501	-22.2942	4.20299e-110	1.14389e-108
ENSMUSG00000033970	485.665	3.51662	0.157844	22.2791	5.8905e-110	1.60037e-108
ENSMUSG00000019971	570.123	3.53666	0.158803	22.2708	7.08926e-110	1.92271e-108
ENSMUSG00000038644	494.242	3.92555	0.176275	22.2695	7.30782e-110	1.97856e-108
ENSMUSG00000031024	663.942	-4.45553	0.20012	-22.2644	8.19015e-110	2.21361e-108
ENSMUSG00000022906	1090.75	-3.12746	0.140521	-22.2562	9.82711e-110	2.65145e-108
ENSMUSG00000026596	1640.46	3.35595	0.15092	22.2366	1.51946e-109	4.09259e-108
ENSMUSG00000073555	2536.97	-10.0419	0.451965	-22.2182	2.28973e-109	6.15664e-108
ENSMUSG00000034317	315.656	6.2901	0.28319	22.2116	2.65245e-109	7.11969e-108
ENSMUSG00000020075	2125.45	2.38686	0.107566	22.1898	4.31028e-109	1.15498e-107
ENSMUSG00000021583	2100.53	-2.61522	0.117869	-22.1876	4.52706e-109	1.21099e-107
ENSMUSG00000031387	446.047	4.99835	0.225306	22.1847	4.82683e-109	1.28897e-107
ENSMUSG00000025089	2708.79	-10.0119	0.451403	-22.1796	5.40728e-109	1.44151e-107
ENSMUSG00000029776	3418.69	-3.38114	0.152525	-22.1678	7.03299e-109	1.87171e-107
ENSMUSG00000020184	1613.73	2.51784	0.113728	22.1391	1.32717e-108	3.52602e-107
ENSMUSG00000001288	405.251	3.62463	0.163818	22.1259	1.78004e-108	4.72118e-107
ENSMUSG00000022309	414.705	5.79579	0.262542	22.0757	5.4145e-108	1.43365e-106
ENSMUSG00000005107	637.706	-5.70599	0.258519	-22.0719	5.88899e-108	1.55665e-106
ENSMUSG00000025486	788.916	-4.16511	0.18872	-22.0703	6.0988e-108	1.60938e-106
ENSMUSG00000026131	7470.61	2.35419	0.106743	22.0547	8.61053e-108	2.26836e-106
ENSMUSG00000005951	640.227	-4.86321	0.220543	-22.051	9.33405e-108	2.45482e-106
ENSMUSG00000024883	380.065	7.09493	0.322233	22.018	1.9362e-107	5.08358e-106
ENSMUSG00000028223	2595.49	-3.03121	0.137814	-21.9949	3.22109e-107	8.44293e-106
ENSMUSG00000020315	8198.39	2.10496	0.0957155	21.9918	3.44797e-107	9.02249e-106
ENSMUSG00000048807	304.25	6.41667	0.291861	21.9854	3.97442e-107	1.03827e-105
ENSMUSG00000026814	728.557	-6.21866	0.282884	-21.983	4.18641e-107	1.09182e-105
ENSMUSG00000026576	1938.82	2.92249	0.132959	21.9803	4.44545e-107	1.15745e-105
ENSMUSG00000018042	4306.27	-2.31093	0.105159	-21.9755	4.94466e-107	1.28528e-105
ENSMUSG00000046223	379.451	7.28095	0.3314	21.9703	5.5416e-107	1.43805e-105
ENSMUSG00000034220	796.59	3.25213	0.148198	21.9445	9.77305e-107	2.53192e-105
ENSMUSG00000049539	358.131	4.24218	0.193375	21.9376	1.13731e-106	2.94156e-105
ENSMUSG00000024866	573.786	-5.15458	0.234967	-21.9375	1.14038e-106	2.94464e-105
ENSMUSG00000031642	742.64	4.23061	0.192942	21.9269	1.43859e-106	3.70852e-105
ENSMUSG00000054226	1705.07	-3.23773	0.147676	-21.9246	1.51249e-106	3.89261e-105
ENSMUSG00000058600	3923.47	2.49457	0.113784	21.9237	1.54242e-106	3.96312e-105
ENSMUSG00000031575	1124.26	2.57542	0.117484	21.9215	1.62151e-106	4.15947e-105
ENSMUSG00000036748	613.342	3.0981	0.141347	21.9184	1.73486e-106	4.44294e-105
ENSMUSG00000039285	866.531	-2.84599	0.129856	-21.9166	1.80486e-106	4.61465e-105
ENSMUSG00000027858	315.517	4.17752	0.190706	21.9055	2.30339e-106	5.87966e-105
ENSMUSG00000039529	1433.93	-8.6693	0.395828	-21.9017	2.50418e-106	6.38177e-105
ENSMUSG00000001473	1518.82	5.04554	0.230503	21.8893	3.28605e-106	8.36069e-105
ENSMUSG00000024691	609.211	4.76447	0.217675	21.888	3.37793e-106	8.5805e-105
ENSMUSG00000033031	398.695	4.75506	0.21739	21.8734	4.6554e-106	1.18063e-104
ENSMUSG00000039985	579.16	5.08986	0.232758	21.8676	5.29034e-106	1.33948e-104
ENSMUSG00000001542	1058.43	-2.95187	0.135027	-21.8613	6.06311e-106	1.53265e-104
ENSMUSG00000022369	294.158	4.52385	0.206981	21.8564	6.75739e-106	1.7054e-104
ENSMUSG00000060703	3535.51	-4.92998	0.22569	-21.8441	8.85157e-106	2.23031e-104
ENSMUSG00000062762	2178.73	-2.59377	0.118766	-21.8394	9.79412e-106	2.46383e-104
ENSMUSG00000030498	724.516	-6.55741	0.300294	-21.8366	1.04173e-105	2.61638e-104
ENSMUSG00000026622	516.098	3.72148	0.170427	21.8363	1.04943e-105	2.6315e-104
ENSMUSG00000064210	1068.99	3.54021	0.162337	21.8078	1.95565e-105	4.89602e-104
ENSMUSG00000020709	615.845	-3.48754	0.159999	-21.7973	2.46226e-105	6.15448e-104
ENSMUSG00000028607	1833.85	-3.90085	0.178969	-21.7962	2.51975e-105	6.28811e-104
ENSMUSG00000024085	5622.08	-2.63323	0.120852	-21.7889	2.95975e-105	7.37436e-104
ENSMUSG00000027331	299.928	5.92545	0.271966	21.7875	3.05147e-105	7.59078e-104
ENSMUSG00000056708	585.315	3.48467	0.160325	21.7349	9.58959e-105	2.38169e-103
ENSMUSG00000041757	774.9	-3.87383	0.178241	-21.7337	9.85651e-105	2.4441e-103
ENSMUSG00000046668	523.408	-4.85769	0.223591	-21.7258	1.17082e-104	2.89866e-103
ENSMUSG00000021779	797.037	-3.99354	0.184044	-21.6988	2.10681e-104	5.20768e-103
ENSMUSG00000042286	1183.13	-7.78656	0.35885	-21.6987	2.11214e-104	5.21262e-103
ENSMUSG00000027171	352.703	6.92019	0.3191	21.6866	2.74704e-104	6.76881e-103
ENSMUSG00000026568	1886.11	-2.85608	0.131736	-21.6803	3.14551e-104	7.73846e-103
ENSMUSG00000032254	325.075	5.98301	0.275982	21.679	3.24001e-104	7.9584e-103
ENSMUSG00000002325	506.176	-3.81399	0.175963	-21.675	3.53094e-104	8.65939e-103
ENSMUSG00000028194	1634.03	-3.55487	0.164049	-21.6696	3.96831e-104	9.71676e-103
ENSMUSG00000056492	693.997	-6.55482	0.302665	-21.657	5.22434e-104	1.27722e-102
ENSMUSG00000026456	458.086	3.27984	0.151591	21.6361	8.20833e-104	2.0036e-102
ENSMUSG00000060802	14979.5	-2.71992	0.125783	-21.6239	1.0698e-103	2.60723e-102
ENSMUSG00000038068	936.905	-2.77467	0.12841	-21.6079	1.51238e-103	3.68012e-102
ENSMUSG00000017999	1202.94	2.64814	0.122603	21.5993	1.82474e-103	4.43044e-102
ENSMUSG00000000142	935.779	3.74417	0.173347	21.5992	1.8264e-103	4.43044e-102
ENSMUSG00000046841	551.843	4.63149	0.214471	21.595	2.00229e-103	4.84958e-102
ENSMUSG00000063730	977.616	-3.99866	0.185638	-21.5401	6.56322e-103	1.58716e-101
ENSMUSG00000069273	652.766	3.70128	0.171857	21.537	7.01086e-103	1.69279e-101
ENSMUSG00000009378	1029.5	-3.53783	0.164348	-21.5264	8.80453e-103	2.1226e-101
ENSMUSG00000079659	766.29	-4.34483	0.201872	-21.5226	9.55888e-103	2.30091e-101
ENSMUSG00000022246	1946.85	2.35941	0.109706	21.5068	1.34516e-102	3.23295e-101
ENSMUSG00000022350	2224.61	2.70014	0.125626	21.4934	1.79302e-102	4.30271e-101
ENSMUSG00000021794	19502.8	-2.19321	0.102059	-21.4896	1.94688e-102	4.66475e-101
ENSMUSG00000022247	880.517	2.79486	0.130066	21.488	2.01579e-102	4.82247e-101
ENSMUSG00000026037	645.696	3.33515	0.155247	21.4828	2.25464e-102	5.38561e-101
ENSMUSG00000028337	335.868	5.59286	0.260629	21.4591	3.75443e-102	8.95445e-101
ENSMUSG00000024742	513.098	3.82807	0.178497	21.4461	4.96883e-102	1.18328e-100
ENSMUSG00000017499	370.728	7.43506	0.34675	21.4421	5.41008e-102	1.2864e-100
ENSMUSG00000030562	710.746	-6.50437	0.303519	-21.4299	7.03934e-102	1.67125e-100
ENSMUSG00000032051	1172.6	-3.43092	0.160105	-21.4292	7.1371e-102	1.69189e-100
ENSMUSG00000027306	306.234	5.69841	0.265963	21.4255	7.72646e-102	1.82883e-100
ENSMUSG00000020010	726.927	-7.03824	0.328593	-21.4194	8.81969e-102	2.08443e-100
ENSMUSG00000031168	2716.64	-2.94813	0.137775	-21.3981	1.391e-101	3.28251e-100
ENSMUSG00000054474	836.965	-7.50679	0.350945	-21.3902	1.64776e-101	3.88255e-100
ENSMUSG00000027611	306.067	5.77951	0.270268	21.3844	1.86784e-101	4.39449e-100
ENSMUSG00000058881	629.566	2.92657	0.136916	21.375	2.28518e-101	5.36827e-100
ENSMUSG00000062054	1433.94	-3.10693	0.145366	-21.3732	2.37306e-101	5.56636e-100
ENSMUSG00000022946	683.767	-4.73331	0.221466	-21.3726	2.40147e-101	5.62456e-100
ENSMUSG00000036256	973.937	-8.0388	0.376646	-21.3431	4.51684e-101	1.05632e-99
ENSMUSG00000071516	301.938	6.25162	0.292986	21.3376	5.08723e-101	1.18793e-99
ENSMUSG00000005481	1138.13	3.37584	0.158301	21.3254	6.59564e-101	1.53787e-99
ENSMUSG00000090625	1108.64	4.26882	0.200195	21.3233	6.89704e-101	1.60575e-99
ENSMUSG00000053398	1832.8	11.2213	0.526269	21.3224	7.03862e-101	1.63627e-99
ENSMUSG00000001440	6341.25	2.16027	0.101337	21.3176	7.79178e-101	1.80867e-99
ENSMUSG00000020431	254.228	5.39271	0.25322	21.2965	1.22298e-100	2.83463e-99
ENSMUSG00000032204	5545.87	-11.8158	0.555687	-21.2635	2.47397e-100	5.72568e-99
ENSMUSG00000062480	2793.73	-3.05606	0.143799	-21.2524	3.13563e-100	7.24626e-99
ENSMUSG00000029516	353.08	4.73427	0.222807	21.2483	3.42008e-100	7.89196e-99
ENSMUSG00000057113	4928.05	2.5563	0.120483	21.2171	6.64155e-100	1.5303e-98
ENSMUSG00000036093	2913.5	-2.49594	0.117653	-21.2144	7.02579e-100	1.61645e-98
ENSMUSG00000071657	557.147	-3.77447	0.177954	-21.2103	7.66886e-100	1.76181e-98
ENSMUSG00000011257	1273.34	2.41855	0.114028	21.2101	7.7094e-100	1.76852e-98
ENSMUSG00000000056	779.107	-3.16629	0.149286	-21.2095	7.79816e-100	1.78626e-98
ENSMUSG00000026730	1143.93	-3.6307	0.171233	-21.2033	8.90961e-100	2.03786e-98
ENSMUSG00000000058	597.538	3.357	0.158401	21.1931	1.10549e-99	2.52484e-98
ENSMUSG00000037725	297.884	5.97443	0.281994	21.1864	1.27465e-99	2.90695e-98
ENSMUSG00000052911	690.625	3.33553	0.157489	21.1794	1.47751e-99	3.36468e-98
ENSMUSG00000025176	1631.33	-9.27363	0.438094	-21.1681	1.87871e-99	4.27207e-98
ENSMUSG00000001123	3367.34	-3.46054	0.163499	-21.1655	1.98793e-99	4.51387e-98
ENSMUSG00000040549	1502.48	2.71018	0.128315	21.1213	5.07046e-99	1.14965e-97
ENSMUSG00000030796	287.436	6.35904	0.301134	21.117	5.55131e-99	1.25685e-97
ENSMUSG00000060429	883.076	-3.29993	0.156295	-21.1135	5.97298e-99	1.35036e-97
ENSMUSG00000028470	756.282	-3.44832	0.163389	-21.105	7.15816e-99	1.61596e-97
ENSMUSG00000063354	1022.57	-3.40326	0.161298	-21.0992	8.08861e-99	1.82338e-97
ENSMUSG00000029650	747.432	-6.30933	0.29931	-21.0796	1.22524e-98	2.75803e-97
ENSMUSG00000031561	403.19	-4.55806	0.216357	-21.0673	1.58724e-98	3.56776e-97
ENSMUSG00000028906	1623.07	-2.8321	0.134467	-21.0616	1.78854e-98	4.01444e-97
ENSMUSG00000030671	1749.21	-9.36794	0.444862	-21.0581	1.92831e-98	4.32197e-97
ENSMUSG00000030867	330.629	6.93152	0.329458	21.0392	2.87453e-98	6.43351e-97
ENSMUSG00000042213	475.053	-5.53757	0.263278	-21.0332	3.26061e-98	7.28715e-97
ENSMUSG00000005803	2053.32	-2.65519	0.126324	-21.0189	4.40187e-98	9.82371e-97
ENSMUSG00000020068	1904.74	-9.63237	0.4583	-21.0176	4.52734e-98	1.00893e-96
ENSMUSG00000069266	547.814	3.63024	0.172802	21.0081	5.53356e-98	1.23141e-96
ENSMUSG00000036292	491.813	-5.86319	0.279265	-20.9951	7.26911e-98	1.61534e-96
ENSMUSG00000019487	472.302	3.10898	0.148326	20.9605	1.50572e-97	3.34125e-96
ENSMUSG00000054630	14795.8	-13.6685	0.652201	-20.9575	1.60352e-97	3.55322e-96
ENSMUSG00000074802	341.674	3.8309	0.182934	20.9415	2.24402e-97	4.96544e-96
ENSMUSG00000052833	1172.64	2.76154	0.131914	20.9343	2.60788e-97	5.76242e-96
ENSMUSG00000032370	844.303	-3.38674	0.161875	-20.922	3.37742e-97	7.45226e-96
ENSMUSG00000048087	1960.3	-3.3922	0.16214	-20.9214	3.41899e-97	7.53334e-96
ENSMUSG00000024563	1179.28	2.90784	0.13904	20.9137	4.01665e-97	8.83776e-96
ENSMUSG00000037894	1993.63	2.6138	0.125	20.9105	4.29836e-97	9.4443e-96
ENSMUSG00000050199	2128.61	-2.29522	0.109821	-20.8996	5.39692e-97	1.18414e-95
ENSMUSG00000020473	505.852	5.24251	0.250845	20.8994	5.41685e-97	1.18685e-95
ENSMUSG00000017861	443.576	8.08236	0.386738	20.8988	5.49026e-97	1.20124e-95
ENSMUSG00000060206	334.559	5.21704	0.249676	20.8952	5.91581e-97	1.29254e-95
ENSMUSG00000061808	66543.4	-16.5017	0.790168	-20.8838	7.52022e-97	1.64079e-95
ENSMUSG00000022255	3657.01	2.37901	0.113997	20.8691	1.02136e-96	2.22535e-95
ENSMUSG00000022285	7238.92	3.08779	0.147971	20.8676	1.05464e-96	2.29464e-95
ENSMUSG00000037936	2117.02	-2.6507	0.127102	-20.8549	1.37494e-96	2.9874e-95
ENSMUSG00000035811	3720.29	-10.8699	0.521485	-20.8441	1.72458e-96	3.74186e-95
ENSMUSG00000059447	1947.93	-3.05092	0.146396	-20.8402	1.87143e-96	4.05486e-95
ENSMUSG00000022191	1154.95	3.95766	0.189968	20.8332	2.16313e-96	4.6804e-95
ENSMUSG00000058006	2040	2.48762	0.119528	20.812	3.36953e-96	7.28061e-95
ENSMUSG00000026683	311.924	6.28486	0.302201	20.797	4.61059e-96	9.94842e-95
ENSMUSG00000038976	685.094	3.23549	0.155631	20.7895	5.38398e-96	1.16012e-94
ENSMUSG00000025465	3400.54	-2.60488	0.125605	-20.7388	1.54819e-95	3.33138e-94
ENSMUSG00000073418	30731.6	-15.0019	0.723394	-20.7383	1.5645e-95	3.36184e-94
ENSMUSG00000028538	998.465	-3.42604	0.165209	-20.7377	1.58447e-95	3.40009e-94
ENSMUSG00000009566	1788.16	-3.27151	0.157874	-20.7224	2.1777e-95	4.66667e-94
ENSMUSG00000029910	340.646	4.14133	0.199957	20.7112	2.74692e-95	5.87841e-94
ENSMUSG00000005580	584.639	-3.93062	0.189791	-20.7102	2.80043e-95	5.98471e-94
ENSMUSG00000017009	8784.67	-2.49832	0.12064	-20.7089	2.87955e-95	6.14541e-94
ENSMUSG00000032310	7785.05	-12.514	0.604461	-20.7027	3.27695e-95	6.98397e-94
ENSMUSG00000036561	590.914	-3.18056	0.153903	-20.6659	7.01738e-95	1.49354e-93
ENSMUSG00000027712	2807.3	2.2322	0.108044	20.66	7.92937e-95	1.68534e-93
ENSMUSG00000020929	1333.95	2.45215	0.118699	20.6585	8.1814e-95	1.73655e-93
ENSMUSG00000024803	337.776	7.37276	0.357146	20.6436	1.11506e-94	2.36355e-93
ENSMUSG00000029571	3813.4	-3.00116	0.145454	-20.6331	1.38623e-94	2.93438e-93
ENSMUSG00000035000	1998.37	-9.83103	0.476935	-20.6129	2.10161e-94	4.44268e-93
ENSMUSG00000030711	1879.15	-9.60118	0.465983	-20.6041	2.52049e-94	5.32095e-93
ENSMUSG00000019978	903.737	2.51567	0.122118	20.6003	2.72906e-94	5.75349e-93
ENSMUSG00000042680	568.91	-3.86903	0.187826	-20.5989	2.80515e-94	5.90594e-93
ENSMUSG00000035836	13661.6	-13.5469	0.65781	-20.594	3.10672e-94	6.53206e-93
ENSMUSG00000029082	334.664	6.89678	0.334904	20.5933	3.15194e-94	6.61822e-93
ENSMUSG00000021097	1292.46	-8.35756	0.40615	-20.5775	4.36586e-94	9.15482e-93
ENSMUSG00000037474	290.008	5.30767	0.257964	20.5753	4.57054e-94	9.57117e-93
ENSMUSG00000027580	3064.81	-3.19465	0.155293	-20.5717	4.91613e-94	1.02811e-92
ENSMUSG00000039828	400.799	3.75681	0.182673	20.5658	5.55495e-94	1.16015e-92
ENSMUSG00000045216	1291.03	-3.18723	0.154984	-20.565	5.65511e-94	1.17949e-92
ENSMUSG00000062908	3551.67	-3.25408	0.15824	-20.5643	5.73739e-94	1.19506e-92
ENSMUSG00000032815	227.343	5.37562	0.261536	20.554	7.08866e-94	1.47456e-92
ENSMUSG00000021474	1359.03	-2.80697	0.136659	-20.5399	9.47264e-94	1.96784e-92
ENSMUSG00000028780	564.158	5.50568	0.268093	20.5364	1.01818e-93	2.11236e-92
ENSMUSG00000004880	1064.07	2.56917	0.125118	20.5339	1.07174e-93	2.22053e-92
ENSMUSG00000075010	900.191	-7.83501	0.381679	-20.5277	1.21698e-93	2.5181e-92
ENSMUSG00000022295	1719	2.46385	0.120026	20.5276	1.21956e-93	2.5201e-92
ENSMUSG00000055320	954.425	3.77168	0.184075	20.4899	2.64676e-93	5.46205e-92
ENSMUSG00000049502	1122.91	-2.87333	0.140279	-20.483	3.05128e-93	6.28854e-92
ENSMUSG00000054766	5289.22	2.50341	0.122238	20.4798	3.2595e-93	6.70882e-92
ENSMUSG00000030677	235.103	5.67216	0.277074	20.4716	3.85398e-93	7.92195e-92
ENSMUSG00000018800	823.331	2.78281	0.135955	20.4686	4.10646e-93	8.42984e-92
ENSMUSG00000007041	935.005	3.20311	0.156555	20.46	4.89854e-93	1.00427e-91
ENSMUSG00000025969	1005.51	2.69681	0.131815	20.459	4.99223e-93	1.02213e-91
ENSMUSG00000017146	442.992	4.94938	0.241991	20.4527	5.68185e-93	1.16181e-91
ENSMUSG00000038732	265.83	5.97672	0.292622	20.4247	1.00853e-92	2.05952e-91
ENSMUSG00000054717	520.676	3.88258	0.190452	20.3862	2.21865e-92	4.52478e-91
ENSMUSG00000024357	957.752	-2.95227	0.144831	-20.3843	2.30667e-92	4.69816e-91
ENSMUSG00000031146	239.543	5.86854	0.287994	20.3773	2.65842e-92	5.40754e-91
ENSMUSG00000074364	359.569	3.71396	0.182265	20.3768	2.68922e-92	5.46308e-91
ENSMUSG00000030313	2221.22	-3.13907	0.154102	-20.37	3.08512e-92	6.25919e-91
ENSMUSG00000033688	10211.6	-13.1685	0.646476	-20.3697	3.10784e-92	6.29711e-91
ENSMUSG00000002346	730.869	-5.36019	0.263183	-20.3668	3.29691e-92	6.67154e-91
ENSMUSG00000001942	731.099	-2.80286	0.137632	-20.3649	3.42268e-92	6.9171e-91
ENSMUSG00000022378	622.742	3.07053	0.150857	20.3539	4.28472e-92	8.64804e-91
ENSMUSG00000075031	299.545	3.67244	0.180461	20.3503	4.6101e-92	9.29278e-91
ENSMUSG00000030236	20066.3	-14.4318	0.709367	-20.3447	5.17596e-92	1.042e-90
ENSMUSG00000025059	1746.86	-2.72878	0.134156	-20.3403	5.65487e-92	1.13694e-90
ENSMUSG00000049866	663.429	5.06706	0.249172	20.3356	6.22463e-92	1.24989e-90
ENSMUSG00000037999	567.641	-3.80481	0.187116	-20.3339	6.44098e-92	1.29167e-90
ENSMUSG00000034584	593.001	-4.78943	0.235657	-20.3237	7.9301e-92	1.58826e-90
ENSMUSG00000058952	10678.9	-13.2181	0.651483	-20.2892	1.60268e-91	3.20261e-90
ENSMUSG00000045414	707.442	-3.75529	0.185089	-20.2892	1.60315e-91	3.20261e-90
ENSMUSG00000022615	589.931	-5.75063	0.283796	-20.2633	2.7136e-91	5.41404e-90
ENSMUSG00000027330	272.484	6.00125	0.296216	20.2597	2.91689e-91	5.8122e-90
ENSMUSG00000036908	490.454	-4.70098	0.232066	-20.257	3.07896e-91	6.12732e-90
ENSMUSG00000031403	820.732	2.60244	0.128579	20.24	4.35312e-91	8.65197e-90
ENSMUSG00000036339	549.963	-3.35431	0.165747	-20.2376	4.57216e-91	9.07577e-90
ENSMUSG00000038526	622.211	-6.42715	0.317626	-20.2349	4.82221e-91	9.55998e-90
ENSMUSG00000078853	423.683	-5.37196	0.265536	-20.2306	5.26351e-91	1.04216e-89
ENSMUSG00000031938	1616.24	-4.69681	0.232516	-20.1999	9.80049e-91	1.93802e-89
ENSMUSG00000032555	824.265	2.55382	0.126427	20.1998	9.82031e-91	1.93948e-89
ENSMUSG00000025007	352.245	4.79302	0.237432	20.1869	1.27648e-90	2.51783e-89
ENSMUSG00000006818	3145.82	-2.46194	0.121961	-20.1863	1.29115e-90	2.54354e-89
ENSMUSG00000031877	499.534	-4.7998	0.23786	-20.1791	1.49384e-90	2.93914e-89
ENSMUSG00000028383	1089.9	-3.37387	0.167248	-20.1728	1.69685e-90	3.33436e-89
ENSMUSG00000009291	2986.23	-2.38676	0.118431	-20.1531	2.52532e-90	4.95611e-89
ENSMUSG00000027405	1347.26	3.17253	0.157443	20.1504	2.67001e-90	5.23349e-89
ENSMUSG00000002602	2768.49	3.65771	0.181819	20.1173	5.21066e-90	1.02006e-88
ENSMUSG00000025017	593.279	-5.09815	0.253501	-20.1109	5.91843e-90	1.15717e-88
ENSMUSG00000030762	1298.2	-8.11754	0.403784	-20.1037	6.85226e-90	1.33807e-88
ENSMUSG00000051220	216.492	4.97294	0.247584	20.0858	9.81344e-90	1.91393e-88
ENSMUSG00000035878	1119.9	-8.14638	0.405651	-20.0822	1.0554e-89	2.05578e-88
ENSMUSG00000038150	1289.31	-2.56491	0.127731	-20.0805	1.09235e-89	2.12513e-88
ENSMUSG00000051674	536.93	-3.44053	0.171538	-20.0569	1.75611e-89	3.41218e-88
ENSMUSG00000002055	241.934	4.48188	0.223635	20.0411	2.41594e-89	4.68842e-88
ENSMUSG00000020899	1057.54	2.75291	0.137488	20.0229	3.47765e-89	6.74042e-88
ENSMUSG00000046447	560.282	-3.52988	0.176332	-20.0184	3.80756e-89	7.37072e-88
ENSMUSG00000032997	253.155	3.99963	0.19996	20.0022	5.27185e-89	1.01927e-87
ENSMUSG00000024654	765.498	2.9354	0.146869	19.9864	7.22726e-89	1.3956e-87
ENSMUSG00000039783	5197.15	-11.9461	0.597753	-19.9849	7.44681e-89	1.43622e-87
ENSMUSG00000068739	2692.11	2.44765	0.122624	19.9606	1.2116e-88	2.33386e-87
ENSMUSG00000025745	4682.43	-2.74645	0.137696	-19.9457	1.63328e-88	3.14225e-87
ENSMUSG00000021476	991.17	-3.08082	0.154511	-19.9392	1.86124e-88	3.57642e-87
ENSMUSG00000022945	241.592	5.02933	0.252839	19.8914	4.82908e-88	9.2678e-87
ENSMUSG00000024371	1353.64	-3.1103	0.15639	-19.8881	5.16073e-88	9.89213e-87
ENSMUSG00000045103	560.966	-3.16141	0.15896	-19.888	5.16736e-88	9.89271e-87
ENSMUSG00000005089	2301.23	-2.50244	0.125904	-19.8758	6.58998e-88	1.26008e-86
ENSMUSG00000022385	236.574	5.88833	0.296656	19.849	1.12414e-87	2.14687e-86
ENSMUSG00000041426	1147.77	-3.10602	0.156593	-19.835	1.48498e-87	2.83253e-86
ENSMUSG00000025492	2888.62	-3.64875	0.184035	-19.8264	1.76105e-87	3.35501e-86
ENSMUSG00000036825	875.45	3.15396	0.159135	19.8194	2.02457e-87	3.85235e-86
ENSMUSG00000021136	878.787	-2.72711	0.13764	-19.8133	2.28398e-87	4.34068e-86
ENSMUSG00000003948	2075.65	-3.01769	0.152383	-19.8033	2.78917e-87	5.29434e-86
ENSMUSG00000019122	939.974	-8.17298	0.413021	-19.7883	3.756e-87	7.12091e-86
ENSMUSG00000042331	344.695	4.14298	0.209448	19.7805	4.38167e-87	8.29703e-86
ENSMUSG00000032092	418.109	-5.34421	0.270193	-19.7793	4.49225e-87	8.49612e-86
ENSMUSG00000041308	558.298	2.78728	0.140948	19.7752	4.865e-87	9.18997e-86
ENSMUSG00000035877	2282.48	-3.19794	0.161809	-19.7637	6.11633e-87	1.15398e-85
ENSMUSG00000029552	560.746	4.68313	0.237174	19.7455	8.76224e-87	1.65119e-85
ENSMUSG00000005087	1898.72	4.68397	0.237349	19.7345	1.09032e-86	2.05216e-85
ENSMUSG00000058135	8161.31	-4.01969	0.203778	-19.7258	1.29405e-86	2.43269e-85
ENSMUSG00000022822	1271.11	5.05639	0.256491	19.7137	1.64625e-86	3.09106e-85
ENSMUSG00000034023	235.378	6.20585	0.314984	19.7021	2.06757e-86	3.8775e-85
ENSMUSG00000021569	214.466	4.99623	0.253631	19.6988	2.20886e-86	4.13751e-85
ENSMUSG00000028618	2520.01	-2.38159	0.120916	-19.6962	2.32298e-86	4.34606e-85
ENSMUSG00000068762	888.851	-7.98505	0.405597	-19.6872	2.77722e-86	5.18968e-85
ENSMUSG00000060260	263.388	4.42415	0.224739	19.6857	2.85744e-86	5.33321e-85
ENSMUSG00000029185	537.584	-3.29368	0.167408	-19.6746	3.55996e-86	6.63648e-85
ENSMUSG00000070690	528.368	-4.29712	0.218619	-19.6558	5.1612e-86	9.61005e-85
ENSMUSG00000028064	801.394	-7.93133	0.40354	-19.6544	5.30416e-86	9.86448e-85
ENSMUSG00000062210	327.795	4.14858	0.21122	19.6411	6.89364e-86	1.28053e-84
ENSMUSG00000028150	624.887	-5.35557	0.272696	-19.6393	7.13673e-86	1.32411e-84
ENSMUSG00000034422	1041.13	-3.43091	0.174735	-19.635	7.77271e-86	1.4404e-84
ENSMUSG00000038206	904.569	-3.31027	0.168742	-19.6173	1.09951e-85	2.03514e-84
ENSMUSG00000002996	1534.26	-2.56953	0.130984	-19.6171	1.10444e-85	2.04185e-84
ENSMUSG00000020099	412.395	3.4253	0.174709	19.6058	1.38054e-85	2.54927e-84
ENSMUSG00000031821	220.253	5.35444	0.273183	19.6002	1.53897e-85	2.83846e-84
ENSMUSG00000027379	321.369	7.53294	0.384364	19.5984	1.5942e-85	2.93686e-84
ENSMUSG00000046798	1531.64	-2.59014	0.132185	-19.5948	1.71172e-85	3.14965e-84
ENSMUSG00000027864	391.108	3.13135	0.159875	19.5862	2.02682e-85	3.72506e-84
ENSMUSG00000036768	218.1	5.76467	0.294414	19.5802	2.28288e-85	4.19074e-84
ENSMUSG00000038224	14252.8	-13.9528	0.713203	-19.5636	3.15771e-85	5.78988e-84
ENSMUSG00000019883	1311.1	-3.0116	0.154024	-19.5528	3.9068e-85	7.15499e-84
ENSMUSG00000005566	2466.14	2.1161	0.108255	19.5474	4.34124e-85	7.94132e-84
ENSMUSG00000026924	2838.93	-2.25508	0.115384	-19.5441	4.62758e-85	8.45521e-84
ENSMUSG00000026355	1317.72	4.71247	0.241164	19.5406	4.96397e-85	9.05924e-84
ENSMUSG00000033075	574.861	3.0059	0.153866	19.5359	5.44008e-85	9.91656e-84
ENSMUSG00000039748	262.05	6.86335	0.351647	19.5178	7.75696e-85	1.41235e-83
ENSMUSG00000005667	427.827	4.72278	0.24201	19.5148	8.21444e-85	1.4939e-83
ENSMUSG00000024228	1393.37	-3.1717	0.162535	-19.514	8.35256e-85	1.51725e-83
ENSMUSG00000037818	454.614	-5.15196	0.264103	-19.5074	9.49627e-85	1.723e-83
ENSMUSG00000024989	266.113	6.88016	0.352787	19.5023	1.04877e-84	1.90069e-83
ENSMUSG00000039263	587.561	-7.22443	0.370465	-19.501	1.07706e-84	1.94969e-83
ENSMUSG00000002475	1002.28	-8.58876	0.440725	-19.4878	1.39326e-84	2.51916e-83
ENSMUSG00000028152	200.921	5.22776	0.268311	19.484	1.50207e-84	2.71276e-83
ENSMUSG00000039842	403.077	3.09981	0.159161	19.4759	1.75676e-84	3.16906e-83
ENSMUSG00000022136	6261.56	-3.47817	0.178627	-19.4718	1.90574e-84	3.43386e-83
ENSMUSG00000020668	219.417	4.41999	0.227036	19.4682	2.0434e-84	3.67765e-83
ENSMUSG00000032263	797.017	-3.01823	0.155061	-19.4648	2.18557e-84	3.92899e-83
ENSMUSG00000029053	378.095	-5.68656	0.292397	-19.4481	3.02603e-84	5.43364e-83
ENSMUSG00000089678	2157.79	-10.2812	0.528886	-19.4394	3.58344e-84	6.42715e-83
ENSMUSG00000039114	2490.17	-2.70605	0.139208	-19.4389	3.61715e-84	6.48018e-83
ENSMUSG00000034006	1270.56	-2.87417	0.147903	-19.4328	4.07642e-84	7.29459e-83
ENSMUSG00000053746	211.97	5.55795	0.286023	19.4318	4.15469e-84	7.42614e-83
ENSMUSG00000054072	6919.23	-12.6122	0.649279	-19.425	4.74771e-84	8.47643e-83
ENSMUSG00000039395	967.11	-4.50544	0.231967	-19.4228	4.95425e-84	8.83507e-83
ENSMUSG00000035936	1000.38	-3.76853	0.194264	-19.399	7.86461e-84	1.40092e-82
ENSMUSG00000031697	327.455	3.26414	0.168291	19.3958	8.36652e-84	1.48863e-82
ENSMUSG00000020986	1758.28	-2.12872	0.109816	-19.3844	1.04578e-83	1.85861e-82
ENSMUSG00000019866	524.466	-5.23392	0.270019	-19.3835	1.06278e-83	1.88667e-82
ENSMUSG00000004865	1415.89	2.35848	0.121685	19.3818	1.09988e-83	1.95032e-82
ENSMUSG00000027227	17065.3	-3.01996	0.155878	-19.3739	1.28121e-83	2.26928e-82
ENSMUSG00000020547	509.025	3.03653	0.156864	19.3578	1.75338e-83	3.10207e-82
ENSMUSG00000058997	3673.24	-2.88311	0.148975	-19.353	1.92218e-83	3.39687e-82
ENSMUSG00000027597	13296.4	-2.68457	0.138753	-19.3479	2.12324e-83	3.74794e-82
ENSMUSG00000003546	863.522	-2.56216	0.132508	-19.3359	2.6782e-83	4.72221e-82
ENSMUSG00000034255	291.889	4.2938	0.222125	19.3306	2.97042e-83	5.23156e-82
ENSMUSG00000041235	385.257	-5.70257	0.295185	-19.3186	3.74556e-83	6.58931e-82
ENSMUSG00000032939	422.98	3.06073	0.158455	19.3161	3.93378e-83	6.91266e-82
ENSMUSG00000046312	708.646	-3.39319	0.176009	-19.2786	8.12984e-83	1.42702e-81
ENSMUSG00000027018	534.699	2.80241	0.145365	19.2784	8.15412e-83	1.42967e-81
ENSMUSG00000026944	1239.59	-2.62587	0.136269	-19.2697	9.6561e-83	1.69112e-81
ENSMUSG00000060961	1805.5	-2.69195	0.139703	-19.2692	9.74956e-83	1.70557e-81
ENSMUSG00000025613	4765.26	1.98681	0.103184	19.2551	1.28048e-82	2.23755e-81
ENSMUSG00000031969	1024.03	-2.75829	0.143381	-19.2375	1.79769e-82	3.13783e-81
ENSMUSG00000002944	517.893	-4.82788	0.250969	-19.237	1.81451e-82	3.16364e-81
ENSMUSG00000015083	4187.93	-11.6458	0.60555	-19.2317	2.00786e-82	3.49685e-81
ENSMUSG00000025731	1386.22	-2.88935	0.150353	-19.2171	2.66027e-82	4.62793e-81
ENSMUSG00000022314	3090.17	3.00064	0.156183	19.2124	2.91445e-82	5.06447e-81
ENSMUSG00000029762	246.444	3.96817	0.20667	19.2006	3.66139e-82	6.35536e-81
ENSMUSG00000020964	4004.91	-2.6046	0.135654	-19.2003	3.67807e-82	6.37723e-81
ENSMUSG00000039145	1324.62	-8.85075	0.461374	-19.1835	5.08829e-82	8.81255e-81
ENSMUSG00000006585	379.968	4.57433	0.238587	19.1726	6.26849e-82	1.08446e-80
ENSMUSG00000056938	705.333	-3.77689	0.197006	-19.1714	6.41194e-82	1.10805e-80
ENSMUSG00000028479	1959.75	-2.61591	0.13651	-19.1628	7.56734e-82	1.30627e-80
ENSMUSG00000016503	771.999	3.05076	0.159324	19.1482	1.00283e-81	1.72916e-80
ENSMUSG00000054252	494.366	-6.54699	0.342	-19.1433	1.10151e-81	1.89722e-80
ENSMUSG00000027067	1979.51	2.01312	0.10518	19.1398	1.17617e-81	2.02358e-80
ENSMUSG00000022607	1340.31	2.12219	0.110906	19.135	1.29144e-81	2.21946e-80
ENSMUSG00000014791	321.265	-4.18916	0.219073	-19.1222	1.64952e-81	2.83174e-80
ENSMUSG00000039231	370.243	2.98854	0.156347	19.1148	1.90179e-81	3.26123e-80
ENSMUSG00000033059	521.723	3.08845	0.1616	19.1116	2.02031e-81	3.46066e-80
ENSMUSG00000039929	689.152	3.43533	0.179764	19.1102	2.07608e-81	3.5523e-80
ENSMUSG00000024579	199.375	5.34302	0.279788	19.0967	2.69051e-81	4.59859e-80
ENSMUSG00000042622	224.921	4.40107	0.230464	19.0965	2.69895e-81	4.60797e-80
ENSMUSG00000020357	504.504	-5.126	0.268681	-19.0784	3.81766e-81	6.51085e-80
ENSMUSG00000041057	1471.46	2.82345	0.148128	19.0608	5.34126e-81	9.09937e-80
ENSMUSG00000025395	373.963	3.64537	0.191272	19.0586	5.57647e-81	9.48971e-80
ENSMUSG00000025815	683.096	-3.9916	0.209549	-19.0485	6.76186e-81	1.14944e-79
ENSMUSG00000071177	27114.7	-15.2542	0.801272	-19.0375	8.34773e-81	1.41748e-79
ENSMUSG00000020230	210.973	5.15971	0.271075	19.0342	8.87617e-81	1.50558e-79
ENSMUSG00000067369	484.57	-3.31076	0.174023	-19.0249	1.06154e-80	1.79862e-79
ENSMUSG00000056121	1430.34	2.2488	0.118295	19.01	1.40836e-80	2.38368e-79
ENSMUSG00000055912	1106.6	-2.72963	0.143834	-18.9777	2.6101e-80	4.41288e-79
ENSMUSG00000051378	254.302	7.03863	0.370974	18.9734	2.83065e-80	4.78058e-79
ENSMUSG00000042215	255.957	3.81222	0.201393	18.9292	6.55059e-80	1.10511e-78
ENSMUSG00000018583	2553.6	1.89924	0.100334	18.9291	6.56699e-80	1.10668e-78
ENSMUSG00000025317	641.642	-7.62163	0.402775	-18.9228	7.40353e-80	1.24631e-78
ENSMUSG00000045294	6550.51	-3.39548	0.179492	-18.9172	8.23801e-80	1.3853e-78
ENSMUSG00000025207	1934.02	-10.1214	0.535412	-18.9039	1.05892e-79	1.77876e-78
ENSMUSG00000022098	1767.43	-2.18303	0.115484	-18.9034	1.07006e-79	1.79554e-78
ENSMUSG00000062031	498.712	-2.84758	0.150829	-18.8796	1.67942e-79	2.81501e-78
ENSMUSG00000007833	985.589	-2.66532	0.141252	-18.8692	2.04216e-79	3.41936e-78
ENSMUSG00000022433	367.45	3.41139	0.180818	18.8665	2.15155e-79	3.59867e-78
ENSMUSG00000079557	862.669	-2.33132	0.123599	-18.8619	2.34757e-79	3.92232e-78
ENSMUSG00000035459	1427.12	-9.3433	0.495455	-18.858	2.5249e-79	4.2141e-78
ENSMUSG00000002763	1146.83	-2.49307	0.132275	-18.8476	3.07409e-79	5.12523e-78
ENSMUSG00000027249	24271.7	-15.099	0.801263	-18.844	3.29343e-79	5.48507e-78
ENSMUSG00000020150	1651.52	-9.89516	0.525202	-18.8407	3.50428e-79	5.83001e-78
ENSMUSG00000015890	3328.81	-11.314	0.600536	-18.8398	3.56417e-79	5.92335e-78
ENSMUSG00000039747	233.034	4.87918	0.259175	18.8258	4.64009e-79	7.70324e-78
ENSMUSG00000030465	1724.05	-2.6414	0.140323	-18.8237	4.82914e-79	8.00858e-78
ENSMUSG00000025584	436.746	-6.18166	0.328463	-18.82	5.18319e-79	8.58662e-78
ENSMUSG00000060981	1858.61	2.54631	0.135339	18.8142	5.77617e-79	9.55883e-78
ENSMUSG00000040033	749.363	-3.4259	0.182092	-18.8141	5.79064e-79	9.57263e-78
ENSMUSG00000009654	394.755	-4.83707	0.257249	-18.8031	7.12671e-79	1.17689e-77
ENSMUSG00000022037	18284.7	-3.46229	0.184216	-18.7947	8.34818e-79	1.37714e-77
ENSMUSG00000052565	1161.37	3.30957	0.176137	18.7897	9.16644e-79	1.51053e-77
ENSMUSG00000001755	1753.12	-2.40815	0.128198	-18.7846	1.00861e-78	1.66033e-77
ENSMUSG00000001700	543.565	-2.91815	0.155388	-18.7797	1.10645e-78	1.81947e-77
ENSMUSG00000004356	1589.92	2.33371	0.124303	18.7743	1.22454e-78	2.01155e-77
ENSMUSG00000001761	863.507	2.84622	0.151643	18.7693	1.34644e-78	2.20947e-77
ENSMUSG00000037860	218.079	4.66189	0.248421	18.7661	1.43005e-78	2.34421e-77
ENSMUSG00000028553	5738.09	-12.3481	0.658407	-18.7546	1.77669e-78	2.90937e-77
ENSMUSG00000045636	3887.31	-2.33973	0.124857	-18.7393	2.36731e-78	3.87247e-77
ENSMUSG00000021109	2646.1	2.0752	0.110747	18.7382	2.41862e-78	3.95227e-77
ENSMUSG00000063317	771.413	3.09906	0.165411	18.7355	2.54439e-78	4.15344e-77
ENSMUSG00000041650	761.156	-3.608	0.192579	-18.7352	2.55641e-78	4.16871e-77
ENSMUSG00000027737	223.336	6.44535	0.344347	18.7176	3.55848e-78	5.79672e-77
ENSMUSG00000038009	1657.84	-2.46547	0.131762	-18.7116	3.9854e-78	6.48541e-77
ENSMUSG00000023505	347.787	4.39389	0.234894	18.7059	4.43549e-78	7.21033e-77
ENSMUSG00000006611	810.699	-3.05881	0.163523	-18.7057	4.44879e-78	7.22443e-77
ENSMUSG00000025825	916.337	-2.70437	0.144616	-18.7003	4.9258e-78	7.99074e-77
ENSMUSG00000020937	188.953	5.26631	0.282037	18.6724	8.3054e-78	1.34592e-76
ENSMUSG00000026874	26957	-15.2262	0.815648	-18.6676	9.08792e-78	1.47121e-76
ENSMUSG00000033732	1786.55	2.02865	0.10868	18.6663	9.30307e-78	1.50448e-76
ENSMUSG00000002297	388.47	3.42106	0.183297	18.6641	9.70765e-78	1.56828e-76
ENSMUSG00000025912	190.478	5.27242	0.282602	18.6566	1.11508e-77	1.79956e-76
ENSMUSG00000040859	878.623	-2.49329	0.133704	-18.6479	1.31402e-77	2.11844e-76
ENSMUSG00000027962	845.061	3.25932	0.174786	18.6475	1.32352e-77	2.13156e-76
ENSMUSG00000022887	1398.94	-9.48475	0.508713	-18.6446	1.39646e-77	2.2467e-76
ENSMUSG00000007080	330.891	3.3246	0.178442	18.6312	1.79405e-77	2.8834e-76
ENSMUSG00000052429	620.914	3.49493	0.18762	18.6277	1.91469e-77	3.07414e-76
ENSMUSG00000024921	1620.74	-2.61685	0.140492	-18.6263	1.96764e-77	3.15589e-76
ENSMUSG00000046794	2954.01	-5.45652	0.293048	-18.6199	2.21701e-77	3.55223e-76
ENSMUSG00000031767	10278.2	-13.4775	0.724384	-18.6054	2.90289e-77	4.64641e-76
ENSMUSG00000020877	539.426	-2.83388	0.152401	-18.5949	3.53264e-77	5.64861e-76
ENSMUSG00000015176	1056.37	2.47664	0.133204	18.5929	3.67025e-77	5.86264e-76
ENSMUSG00000048279	432.774	3.06663	0.164939	18.5926	3.69193e-77	5.89125e-76
ENSMUSG00000040220	277.037	4.17524	0.224614	18.5885	3.98018e-77	6.34473e-76
ENSMUSG00000014355	3057.18	1.91272	0.102904	18.5874	4.06079e-77	6.46664e-76
ENSMUSG00000025277	407.261	-3.73338	0.200903	-18.5829	4.41703e-77	7.02677e-76
ENSMUSG00000021662	226.069	6.77248	0.364538	18.5782	4.81999e-77	7.66001e-76
ENSMUSG00000075304	247.596	4.71078	0.253657	18.5715	5.47013e-77	8.68438e-76
ENSMUSG00000019838	1694.98	-2.66839	0.143716	-18.5672	5.923e-77	9.39382e-76
ENSMUSG00000024349	239.756	3.98794	0.214932	18.5545	7.50422e-77	1.18896e-75
ENSMUSG00000021782	695.366	4.05988	0.219005	18.5379	1.02227e-76	1.61802e-75
ENSMUSG00000007029	2520.68	2.76422	0.149116	18.5375	1.02987e-76	1.62841e-75
ENSMUSG00000024066	2492.51	-2.02091	0.109227	-18.5019	1.9941e-76	3.14983e-75
ENSMUSG00000048327	202.729	5.18396	0.280191	18.5015	2.00737e-76	3.16759e-75
ENSMUSG00000042410	1180.59	2.39693	0.129575	18.4984	2.12704e-76	3.35304e-75
ENSMUSG00000001313	398.879	3.32312	0.179676	18.4951	2.26221e-76	3.56253e-75
ENSMUSG00000035900	431.909	2.71244	0.146674	18.493	2.35045e-76	3.69776e-75
ENSMUSG00000020173	373.42	-5.37257	0.290579	-18.4892	2.5216e-76	3.96302e-75
ENSMUSG00000046805	1113.79	-5.47584	0.296265	-18.4829	2.83342e-76	4.44861e-75
ENSMUSG00000025758	219.721	4.09745	0.222003	18.4567	4.60423e-76	7.22162e-75
ENSMUSG00000024338	381.879	-4.49009	0.243288	-18.4559	4.67698e-76	7.32836e-75
ENSMUSG00000094777	207.273	5.34671	0.289708	18.4555	4.70926e-76	7.37155e-75
ENSMUSG00000022371	1188.54	-9.26031	0.501946	-18.4488	5.3313e-76	8.33689e-75
ENSMUSG00000039187	211.676	6.11204	0.331332	18.4469	5.52466e-76	8.63063e-75
ENSMUSG00000030254	229.593	3.90065	0.211598	18.4342	6.98051e-76	1.08832e-74
ENSMUSG00000024900	4993.79	-2.33097	0.126448	-18.4343	6.97484e-76	1.08832e-74
ENSMUSG00000024953	2751.15	-2.60978	0.141596	-18.4312	7.38537e-76	1.15029e-74
ENSMUSG00000015112	4059.93	-2.3055	0.125088	-18.431	7.40547e-76	1.15227e-74
ENSMUSG00000027215	781.907	-2.79094	0.151459	-18.427	7.97624e-76	1.23985e-74
ENSMUSG00000018427	519.17	-3.94693	0.214219	-18.4248	8.31278e-76	1.29088e-74
ENSMUSG00000045751	249.041	3.5152	0.190829	18.4207	8.96217e-76	1.39034e-74
ENSMUSG00000059908	72269.8	-17.1377	0.930434	-18.419	9.24172e-76	1.43228e-74
ENSMUSG00000020897	182.152	5.73878	0.311661	18.4135	1.02309e-75	1.58401e-74
ENSMUSG00000047821	224.814	6.77425	0.36799	18.4088	1.11668e-75	1.7272e-74
ENSMUSG00000050697	947.742	2.45013	0.133106	18.4075	1.14486e-75	1.76905e-74
ENSMUSG00000046814	1059.13	-8.93931	0.485654	-18.4068	1.15972e-75	1.79024e-74
ENSMUSG00000026797	351.461	4.23539	0.230187	18.3997	1.31996e-75	2.03559e-74
ENSMUSG00000041147	388.463	3.04349	0.165445	18.3958	1.42052e-75	2.18849e-74
ENSMUSG00000040463	2608.92	2.89219	0.157226	18.3951	1.43882e-75	2.21451e-74
ENSMUSG00000061436	678.773	-4.06176	0.220812	-18.3946	1.45093e-75	2.23095e-74
ENSMUSG00000031904	260.118	7.39099	0.401928	18.3888	1.61387e-75	2.47904e-74
ENSMUSG00000037060	184.412	5.51176	0.299932	18.3767	2.01815e-75	3.097e-74
ENSMUSG00000029070	370.539	2.88999	0.157283	18.3745	2.10325e-75	3.22444e-74
ENSMUSG00000028613	331.314	8.05457	0.438378	18.3736	2.13924e-75	3.2764e-74
ENSMUSG00000046603	475.632	-3.49432	0.190252	-18.3668	2.42097e-75	3.70425e-74
ENSMUSG00000005142	2020.14	-2.31717	0.126196	-18.3617	2.6626e-75	4.06998e-74
ENSMUSG00000090942	383.953	-6.30709	0.34412	-18.3282	4.9331e-75	7.53323e-74
ENSMUSG00000020053	8128.51	-13.1634	0.7183	-18.3258	5.15447e-75	7.86359e-74
ENSMUSG00000026027	446.66	-3.7927	0.207062	-18.3167	6.08887e-75	9.28004e-74
ENSMUSG00000025364	2876.89	2.80626	0.153214	18.316	6.17029e-75	9.39495e-74
ENSMUSG00000026672	1260.39	-2.34844	0.128265	-18.3092	6.99189e-75	1.06356e-73
ENSMUSG00000027332	2845.3	-2.50686	0.137071	-18.2887	1.01805e-74	1.54708e-73
ENSMUSG00000026923	567.451	-6.24593	0.341574	-18.2857	1.0748e-74	1.63173e-73
ENSMUSG00000026234	4873.08	2.97089	0.162644	18.2662	1.53708e-74	2.33129e-73
ENSMUSG00000035769	1015	-8.8825	0.486406	-18.2615	1.6758e-74	2.53921e-73
ENSMUSG00000001604	614.82	-7.77101	0.425596	-18.2591	1.75079e-74	2.65028e-73
ENSMUSG00000020358	4722.12	1.81819	0.0996056	18.2539	1.92599e-74	2.91266e-73
ENSMUSG00000055612	212.402	4.00249	0.219282	18.2527	1.96942e-74	2.97547e-73
ENSMUSG00000028121	803.638	-4.25072	0.232958	-18.2468	2.19568e-74	3.3141e-73
ENSMUSG00000022253	3787.73	-3.08248	0.169036	-18.2357	2.68883e-74	4.05453e-73
ENSMUSG00000046671	1105.44	-2.0705	0.113564	-18.232	2.87607e-74	4.33268e-73
ENSMUSG00000031262	177.342	5.35387	0.293686	18.2299	2.98686e-74	4.49526e-73
ENSMUSG00000052656	1583.45	-2.89097	0.158728	-18.2134	4.04378e-74	6.08008e-73
ENSMUSG00000017929	1248.3	3.20269	0.175966	18.2006	5.10136e-74	7.66283e-73
ENSMUSG00000033860	75411.7	-17.1621	0.943389	-18.192	5.97731e-74	8.96998e-73
ENSMUSG00000024785	1926.85	-2.00585	0.110267	-18.1908	6.10004e-74	9.14538e-73
ENSMUSG00000028919	513.623	-6.24009	0.343158	-18.1843	6.87526e-74	1.02977e-72
ENSMUSG00000042642	675.094	-3.0895	0.170239	-18.148	1.33144e-73	1.99232e-72
ENSMUSG00000024646	10431.6	-2.88718	0.15916	-18.1401	1.53796e-73	2.29914e-72
ENSMUSG00000056220	372.367	4.5791	0.252455	18.1383	1.58899e-73	2.37316e-72
ENSMUSG00000024048	1531.39	2.05108	0.113102	18.1348	1.69213e-73	2.52479e-72
ENSMUSG00000022033	199.234	6.1427	0.338811	18.1302	1.84195e-73	2.74569e-72
ENSMUSG00000035041	3776.79	-11.7648	0.649407	-18.1162	2.37309e-73	3.53407e-72
ENSMUSG00000007659	1215.8	2.76836	0.152819	18.1153	2.41484e-73	3.59282e-72
ENSMUSG00000064168	188.163	5.33974	0.295116	18.0937	3.57501e-73	5.31387e-72
ENSMUSG00000024479	1141.04	-9.18466	0.507748	-18.089	3.88995e-73	5.77651e-72
ENSMUSG00000036452	384.415	-4.36737	0.241509	-18.0837	4.28337e-73	6.35469e-72
ENSMUSG00000041498	230.081	7.1168	0.393765	18.0737	5.13378e-73	7.6091e-72
ENSMUSG00000024425	2250.75	-2.19891	0.121756	-18.06	6.58786e-73	9.75503e-72
ENSMUSG00000021638	468.1	-3.98129	0.220471	-18.0581	6.81776e-73	1.00859e-71
ENSMUSG00000025347	7248.36	-12.9981	0.720077	-18.051	7.75054e-73	1.1455e-71
ENSMUSG00000021760	185.575	5.30814	0.294156	18.0454	8.58129e-73	1.26708e-71
ENSMUSG00000024644	1551.81	2.53986	0.140758	18.0442	8.76613e-73	1.29315e-71
ENSMUSG00000033629	3092.5	-1.99075	0.110367	-18.0375	9.89129e-73	1.45775e-71
ENSMUSG00000045316	593.111	-2.65523	0.147235	-18.0339	1.05586e-72	1.55463e-71
ENSMUSG00000025995	797.563	2.55852	0.141889	18.0319	1.09546e-72	1.61142e-71
ENSMUSG00000053801	476.286	2.59398	0.143877	18.0292	1.14961e-72	1.68948e-71
ENSMUSG00000005510	1298.07	-2.4495	0.135978	-18.0139	1.51495e-72	2.2243e-71
ENSMUSG00000039428	1511.66	-2.40187	0.133397	-18.0055	1.76368e-72	2.58706e-71
ENSMUSG00000061666	192.992	5.13977	0.285493	18.0031	1.84068e-72	2.69747e-71
ENSMUSG00000031434	207.244	3.91374	0.217438	17.9993	1.97129e-72	2.88617e-71
ENSMUSG00000024054	1485.66	2.29002	0.127254	17.9957	2.10653e-72	3.08129e-71
ENSMUSG00000025225	550.518	3.18596	0.17707	17.9927	2.22365e-72	3.24957e-71
ENSMUSG00000021701	1530.28	3.76384	0.209224	17.9895	2.353e-72	3.43538e-71
ENSMUSG00000029456	399.504	-4.35584	0.242139	-17.989	2.37552e-72	3.46502e-71
ENSMUSG00000060012	1133.92	-2.50079	0.139039	-17.9862	2.49814e-72	3.64047e-71
ENSMUSG00000002068	215.421	5.20051	0.289303	17.976	3.00444e-72	4.37422e-71
ENSMUSG00000039131	300.311	7.81298	0.434729	17.9721	3.22313e-72	4.68825e-71
ENSMUSG00000026196	170.419	5.74087	0.320262	17.9255	7.45414e-72	1.08324e-70
ENSMUSG00000034206	169.992	5.59433	0.312128	17.9232	7.77251e-72	1.12846e-70
ENSMUSG00000021054	1367.47	-2.48355	0.138585	-17.9208	8.11319e-72	1.17683e-70
ENSMUSG00000019039	470.564	-2.76154	0.154123	-17.9177	8.57752e-72	1.24302e-70
ENSMUSG00000029163	425.326	-6.84543	0.382269	-17.9074	1.03303e-71	1.49565e-70
ENSMUSG00000001056	1082.11	2.88099	0.160886	17.907	1.03998e-71	1.50432e-70
ENSMUSG00000038059	173.802	5.98033	0.334302	17.889	1.4369e-71	2.07652e-70
ENSMUSG00000023057	716.304	-6.8507	0.38299	-17.8874	1.47767e-71	2.13347e-70
ENSMUSG00000023940	196.986	6.66032	0.372433	17.8833	1.59245e-71	2.29706e-70
ENSMUSG00000069300	189.473	4.88944	0.273434	17.8816	1.64007e-71	2.36358e-70
ENSMUSG00000056201	5135.54	2.19627	0.122868	17.875	1.84785e-71	2.66056e-70
ENSMUSG00000022272	3790.51	2.52965	0.141526	17.8741	1.87772e-71	2.70108e-70
ENSMUSG00000003352	174.726	5.92866	0.331756	17.8705	2.00131e-71	2.87621e-70
ENSMUSG00000032350	5984.98	-3.43604	0.19238	-17.8607	2.3865e-71	3.42664e-70
ENSMUSG00000079362	305.88	-4.98979	0.279381	-17.8602	2.40882e-71	3.45551e-70
ENSMUSG00000031782	1373	-2.47846	0.138799	-17.8564	2.57515e-71	3.69073e-70
ENSMUSG00000005802	1558.01	2.72	0.15235	17.8536	2.71119e-71	3.88215e-70
ENSMUSG00000028229	353.206	-4.07632	0.228571	-17.8339	3.85315e-71	5.51227e-70
ENSMUSG00000038521	7372.92	-1.89462	0.106257	-17.8305	4.09399e-71	5.85145e-70
ENSMUSG00000022263	2714.13	2.83581	0.159103	17.8237	4.6247e-71	6.60394e-70
ENSMUSG00000028601	1637.43	-2.80656	0.15761	-17.807	6.23755e-71	8.8989e-70
ENSMUSG00000020538	3769.09	-2.17711	0.122326	-17.7976	7.3793e-71	1.05182e-69
ENSMUSG00000026417	14425.4	-14.3678	0.808698	-17.7666	1.28332e-70	1.82753e-69
ENSMUSG00000029687	460.568	3.70955	0.20893	17.755	1.57617e-70	2.24252e-69
ENSMUSG00000019773	186.131	5.68753	0.320486	17.7466	1.83071e-70	2.6023e-69
ENSMUSG00000002222	2932.44	-2.97923	0.167902	-17.7438	1.9237e-70	2.73201e-69
ENSMUSG00000018387	414.302	-6.08524	0.343118	-17.7351	2.24702e-70	3.18827e-69
ENSMUSG00000042745	353.649	3.75263	0.211763	17.7209	2.89307e-70	4.10123e-69
ENSMUSG00000024423	584.565	2.48574	0.140431	17.7008	4.13292e-70	5.85354e-69
ENSMUSG00000028032	994.088	2.34155	0.132294	17.6996	4.2208e-70	5.97259e-69
ENSMUSG00000018362	1624.54	2.41639	0.136566	17.694	4.66357e-70	6.59316e-69
ENSMUSG00000041471	642.679	-2.68996	0.152045	-17.6918	4.84702e-70	6.84631e-69
ENSMUSG00000029814	371.108	8.618	0.487301	17.6852	5.45673e-70	7.70054e-69
ENSMUSG00000022234	7483.64	2.57385	0.145546	17.6841	5.56368e-70	7.84439e-69
ENSMUSG00000062169	490.654	2.48154	0.140512	17.6607	8.41876e-70	1.18591e-68
ENSMUSG00000028420	664.116	-3.41217	0.193214	-17.66	8.51711e-70	1.19869e-68
ENSMUSG00000027613	1762.74	2.48856	0.140918	17.6596	8.58828e-70	1.20762e-68
ENSMUSG00000045282	375.172	-5.96405	0.337776	-17.6568	9.01571e-70	1.26658e-68
ENSMUSG00000022684	804.896	-2.43121	0.137783	-17.6453	1.10665e-69	1.55329e-68
ENSMUSG00000020182	1931.58	-10.2936	0.583413	-17.6438	1.13618e-69	1.5933e-68
ENSMUSG00000027078	639.98	-3.72792	0.211313	-17.6417	1.17862e-69	1.65133e-68
ENSMUSG00000020773	319.489	3.34076	0.189381	17.6404	1.20581e-69	1.68791e-68
ENSMUSG00000030123	492.157	-5.63408	0.319517	-17.6331	1.37124e-69	1.91777e-68
ENSMUSG00000032477	303.84	3.30852	0.187639	17.6324	1.38887e-69	1.94069e-68
ENSMUSG00000026020	957.615	2.59653	0.1473	17.6275	1.51486e-69	2.11485e-68
ENSMUSG00000097221	219.887	5.23088	0.296868	17.6203	1.72208e-69	2.40199e-68
ENSMUSG00000051579	788.862	2.69849	0.153193	17.6149	1.89164e-69	2.63614e-68
ENSMUSG00000029153	385.009	-6.45152	0.366719	-17.5925	2.81048e-69	3.91313e-68
ENSMUSG00000027940	2482.69	2.15721	0.122624	17.5921	2.83243e-69	3.94018e-68
ENSMUSG00000021000	3270.38	-2.43989	0.138767	-17.5827	3.34208e-69	4.64502e-68
ENSMUSG00000019944	856.538	-2.60499	0.148177	-17.5803	3.48544e-69	4.83996e-68
ENSMUSG00000024150	3381.61	-2.6794	0.152474	-17.5729	3.97269e-69	5.51167e-68
ENSMUSG00000069267	183.551	5.42086	0.308506	17.5713	4.0865e-69	5.66454e-68
ENSMUSG00000028451	454.906	3.69297	0.210194	17.5694	4.22931e-69	5.85729e-68
ENSMUSG00000022074	210.787	4.14302	0.235813	17.5691	4.24723e-69	5.8769e-68
ENSMUSG00000023043	9997.74	2.52731	0.143999	17.5509	5.85953e-69	8.10066e-68
ENSMUSG00000001098	759.485	2.3419	0.133464	17.5471	6.25867e-69	8.64482e-68
ENSMUSG00000027890	486.987	-3.52154	0.200722	-17.5443	6.57262e-69	9.07044e-68
ENSMUSG00000055538	1377.46	-9.83718	0.56089	-17.5385	7.2796e-69	1.00372e-67
ENSMUSG00000025780	490.186	-3.6462	0.207929	-17.5357	7.64482e-69	1.05315e-67
ENSMUSG00000032679	666.096	-3.25943	0.185892	-17.534	7.88705e-69	1.08556e-67
ENSMUSG00000003534	252.557	4.11199	0.234593	17.5282	8.73334e-69	1.20099e-67
ENSMUSG00000029217	329.006	-4.89092	0.279069	-17.5259	9.09127e-69	1.24911e-67
ENSMUSG00000038764	883.799	-3.11937	0.178024	-17.5223	9.69043e-69	1.33026e-67
ENSMUSG00000027612	408.673	8.90809	0.50863	17.5139	1.12275e-68	1.53991e-67
ENSMUSG00000005534	3234.08	-2.64954	0.151313	-17.5103	1.1947e-68	1.63715e-67
ENSMUSG00000031557	393.065	3.12417	0.178485	17.5038	1.34006e-68	1.83475e-67
ENSMUSG00000048922	160.716	4.9491	0.282751	17.5034	1.35052e-68	1.84744e-67
ENSMUSG00000045629	291.258	4.54305	0.259584	17.5013	1.40078e-68	1.91452e-67
ENSMUSG00000025498	437.357	-6.42057	0.367643	-17.4641	2.68779e-68	3.67034e-67
ENSMUSG00000034349	814.115	2.44184	0.139824	17.4637	2.70967e-68	3.69698e-67
ENSMUSG00000029822	211.644	3.92192	0.22461	17.461	2.83828e-68	3.86907e-67
ENSMUSG00000020521	691.953	-2.54568	0.145808	-17.4592	2.93195e-68	3.99328e-67
ENSMUSG00000090863	214.87	4.90354	0.281045	17.4475	3.59374e-68	4.89037e-67
ENSMUSG00000068744	347.05	8.52283	0.488506	17.4467	3.64459e-68	4.95524e-67
ENSMUSG00000030895	109586	-16.0619	0.920711	-17.4451	3.75245e-68	5.09745e-67
ENSMUSG00000048856	3736.56	-9.81427	0.562641	-17.4432	3.8759e-68	5.26058e-67
ENSMUSG00000034908	1989.92	-1.8455	0.105824	-17.4393	4.15464e-68	5.63401e-67
ENSMUSG00000069270	200.251	3.74796	0.215437	17.397	8.68834e-68	1.17718e-66
ENSMUSG00000052738	2402.66	-2.20125	0.126575	-17.391	9.66177e-68	1.30794e-66
ENSMUSG00000027624	256.7	3.24827	0.18687	17.3825	1.12042e-67	1.51543e-66
ENSMUSG00000032643	184.459	6.01147	0.345899	17.3793	1.18489e-67	1.60124e-66
ENSMUSG00000058392	459.07	2.8778	0.165619	17.3761	1.25277e-67	1.69151e-66
ENSMUSG00000032812	1284.13	-2.0613	0.118734	-17.3607	1.6379e-67	2.20961e-66
ENSMUSG00000018677	4446.57	-1.92895	0.111127	-17.3581	1.7139e-67	2.31014e-66
ENSMUSG00000004610	3257.59	-2.46904	0.14233	-17.3473	2.06723e-67	2.78399e-66
ENSMUSG00000052253	1201.97	2.33691	0.134749	17.3427	2.23821e-67	3.01165e-66
ENSMUSG00000041957	571.366	-2.46499	0.142333	-17.3185	3.41341e-67	4.58901e-66
ENSMUSG00000009621	822.513	-2.67452	0.154453	-17.3161	3.55687e-67	4.77776e-66
ENSMUSG00000005268	1111.14	-9.1474	0.528461	-17.3095	3.98791e-67	5.35216e-66
ENSMUSG00000023045	367.112	-6.06068	0.350154	-17.3086	4.05084e-67	5.43195e-66
ENSMUSG00000070047	4849.84	2.04489	0.118153	17.3071	4.15564e-67	5.56771e-66
ENSMUSG00000019437	1475.39	2.83587	0.163891	17.3033	4.4391e-67	5.94238e-66
ENSMUSG00000028212	184.75	4.55517	0.263413	17.2929	5.31844e-67	7.11342e-66
ENSMUSG00000028391	952.684	4.91972	0.284576	17.2879	5.7999e-67	7.75073e-66
ENSMUSG00000026174	828.448	2.20969	0.127822	17.2872	5.87215e-67	7.84057e-66
ENSMUSG00000040713	5258.55	-2.81262	0.162717	-17.2853	6.07261e-67	8.10131e-66
ENSMUSG00000040462	3917.88	-2.26311	0.131095	-17.2632	8.90785e-67	1.18736e-65
ENSMUSG00000033577	1527.17	-2.61596	0.151599	-17.2557	1.01311e-66	1.34925e-65
ENSMUSG00000040430	386.131	-3.08887	0.179174	-17.2394	1.34309e-66	1.7872e-65
ENSMUSG00000050578	492.408	9.3389	0.541924	17.2329	1.50539e-66	2.00146e-65
ENSMUSG00000012519	484.36	3.72951	0.21642	17.2327	1.50858e-66	2.004e-65
ENSMUSG00000022300	824.744	2.29462	0.133227	17.2234	1.7727e-66	2.35286e-65
ENSMUSG00000001366	1002.57	-2.29747	0.133577	-17.1996	2.6727e-66	3.54439e-65
ENSMUSG00000021846	326.438	-3.81424	0.221774	-17.1988	2.71142e-66	3.59268e-65
ENSMUSG00000003500	203.815	3.83259	0.22285	17.1981	2.74564e-66	3.63495e-65
ENSMUSG00000032607	766.653	-8.63217	0.502018	-17.1949	2.89791e-66	3.83329e-65
ENSMUSG00000069516	607.221	-5.59866	0.3258	-17.1843	3.47911e-66	4.5982e-65
ENSMUSG00000028378	270.691	3.27856	0.190837	17.1799	3.75857e-66	4.96335e-65
ENSMUSG00000017057	986.183	-5.33452	0.310535	-17.1785	3.84693e-66	5.07574e-65
ENSMUSG00000027351	1445.16	2.69699	0.157039	17.174	4.16009e-66	5.4843e-65
ENSMUSG00000028124	3501.88	-2.27887	0.132782	-17.1625	5.06666e-66	6.67381e-65
ENSMUSG00000017344	38076.1	-16.2386	0.946289	-17.1603	5.26132e-66	6.92437e-65
ENSMUSG00000023942	1959.54	-2.68746	0.156627	-17.1583	5.44622e-66	7.16168e-65
ENSMUSG00000049858	1706.37	-2.83107	0.165019	-17.156	5.66615e-66	7.44462e-65
ENSMUSG00000037572	240.314	3.25531	0.189849	17.1468	6.63983e-66	8.71659e-65
ENSMUSG00000039356	528.329	2.35706	0.137556	17.1352	8.10146e-66	1.06265e-64
ENSMUSG00000031948	2116.86	2.01798	0.117819	17.1277	9.21524e-66	1.20772e-64
ENSMUSG00000025937	4793.93	-2.64621	0.15455	-17.1221	1.01632e-65	1.33084e-64
ENSMUSG00000081534	1403.93	2.1071	0.123078	17.12	1.05231e-65	1.37682e-64
ENSMUSG00000022312	3239.61	2.26743	0.132459	17.118	1.09014e-65	1.42512e-64
ENSMUSG00000023921	3392.68	-2.38168	0.139169	-17.1136	1.17589e-65	1.53593e-64
ENSMUSG00000002233	482.839	3.29806	0.192735	17.1119	1.20939e-65	1.57837e-64
ENSMUSG00000022257	919.67	2.0713	0.121051	17.111	1.22955e-65	1.60335e-64
ENSMUSG00000024056	172.62	6.33182	0.370223	17.1027	1.41646e-65	1.84554e-64
ENSMUSG00000036206	302.071	4.17796	0.244336	17.0992	1.50327e-65	1.957e-64
ENSMUSG00000024664	308.44	3.54122	0.207267	17.0853	1.90874e-65	2.48279e-64
ENSMUSG00000028551	383.426	2.97962	0.174471	17.0781	2.16217e-65	2.8101e-64
ENSMUSG00000038462	2768.7	-2.25927	0.132302	-17.0766	2.21655e-65	2.87839e-64
ENSMUSG00000037907	181.329	4.618	0.270587	17.0666	2.63165e-65	3.41459e-64
ENSMUSG00000040204	148.764	4.99269	0.292901	17.0457	3.76396e-65	4.87972e-64
ENSMUSG00000022048	870.98	2.71896	0.159583	17.0379	4.2975e-65	5.5668e-64
ENSMUSG00000039270	603.817	-2.75572	0.161853	-17.0261	5.25993e-65	6.80784e-64
ENSMUSG00000020392	572.704	2.67018	0.156955	17.0125	6.63961e-65	8.58642e-64
ENSMUSG00000058207	226741	-19.4496	1.14352	-17.0085	7.10764e-65	9.18408e-64
ENSMUSG00000020386	2286.2	-2.79589	0.164461	-17.0003	8.16599e-65	1.05429e-63
ENSMUSG00000005370	896.868	2.06165	0.121277	16.9994	8.29312e-65	1.06982e-63
ENSMUSG00000038967	408.679	-6.10497	0.359146	-16.9986	8.4111e-65	1.08414e-63
ENSMUSG00000005982	828.166	-2.4224	0.142616	-16.9855	1.05178e-64	1.35456e-63
ENSMUSG00000035683	190.199	6.94464	0.409093	16.9757	1.24248e-64	1.59885e-63
ENSMUSG00000096010	326.032	3.7451	0.220637	16.9741	1.27785e-64	1.64301e-63
ENSMUSG00000024601	1357.01	-2.07493	0.122339	-16.9605	1.61051e-64	2.06903e-63
ENSMUSG00000026134	226.412	3.24542	0.191354	16.9603	1.61407e-64	2.07189e-63
ENSMUSG00000025795	1119.66	-3.0703	0.181051	-16.9582	1.67264e-64	2.14532e-63
ENSMUSG00000020553	1136.99	-3.93334	0.231954	-16.9574	1.69652e-64	2.17417e-63
ENSMUSG00000036503	2289.92	-2.99357	0.176594	-16.9517	1.87118e-64	2.39603e-63
ENSMUSG00000024528	345.752	2.83845	0.167505	16.9455	2.07823e-64	2.65898e-63
ENSMUSG00000021135	4411.2	-12.2984	0.725818	-16.9443	2.12177e-64	2.71246e-63
ENSMUSG00000021785	739.276	-2.49027	0.147155	-16.9228	3.05512e-64	3.90246e-63
ENSMUSG00000031751	7190.94	-1.78093	0.105248	-16.9214	3.13058e-64	3.99559e-63
ENSMUSG00000032714	262.661	3.61215	0.213488	16.9197	3.22195e-64	4.10885e-63
ENSMUSG00000020706	1872.04	2.07751	0.122791	16.9191	3.25327e-64	4.1454e-63
ENSMUSG00000020534	3106.03	-2.71248	0.160364	-16.9145	3.51703e-64	4.47783e-63
ENSMUSG00000019214	172.113	6.54772	0.387188	16.9109	3.73703e-64	4.75406e-63
ENSMUSG00000003949	371.046	-4.72975	0.279711	-16.9094	3.83764e-64	4.87808e-63
ENSMUSG00000052713	259.657	3.40055	0.201193	16.9019	4.3558e-64	5.53222e-63
ENSMUSG00000062901	2369.18	-2.36805	0.14012	-16.9002	4.48472e-64	5.69133e-63
ENSMUSG00000041879	1547.84	2.02628	0.119907	16.8987	4.60012e-64	5.83304e-63
ENSMUSG00000016487	1921.05	2.25997	0.133771	16.8944	4.94742e-64	6.26833e-63
ENSMUSG00000033295	4166.11	-12.2217	0.723532	-16.8917	5.18251e-64	6.56087e-63
ENSMUSG00000072664	1597.25	-10.2751	0.608402	-16.8887	5.44735e-64	6.89056e-63
ENSMUSG00000027641	298.369	3.183	0.188567	16.88	6.31433e-64	7.98078e-63
ENSMUSG00000020034	383.636	-4.22296	0.250248	-16.8751	6.86386e-64	8.66833e-63
ENSMUSG00000020604	470.256	-2.92055	0.173111	-16.871	7.35536e-64	9.28154e-63
ENSMUSG00000022550	608.325	-2.53253	0.150189	-16.8622	8.52936e-64	1.07543e-62
ENSMUSG00000041438	738.418	2.39814	0.142258	16.8577	9.21008e-64	1.16032e-62
ENSMUSG00000051934	485.991	2.77502	0.164694	16.8496	1.05646e-63	1.3299e-62
ENSMUSG00000014599	557.525	2.60543	0.154682	16.8438	1.1648e-63	1.46509e-62
ENSMUSG00000024151	596.54	2.51149	0.149152	16.8385	1.27394e-63	1.60109e-62
ENSMUSG00000015536	1353.52	-2.51803	0.149546	-16.8378	1.28898e-63	1.61869e-62
ENSMUSG00000030161	4303.38	-2.88666	0.171473	-16.8344	1.36465e-63	1.71234e-62
ENSMUSG00000015247	779.831	-2.42827	0.144272	-16.8312	1.44152e-63	1.80734e-62
ENSMUSG00000061411	185.301	4.13137	0.245908	16.8005	2.42036e-63	3.03215e-62
ENSMUSG00000022110	2227.6	-2.40305	0.143053	-16.7983	2.50943e-63	3.14121e-62
ENSMUSG00000044469	335.778	-3.58748	0.213732	-16.7849	3.14506e-63	3.93372e-62
ENSMUSG00000046152	149.293	4.4387	0.264466	16.7836	3.21534e-63	4.0184e-62
ENSMUSG00000022962	1705.12	1.96668	0.117181	16.7832	3.24036e-63	4.04643e-62
ENSMUSG00000079553	198.574	6.12884	0.365238	16.7804	3.3951e-63	4.23628e-62
ENSMUSG00000027635	142.508	4.47323	0.266602	16.7787	3.4947e-63	4.35708e-62
ENSMUSG00000025241	1013.27	-3.16326	0.188799	-16.7546	5.23966e-63	6.52743e-62
ENSMUSG00000021281	619.842	-4.28533	0.255824	-16.7511	5.55826e-63	6.91881e-62
ENSMUSG00000033285	838.391	2.3074	0.137751	16.7505	5.61219e-63	6.98039e-62
ENSMUSG00000032849	350.567	3.32314	0.198503	16.741	6.58315e-63	8.18154e-62
ENSMUSG00000030674	2141.76	-10.9648	0.655058	-16.7388	6.84074e-63	8.49491e-62
ENSMUSG00000027800	725.322	2.77659	0.165903	16.7363	7.13017e-63	8.8473e-62
ENSMUSG00000068922	414.034	2.66594	0.159305	16.7348	7.30642e-63	9.0588e-62
ENSMUSG00000033863	2035.86	-2.43962	0.145837	-16.7285	8.13062e-63	1.00727e-61
ENSMUSG00000044788	2216.54	-1.98657	0.118871	-16.712	1.07113e-62	1.32593e-61
ENSMUSG00000006403	140.761	4.98945	0.29871	16.7033	1.23935e-62	1.53295e-61
ENSMUSG00000030055	2294.05	-2.60951	0.156294	-16.6961	1.39919e-62	1.72929e-61
ENSMUSG00000034574	1089.44	-2.13432	0.127895	-16.6881	1.60113e-62	1.9773e-61
ENSMUSG00000025154	269.685	3.16495	0.189689	16.6849	1.68789e-62	2.0828e-61
ENSMUSG00000030245	461.137	3.10702	0.186306	16.677	1.92729e-62	2.37633e-61
ENSMUSG00000060550	382.411	-6.16909	0.370119	-16.6679	2.24462e-62	2.76541e-61
ENSMUSG00000040447	370.278	-6.92387	0.415481	-16.6647	2.36565e-62	2.91223e-61
ENSMUSG00000042350	1186.26	-2.02515	0.121534	-16.6633	2.42473e-62	2.98261e-61
ENSMUSG00000078584	1138.37	-2.4813	0.148935	-16.6602	2.55078e-62	3.13519e-61
ENSMUSG00000041406	145.372	5.05843	0.303629	16.6599	2.56439e-62	3.14944e-61
ENSMUSG00000026782	334.011	3.12388	0.187555	16.6558	2.74722e-62	3.37134e-61
ENSMUSG00000033488	239.573	-5.32429	0.31974	-16.6519	2.93e-62	3.59281e-61
ENSMUSG00000029470	934.516	-2.6651	0.160129	-16.6434	3.37945e-62	4.14069e-61
ENSMUSG00000020900	352.382	-6.66621	0.400568	-16.6419	3.4636e-62	4.24047e-61
ENSMUSG00000021756	4214.58	-2.11743	0.127258	-16.6388	3.64672e-62	4.46116e-61
ENSMUSG00000037071	48573.8	-4.08849	0.245775	-16.6351	3.88101e-62	4.74406e-61
ENSMUSG00000063889	357.522	-3.74543	0.225158	-16.6347	3.90879e-62	4.77429e-61
ENSMUSG00000032400	148.298	4.47199	0.26888	16.6319	4.09387e-62	4.99644e-61
ENSMUSG00000000028	162.829	4.3505	0.261603	16.6302	4.2134e-62	5.13831e-61
ENSMUSG00000034449	249.016	-3.86936	0.232787	-16.6219	4.83732e-62	5.89459e-61
ENSMUSG00000037788	283.091	3.25318	0.195749	16.6191	5.0677e-62	6.17051e-61
ENSMUSG00000026857	354.419	2.69751	0.162318	16.6187	5.10328e-62	6.20899e-61
ENSMUSG00000047731	3356	-2.04408	0.123008	-16.6175	5.20721e-62	6.33051e-61
ENSMUSG00000010651	9807.19	-13.7938	0.830155	-16.6159	5.34348e-62	6.49113e-61
ENSMUSG00000032314	2085.63	-3.27043	0.196884	-16.611	5.80443e-62	7.04559e-61
ENSMUSG00000028175	174.943	6.74562	0.406101	16.6107	5.83332e-62	7.07517e-61
ENSMUSG00000042726	622.327	-2.39345	0.144102	-16.6094	5.96057e-62	7.22389e-61
ENSMUSG00000051359	351.299	-3.90556	0.235267	-16.6006	6.90217e-62	8.35858e-61
ENSMUSG00000030237	486.362	-6.79721	0.409634	-16.5934	7.78182e-62	9.41654e-61
ENSMUSG00000015568	1285.57	2.05078	0.123608	16.591	8.09993e-62	9.7939e-61
ENSMUSG00000090935	1324.83	-1.99313	0.120138	-16.5903	8.18795e-62	9.89266e-61
ENSMUSG00000021069	7988.39	-13.5461	0.817037	-16.5796	9.78935e-62	1.18183e-60
ENSMUSG00000003810	1062.71	2.86174	0.17265	16.5754	1.04956e-61	1.26612e-60
ENSMUSG00000025651	3817.06	-1.99363	0.120307	-16.5711	1.12662e-61	1.35803e-60
ENSMUSG00000026315	217.194	3.20469	0.193471	16.5642	1.26475e-61	1.52335e-60
ENSMUSG00000003464	1620.53	-1.88924	0.114078	-16.5609	1.33574e-61	1.60762e-60
ENSMUSG00000042155	181.201	3.73737	0.225724	16.5573	1.41875e-61	1.70621e-60
ENSMUSG00000037706	3865.78	-2.11785	0.127943	-16.5531	1.52035e-61	1.82699e-60
ENSMUSG00000040746	484.777	-2.79626	0.168967	-16.5492	1.62291e-61	1.94874e-60
ENSMUSG00000028522	709.621	-2.1767	0.131538	-16.5481	1.6521e-61	1.98227e-60
ENSMUSG00000028138	5524.51	-1.96777	0.118913	-16.5481	1.65342e-61	1.98233e-60
ENSMUSG00000024132	1539.78	-2.64957	0.160125	-16.5469	1.68578e-61	2.01957e-60
ENSMUSG00000040253	344.954	-6.53216	0.394886	-16.5419	1.83168e-61	2.19268e-60
ENSMUSG00000003848	320.113	2.96457	0.17926	16.5379	1.95817e-61	2.3423e-60
ENSMUSG00000021371	540.927	-2.34763	0.141974	-16.5356	2.0324e-61	2.42924e-60
ENSMUSG00000078234	652.147	-3.97918	0.240679	-16.5331	2.1188e-61	2.53057e-60
ENSMUSG00000056234	1175.2	-1.91899	0.116073	-16.5326	2.13705e-61	2.55042e-60
ENSMUSG00000040525	244.503	-3.88671	0.235284	-16.5192	2.66822e-61	3.18191e-60
ENSMUSG00000025314	1883.49	-2.24483	0.135901	-16.5181	2.71797e-61	3.23876e-60
ENSMUSG00000072849	165416	-19.0307	1.15375	-16.4946	4.0113e-61	4.77625e-60
ENSMUSG00000028832	283.941	3.37793	0.205014	16.4766	5.40223e-61	6.42754e-60
ENSMUSG00000079685	149.214	6.04071	0.366844	16.4667	6.36529e-61	7.56762e-60
ENSMUSG00000060002	3456.09	-2.85223	0.173231	-16.4649	6.56028e-61	7.79352e-60
ENSMUSG00000046352	3443.99	-11.9596	0.726435	-16.4634	6.71736e-61	7.97406e-60
ENSMUSG00000025199	2713.15	-1.98774	0.120738	-16.4632	6.74454e-61	8.00024e-60
ENSMUSG00000022322	174.834	5.46946	0.332316	16.4586	7.27365e-61	8.62132e-60
ENSMUSG00000029648	243.626	-5.27312	0.320572	-16.4491	8.51427e-61	1.00841e-59
ENSMUSG00000069265	309.642	4.10561	0.249823	16.4341	1.09121e-60	1.29143e-59
ENSMUSG00000042202	1483.38	-3.00654	0.182984	-16.4306	1.15576e-60	1.36679e-59
ENSMUSG00000059713	171.164	3.60791	0.219646	16.426	1.24607e-60	1.47248e-59
ENSMUSG00000015214	760.908	-2.4512	0.149323	-16.4155	1.48236e-60	1.75038e-59
ENSMUSG00000021175	137.32	5.68175	0.346241	16.4098	1.62674e-60	1.9194e-59
ENSMUSG00000021950	240.185	7.85175	0.47868	16.4029	1.8231e-60	2.14946e-59
ENSMUSG00000001910	1064.02	1.92086	0.117165	16.3945	2.09327e-60	2.46614e-59
ENSMUSG00000033618	281.434	-4.47184	0.272847	-16.3895	2.27124e-60	2.6738e-59
ENSMUSG00000022863	214.556	4.00656	0.244549	16.3835	2.50957e-60	2.95215e-59
ENSMUSG00000034780	736.572	-8.37747	0.51139	-16.3818	2.58184e-60	3.03487e-59
ENSMUSG00000000605	1245.8	-2.06853	0.12633	-16.374	2.9326e-60	3.44459e-59
ENSMUSG00000042271	483.444	-2.83276	0.173057	-16.3689	3.18782e-60	3.74156e-59
ENSMUSG00000027293	502.108	2.85139	0.174242	16.3645	3.42773e-60	4.02012e-59
ENSMUSG00000037370	306.463	-6.46584	0.395116	-16.3644	3.43315e-60	4.02345e-59
ENSMUSG00000030138	1280	1.94039	0.118657	16.3529	4.14523e-60	4.85433e-59
ENSMUSG00000032754	710.236	-3.22085	0.197007	-16.3489	4.4286e-60	5.1823e-59
ENSMUSG00000028011	23735.3	-15.5942	0.953946	-16.3471	4.56494e-60	5.33784e-59
ENSMUSG00000047832	293.692	3.02893	0.18534	16.3425	4.91549e-60	5.74344e-59
ENSMUSG00000066154	147220	-18.8854	1.15625	-16.3333	5.71707e-60	6.67505e-59
ENSMUSG00000028063	3305.4	2.76622	0.169394	16.3301	6.02383e-60	7.02795e-59
ENSMUSG00000027593	1538.28	1.79368	0.109844	16.3292	6.11486e-60	7.12883e-59
ENSMUSG00000056666	4818.89	-3.55012	0.217434	-16.3274	6.30251e-60	7.34211e-59
ENSMUSG00000039763	232.669	-4.10603	0.251508	-16.3256	6.48499e-60	7.54906e-59
ENSMUSG00000017718	723.875	-3.98186	0.244047	-16.3159	7.60362e-60	8.84466e-59
ENSMUSG00000036528	456.797	-7.57111	0.464037	-16.3158	7.6242e-60	8.86199e-59
ENSMUSG00000060227	469.333	2.79434	0.171311	16.3115	8.17016e-60	9.48954e-59
ENSMUSG00000033386	771.566	2.08243	0.127668	16.3113	8.20152e-60	9.51888e-59
ENSMUSG00000020541	233.154	-4.86343	0.298221	-16.3081	8.64198e-60	1.00226e-58
ENSMUSG00000031819	997.417	1.98156	0.121534	16.3046	9.15996e-60	1.06155e-58
ENSMUSG00000061950	1061.34	1.90589	0.116899	16.3038	9.27625e-60	1.07423e-58
ENSMUSG00000030738	4902.24	1.90408	0.116831	16.2978	1.02268e-59	1.18343e-58
ENSMUSG00000026896	949.093	-2.42886	0.149069	-16.2935	1.09792e-59	1.26956e-58
ENSMUSG00000022201	2615.2	1.84064	0.113027	16.285	1.26206e-59	1.45827e-58
ENSMUSG00000022821	6921.96	-13.3487	0.819966	-16.2796	1.3781e-59	1.59118e-58
ENSMUSG00000020739	765.145	2.12794	0.130748	16.2752	1.4814e-59	1.70919e-58
ENSMUSG00000027852	1125.44	1.92792	0.118509	16.2682	1.66013e-59	1.91399e-58
ENSMUSG00000036985	827.967	-3.11046	0.1912	-16.2681	1.66321e-59	1.91612e-58
ENSMUSG00000029859	399.66	-7.26307	0.446508	-16.2664	1.70959e-59	1.9681e-58
ENSMUSG00000067813	321.191	-6.63036	0.407685	-16.2634	1.79363e-59	2.06334e-58
ENSMUSG00000074886	744.11	2.09758	0.128979	16.2629	1.80973e-59	2.08033e-58
ENSMUSG00000055013	932.154	2.59468	0.159751	16.2421	2.54216e-59	2.92012e-58
ENSMUSG00000027479	1311.19	1.81664	0.111869	16.2389	2.67671e-59	3.07241e-58
ENSMUSG00000032640	410.409	2.84212	0.175025	16.2384	2.69846e-59	3.09511e-58
ENSMUSG00000020231	356.637	2.70582	0.166684	16.2332	2.93774e-59	3.36709e-58
ENSMUSG00000018442	1626.43	-1.93658	0.119415	-16.2172	3.81441e-59	4.36868e-58
ENSMUSG00000026389	291.979	-3.67908	0.227066	-16.2027	4.82601e-59	5.52322e-58
ENSMUSG00000020439	315.312	3.15047	0.19447	16.2003	5.01811e-59	5.73887e-58
ENSMUSG00000003868	598.583	2.6581	0.164114	16.1967	5.31993e-59	6.07959e-58
ENSMUSG00000037104	345.348	2.9875	0.184457	16.1962	5.36014e-59	6.12106e-58
ENSMUSG00000042377	260.611	3.15713	0.195042	16.1869	6.23995e-59	7.12057e-58
ENSMUSG00000067288	2471.45	2.02603	0.125195	16.183	6.64422e-59	7.57635e-58
ENSMUSG00000024818	389.082	-6.8975	0.42624	-16.1822	6.73524e-59	7.67454e-58
ENSMUSG00000003053	21120.7	-15.4446	0.954425	-16.1821	6.74133e-59	7.67588e-58
ENSMUSG00000022305	319.483	2.64427	0.163412	16.1816	6.79814e-59	7.73492e-58
ENSMUSG00000022094	2863.5	-4.04909	0.250421	-16.1691	8.33072e-59	9.4718e-58
ENSMUSG00000017176	184.504	3.94662	0.244155	16.1644	8.98875e-59	1.02125e-57
ENSMUSG00000021196	258.916	3.29566	0.203926	16.1611	9.49279e-59	1.07774e-57
ENSMUSG00000043858	465.188	2.29419	0.142047	16.151	1.11785e-58	1.26819e-57
ENSMUSG00000031167	1372.71	2.90085	0.179663	16.1461	1.2106e-58	1.37243e-57
ENSMUSG00000034647	445.435	2.84163	0.176115	16.1351	1.44645e-58	1.63861e-57
ENSMUSG00000056899	276.948	-4.88863	0.303042	-16.1318	1.52409e-58	1.72532e-57
ENSMUSG00000042797	273.94	-3.5093	0.217569	-16.1296	1.58154e-58	1.78905e-57
ENSMUSG00000031917	548.816	2.39239	0.148392	16.122	1.78647e-58	2.01941e-57
ENSMUSG00000017453	2835.51	-11.6805	0.725445	-16.1012	2.50181e-58	2.82598e-57
ENSMUSG00000011877	584.062	3.02375	0.187969	16.0865	3.1738e-58	3.58245e-57
ENSMUSG00000042901	380.083	2.55311	0.158853	16.0722	3.99935e-58	4.51103e-57
ENSMUSG00000051483	672.072	-2.31876	0.144449	-16.0524	5.49592e-58	6.19461e-57
ENSMUSG00000038936	222.503	3.41117	0.212719	16.0361	7.15585e-58	8.05975e-57
ENSMUSG00000069910	136.704	5.36874	0.334945	16.0287	8.05055e-58	9.06093e-57
ENSMUSG00000000340	1604.92	-2.62329	0.163765	-16.0186	9.46888e-58	1.06496e-56
ENSMUSG00000016526	145.046	4.30395	0.269089	15.9945	1.39544e-57	1.56832e-56
ENSMUSG00000031090	348.583	-3.30989	0.206996	-15.9901	1.49698e-57	1.68122e-56
ENSMUSG00000029468	313.598	3.484	0.217956	15.9849	1.62864e-57	1.82778e-56
ENSMUSG00000021786	513.898	-3.12466	0.195483	-15.9843	1.64382e-57	1.84349e-56
ENSMUSG00000020492	199.15	3.96252	0.247956	15.9808	1.73999e-57	1.94994e-56
ENSMUSG00000002103	872.669	-2.45848	0.15391	-15.9735	1.95649e-57	2.19099e-56
ENSMUSG00000021892	643.678	-2.37466	0.14867	-15.9727	1.98123e-57	2.2171e-56
ENSMUSG00000037703	308.556	-3.00492	0.188153	-15.9707	2.04583e-57	2.28776e-56
ENSMUSG00000024213	1033.91	2.08634	0.130668	15.9668	2.17797e-57	2.43379e-56
ENSMUSG00000036036	150.279	6.59951	0.413684	15.953	2.71377e-57	3.03035e-56
ENSMUSG00000054720	350.125	2.68757	0.168476	15.9523	2.74723e-57	3.06551e-56
ENSMUSG00000075590	252.15	-5.76553	0.361498	-15.949	2.8957e-57	3.22888e-56
ENSMUSG00000060860	1083.42	2.46441	0.154532	15.9475	2.96366e-57	3.30231e-56
ENSMUSG00000005069	2392.13	-1.83347	0.114988	-15.9449	3.09001e-57	3.44064e-56
ENSMUSG00000037722	1248.09	-3.1583	0.198083	-15.9444	3.11846e-57	3.46738e-56
ENSMUSG00000022450	1784.17	-2.66065	0.166871	-15.9444	3.11819e-57	3.46738e-56
ENSMUSG00000029102	2723.87	-11.6293	0.729486	-15.9418	3.24896e-57	3.60991e-56
ENSMUSG00000029622	1737.76	2.56459	0.160899	15.9392	3.3881e-57	3.76182e-56
ENSMUSG00000025545	232.861	-4.79673	0.301124	-15.9294	3.95949e-57	4.39313e-56
ENSMUSG00000042628	1174.62	-2.18675	0.137392	-15.9161	4.89716e-57	5.42963e-56
ENSMUSG00000033487	1701.99	-1.81324	0.113929	-15.9156	4.94282e-57	5.47637e-56
ENSMUSG00000074063	2042.8	-4.44456	0.279314	-15.9124	5.19663e-57	5.75349e-56
ENSMUSG00000028639	5425.92	1.90262	0.11957	15.9122	5.21233e-57	5.76678e-56
ENSMUSG00000035133	2530.13	-1.91607	0.120511	-15.8996	6.376e-57	7.04925e-56
ENSMUSG00000031749	282.015	4.09058	0.257309	15.8975	6.58991e-57	7.28059e-56
ENSMUSG00000036368	655.932	-3.05107	0.19193	-15.8968	6.67031e-57	7.36421e-56
ENSMUSG00000033429	441.704	-3.24715	0.204299	-15.8941	6.96442e-57	7.68349e-56
ENSMUSG00000074457	218.963	-4.71432	0.29663	-15.8929	7.09715e-57	7.8244e-56
ENSMUSG00000003865	200.206	3.31389	0.208536	15.8912	7.28811e-57	8.02926e-56
ENSMUSG00000062991	182.526	7.30674	0.460029	15.8832	8.28125e-57	9.11696e-56
ENSMUSG00000067150	1086.93	2.21153	0.13924	15.8828	8.33184e-57	9.16619e-56
ENSMUSG00000027690	3085.84	-11.7795	0.741811	-15.8794	8.80179e-57	9.67639e-56
ENSMUSG00000040584	166.585	3.63956	0.229316	15.8714	1.00025e-56	1.09887e-55
ENSMUSG00000027115	145.961	3.99463	0.251718	15.8695	1.03095e-56	1.1318e-55
ENSMUSG00000036073	607.286	-2.20124	0.138771	-15.8623	1.15504e-56	1.26714e-55
ENSMUSG00000026678	660.994	-8.38298	0.528603	-15.8587	1.22329e-56	1.34107e-55
ENSMUSG00000017550	229.717	2.9247	0.184426	15.8584	1.22997e-56	1.34745e-55
ENSMUSG00000042272	219.374	3.08215	0.194364	15.8576	1.24558e-56	1.36359e-55
ENSMUSG00000056091	549.307	-7.83327	0.494134	-15.8525	1.35011e-56	1.47699e-55
ENSMUSG00000027298	137.142	6.06752	0.382805	15.8502	1.40225e-56	1.53296e-55
ENSMUSG00000025494	245.818	-5.81604	0.366949	-15.8497	1.41201e-56	1.54255e-55
ENSMUSG00000001016	669.53	2.11143	0.13326	15.8445	1.53548e-56	1.67625e-55
ENSMUSG00000026791	216.946	-3.51656	0.221954	-15.8436	1.55562e-56	1.69706e-55
ENSMUSG00000021591	366.893	-3.05519	0.192838	-15.8433	1.56383e-56	1.70482e-55
ENSMUSG00000028702	151.856	5.27203	0.332834	15.8398	1.65271e-56	1.80046e-55
ENSMUSG00000047617	220.803	-3.68966	0.232994	-15.8359	1.75974e-56	1.91572e-55
ENSMUSG00000006589	1108.04	2.50074	0.157927	15.8348	1.79001e-56	1.94732e-55
ENSMUSG00000032757	898.173	-2.9186	0.18434	-15.8327	1.85044e-56	2.01166e-55
ENSMUSG00000039438	5484.11	-13.0249	0.82272	-15.8315	1.88776e-56	2.0508e-55
ENSMUSG00000019368	2482.8	-11.5002	0.726424	-15.8312	1.89543e-56	2.05771e-55
ENSMUSG00000024197	1519.41	1.77657	0.112339	15.8144	2.47453e-56	2.68453e-55
ENSMUSG00000034024	3962.53	2.00315	0.126667	15.8143	2.47772e-56	2.68611e-55
ENSMUSG00000042675	250.509	-3.74846	0.237062	-15.8122	2.56555e-56	2.7794e-55
ENSMUSG00000028718	125.181	5.10635	0.323016	15.8083	2.72671e-56	2.95195e-55
ENSMUSG00000020884	5296.73	-12.9785	0.821292	-15.8025	2.98982e-56	3.23456e-55
ENSMUSG00000030403	799.741	2.54475	0.161118	15.7943	3.40417e-56	3.68027e-55
ENSMUSG00000003360	1754.72	1.72689	0.109361	15.7908	3.60265e-56	3.89216e-55
ENSMUSG00000019464	146.883	4.55546	0.288554	15.7872	3.80984e-56	4.11315e-55
ENSMUSG00000028132	5373.71	-12.9958	0.823441	-15.7823	4.11768e-56	4.44243e-55
ENSMUSG00000016757	482.02	2.42726	0.153828	15.779	4.33785e-56	4.67674e-55
ENSMUSG00000028937	467.15	2.37054	0.150292	15.7729	4.78179e-56	5.1518e-55
ENSMUSG00000040370	583.307	-2.70625	0.171656	-15.7656	5.36901e-56	5.78047e-55
ENSMUSG00000062312	166.014	4.09215	0.259625	15.7618	5.70117e-56	6.13386e-55
ENSMUSG00000034254	361.5	3.30934	0.210009	15.7581	6.04605e-56	6.50044e-55
ENSMUSG00000027134	123.632	5.57627	0.353901	15.7566	6.18795e-56	6.64843e-55
ENSMUSG00000022464	16819.2	-15.128	0.960758	-15.7459	7.32278e-56	7.86231e-55
ENSMUSG00000049327	918.812	2.07128	0.131562	15.7438	7.57754e-56	8.13024e-55
ENSMUSG00000022453	382.709	-2.70912	0.172086	-15.7429	7.68709e-56	8.24213e-55
ENSMUSG00000038058	221.126	-4.11729	0.261561	-15.7412	7.89064e-56	8.45456e-55
ENSMUSG00000037053	16237.5	-15.0829	0.958217	-15.7406	7.96413e-56	8.52746e-55
ENSMUSG00000020717	268.845	-5.64546	0.358664	-15.7402	8.01686e-56	8.57804e-55
ENSMUSG00000073842	108186	-18.4423	1.17172	-15.7395	8.11223e-56	8.67415e-55
ENSMUSG00000021460	530.643	-2.59979	0.165186	-15.7386	8.2272e-56	8.79106e-55
ENSMUSG00000078920	709.356	-3.6699	0.2332	-15.7371	8.4187e-56	8.98954e-55
ENSMUSG00000029084	278.105	-3.28753	0.208923	-15.7356	8.62413e-56	9.20261e-55
ENSMUSG00000046591	203.67	7.60083	0.483151	15.7318	9.15753e-56	9.76512e-55
ENSMUSG00000038335	1022.11	2.06683	0.13138	15.7316	9.18222e-56	9.78477e-55
ENSMUSG00000023262	319.495	-2.84199	0.180662	-15.731	9.27366e-56	9.87547e-55
ENSMUSG00000015337	484.815	-2.3307	0.148212	-15.7255	1.01162e-55	1.07654e-54
ENSMUSG00000039055	151.833	5.80198	0.369062	15.7209	1.08802e-55	1.15705e-54
ENSMUSG00000022313	297.208	2.76355	0.175812	15.7187	1.12563e-55	1.19623e-54
ENSMUSG00000030272	476.2	2.20676	0.140442	15.7129	1.23373e-55	1.31022e-54
ENSMUSG00000048772	198.437	-4.32336	0.275162	-15.7121	1.25032e-55	1.32694e-54
ENSMUSG00000030359	101752	-18.3856	1.17021	-15.7115	1.26236e-55	1.33881e-54
ENSMUSG00000059409	959.662	1.84475	0.117483	15.7022	1.46052e-55	1.54791e-54
ENSMUSG00000022283	11681.4	3.68474	0.234735	15.6975	1.57364e-55	1.66667e-54
ENSMUSG00000058254	225.049	-5.62308	0.358256	-15.6957	1.6184e-55	1.71292e-54
ENSMUSG00000021286	339.417	-3.36105	0.214205	-15.6908	1.74854e-55	1.8494e-54
ENSMUSG00000053617	1098.59	-2.35668	0.150227	-15.6875	1.84273e-55	1.94771e-54
ENSMUSG00000062373	441.467	2.40981	0.153644	15.6844	1.93326e-55	2.04202e-54
ENSMUSG00000026640	899.439	-2.76671	0.17641	-15.6834	1.96339e-55	2.07243e-54
ENSMUSG00000035397	255.65	3.3218	0.211806	15.6832	1.96945e-55	2.07743e-54
ENSMUSG00000022844	581.16	-3.03523	0.193536	-15.683	1.97556e-55	2.08247e-54
ENSMUSG00000026860	783.813	1.93998	0.123791	15.6714	2.37375e-55	2.50052e-54
ENSMUSG00000029319	518.598	-2.34168	0.149501	-15.6632	2.69759e-55	2.83974e-54
ENSMUSG00000039903	130.017	5.89513	0.376414	15.6613	2.78167e-55	2.92628e-54
ENSMUSG00000020580	1686.96	2.09192	0.133586	15.6598	2.84859e-55	2.99466e-54
ENSMUSG00000031327	311.821	-6.1638	0.393893	-15.6484	3.40584e-55	3.57808e-54
ENSMUSG00000025408	280.66	3.36949	0.215333	15.6478	3.43804e-55	3.60948e-54
ENSMUSG00000029458	2183.07	-2.09479	0.133887	-15.646	3.53758e-55	3.71149e-54
ENSMUSG00000078515	2196.41	-2.6952	0.172339	-15.639	3.9511e-55	4.14256e-54
ENSMUSG00000021171	1885.53	1.84328	0.11788	15.6369	4.0795e-55	4.27431e-54
ENSMUSG00000049553	1147.48	2.11129	0.135079	15.6301	4.54051e-55	4.75415e-54
ENSMUSG00000035168	996.399	2.26565	0.144992	15.6261	4.83668e-55	5.06085e-54
ENSMUSG00000031311	2808.23	1.86341	0.119295	15.6202	5.30548e-55	5.54767e-54
ENSMUSG00000063506	123.562	5.25456	0.336416	15.6192	5.38378e-55	5.62577e-54
ENSMUSG00000022868	93983.8	-18.2892	1.17164	-15.6099	6.23649e-55	6.51246e-54
ENSMUSG00000030878	147.947	4.58675	0.29389	15.607	6.52334e-55	6.80746e-54
ENSMUSG00000062933	614.077	-2.12427	0.13622	-15.5944	7.95067e-55	8.29141e-54
ENSMUSG00000025580	1375.36	1.82027	0.116743	15.5921	8.23982e-55	8.58723e-54
ENSMUSG00000030555	532.763	-3.0192	0.193639	-15.5919	8.25909e-55	8.60157e-54
ENSMUSG00000041747	488.133	2.25333	0.144563	15.5872	8.89598e-55	9.25869e-54
ENSMUSG00000030689	372.952	2.94957	0.189254	15.5853	9.1677e-55	9.53514e-54
ENSMUSG00000029597	1580.16	-10.5145	0.675389	-15.5681	1.19972e-54	1.24698e-53
ENSMUSG00000037434	1018.89	-2.25044	0.144597	-15.5635	1.28786e-54	1.33769e-53
ENSMUSG00000021982	397.696	-2.83198	0.182007	-15.5598	1.36627e-54	1.4182e-53
ENSMUSG00000022181	5207.87	-12.9291	0.830961	-15.5593	1.37657e-54	1.42795e-53
ENSMUSG00000030382	14459.4	-14.9294	0.959618	-15.5577	1.41146e-54	1.46316e-53
ENSMUSG00000028001	98239.3	-18.3026	1.17681	-15.5527	1.52469e-54	1.57949e-53
ENSMUSG00000079470	720.219	2.78357	0.17907	15.5446	1.73066e-54	1.79168e-53
ENSMUSG00000029273	1609.24	-10.5475	0.678537	-15.5445	1.7333e-54	1.79322e-53
ENSMUSG00000020262	262.573	-3.01018	0.193739	-15.5373	1.93864e-54	2.00433e-53
ENSMUSG00000027342	822.372	2.01745	0.129859	15.5358	1.98728e-54	2.05326e-53
ENSMUSG00000024370	612.99	2.27158	0.146304	15.5264	2.30055e-54	2.37536e-53
ENSMUSG00000021660	3510.09	1.66799	0.107442	15.5246	2.36639e-54	2.44173e-53
ENSMUSG00000020918	580.145	2.25814	0.145609	15.5083	3.05041e-54	3.14544e-53
ENSMUSG00000020290	2033.68	1.78758	0.115282	15.5062	3.15159e-54	3.24763e-53
ENSMUSG00000028693	657.145	2.11164	0.136193	15.5048	3.21823e-54	3.31412e-53
ENSMUSG00000024603	1146.9	1.91288	0.1234	15.5014	3.39458e-54	3.49342e-53
ENSMUSG00000030083	300.095	-3.35021	0.216165	-15.4984	3.55645e-54	3.6576e-53
ENSMUSG00000000171	2776.32	-2.10514	0.135868	-15.494	3.80717e-54	3.91287e-53
ENSMUSG00000069268	153.265	5.04922	0.326012	15.4878	4.19265e-54	4.30622e-53
ENSMUSG00000034981	156.864	6.97181	0.450268	15.4837	4.47034e-54	4.58842e-53
ENSMUSG00000030019	567.142	2.31636	0.149622	15.4814	4.63426e-54	4.75354e-53
ENSMUSG00000030316	167.96	3.4229	0.221116	15.4801	4.72587e-54	4.84433e-53
ENSMUSG00000037364	1418.74	2.01492	0.130215	15.4738	5.21155e-54	5.33868e-53
ENSMUSG00000031939	279.292	2.65641	0.171676	15.4734	5.24886e-54	5.37338e-53
ENSMUSG00000041734	220.095	3.09308	0.200005	15.465	5.97513e-54	6.11287e-53
ENSMUSG00000059890	1581.72	-2.13809	0.138303	-15.4595	6.50956e-54	6.65526e-53
ENSMUSG00000020743	556.485	-2.73556	0.177065	-15.4494	7.60951e-54	7.77474e-53
ENSMUSG00000004317	648.609	2.52959	0.163822	15.4411	8.65997e-54	8.84223e-53
ENSMUSG00000000303	1284.37	-10.2356	0.663315	-15.4309	1.01386e-53	1.03453e-52
ENSMUSG00000047712	147.983	4.10654	0.266133	15.4304	1.02212e-53	1.04227e-52
ENSMUSG00000015354	239.472	3.78682	0.245522	15.4235	1.13708e-53	1.15874e-52
ENSMUSG00000033596	896.32	1.92635	0.124903	15.4228	1.15076e-53	1.17191e-52
ENSMUSG00000031445	4265.82	-12.6768	0.822226	-15.4177	1.2445e-53	1.26655e-52
ENSMUSG00000024999	377.647	2.31107	0.149928	15.4145	1.3073e-53	1.3296e-52
ENSMUSG00000021981	942.66	-2.19991	0.142749	-15.411	1.38103e-53	1.40368e-52
ENSMUSG00000019832	533.302	-2.35323	0.152717	-15.4091	1.42189e-53	1.44427e-52
ENSMUSG00000001768	292.719	-4.17308	0.270887	-15.4053	1.50879e-53	1.53153e-52
ENSMUSG00000030739	335.392	-7.01866	0.455648	-15.4037	1.54617e-53	1.56846e-52
ENSMUSG00000026626	3427.79	-2.4025	0.156006	-15.4001	1.635e-53	1.65749e-52
ENSMUSG00000040134	13550.7	-14.8354	0.963346	-15.3999	1.6394e-53	1.66087e-52
ENSMUSG00000030538	553.087	-2.0907	0.135817	-15.3935	1.80868e-53	1.83119e-52
ENSMUSG00000052459	2587.74	1.84317	0.119754	15.3913	1.87227e-53	1.89434e-52
ENSMUSG00000027654	124.244	5.14647	0.334439	15.3884	1.95937e-53	1.98119e-52
ENSMUSG00000022383	1616.44	-10.5558	0.685983	-15.3879	1.97399e-53	1.99468e-52
ENSMUSG00000026839	2489.47	-11.467	0.745321	-15.3853	2.05362e-53	2.0738e-52
ENSMUSG00000020923	1998.94	1.79475	0.116695	15.3799	2.23386e-53	2.25435e-52
ENSMUSG00000017830	213.966	-4.86949	0.316649	-15.3782	2.29219e-53	2.31172e-52
ENSMUSG00000044786	344.14	-3.25338	0.211681	-15.3693	2.63109e-53	2.6518e-52
ENSMUSG00000035540	80307.9	-18.0807	1.17718	-15.3593	3.07034e-53	3.09251e-52
ENSMUSG00000032178	592.687	2.38963	0.155606	15.357	3.18154e-53	3.20245e-52
ENSMUSG00000004849	805.873	2.10366	0.137005	15.3547	3.29385e-53	3.31336e-52
ENSMUSG00000032083	80938.5	-18.0843	1.17792	-15.3527	3.39685e-53	3.41477e-52
ENSMUSG00000046032	374.441	2.37152	0.154488	15.3509	3.49446e-53	3.51064e-52
ENSMUSG00000001323	1279.4	-2.80022	0.182418	-15.3506	3.51075e-53	3.52473e-52
ENSMUSG00000017667	189.339	3.22441	0.210106	15.3466	3.73325e-53	3.74572e-52
ENSMUSG00000029575	414.374	-2.72937	0.177876	-15.3442	3.87118e-53	3.88161e-52
ENSMUSG00000051379	188.622	7.62479	0.497101	15.3385	4.22853e-53	4.23721e-52
ENSMUSG00000028145	222.313	-3.32978	0.217169	-15.3327	4.62609e-53	4.63262e-52
ENSMUSG00000003528	2666.82	-1.55832	0.101698	-15.3229	5.37471e-53	5.37884e-52
ENSMUSG00000024610	519.477	-8.06344	0.526299	-15.321	5.53423e-53	5.53494e-52
ENSMUSG00000007670	1704.8	2.41608	0.157759	15.315	6.0728e-53	6.06969e-52
ENSMUSG00000037795	782.213	-3.3871	0.221195	-15.3128	6.28275e-53	6.27552e-52
ENSMUSG00000009863	2833.52	-2.18704	0.142834	-15.3118	6.37866e-53	6.36724e-52
ENSMUSG00000030826	189.138	-4.77719	0.312069	-15.3081	6.74659e-53	6.73022e-52
ENSMUSG00000039048	539.007	-2.42463	0.158419	-15.3051	7.06465e-53	7.04301e-52
ENSMUSG00000032064	326.92	-6.87441	0.449219	-15.303	7.29748e-53	7.27049e-52
ENSMUSG00000051147	266.879	-3.63377	0.237494	-15.3005	7.5926e-53	7.5597e-52
ENSMUSG00000035385	117.683	5.44061	0.355713	15.295	8.26203e-53	8.22098e-52
ENSMUSG00000058729	235.29	3.00408	0.196482	15.2893	9.01284e-53	8.96235e-52
ENSMUSG00000059436	327.866	2.41481	0.157998	15.2838	9.80998e-53	9.74882e-52
ENSMUSG00000026603	747.652	2.29207	0.150065	15.2739	1.14195e-52	1.13411e-51
ENSMUSG00000047181	140.606	6.31855	0.413725	15.2723	1.16919e-52	1.16043e-51
ENSMUSG00000001663	1958.41	-11.1653	0.731304	-15.2677	1.2549e-52	1.2447e-51
ENSMUSG00000025271	282.237	-3.30768	0.216712	-15.263	1.34824e-52	1.33644e-51
ENSMUSG00000071644	6645.79	1.88783	0.123714	15.2596	1.4205e-52	1.40717e-51
ENSMUSG00000060678	1382.5	2.73315	0.179124	15.2584	1.44662e-52	1.43213e-51
ENSMUSG00000056888	129.976	4.91514	0.322207	15.2546	1.53427e-52	1.51794e-51
ENSMUSG00000095567	1052.81	1.89733	0.124406	15.2511	1.61909e-52	1.60085e-51
ENSMUSG00000040511	299.066	2.56506	0.168192	15.2508	1.62657e-52	1.60723e-51
ENSMUSG00000010051	300.84	-3.55502	0.233184	-15.2455	1.7628e-52	1.74073e-51
ENSMUSG00000038195	261.569	-4.60743	0.302237	-15.2444	1.79328e-52	1.76972e-51
ENSMUSG00000031889	977.78	-2.77948	0.182359	-15.2418	1.86773e-52	1.84202e-51
ENSMUSG00000030207	510.609	-2.32222	0.152378	-15.2399	1.92275e-52	1.89509e-51
ENSMUSG00000032328	4186.82	-2.60491	0.170972	-15.2358	2.0452e-52	2.01451e-51
ENSMUSG00000026712	1159.49	-10.0922	0.662523	-15.233	2.13678e-52	2.10339e-51
ENSMUSG00000052673	122.553	5.67056	0.372446	15.2252	2.40586e-52	2.36677e-51
ENSMUSG00000000751	1395.67	2.08314	0.136872	15.2196	2.62088e-52	2.57668e-51
ENSMUSG00000026348	343.453	-5.94257	0.39076	-15.2077	3.14287e-52	3.08792e-51
ENSMUSG00000032485	2458.54	-2.04895	0.134749	-15.2056	3.24482e-52	3.18609e-51
ENSMUSG00000031078	1496.84	1.64913	0.108507	15.1984	3.62468e-52	3.55683e-51
ENSMUSG00000034845	398.612	-7.69494	0.506635	-15.1883	4.22512e-52	4.14342e-51
ENSMUSG00000031578	646.586	2.41284	0.158884	15.1862	4.36476e-52	4.27769e-51
ENSMUSG00000078672	95102.3	-18.1414	1.19502	-15.1808	4.74222e-52	4.6447e-51
ENSMUSG00000051329	568.553	2.33155	0.153653	15.1741	5.24689e-52	5.13577e-51
ENSMUSG00000030629	1174.33	-2.15249	0.141946	-15.1641	6.11435e-52	5.98111e-51
ENSMUSG00000039501	1203.13	-1.99989	0.131939	-15.1577	6.73909e-52	6.58399e-51
ENSMUSG00000028199	1213.51	-2.16208	0.142639	-15.1577	6.73852e-52	6.58399e-51
ENSMUSG00000043822	121.037	4.75022	0.313452	15.1545	7.07296e-52	6.90586e-51
ENSMUSG00000002393	2404.11	-2.13835	0.141114	-15.1533	7.20523e-52	7.03061e-51
ENSMUSG00000001211	2932.13	-1.6013	0.105718	-15.1469	7.93946e-52	7.74221e-51
ENSMUSG00000013997	1278.02	-1.82526	0.120539	-15.1424	8.49918e-52	8.28285e-51
ENSMUSG00000067071	1203.9	-2.9264	0.193347	-15.1355	9.45292e-52	9.20658e-51
ENSMUSG00000046861	997.038	-1.99005	0.131517	-15.1316	1.00302e-51	9.76274e-51
ENSMUSG00000032076	396.366	-7.68838	0.508334	-15.1246	1.11399e-51	1.08361e-50
ENSMUSG00000003873	556.546	2.43116	0.160785	15.1205	1.18623e-51	1.15316e-50
ENSMUSG00000038534	138.212	3.71792	0.245952	15.1165	1.26153e-51	1.2256e-50
ENSMUSG00000033880	781.273	-2.58215	0.170843	-15.1141	1.30695e-51	1.26893e-50
ENSMUSG00000035835	111.178	5.28265	0.34956	15.1123	1.34425e-51	1.30434e-50
ENSMUSG00000069312	126.432	4.98082	0.329771	15.1039	1.52632e-51	1.48009e-50
ENSMUSG00000023905	477.11	3.40408	0.225521	15.0943	1.76512e-51	1.71059e-50
ENSMUSG00000054477	257.123	-6.20152	0.410934	-15.0913	1.84853e-51	1.79031e-50
ENSMUSG00000026104	1345.17	-1.75372	0.116266	-15.0837	2.07434e-51	2.00776e-50
ENSMUSG00000052997	1267.01	1.9894	0.131901	15.0825	2.11164e-51	2.04261e-50
ENSMUSG00000030545	391.902	-3.6525	0.242231	-15.0786	2.23974e-51	2.16517e-50
ENSMUSG00000034543	824.394	2.2113	0.146689	15.0748	2.3733e-51	2.29287e-50
ENSMUSG00000050107	108.291	4.96447	0.329378	15.0722	2.46657e-51	2.38151e-50
ENSMUSG00000032826	317.077	2.62588	0.174233	15.0711	2.51064e-51	2.42256e-50
ENSMUSG00000052396	159.033	7.23586	0.480853	15.048	3.56057e-51	3.43353e-50
ENSMUSG00000017119	4401.9	-1.78963	0.118939	-15.0467	3.62933e-51	3.49768e-50
ENSMUSG00000029221	1203.75	-1.82804	0.121585	-15.0351	4.32306e-51	4.16367e-50
ENSMUSG00000031770	3534.97	-4.11466	0.273703	-15.0333	4.44084e-51	4.27448e-50
ENSMUSG00000045348	172.228	7.49286	0.498486	15.0312	4.58458e-51	4.41012e-50
ENSMUSG00000073643	458.016	2.70827	0.180288	15.0219	5.27642e-51	5.07251e-50
ENSMUSG00000001674	592.305	2.54097	0.169157	15.0213	5.32167e-51	5.11287e-50
ENSMUSG00000021771	2345.28	1.54364	0.102786	15.0181	5.59198e-51	5.36926e-50
ENSMUSG00000037440	329.509	-4.32966	0.28832	-15.0169	5.6946e-51	5.46443e-50
ENSMUSG00000057143	201.873	-3.40772	0.226959	-15.0147	5.88313e-51	5.64188e-50
ENSMUSG00000022040	10998.1	-14.5461	0.969031	-15.011	6.22229e-51	5.96347e-50
ENSMUSG00000037022	272.205	-3.39392	0.226097	-15.0109	6.22897e-51	5.96622e-50
ENSMUSG00000034528	3515.68	-12.4045	0.826734	-15.0042	6.89094e-51	6.59621e-50
ENSMUSG00000022770	2487.85	1.77337	0.11824	14.998	7.5672e-51	7.23912e-50
ENSMUSG00000031629	118.455	5.42033	0.361562	14.9914	8.35485e-51	7.98773e-50
ENSMUSG00000022237	825.726	-9.34391	0.623354	-14.9897	8.56878e-51	8.18724e-50
ENSMUSG00000030284	395.539	-7.69373	0.513281	-14.9893	8.62269e-51	8.23372e-50
ENSMUSG00000030435	1396.52	1.64983	0.110073	14.9886	8.72188e-51	8.32335e-50
ENSMUSG00000017639	209.545	-5.58533	0.372645	-14.9883	8.75429e-51	8.34918e-50
ENSMUSG00000024381	456.28	2.36427	0.157792	14.9835	9.41301e-51	8.97193e-50
ENSMUSG00000049624	583.574	-2.42479	0.161858	-14.9809	9.78655e-51	9.32228e-50
ENSMUSG00000035863	147.583	4.01778	0.268325	14.9735	1.09333e-50	1.04083e-49
ENSMUSG00000050730	1086.02	-2.74605	0.183573	-14.9589	1.36162e-50	1.29545e-49
ENSMUSG00000022106	568.641	-2.31487	0.154758	-14.9581	1.37998e-50	1.31211e-49
ENSMUSG00000005054	769.348	1.94201	0.129844	14.9564	1.41402e-50	1.34367e-49
ENSMUSG00000038055	291.879	-2.79951	0.187294	-14.9472	1.62517e-50	1.54337e-49
ENSMUSG00000007564	1855.63	1.79584	0.120173	14.9438	1.70908e-50	1.62207e-49
ENSMUSG00000039382	363.179	-2.51538	0.168521	-14.9262	2.22668e-50	2.11203e-49
ENSMUSG00000038187	212.598	2.99585	0.20077	14.9218	2.37732e-50	2.25355e-49
ENSMUSG00000028713	231.449	-4.38668	0.29401	-14.9202	2.43531e-50	2.30712e-49
ENSMUSG00000029547	1573.06	1.75872	0.117882	14.9193	2.4702e-50	2.33876e-49
ENSMUSG00000056035	64163.4	-17.7511	1.19009	-14.9158	2.60276e-50	2.46277e-49
ENSMUSG00000018669	978.874	-2.10336	0.141033	-14.914	2.67398e-50	2.52862e-49
ENSMUSG00000026368	3324.45	-12.3304	0.826877	-14.9121	2.75099e-50	2.59988e-49
ENSMUSG00000025132	1976.08	2.29653	0.154008	14.9118	2.76163e-50	2.60836e-49
ENSMUSG00000041698	10223.7	-14.4447	0.96886	-14.909	2.87994e-50	2.71846e-49
ENSMUSG00000052752	534.992	2.49478	0.167455	14.8983	3.38252e-50	3.19092e-49
ENSMUSG00000040146	230.27	-3.32121	0.222944	-14.8971	3.44289e-50	3.24592e-49
ENSMUSG00000028327	3266.25	-12.3014	0.826296	-14.8874	3.97698e-50	3.74719e-49
ENSMUSG00000001864	217.078	8.1717	0.548994	14.8849	4.13309e-50	3.89193e-49
ENSMUSG00000002129	665.472	2.08268	0.139942	14.8825	4.28338e-50	4.03102e-49
ENSMUSG00000024339	387.337	-2.70978	0.182099	-14.8808	4.38941e-50	4.12832e-49
ENSMUSG00000021485	107.059	4.39681	0.295485	14.88	4.44459e-50	4.1777e-49
ENSMUSG00000041132	293.072	-5.72072	0.384602	-14.8744	4.83379e-50	4.54079e-49
ENSMUSG00000024978	3329.13	-12.3234	0.828516	-14.874	4.85956e-50	4.56226e-49
ENSMUSG00000040964	642.282	-2.32668	0.156493	-14.8676	5.34847e-50	5.01824e-49
ENSMUSG00000031722	66680.8	-16.4962	1.10963	-14.8664	5.44627e-50	5.10694e-49
ENSMUSG00000052698	344.602	-7.16971	0.482354	-14.864	5.64404e-50	5.28922e-49
ENSMUSG00000027610	1051.79	-2.40261	0.161688	-14.8596	6.03101e-50	5.64846e-49
ENSMUSG00000027993	1042.07	-2.45612	0.165302	-14.8584	6.13638e-50	5.74371e-49
ENSMUSG00000041238	376.084	2.58981	0.174323	14.8563	6.32904e-50	5.92049e-49
ENSMUSG00000021285	192.123	-5.05328	0.340159	-14.8556	6.39458e-50	5.97822e-49
ENSMUSG00000059552	481.925	2.76454	0.186104	14.8548	6.47402e-50	6.04887e-49
ENSMUSG00000070985	1019.02	-9.90791	0.66711	-14.852	6.75427e-50	6.30694e-49
ENSMUSG00000032218	170.663	4.93823	0.332524	14.8508	6.87912e-50	6.41969e-49
ENSMUSG00000047534	118.225	5.45697	0.367513	14.8484	7.12455e-50	6.64476e-49
ENSMUSG00000037966	1127.31	-2.58737	0.174256	-14.8481	7.15314e-50	6.66744e-49
ENSMUSG00000051403	947.339	-1.78911	0.120561	-14.8399	8.08567e-50	7.53216e-49
ENSMUSG00000054321	215.991	3.10204	0.209108	14.8346	8.7472e-50	8.14355e-49
ENSMUSG00000031756	110.901	4.7947	0.323334	14.8289	9.52212e-50	8.85971e-49
ENSMUSG00000044921	113.31	5.48265	0.369781	14.8268	9.83637e-50	9.14665e-49
ENSMUSG00000032387	324.942	-3.58505	0.241805	-14.8262	9.91848e-50	9.21752e-49
ENSMUSG00000020592	3839.73	-1.98187	0.133689	-14.8244	1.01846e-49	9.45922e-49
ENSMUSG00000053644	6191.8	-1.81609	0.122512	-14.8237	1.0288e-49	9.54956e-49
ENSMUSG00000030104	4869.62	-1.93689	0.130705	-14.8188	1.10814e-49	1.02799e-48
ENSMUSG00000026764	123.01	6.11104	0.412423	14.8174	1.13048e-49	1.04809e-48
ENSMUSG00000057335	708.443	2.66596	0.179934	14.8164	1.14849e-49	1.06416e-48
ENSMUSG00000033222	427.596	2.66138	0.179676	14.8121	1.22346e-49	1.13295e-48
ENSMUSG00000042606	169.304	3.02895	0.204544	14.8083	1.29428e-49	1.19782e-48
ENSMUSG00000027546	1258.83	-2.02477	0.136749	-14.8064	1.33147e-49	1.23151e-48
ENSMUSG00000047153	505.522	-2.71147	0.183167	-14.8033	1.39564e-49	1.2901e-48
ENSMUSG00000021420	442.488	-2.25184	0.152122	-14.8028	1.40503e-49	1.29801e-48
ENSMUSG00000040907	168.772	7.07964	0.478569	14.7933	1.61723e-49	1.49316e-48
ENSMUSG00000039298	416.318	2.25429	0.152414	14.7906	1.68483e-49	1.55466e-48
ENSMUSG00000054404	217.152	-5.75901	0.389398	-14.7895	1.71146e-49	1.5783e-48
ENSMUSG00000070704	9730.91	-14.3715	0.971827	-14.7882	1.74659e-49	1.60974e-48
ENSMUSG00000029189	314.995	-7.05829	0.477506	-14.7816	1.9259e-49	1.77396e-48
ENSMUSG00000063558	2005.16	-2.40755	0.162886	-14.7806	1.95444e-49	1.79919e-48
ENSMUSG00000025240	1752.73	-1.73417	0.117338	-14.7793	1.99129e-49	1.83203e-48
ENSMUSG00000038116	470.613	2.08569	0.141178	14.7734	2.1742e-49	1.99914e-48
ENSMUSG00000031976	631.532	1.92065	0.130024	14.7716	2.23512e-49	2.05395e-48
ENSMUSG00000039693	116.811	5.2966	0.358588	14.7707	2.26365e-49	2.07894e-48
ENSMUSG00000020776	343.242	2.56466	0.17364	14.77	2.28667e-49	2.09885e-48
ENSMUSG00000016946	285.799	2.83546	0.191989	14.7689	2.32436e-49	2.13219e-48
ENSMUSG00000051853	1562.52	2.24491	0.152135	14.756	2.81342e-49	2.5793e-48
ENSMUSG00000035172	401.748	2.26364	0.153487	14.7481	3.16628e-49	2.90109e-48
ENSMUSG00000035517	742.877	-2.03012	0.137669	-14.7464	3.24533e-49	2.97178e-48
ENSMUSG00000018770	3494.25	-1.76941	0.120037	-14.7406	3.53738e-49	3.23731e-48
ENSMUSG00000018217	208.882	2.93004	0.198808	14.738	3.67248e-49	3.35899e-48
ENSMUSG00000020737	794.727	2.81791	0.191217	14.7367	3.74452e-49	3.42288e-48
ENSMUSG00000038422	285.048	-3.91333	0.265635	-14.732	4.01771e-49	3.67045e-48
ENSMUSG00000041506	412.755	2.80733	0.190631	14.7265	4.35713e-49	3.97821e-48
ENSMUSG00000064254	770.273	-3.32977	0.226227	-14.7187	4.89132e-49	4.46333e-48
ENSMUSG00000080058	121.014	4.38561	0.298022	14.7158	5.1076e-49	4.65797e-48
ENSMUSG00000039081	152.292	3.54465	0.240981	14.7093	5.61974e-49	5.12203e-48
ENSMUSG00000026509	2319.73	1.55887	0.106005	14.7056	5.93432e-49	5.40559e-48
ENSMUSG00000022971	839.07	-1.80312	0.122623	-14.7045	6.03129e-49	5.49072e-48
ENSMUSG00000049881	232.59	2.61949	0.178184	14.7011	6.34542e-49	5.77334e-48
ENSMUSG00000022265	851.5	1.92843	0.131217	14.6965	6.7888e-49	6.17314e-48
ENSMUSG00000048696	195.6	3.14727	0.214172	14.695	6.93548e-49	6.30285e-48
ENSMUSG00000002588	9504.87	-14.3308	0.975257	-14.6944	7.00385e-49	6.36129e-48
ENSMUSG00000058446	1938.3	-1.7507	0.119142	-14.6941	7.02771e-49	6.37925e-48
ENSMUSG00000063146	308.526	3.03592	0.206628	14.6927	7.18165e-49	6.5152e-48
ENSMUSG00000007837	262.717	-3.03224	0.206507	-14.6835	8.22805e-49	7.46016e-48
ENSMUSG00000024940	260.622	3.88471	0.26462	14.6803	8.6166e-49	7.80792e-48
ENSMUSG00000027173	611.998	-2.8033	0.190988	-14.6779	8.93413e-49	8.09095e-48
ENSMUSG00000027954	450.132	-5.656	0.385402	-14.6756	9.24447e-49	8.36716e-48
ENSMUSG00000023087	7729.14	3.59657	0.245119	14.6727	9.63974e-49	8.71986e-48
ENSMUSG00000061991	109.702	5.59125	0.381071	14.6725	9.67837e-49	8.74974e-48
ENSMUSG00000038072	191.59	-5.25022	0.358058	-14.663	1.11175e-48	1.0045e-47
ENSMUSG00000027404	1394.39	1.78985	0.122067	14.6628	1.11576e-48	1.00753e-47
ENSMUSG00000025417	819.548	2.00194	0.136553	14.6605	1.15386e-48	1.04134e-47
ENSMUSG00000041390	1207.18	1.81883	0.124072	14.6595	1.17109e-48	1.05628e-47
ENSMUSG00000037541	286.113	-6.43795	0.439298	-14.6551	1.25011e-48	1.1269e-47
ENSMUSG00000033166	479.64	2.07003	0.141254	14.6547	1.25767e-48	1.13306e-47
ENSMUSG00000033983	259.038	2.62	0.178865	14.6479	1.38916e-48	1.25081e-47
ENSMUSG00000091803	206.259	-3.33401	0.22767	-14.644	1.47116e-48	1.32388e-47
ENSMUSG00000071178	51377.9	-17.4836	1.19423	-14.6401	1.559e-48	1.40212e-47
ENSMUSG00000078686	56648.3	-17.5551	1.19934	-14.6373	1.6238e-48	1.45955e-47
ENSMUSG00000057054	187.242	-5.32213	0.363707	-14.633	1.73032e-48	1.5544e-47
ENSMUSG00000030556	251.736	-2.8351	0.193828	-14.6269	1.89273e-48	1.69932e-47
ENSMUSG00000032324	252.062	2.65161	0.181286	14.6267	1.89843e-48	1.70346e-47
ENSMUSG00000029369	2941.36	-12.1494	0.830694	-14.6256	1.92761e-48	1.72865e-47
ENSMUSG00000069456	799.53	-9.27938	0.634926	-14.6149	2.2571e-48	2.02297e-47
ENSMUSG00000024604	544.045	2.00661	0.137325	14.6121	2.35287e-48	2.1076e-47
ENSMUSG00000069302	116.166	6.32771	0.433183	14.6075	2.5169e-48	2.25324e-47
ENSMUSG00000060938	1648.75	-2.09931	0.143721	-14.6069	2.53941e-48	2.27209e-47
ENSMUSG00000048960	315.762	-7.20509	0.493343	-14.6046	2.624e-48	2.34643e-47
ENSMUSG00000020638	173.083	-4.86318	0.333018	-14.6033	2.67412e-48	2.38988e-47
ENSMUSG00000038145	997.53	-2.57789	0.176555	-14.6011	2.76424e-48	2.46901e-47
ENSMUSG00000028044	326.112	3.51499	0.240759	14.5996	2.82356e-48	2.52056e-47
ENSMUSG00000020865	4410.29	-3.30581	0.226543	-14.5924	3.1387e-48	2.80028e-47
ENSMUSG00000027931	248.635	-3.85629	0.264359	-14.5873	3.3822e-48	3.0158e-47
ENSMUSG00000025464	395.124	-7.85798	0.538833	-14.5833	3.58554e-48	3.19528e-47
ENSMUSG00000027282	2362.55	-1.57323	0.107889	-14.5819	3.6593e-48	3.25916e-47
ENSMUSG00000030346	124.031	5.90125	0.404887	14.5751	4.04824e-48	3.60351e-47
ENSMUSG00000030353	104.774	5.08624	0.349088	14.5701	4.35416e-48	3.87361e-47
ENSMUSG00000041360	828.174	1.88034	0.129066	14.5688	4.43539e-48	3.94364e-47
ENSMUSG00000032590	776.607	-1.89805	0.130284	-14.5686	4.44931e-48	3.95376e-47
ENSMUSG00000020359	772.672	2.68457	0.184292	14.5669	4.55794e-48	4.04799e-47
ENSMUSG00000043681	401.21	-3.98376	0.273499	-14.5659	4.62926e-48	4.10899e-47
ENSMUSG00000018209	1064.04	1.85289	0.127212	14.5653	4.66687e-48	4.14002e-47
ENSMUSG00000027255	1874.41	-1.69186	0.116176	-14.5629	4.83896e-48	4.29025e-47
ENSMUSG00000037379	202.247	-5.24259	0.360113	-14.5582	5.17986e-48	4.58989e-47
ENSMUSG00000028389	112.206	4.32516	0.297145	14.5557	5.37023e-48	4.75588e-47
ENSMUSG00000029363	431.776	2.26559	0.15573	14.5482	5.99769e-48	5.30855e-47
ENSMUSG00000029017	1833.07	-2.14815	0.14777	-14.5371	7.05186e-48	6.23806e-47
ENSMUSG00000027984	3623.49	-1.99678	0.137364	-14.5364	7.12601e-48	6.30009e-47
ENSMUSG00000026817	100.728	5.38503	0.370575	14.5315	7.6497e-48	6.75926e-47
ENSMUSG00000035049	450.747	2.11971	0.1459	14.5285	7.98961e-48	7.05561e-47
ENSMUSG00000027784	267.233	-6.82119	0.469518	-14.5281	8.04638e-48	7.10173e-47
ENSMUSG00000006378	1271.26	-2.1869	0.150552	-14.5259	8.30364e-48	7.32464e-47
ENSMUSG00000041528	921.515	-2.07549	0.142934	-14.5206	8.97631e-48	7.91354e-47
ENSMUSG00000039756	810.752	1.846	0.127166	14.5165	9.52452e-48	8.39211e-47
ENSMUSG00000052688	127.612	3.97221	0.273669	14.5146	9.78948e-48	8.6207e-47
ENSMUSG00000028542	336.039	-2.71496	0.187106	-14.5103	1.04312e-47	9.18065e-47
ENSMUSG00000063021	133.476	4.1185	0.283866	14.5086	1.06846e-47	9.39834e-47
ENSMUSG00000006740	3184.72	1.52476	0.105128	14.5038	1.14554e-47	1.00707e-46
ENSMUSG00000024533	136.476	4.14035	0.285514	14.5014	1.18747e-47	1.04334e-46
ENSMUSG00000025950	7761.26	-1.87425	0.129252	-14.5008	1.19752e-47	1.05158e-46
ENSMUSG00000014303	126.953	3.83116	0.264265	14.4974	1.25793e-47	1.10401e-46
ENSMUSG00000061482	1741.2	2.38137	0.164276	14.4961	1.28193e-47	1.12444e-46
ENSMUSG00000037995	104.657	5.43514	0.375008	14.4934	1.33379e-47	1.16928e-46
ENSMUSG00000038178	214.678	-3.86203	0.266476	-14.493	1.34156e-47	1.17543e-46
ENSMUSG00000045962	4616.31	1.94483	0.134193	14.4927	1.34645e-47	1.17905e-46
ENSMUSG00000025860	2510.07	-2.19059	0.151169	-14.4911	1.37991e-47	1.20767e-46
ENSMUSG00000006522	20664.9	-15.188	1.04823	-14.4892	1.4175e-47	1.23988e-46
ENSMUSG00000026398	901.224	-9.73524	0.671987	-14.4872	1.4588e-47	1.27529e-46
ENSMUSG00000078680	50028.3	-17.4066	1.20157	-14.4866	1.473e-47	1.28698e-46
ENSMUSG00000038685	471.308	1.99444	0.137702	14.4838	1.53398e-47	1.33951e-46
ENSMUSG00000071633	1799.97	-11.0296	0.7616	-14.4822	1.57089e-47	1.37098e-46
ENSMUSG00000022469	285.745	3.26317	0.225384	14.4782	1.66313e-47	1.45067e-46
ENSMUSG00000027820	396.846	-7.67408	0.530385	-14.4689	1.90533e-47	1.661e-46
ENSMUSG00000027722	337.774	2.25755	0.156069	14.4651	2.01383e-47	1.75461e-46
ENSMUSG00000017774	1703.15	2.0679	0.143022	14.4586	2.21374e-47	1.92771e-46
ENSMUSG00000020621	292.24	-3.04286	0.210536	-14.4529	2.40263e-47	2.09102e-46
ENSMUSG00000005907	463.558	-2.47135	0.171018	-14.4508	2.47682e-47	2.1544e-46
ENSMUSG00000037710	1759.86	-2.18933	0.15154	-14.4472	2.61167e-47	2.27042e-46
ENSMUSG00000024588	2362.09	-1.69544	0.117393	-14.4424	2.79961e-47	2.43245e-46
ENSMUSG00000041417	1716.91	-1.89819	0.131556	-14.4287	3.41341e-47	2.96411e-46
ENSMUSG00000033713	785.73	-2.12547	0.147329	-14.4267	3.5174e-47	3.05271e-46
ENSMUSG00000027905	497.402	1.98204	0.137424	14.4228	3.71916e-47	3.22602e-46
ENSMUSG00000074151	302.147	-6.13538	0.425516	-14.4187	3.9492e-47	3.42367e-46
ENSMUSG00000052605	188.522	-5.02507	0.348652	-14.4128	4.29632e-47	3.72252e-46
ENSMUSG00000063810	286.853	2.54739	0.176825	14.4063	4.72283e-47	4.0898e-46
ENSMUSG00000070348	3324.68	3.85715	0.267955	14.3948	5.58151e-47	4.83071e-46
ENSMUSG00000051278	120.758	3.75447	0.26084	14.3938	5.66272e-47	4.89829e-46
ENSMUSG00000019471	1509.28	1.4969	0.103998	14.3936	5.67517e-47	4.90634e-46
ENSMUSG00000060538	397.09	-2.39249	0.166287	-14.3878	6.1757e-47	5.3361e-46
ENSMUSG00000007739	3015.46	1.45094	0.100883	14.3824	6.67244e-47	5.76213e-46
ENSMUSG00000001521	200.238	4.37274	0.304123	14.3782	7.09248e-47	6.12147e-46
ENSMUSG00000027242	193.034	2.88609	0.200761	14.3757	7.34746e-47	6.33805e-46
ENSMUSG00000032548	1176.1	-3.25422	0.226509	-14.3669	8.35185e-47	7.20047e-46
ENSMUSG00000040195	339.265	2.29024	0.159456	14.3629	8.8504e-47	7.62609e-46
ENSMUSG00000026159	962.753	2.00152	0.139366	14.3616	9.01146e-47	7.76059e-46
ENSMUSG00000097070	247.763	3.46052	0.241205	14.3468	1.11541e-46	9.60051e-46
ENSMUSG00000027371	205.095	-4.47104	0.311739	-14.3422	1.1916e-46	1.02506e-45
ENSMUSG00000073609	508.69	-2.5423	0.177272	-14.3412	1.2086e-46	1.03912e-45
ENSMUSG00000040181	1456.77	-2.5605	0.178568	-14.3391	1.24615e-46	1.07081e-45
ENSMUSG00000033594	276.161	-4.7776	0.333194	-14.3388	1.25227e-46	1.07548e-45
ENSMUSG00000026970	1416.29	2.06309	0.143982	14.3288	1.44605e-46	1.24122e-45
ENSMUSG00000028614	593.401	2.14719	0.149964	14.318	1.68822e-46	1.44829e-45
ENSMUSG00000015854	1228.3	-10.1177	0.706764	-14.3155	1.75001e-46	1.50048e-45
ENSMUSG00000026950	810.119	-9.28809	0.648865	-14.3144	1.77982e-46	1.52519e-45
ENSMUSG00000048537	329.959	2.65195	0.185303	14.3115	1.85558e-46	1.58925e-45
ENSMUSG00000027201	513.213	2.66085	0.185928	14.3112	1.86268e-46	1.59445e-45
ENSMUSG00000066621	550.286	2.36169	0.165116	14.3032	2.08889e-46	1.78711e-45
ENSMUSG00000038174	1224.84	-1.97543	0.138114	-14.3029	2.09744e-46	1.79345e-45
ENSMUSG00000004846	961.371	1.77658	0.124221	14.3017	2.13468e-46	1.82429e-45
ENSMUSG00000029463	171.578	2.99945	0.209746	14.3004	2.17503e-46	1.85776e-45
ENSMUSG00000032470	243.057	2.91185	0.203678	14.2964	2.30551e-46	1.96812e-45
ENSMUSG00000074768	42238.5	-17.2095	1.20388	-14.295	2.34983e-46	2.00486e-45
ENSMUSG00000057789	510.536	2.50838	0.175489	14.2937	2.3964e-46	2.04348e-45
ENSMUSG00000056076	3667.03	2.1122	0.147795	14.2914	2.47527e-46	2.10958e-45
ENSMUSG00000029610	399.245	2.66445	0.186448	14.2906	2.50615e-46	2.13474e-45
ENSMUSG00000035365	108.851	5.26699	0.368576	14.2901	2.52241e-46	2.14742e-45
ENSMUSG00000003644	202.075	-4.27174	0.299229	-14.2758	3.096e-46	2.6343e-45
ENSMUSG00000034595	370.268	4.09025	0.28655	14.2742	3.17116e-46	2.69678e-45
ENSMUSG00000036151	230.547	-6.46452	0.453235	-14.2631	3.71778e-46	3.15991e-45
ENSMUSG00000034607	121.665	6.60279	0.463042	14.2596	3.90645e-46	3.31846e-45
ENSMUSG00000043881	259.108	-2.86647	0.201066	-14.2564	4.09211e-46	3.47429e-45
ENSMUSG00000024039	6941.53	-13.919	0.976685	-14.2513	4.39925e-46	3.73303e-45
ENSMUSG00000093674	12295.6	2.92494	0.205244	14.251	4.41758e-46	3.74655e-45
ENSMUSG00000016528	2371.99	1.53913	0.108049	14.2447	4.83363e-46	4.09718e-45
ENSMUSG00000020741	6123.93	-1.80559	0.126764	-14.2437	4.90448e-46	4.15498e-45
ENSMUSG00000010154	137.619	7.17399	0.503735	14.2416	5.0564e-46	4.28136e-45
ENSMUSG00000042197	966.052	2.32796	0.163503	14.238	5.32086e-46	4.50285e-45
ENSMUSG00000026024	1857.02	-1.77279	0.124531	-14.2357	5.50289e-46	4.65437e-45
ENSMUSG00000075602	277.036	2.46976	0.173509	14.2342	5.61965e-46	4.75055e-45
ENSMUSG00000025085	604.554	-1.99594	0.140261	-14.2302	5.94844e-46	5.02578e-45
ENSMUSG00000048047	596.852	-2.00404	0.140834	-14.2298	5.9838e-46	5.05292e-45
ENSMUSG00000068290	1143.65	-1.81754	0.127786	-14.2233	6.56622e-46	5.54174e-45
ENSMUSG00000044468	205.964	-5.42181	0.38121	-14.2226	6.63064e-46	5.59308e-45
ENSMUSG00000067719	184.593	-4.1032	0.288534	-14.2208	6.80244e-46	5.7349e-45
ENSMUSG00000045312	188.714	-3.25114	0.228752	-14.2125	7.66399e-46	6.45776e-45
ENSMUSG00000025358	391.22	2.14397	0.150894	14.2085	8.11991e-46	6.83823e-45
ENSMUSG00000056413	109.685	4.15954	0.292819	14.2052	8.5119e-46	7.16449e-45
ENSMUSG00000073889	310.866	-3.37321	0.237488	-14.2037	8.69464e-46	7.31436e-45
ENSMUSG00000029703	372.009	2.58042	0.181732	14.199	9.29162e-46	7.81236e-45
ENSMUSG00000027509	577.86	1.93382	0.136271	14.191	1.04092e-45	8.74733e-45
ENSMUSG00000022205	1700.53	1.71079	0.120579	14.1881	1.08549e-45	9.11693e-45
ENSMUSG00000021811	297.782	2.41042	0.169914	14.1861	1.11651e-45	9.37246e-45
ENSMUSG00000000753	6687.01	-13.8678	0.977636	-14.185	1.13403e-45	9.5144e-45
ENSMUSG00000029291	320.047	-2.72833	0.192358	-14.1836	1.15697e-45	9.7017e-45
ENSMUSG00000026317	473.377	-1.98646	0.140173	-14.1715	1.37455e-45	1.152e-44
ENSMUSG00000028973	526.573	-1.98808	0.140292	-14.171	1.38433e-45	1.15957e-44
ENSMUSG00000032783	151.046	7.48028	0.527912	14.1696	1.41386e-45	1.18367e-44
ENSMUSG00000028986	235.093	-6.27657	0.44318	-14.1626	1.56172e-45	1.30676e-44
ENSMUSG00000038909	907.052	1.7342	0.122476	14.1595	1.63063e-45	1.36369e-44
ENSMUSG00000050212	263.304	2.71957	0.192115	14.1559	1.71646e-45	1.4347e-44
ENSMUSG00000035284	1938.09	-2.04828	0.144704	-14.155	1.73954e-45	1.45322e-44
ENSMUSG00000037570	373.549	2.35412	0.166337	14.1527	1.79611e-45	1.49967e-44
ENSMUSG00000059439	364.954	-2.48724	0.175788	-14.1491	1.89218e-45	1.57904e-44
ENSMUSG00000033769	500.238	2.07277	0.146581	14.1408	2.1295e-45	1.77613e-44
ENSMUSG00000005470	110.811	4.84605	0.342899	14.1326	2.39234e-45	1.9943e-44
ENSMUSG00000026819	3616.64	-3.67173	0.259884	-14.1283	2.54086e-45	2.11697e-44
ENSMUSG00000028307	37461	-17.0577	1.2074	-14.1276	2.56564e-45	2.13649e-44
ENSMUSG00000035248	2128.22	-1.77999	0.126043	-14.1221	2.77474e-45	2.30937e-44
ENSMUSG00000089901	132.855	3.78505	0.268028	14.1218	2.78656e-45	2.31798e-44
ENSMUSG00000017802	1440.91	-1.70966	0.121146	-14.1123	3.1892e-45	2.6515e-44
ENSMUSG00000016344	692.685	-2.1114	0.149629	-14.1109	3.25565e-45	2.70531e-44
ENSMUSG00000028024	1131.41	-10.3963	0.736904	-14.1081	3.38674e-45	2.81274e-44
ENSMUSG00000057963	341.021	-3.28029	0.232575	-14.1042	3.57727e-45	2.9694e-44
ENSMUSG00000004035	509.352	-8.65851	0.613983	-14.1022	3.68103e-45	3.05391e-44
ENSMUSG00000038482	808.825	2.23969	0.158836	14.1007	3.7616e-45	3.1191e-44
ENSMUSG00000027559	39917.6	-17.0908	1.21275	-14.0926	4.21651e-45	3.49445e-44
ENSMUSG00000026276	3587.29	1.66898	0.118527	14.081	4.96719e-45	4.11439e-44
ENSMUSG00000017724	322.971	9.45562	0.671648	14.0782	5.16871e-45	4.27905e-44
ENSMUSG00000023066	196.99	2.92803	0.208011	14.0763	5.30954e-45	4.39331e-44
ENSMUSG00000028496	212.008	2.93785	0.20871	14.0762	5.31699e-45	4.39714e-44
ENSMUSG00000056612	802.235	3.03758	0.215888	14.0702	5.79244e-45	4.7878e-44
ENSMUSG00000004105	218.914	-6.16725	0.438701	-14.058	6.88451e-45	5.68745e-44
ENSMUSG00000041028	4235.59	-1.88839	0.134403	-14.0502	7.68574e-45	6.34601e-44
ENSMUSG00000019989	1086.44	-10.3408	0.736257	-14.0451	8.25249e-45	6.81038e-44
ENSMUSG00000024778	286.185	-2.96648	0.21127	-14.0412	8.72524e-45	7.19671e-44
ENSMUSG00000030007	3311.39	1.58841	0.113159	14.037	9.25371e-45	7.62858e-44
ENSMUSG00000021973	737.629	-1.81582	0.12937	-14.0358	9.40774e-45	7.75146e-44
ENSMUSG00000032126	829.372	-2.36416	0.168456	-14.0343	9.61394e-45	7.91718e-44
ENSMUSG00000034064	189.385	-5.66347	0.403807	-14.0252	1.09299e-44	8.99612e-44
ENSMUSG00000074825	342.447	2.2412	0.159901	14.0162	1.24096e-44	1.02087e-43
ENSMUSG00000042942	162.59	4.79101	0.342129	14.0035	1.48322e-44	1.21952e-43
ENSMUSG00000022216	1055.52	-1.94878	0.139189	-14.0009	1.53814e-44	1.26401e-43
ENSMUSG00000035382	504.297	-2.09002	0.149303	-13.9985	1.59266e-44	1.30812e-43
ENSMUSG00000068039	3966.23	1.55495	0.111088	13.9976	1.61321e-44	1.32431e-43
ENSMUSG00000073830	42921.2	-17.103	1.22246	-13.9907	1.77703e-44	1.45802e-43
ENSMUSG00000040225	3464.51	2.10125	0.150226	13.9873	1.86271e-44	1.52752e-43
ENSMUSG00000034320	446.371	2.16145	0.154544	13.986	1.89782e-44	1.5555e-43
ENSMUSG00000038459	1107.59	-1.82016	0.130164	-13.9836	1.96388e-44	1.60879e-43
ENSMUSG00000079015	33789.1	-16.924	1.21097	-13.9757	2.19483e-44	1.79705e-43
ENSMUSG00000013698	571.039	1.95558	0.13993	13.9754	2.2035e-44	1.8032e-43
ENSMUSG00000029430	4339.7	2.0976	0.150106	13.9741	2.24304e-44	1.8346e-43
ENSMUSG00000054757	1216.39	-10.4847	0.750424	-13.9717	2.32023e-44	1.89674e-43
ENSMUSG00000054520	282.832	-4.95136	0.354394	-13.9713	2.3319e-44	1.90528e-43
ENSMUSG00000002372	820.435	1.68426	0.120567	13.9695	2.39277e-44	1.95399e-43
ENSMUSG00000029994	1634.07	1.68949	0.120942	13.9694	2.39627e-44	1.95583e-43
ENSMUSG00000034205	128.46	3.57909	0.256251	13.9671	2.47379e-44	2.01804e-43
ENSMUSG00000027777	113.758	3.74336	0.268035	13.966	2.51525e-44	2.05079e-43
ENSMUSG00000026274	108.035	3.72836	0.266982	13.9648	2.55449e-44	2.0817e-43
ENSMUSG00000032526	306.963	-3.31264	0.237231	-13.9638	2.59356e-44	2.11244e-43
ENSMUSG00000032652	907.495	-1.60577	0.115006	-13.9625	2.64159e-44	2.15044e-43
ENSMUSG00000027822	1763.27	-2.2917	0.164152	-13.9609	2.69998e-44	2.19683e-43
ENSMUSG00000057400	33408.5	-16.9086	1.21149	-13.9568	2.85839e-44	2.32451e-43
ENSMUSG00000031375	658.033	-9.29601	0.666176	-13.9543	2.96237e-44	2.40781e-43
ENSMUSG00000037622	1296.38	-2.3145	0.1659	-13.9512	3.09527e-44	2.51452e-43
ENSMUSG00000019791	353.107	-2.42039	0.173494	-13.9508	3.10915e-44	2.52449e-43
ENSMUSG00000024498	601.989	2.1729	0.155786	13.948	3.23602e-44	2.62613e-43
ENSMUSG00000035311	526.293	2.04217	0.146442	13.9453	3.362e-44	2.72696e-43
ENSMUSG00000019082	1067	-3.13597	0.224887	-13.9446	3.39196e-44	2.74983e-43
ENSMUSG00000030084	845.633	2.887	0.207046	13.9437	3.43553e-44	2.78371e-43
ENSMUSG00000032596	209.944	-4.91599	0.352657	-13.9399	3.62629e-44	2.93675e-43
ENSMUSG00000029033	208.639	2.7646	0.198366	13.9369	3.78023e-44	3.05983e-43
ENSMUSG00000028356	34458	-16.9219	1.21455	-13.9327	4.01169e-44	3.2455e-43
ENSMUSG00000001305	428.645	2.22417	0.159656	13.931	4.10646e-44	3.32045e-43
ENSMUSG00000079109	196.527	2.807	0.201559	13.9265	4.37432e-44	3.53521e-43
ENSMUSG00000059323	121.752	3.57335	0.256645	13.9234	4.56953e-44	3.69106e-43
ENSMUSG00000045672	244.281	-5.06772	0.364055	-13.9202	4.77534e-44	3.85532e-43
ENSMUSG00000011305	500.4	-8.62551	0.619685	-13.9192	4.84343e-44	3.90827e-43
ENSMUSG00000030275	2206.48	-1.98645	0.142717	-13.9189	4.86542e-44	3.92398e-43
ENSMUSG00000057342	755.033	-2.10933	0.151546	-13.9187	4.87591e-44	3.93042e-43
ENSMUSG00000054422	32933.5	-16.8824	1.21318	-13.9159	5.0726e-44	4.08686e-43
ENSMUSG00000031549	744.203	-9.46816	0.680583	-13.9118	5.36849e-44	4.32302e-43
ENSMUSG00000020614	413.301	-2.5142	0.180745	-13.9102	5.49171e-44	4.41997e-43
ENSMUSG00000022329	472.205	1.98401	0.142721	13.9014	6.21502e-44	4.99954e-43
ENSMUSG00000000561	902.495	1.74337	0.125464	13.8954	6.75835e-44	5.43381e-43
ENSMUSG00000020256	92.5748	4.78551	0.34448	13.892	7.08391e-44	5.69264e-43
ENSMUSG00000032179	173.682	-5.37774	0.387147	-13.8907	7.21608e-44	5.79587e-43
ENSMUSG00000069301	97.8919	5.47259	0.394092	13.8866	7.63976e-44	6.13301e-43
ENSMUSG00000035295	227.106	4.29788	0.30951	13.8861	7.69089e-44	6.17088e-43
ENSMUSG00000062937	785.222	1.949	0.140427	13.8791	8.4777e-44	6.7987e-43
ENSMUSG00000021636	147.675	-4.09707	0.295221	-13.8779	8.61796e-44	6.90763e-43
ENSMUSG00000042453	2017.25	-11.6265	0.837789	-13.8776	8.66405e-44	6.94101e-43
ENSMUSG00000029998	3462.15	-1.80471	0.130176	-13.8636	1.05232e-43	8.42609e-43
ENSMUSG00000033628	373.778	-2.13711	0.154158	-13.8631	1.06063e-43	8.48831e-43
ENSMUSG00000026621	5510.6	-13.6033	0.981545	-13.8591	1.12044e-43	8.96234e-43
ENSMUSG00000029802	2204.92	-2.38491	0.172094	-13.8582	1.13466e-43	9.07147e-43
ENSMUSG00000041852	3305.02	1.54745	0.111685	13.8555	1.17869e-43	9.41868e-43
ENSMUSG00000072946	1278.31	-2.03502	0.14689	-13.8541	1.20214e-43	9.60112e-43
ENSMUSG00000026496	1883.21	1.54546	0.11161	13.8469	1.32805e-43	1.06013e-42
ENSMUSG00000026019	588.423	1.83683	0.132661	13.846	1.34455e-43	1.07221e-42
ENSMUSG00000047749	95.1202	4.48277	0.323758	13.846	1.34433e-43	1.07221e-42
ENSMUSG00000040564	31207.4	-16.8133	1.21497	-13.8384	1.49537e-43	1.19187e-42
ENSMUSG00000027435	181.316	-4.93277	0.356632	-13.8315	1.64484e-43	1.31034e-42
ENSMUSG00000047710	370.318	2.15768	0.15601	13.8304	1.66994e-43	1.32966e-42
ENSMUSG00000069922	30802.6	-16.7989	1.21504	-13.8259	1.7797e-43	1.41632e-42
ENSMUSG00000074828	818.207	-2.92625	0.211733	-13.8205	1.91823e-43	1.52579e-42
ENSMUSG00000017715	492.072	2.19685	0.158988	13.8177	1.9927e-43	1.58422e-42
ENSMUSG00000024587	3971.05	1.71115	0.123859	13.8153	2.06039e-43	1.6372e-42
ENSMUSG00000019467	127.94	3.94764	0.285785	13.8133	2.11841e-43	1.68245e-42
ENSMUSG00000074182	246.743	2.82069	0.204241	13.8106	2.20045e-43	1.74672e-42
ENSMUSG00000022051	1192	-1.81661	0.131621	-13.8019	2.48347e-43	1.97038e-42
ENSMUSG00000039958	814.069	-3.81705	0.276737	-13.793	2.8069e-43	2.22586e-42
ENSMUSG00000013787	2073.48	1.48354	0.107571	13.7913	2.87446e-43	2.27828e-42
ENSMUSG00000050244	1283.93	1.82843	0.132585	13.7907	2.90027e-43	2.29757e-42
ENSMUSG00000025885	607.823	-9.18264	0.665935	-13.7891	2.96438e-43	2.34716e-42
ENSMUSG00000021364	5455.93	-13.5821	0.985589	-13.7807	3.32975e-43	2.63512e-42
ENSMUSG00000005397	1003.7	1.86254	0.135189	13.7773	3.49277e-43	2.76274e-42
ENSMUSG00000000957	716.541	1.87853	0.136361	13.7762	3.54568e-43	2.80317e-42
ENSMUSG00000073834	40366.5	-16.9721	1.23212	-13.7747	3.62093e-43	2.86121e-42
ENSMUSG00000034681	488.515	2.0116	0.146045	13.7738	3.66247e-43	2.89257e-42
ENSMUSG00000039509	597.007	1.90023	0.13798	13.7718	3.76747e-43	2.974e-42
ENSMUSG00000096727	179.413	-4.94772	0.359293	-13.7707	3.82406e-43	3.01715e-42
ENSMUSG00000049577	515.462	-2.61116	0.189649	-13.7683	3.9521e-43	3.11659e-42
ENSMUSG00000001034	109.297	3.60139	0.261578	13.7679	3.9737e-43	3.13205e-42
ENSMUSG00000001155	5143.23	-13.5109	0.981804	-13.7613	4.35662e-43	3.43213e-42
ENSMUSG00000025142	725.339	-1.78336	0.129596	-13.7609	4.37798e-43	3.44722e-42
ENSMUSG00000016319	5966.29	-1.69257	0.123002	-13.7605	4.40362e-43	3.46566e-42
ENSMUSG00000059481	29482.7	-16.7404	1.21685	-13.7572	4.61051e-43	3.62665e-42
ENSMUSG00000038736	971.484	2.11193	0.153518	13.7569	4.63273e-43	3.6423e-42
ENSMUSG00000021048	4324.9	-1.88627	0.137116	-13.7567	4.64017e-43	3.64632e-42
ENSMUSG00000021871	1468.72	-2.12718	0.154633	-13.7563	4.66863e-43	3.66684e-42
ENSMUSG00000008734	87.3528	4.81599	0.350101	13.756	4.68763e-43	3.67991e-42
ENSMUSG00000006219	138.514	3.99639	0.290557	13.7543	4.80205e-43	3.76783e-42
ENSMUSG00000031314	1134.72	1.83644	0.133523	13.7537	4.83877e-43	3.79474e-42
ENSMUSG00000037542	5142.35	-13.5099	0.982312	-13.7531	4.87646e-43	3.82238e-42
ENSMUSG00000021922	36968.2	-16.9008	1.22899	-13.7517	4.97395e-43	3.89684e-42
ENSMUSG00000040312	155.923	3.07997	0.224008	13.7494	5.13566e-43	4.02152e-42
ENSMUSG00000045273	112.429	6.7354	0.48993	13.7477	5.25827e-43	4.1134e-42
ENSMUSG00000024597	274.74	-7.16314	0.521043	-13.7477	5.25819e-43	4.1134e-42
ENSMUSG00000031320	6344.24	1.46587	0.106635	13.7466	5.34135e-43	4.17631e-42
ENSMUSG00000022799	214.195	-4.39387	0.319715	-13.7431	5.6012e-43	4.37728e-42
[truncated: 7,508 more rows]

## Sheet: liver-adult-vs-Hepa1-6
gene ID	baseMean	log2FoldChange	lfcSE	stat	pvalue	padj
ENSMUSG00000026074	2846	4.56902	0.117535	38.8739	0	0
ENSMUSG00000018417	5003.54	-5.01001	0.104798	-47.8062	0	0
ENSMUSG00000064294	25714.5	-7.04986	0.0972155	-72.5178	0	0
ENSMUSG00000026589	1750.44	-5.67542	0.139275	-40.7497	0	0
ENSMUSG00000026579	10578.6	-5.13717	0.114832	-44.7363	0	0
ENSMUSG00000005681	63618.9	-11.7585	0.205399	-57.2471	0	0
ENSMUSG00000016194	6931.27	-8.43137	0.188989	-44.613	0	0
ENSMUSG00000026664	26412.7	-7.54757	0.138788	-54.3821	0	0
ENSMUSG00000037254	18396	-4.20041	0.0956065	-43.9344	0	0
ENSMUSG00000026728	7692.65	5.9109	0.111269	53.1224	0	0
ENSMUSG00000036833	2336.44	-4.66763	0.123299	-37.8561	0	0
ENSMUSG00000009614	16960.9	-7.20703	0.126147	-57.1319	0	0
ENSMUSG00000039648	2022.04	-5.37422	0.133031	-40.3982	0	0
ENSMUSG00000076441	25094.7	-6.08416	0.131094	-46.4108	0	0
ENSMUSG00000026866	2962.34	-7.51978	0.171631	-43.8135	0	0
ENSMUSG00000040152	4107.6	8.00778	0.164625	48.6426	0	0
ENSMUSG00000062949	7677.26	-5.46619	0.116292	-47.0041	0	0
ENSMUSG00000033831	104407	-14.0512	0.363366	-38.6695	0	0
ENSMUSG00000028076	3094.78	-5.04244	0.129003	-39.0878	0	0
ENSMUSG00000058952	12326.2	-8.35143	0.183741	-45.4521	0	0
ENSMUSG00000028158	6388.63	-7.48603	0.157654	-47.4838	0	0
ENSMUSG00000074207	22960.1	-11.4702	0.239698	-47.8527	0	0
ENSMUSG00000073988	8566.49	-8.09	0.17814	-45.4138	0	0
ENSMUSG00000028434	1687.86	-4.71865	0.118267	-39.8983	0	0
ENSMUSG00000028603	75193	-7.68948	0.104047	-73.9041	0	0
ENSMUSG00000037366	2393.98	-4.38408	0.114223	-38.3819	0	0
ENSMUSG00000057530	3939.3	-5.64495	0.146178	-38.617	0	0
ENSMUSG00000028737	3396.14	-6.38749	0.134681	-47.4268	0	0
ENSMUSG00000028979	3469.56	-5.69625	0.113173	-50.3324	0	0
ENSMUSG00000003623	18930	-5.66452	0.104166	-54.3799	0	0
ENSMUSG00000029162	3840.6	-6.95922	0.143601	-48.4622	0	0
ENSMUSG00000029102	3160.61	-6.13596	0.155015	-39.5829	0	0
ENSMUSG00000070704	11228.2	-8.66061	0.1948	-44.459	0	0
ENSMUSG00000054630	17055.1	-10.8861	0.266621	-40.8298	0	0
ENSMUSG00000035780	5096.4	-8.95512	0.233616	-38.3326	0	0
ENSMUSG00000029368	849460	-5.61427	0.126823	-44.2686	0	0
ENSMUSG00000029716	7847.3	-10.149	0.264428	-38.3808	0	0
ENSMUSG00000009281	4734.27	-9.22821	0.241278	-38.2472	0	0
ENSMUSG00000030168	12450.1	-3.02553	0.073843	-40.9725	0	0
ENSMUSG00000030236	23126.5	-12.3078	0.301482	-40.8245	0	0
ENSMUSG00000040564	35988.8	-9.57174	0.163812	-58.4312	0	0
ENSMUSG00000002985	207256	-11.819	0.138057	-85.6095	0	0
ENSMUSG00000034957	6379.86	-10.0049	0.256598	-38.9903	0	0
ENSMUSG00000030630	7251.77	-6.05671	0.101736	-59.5333	0	0
ENSMUSG00000030747	7039.81	-7.83613	0.157883	-49.6326	0	0
ENSMUSG00000030688	10721.8	-5.75056	0.127613	-45.0625	0	0
ENSMUSG00000030695	16220.8	4.65872	0.0791496	58.8598	0	0
ENSMUSG00000049091	14345.9	-4.93448	0.11166	-44.1919	0	0
ENSMUSG00000042289	9990.44	-5.49845	0.136391	-40.3137	0	0
ENSMUSG00000046687	4303.33	-6.0901	0.141131	-43.1521	0	0
ENSMUSG00000033416	2946.38	-3.79489	0.0975865	-38.8875	0	0
ENSMUSG00000049422	5130.29	-7.24069	0.161007	-44.9713	0	0
ENSMUSG00000001435	19642.8	-4.96863	0.0969615	-51.2434	0	0
ENSMUSG00000020051	16613.2	-11.632	0.290828	-39.9962	0	0
ENSMUSG00000020053	9371.67	-9.69768	0.215801	-44.938	0	0
ENSMUSG00000015890	3840	-8.57227	0.22224	-38.5721	0	0
ENSMUSG00000019966	1796.58	5.33056	0.13005	40.9885	0	0
ENSMUSG00000044005	5337.86	-5.96274	0.149712	-39.8281	0	0
ENSMUSG00000025351	1372.43	6.45045	0.16743	38.5263	0	0
ENSMUSG00000031482	6479.25	-5.61076	0.105575	-53.1447	0	0
ENSMUSG00000003809	8255.67	-5.46758	0.122058	-44.7949	0	0
ENSMUSG00000031980	7176.23	-8.55955	0.161645	-52.9529	0	0
ENSMUSG00000021751	3884.18	-6.95089	0.146971	-47.2942	0	0
ENSMUSG00000039197	9500.57	-4.16958	0.0938155	-44.4444	0	0
ENSMUSG00000021884	5819.28	-6.55347	0.150111	-43.6574	0	0
ENSMUSG00000021794	21073.1	-3.63969	0.0854071	-42.6158	0	0
ENSMUSG00000037580	2645.8	-6.52503	0.155677	-41.9138	0	0
ENSMUSG00000004558	16859.1	-3.3938	0.0830123	-40.883	0	0
ENSMUSG00000054733	2014.43	-6.43198	0.170446	-37.7362	0	0
ENSMUSG00000032018	8699.83	-4.84273	0.127996	-37.835	0	0
ENSMUSG00000039438	6323.63	-9.80445	0.256783	-38.1819	0	0
ENSMUSG00000032294	16537.6	7.07566	0.135846	52.0859	0	0
ENSMUSG00000032332	3985.57	6.61843	0.161935	40.8709	0	0
ENSMUSG00000090150	6149.83	-6.03343	0.137179	-43.9821	0	0
ENSMUSG00000020258	4140.03	-8.89083	0.223587	-39.7645	0	0
ENSMUSG00000042073	1848.57	-4.65497	0.116742	-39.8738	0	0
ENSMUSG00000063856	27491	-6.67183	0.141944	-47.0032	0	0
ENSMUSG00000003585	9019.25	-6.9825	0.156872	-44.5109	0	0
ENSMUSG00000020122	22649.1	-6.99938	0.142284	-49.1929	0	0
ENSMUSG00000001123	3775.26	-4.8893	0.115971	-42.1596	0	0
ENSMUSG00000001507	3290.38	5.38046	0.112646	47.7641	0	0
ENSMUSG00000020914	1604.9	5.70813	0.151378	37.7079	0	0
ENSMUSG00000000049	22959.3	-12.0546	0.27321	-44.1221	0	0
ENSMUSG00000020777	35938.4	-5.2461	0.106151	-49.4211	0	0
ENSMUSG00000025137	4381.17	-4.13667	0.101854	-40.6136	0	0
ENSMUSG00000021340	5137.46	-5.90152	0.102259	-57.7117	0	0
ENSMUSG00000042118	3271.55	-8.2272	0.212209	-38.7693	0	0
ENSMUSG00000020609	293453	-16.6968	0.370634	-45.0494	0	0
ENSMUSG00000021033	8482.13	-5.89085	0.120918	-48.7177	0	0
ENSMUSG00000022186	1925.95	5.65691	0.149978	37.7183	0	0
ENSMUSG00000022562	2659.39	-5.48298	0.121519	-45.1204	0	0
ENSMUSG00000022546	4186.18	-6.90391	0.15739	-43.8649	0	0
ENSMUSG00000016942	7580.82	-7.44009	0.136511	-54.5018	0	0
ENSMUSG00000068220	4430.9	6.1114	0.144216	42.3766	0	0
ENSMUSG00000023019	6509.03	-8.4199	0.1652	-50.968	0	0
ENSMUSG00000022871	4158.42	-7.2265	0.143386	-50.3988	0	0
ENSMUSG00000060459	3480.45	-6.92475	0.179621	-38.552	0	0
ENSMUSG00000022875	31118.2	-12.629	0.298024	-42.376	0	0
ENSMUSG00000022665	3213.14	4.82299	0.103972	46.3875	0	0
ENSMUSG00000035107	2408.15	5.98286	0.144404	41.4314	0	0
ENSMUSG00000061232	16743.9	-10.5774	0.220786	-47.9079	0	0
ENSMUSG00000073418	35444.7	-9.55622	0.241577	-39.5577	0	0
ENSMUSG00000067235	30134.7	-9.99407	0.169248	-59.0498	0	0
ENSMUSG00000024424	7834.26	-7.16859	0.126069	-56.8624	0	0
ENSMUSG00000036880	12686.1	-4.40312	0.107016	-41.1443	0	0
ENSMUSG00000024892	7885.21	-6.80419	0.12165	-55.9327	0	0
ENSMUSG00000069833	16000.2	4.30795	0.0942952	45.6858	0	0
ENSMUSG00000024665	3286.34	-6.15372	0.137173	-44.861	0	0
ENSMUSG00000034371	2942.38	-6.22706	0.143813	-43.2998	0	0
ENSMUSG00000033610	3614.7	-5.69952	0.150157	-37.957	0	0
ENSMUSG00000048612	2085.89	5.86094	0.146474	40.0135	0	0
ENSMUSG00000025203	4800.34	6.41443	0.126565	50.681	0	0
ENSMUSG00000046070	2237.31	-7.20509	0.192814	-37.3682	1.28621e-305	1.78874e-303
ENSMUSG00000024659	1456.83	5.43167	0.145673	37.2869	2.67832e-304	3.69209e-302
ENSMUSG00000055737	10131.1	-5.07823	0.136275	-37.2646	6.15188e-304	8.40668e-302
ENSMUSG00000026385	8030.19	-4.42704	0.118843	-37.2511	1.01754e-303	1.3785e-301
ENSMUSG00000027187	51781.7	-5.87636	0.157939	-37.2065	5.35057e-303	7.18668e-301
ENSMUSG00000025911	1570.9	-5.25629	0.141341	-37.1887	1.04037e-302	1.38555e-300
ENSMUSG00000038527	2108.37	-4.19995	0.113056	-37.1492	4.5127e-302	5.95942e-300
ENSMUSG00000037852	2500.83	8.36228	0.22513	37.1442	5.43197e-302	7.11362e-300
ENSMUSG00000018166	4074.88	-6.51978	0.175615	-37.1254	1.09378e-301	1.42056e-299
ENSMUSG00000010663	6003.06	-3.47349	0.0937255	-37.0603	1.22672e-300	1.58016e-298
ENSMUSG00000057103	2182.84	-7.66668	0.207345	-36.9756	2.8299e-299	3.6156e-297
ENSMUSG00000032527	2259.39	-4.97435	0.134555	-36.9687	3.6411e-299	4.6145e-297
ENSMUSG00000031700	6990.02	-5.70803	0.154508	-36.9433	9.32939e-299	1.17289e-296
ENSMUSG00000031958	3114.15	-7.07764	0.192329	-36.7997	1.87017e-296	2.33251e-294
ENSMUSG00000044986	2858.81	-4.68174	0.127624	-36.6839	1.31836e-294	1.63134e-292
ENSMUSG00000022244	3032.71	-4.1076	0.111986	-36.6796	1.54362e-294	1.89516e-292
ENSMUSG00000018574	6847.12	-3.7925	0.103412	-36.6736	1.92564e-294	2.34585e-292
ENSMUSG00000034220	2481.48	4.86447	0.132655	36.6701	2.18495e-294	2.64127e-292
ENSMUSG00000028672	2643.23	-4.99408	0.137294	-36.3751	1.05318e-289	1.26341e-287
ENSMUSG00000021998	1717.25	-6.25344	0.171975	-36.3624	1.67232e-289	1.99095e-287
ENSMUSG00000055653	1494.15	7.56263	0.20857	36.2594	7.0528e-288	8.33344e-286
ENSMUSG00000040322	1161.85	6.18524	0.170824	36.2082	4.52641e-287	5.3084e-285
ENSMUSG00000027551	1348.8	4.27401	0.118345	36.1147	1.33217e-285	1.55075e-283
ENSMUSG00000018659	2912.08	-5.00868	0.138951	-36.0464	1.57102e-284	1.81534e-282
ENSMUSG00000028743	2283.91	-3.78558	0.105034	-36.0414	1.88034e-284	2.15691e-282
ENSMUSG00000015806	3117.4	-6.19117	0.171792	-36.0388	2.06936e-284	2.35652e-282
ENSMUSG00000002108	1576.5	-5.75619	0.159824	-36.0158	4.72669e-284	5.34388e-282
ENSMUSG00000024507	7844.77	-3.57538	0.0993725	-35.9795	1.74773e-283	1.96182e-281
ENSMUSG00000028088	7641.09	-7.06655	0.196455	-35.9703	2.43414e-283	2.71295e-281
ENSMUSG00000028553	6615.95	-9.73079	0.270886	-35.9221	1.38275e-282	1.53027e-280
ENSMUSG00000028364	1561.25	6.93519	0.193375	35.864	1.11302e-281	1.22316e-279
ENSMUSG00000031886	3074.14	-7.72396	0.216038	-35.7527	5.99812e-280	6.54587e-278
ENSMUSG00000079507	1587.54	6.31604	0.176707	35.7431	8.47568e-280	9.18588e-278
ENSMUSG00000054619	4683.53	-5.08342	0.142594	-35.6497	2.38186e-278	2.56377e-276
ENSMUSG00000045975	2991.61	-4.6665	0.131448	-35.5007	4.78628e-276	5.11676e-274
ENSMUSG00000079523	1043.34	5.61698	0.158457	35.4479	3.12535e-275	3.31858e-273
ENSMUSG00000021594	1465.05	-5.30518	0.149727	-35.4325	5.40268e-275	5.69819e-273
ENSMUSG00000068196	1213.91	6.74615	0.190508	35.4114	1.13823e-274	1.19248e-272
ENSMUSG00000003746	5480.25	-3.27856	0.0926374	-35.3913	2.32499e-274	2.41969e-272
ENSMUSG00000035237	3716.44	-9.1479	0.258536	-35.3834	3.07495e-274	3.17913e-272
ENSMUSG00000055172	4543.32	-3.67869	0.104	-35.3719	4.61586e-274	4.74106e-272
ENSMUSG00000021238	7500.03	-5.46313	0.154808	-35.2898	8.43351e-273	8.60601e-271
ENSMUSG00000034926	10135.8	-10.9645	0.310707	-35.289	8.66691e-273	8.78712e-271
ENSMUSG00000065954	1429.5	-4.2236	0.119969	-35.2058	1.62746e-271	1.63946e-269
ENSMUSG00000025270	2356.67	-7.96978	0.226469	-35.1914	2.70605e-271	2.70864e-269
ENSMUSG00000072235	1409.6	5.6877	0.16171	35.1722	5.32682e-271	5.29816e-269
ENSMUSG00000016756	6003.8	-4.20219	0.11952	-35.1589	8.48701e-271	8.38827e-269
ENSMUSG00000064373	110825	-3.79129	0.108006	-35.1026	6.1492e-270	6.03967e-268
ENSMUSG00000047728	1934.96	-5.18547	0.148462	-34.9279	2.80615e-267	2.73905e-265
ENSMUSG00000074264	2778.49	-7.39147	0.212243	-34.8255	1.00132e-265	9.71339e-264
ENSMUSG00000052914	1475.67	-6.46497	0.186588	-34.6484	4.718e-263	4.54868e-261
ENSMUSG00000030605	1877.77	4.52295	0.130549	34.6455	5.22255e-263	5.00441e-261
ENSMUSG00000003153	1438.65	7.79379	0.225255	34.5998	2.54401e-262	2.42298e-260
ENSMUSG00000000326	1995.73	-7.6037	0.220084	-34.5491	1.47095e-261	1.39253e-259
ENSMUSG00000000301	2714.71	-8.48862	0.246165	-34.4834	1.422e-260	1.33813e-258
ENSMUSG00000076431	1359.76	5.57697	0.161854	34.4567	3.57039e-260	3.3398e-258
ENSMUSG00000029718	1042.43	4.18583	0.121623	34.4164	1.43471e-259	1.33411e-257
ENSMUSG00000032231	2951.7	5.13914	0.149367	34.4061	2.04157e-259	1.88725e-257
ENSMUSG00000024799	1613.04	-6.01956	0.175298	-34.3389	2.06207e-258	1.89506e-256
ENSMUSG00000024747	3102.7	-6.03882	0.17599	-34.3133	4.9627e-258	4.53423e-256
ENSMUSG00000032602	1707.92	-4.66531	0.136011	-34.301	7.58521e-258	6.89027e-256
ENSMUSG00000055538	1592.58	-7.03576	0.205134	-34.2984	8.28583e-258	7.48344e-256
ENSMUSG00000034993	1981.93	3.5299	0.103193	34.2068	1.91693e-256	1.7214e-254
ENSMUSG00000022214	5136.14	-4.39793	0.128625	-34.192	3.18044e-256	2.83981e-254
ENSMUSG00000035349	1404.81	-5.62169	0.164455	-34.1838	4.2108e-256	3.73857e-254
ENSMUSG00000017466	1610.78	4.29439	0.125663	34.1737	5.93639e-256	5.24104e-254
ENSMUSG00000058022	1930.88	-6.46945	0.189515	-34.1368	2.09992e-255	1.84359e-253
ENSMUSG00000040883	4926.42	-5.18552	0.152302	-34.0476	4.4074e-254	3.84791e-252
ENSMUSG00000001663	2260.94	-7.96225	0.233928	-34.0371	6.29293e-254	5.46373e-252
ENSMUSG00000020154	2772.67	-6.45446	0.189729	-34.0194	1.15189e-253	9.94616e-252
ENSMUSG00000024391	4501.4	-9.66204	0.284907	-33.9129	4.29763e-252	3.69056e-250
ENSMUSG00000023070	16145.4	-12.3697	0.364883	-33.9006	6.53416e-252	5.58067e-250
ENSMUSG00000032591	2825.87	-8.79219	0.259398	-33.8947	7.98159e-252	6.78003e-250
ENSMUSG00000001666	2036.17	-5.70999	0.168731	-33.8408	4.96101e-251	4.19152e-249
ENSMUSG00000000078	1255.72	3.85333	0.113902	33.8303	7.0725e-251	5.94355e-249
ENSMUSG00000026170	7836.9	-3.74313	0.110689	-33.8166	1.12443e-250	9.39918e-249
ENSMUSG00000020017	7909.26	-10.8136	0.320432	-33.747	1.18431e-249	9.8473e-248
ENSMUSG00000039682	5982.72	-3.56615	0.105675	-33.7463	1.21025e-249	1.001e-247
ENSMUSG00000020376	1157.26	-3.98649	0.118274	-33.7056	4.77883e-249	3.9319e-247
ENSMUSG00000021135	5085.8	-9.49116	0.281627	-33.7011	5.56852e-249	4.55778e-247
ENSMUSG00000028399	4018.87	-5.40518	0.161441	-33.4808	9.15793e-246	7.45683e-244
ENSMUSG00000021196	890.304	5.06191	0.151523	33.4068	1.09233e-244	8.84846e-243
ENSMUSG00000027809	4893.37	-3.87298	0.116133	-33.3496	7.39182e-244	5.95705e-242
ENSMUSG00000022309	1182.36	7.12487	0.213809	33.3235	1.76563e-243	1.41565e-241
ENSMUSG00000060147	2302.39	4.5049	0.135412	33.2682	1.1124e-242	8.87377e-241
ENSMUSG00000028179	6082.02	-10.3338	0.310995	-33.2281	4.2284e-242	3.35602e-240
ENSMUSG00000038298	1045.7	-6.41167	0.19382	-33.0805	5.6687e-240	4.47657e-238
ENSMUSG00000002992	1975.23	-6.92629	0.209819	-33.0108	5.68872e-239	4.46991e-237
ENSMUSG00000034285	3733.27	-3.55952	0.107834	-33.0094	5.95859e-239	4.65867e-237
ENSMUSG00000032193	2970.98	-3.52798	0.106902	-33.002	7.59705e-239	5.91028e-237
ENSMUSG00000089960	3368.34	-8.47548	0.257394	-32.9281	8.70417e-238	6.73823e-236
ENSMUSG00000020321	8755.5	-3.46323	0.105284	-32.8942	2.65827e-237	2.04778e-235
ENSMUSG00000026103	2094.42	4.58523	0.139477	32.8744	5.09922e-237	3.90899e-235
ENSMUSG00000066150	2867.92	-2.96284	0.0903712	-32.7852	9.55887e-236	7.29212e-234
ENSMUSG00000030671	2020.59	-7.28315	0.222368	-32.7526	2.78684e-235	2.11571e-233
ENSMUSG00000015083	4828.64	-9.90203	0.302622	-32.7208	7.91433e-235	5.9795e-233
ENSMUSG00000029070	928.669	4.20805	0.128844	32.66	5.78737e-234	4.3516e-232
ENSMUSG00000031168	3007.18	-4.46221	0.136687	-32.6455	9.27089e-234	6.93772e-232
ENSMUSG00000067212	2917.32	-3.32242	0.101791	-32.6395	1.12757e-233	8.39802e-232
ENSMUSG00000034714	1619.79	-4.14229	0.127032	-32.6083	3.13105e-233	2.32096e-231
ENSMUSG00000025176	1882.25	-7.83991	0.240882	-32.5466	2.33731e-232	1.72445e-230
ENSMUSG00000057113	9110.09	3.41083	0.104917	32.5096	7.79412e-232	5.72358e-230
ENSMUSG00000086784	1213.61	-3.93027	0.12091	-32.5058	8.83539e-232	6.45805e-230
ENSMUSG00000025991	94610.3	-15.8713	0.488631	-32.4811	1.97092e-231	1.43393e-229
ENSMUSG00000074336	7249.32	-5.87852	0.181041	-32.4706	2.77548e-231	2.00998e-229
ENSMUSG00000031645	1466.41	-4.15145	0.127906	-32.457	4.31064e-231	3.10741e-229
ENSMUSG00000015647	2795.42	5.51437	0.169968	32.4437	6.65592e-231	4.77616e-229
ENSMUSG00000026307	1185.77	-3.85986	0.119076	-32.4151	1.68292e-230	1.20214e-228
ENSMUSG00000022371	1373.97	-6.97418	0.215402	-32.3775	5.68315e-230	4.04121e-228
ENSMUSG00000022868	108307	-16.24	0.501949	-32.3539	1.22189e-229	8.64958e-228
ENSMUSG00000029864	1279.21	-4.96775	0.153993	-32.2596	2.5813e-228	1.81906e-226
ENSMUSG00000084128	1250.84	-3.47481	0.107862	-32.2153	1.07768e-227	7.56058e-226
ENSMUSG00000030935	1974.05	-6.49704	0.20168	-32.2146	1.10291e-227	7.70323e-226
ENSMUSG00000047638	1623.01	-6.05492	0.187965	-32.213	1.16249e-227	8.08339e-226
ENSMUSG00000037012	1078.02	5.14706	0.159805	32.2084	1.34547e-227	9.31459e-226
ENSMUSG00000038068	1045.24	-3.69371	0.114685	-32.2074	1.39119e-227	9.58882e-226
ENSMUSG00000027792	2563.3	-7.49713	0.233186	-32.1509	8.59014e-227	5.89494e-225
ENSMUSG00000062980	1487.17	-3.14268	0.0980177	-32.0623	1.47827e-225	1.01005e-223
ENSMUSG00000047454	1348.26	-4.54428	0.141789	-32.0495	2.23265e-225	1.51888e-223
ENSMUSG00000040675	1137.13	7.20637	0.225066	32.019	5.9343e-225	4.01972e-223
ENSMUSG00000021900	955.008	-4.28614	0.134019	-31.9816	1.96673e-224	1.32649e-222
ENSMUSG00000047866	7988.5	-3.41612	0.106977	-31.9332	9.24705e-224	6.21015e-222
ENSMUSG00000041268	1045.08	-5.90483	0.185102	-31.9005	2.62964e-223	1.7585e-221
ENSMUSG00000025207	2232.18	-7.88456	0.247286	-31.8844	4.39369e-223	2.92572e-221
ENSMUSG00000046959	3283.97	-9.50656	0.298349	-31.8639	8.4623e-223	5.61118e-221
ENSMUSG00000005686	872.774	6.12891	0.192631	31.8168	3.78652e-222	2.50022e-220
ENSMUSG00000022210	1546.11	-4.74239	0.149069	-31.8135	4.21562e-222	2.7719e-220
ENSMUSG00000025479	64485.5	-15.3342	0.482198	-31.8006	6.35889e-222	4.16375e-220
ENSMUSG00000035000	2304.62	-8.4992	0.26752	-31.7704	1.66077e-221	1.08294e-219
ENSMUSG00000040548	4233.53	-3.63164	0.114469	-31.7259	6.82103e-221	4.42944e-219
ENSMUSG00000023039	1479.07	7.50812	0.236716	31.7179	8.81562e-221	5.70113e-219
ENSMUSG00000046434	2551.94	3.19952	0.101061	31.6594	5.62843e-220	3.62503e-218
ENSMUSG00000018042	4818.98	-2.85859	0.090403	-31.6206	1.92632e-219	1.2356e-217
ENSMUSG00000060600	787.675	5.40175	0.170954	31.5977	3.9676e-219	2.53459e-217
ENSMUSG00000010609	3165.95	-4.34548	0.137626	-31.5746	8.23128e-219	5.23702e-217
ENSMUSG00000020072	2970.03	-8.93932	0.283575	-31.5236	4.12137e-218	2.61158e-216
ENSMUSG00000031444	6865.08	-11.1504	0.353869	-31.5099	6.36659e-218	4.01811e-216
ENSMUSG00000033715	8703.15	-6.3523	0.201605	-31.5086	6.61361e-218	4.15731e-216
ENSMUSG00000029426	3023.23	-3.44148	0.109245	-31.5024	8.04426e-218	5.03648e-216
ENSMUSG00000022836	1575.28	-5.43209	0.172962	-31.4063	1.65803e-216	1.03397e-214
ENSMUSG00000023830	1926.94	-3.13829	0.100143	-31.3381	1.41233e-215	8.77266e-214
ENSMUSG00000040855	1190.13	-7.14838	0.228346	-31.305	3.98562e-215	2.46591e-213
ENSMUSG00000000142	2271.34	4.92833	0.157495	31.2921	5.9858e-215	3.6889e-213
ENSMUSG00000055322	1672.95	-4.48526	0.14346	-31.2648	1.40487e-214	8.62405e-213
ENSMUSG00000020277	3540.24	3.43478	0.109896	31.2549	1.91498e-214	1.17097e-212
ENSMUSG00000030088	24347.9	-13.6684	0.43765	-31.2314	3.99609e-214	2.43405e-212
ENSMUSG00000033427	4186.73	-10.0859	0.323175	-31.2088	8.09654e-214	4.91263e-212
ENSMUSG00000045294	7279.66	-5.66266	0.181754	-31.1557	4.24791e-213	2.56753e-211
ENSMUSG00000034108	1996.18	-3.179	0.102043	-31.1535	4.54707e-213	2.73783e-211
ENSMUSG00000051652	1323.09	-6.23275	0.200232	-31.1275	1.02123e-212	6.12542e-211
ENSMUSG00000032607	890.449	-5.77824	0.186631	-30.9607	1.82229e-210	1.08887e-208
ENSMUSG00000024899	2731.24	-6.40743	0.207097	-30.9392	3.54607e-210	2.11085e-208
ENSMUSG00000058881	1013.13	3.51119	0.113506	30.9339	4.17742e-210	2.47729e-208
ENSMUSG00000051343	694.906	5.41062	0.174959	30.925	5.51248e-210	3.25672e-208
ENSMUSG00000040711	944.331	6.52564	0.211083	30.915	7.50385e-210	4.41659e-208
ENSMUSG00000004044	1309.46	4.32983	0.140158	30.8926	1.50276e-209	8.81189e-208
ENSMUSG00000021831	2818.33	3.49594	0.113169	30.8912	1.5693e-209	9.16788e-208
ENSMUSG00000030382	16663.1	-13.0027	0.420953	-30.8888	1.68961e-209	9.83413e-208
ENSMUSG00000020432	1238.55	-3.5203	0.11419	-30.8284	1.09054e-208	6.32394e-207
ENSMUSG00000053477	2180.23	3.23893	0.105135	30.8073	2.09358e-208	1.20958e-206
ENSMUSG00000050103	1234.89	-5.41668	0.175864	-30.8003	2.59673e-208	1.49479e-206
ENSMUSG00000020150	1904.85	-8.4301	0.273978	-30.7693	6.75684e-208	3.87532e-206
ENSMUSG00000003526	2371.17	-3.83238	0.125049	-30.647	2.89546e-206	1.65462e-204
ENSMUSG00000048087	2216.38	-4.16151	0.135915	-30.6185	6.94183e-206	3.95257e-204
ENSMUSG00000036138	2573.51	-3.24296	0.105935	-30.6128	8.27326e-206	4.69366e-204
ENSMUSG00000041625	1062.79	-3.62076	0.118546	-30.5432	6.96868e-205	3.93931e-203
ENSMUSG00000029484	896.582	4.79098	0.157115	30.4934	3.18855e-204	1.79599e-202
ENSMUSG00000001025	1194.08	6.53954	0.214559	30.479	4.94114e-204	2.77322e-202
ENSMUSG00000026922	3520.05	-4.78123	0.156894	-30.4742	5.73072e-204	3.20492e-202
ENSMUSG00000028518	1785.08	-5.17424	0.169838	-30.4657	7.42202e-204	4.13607e-202
ENSMUSG00000016319	6272.55	-3.22638	0.105992	-30.4398	1.63265e-203	9.06613e-202
ENSMUSG00000020032	829.234	4.26374	0.140094	30.4347	1.90674e-203	1.05508e-201
ENSMUSG00000028024	1307.98	-7.1409	0.234682	-30.428	2.34024e-203	1.29041e-201
ENSMUSG00000058600	6055.34	3.03928	0.0999651	30.4035	4.9452e-203	2.71727e-201
ENSMUSG00000022574	1555.05	-7.89529	0.259835	-30.3857	8.47831e-203	4.64239e-201
ENSMUSG00000026638	1233.85	-6.07404	0.199918	-30.3826	9.31463e-203	5.08262e-201
ENSMUSG00000025036	759.236	-4.84378	0.159504	-30.3677	1.46766e-202	7.98071e-201
ENSMUSG00000090231	2770.16	-7.43852	0.244989	-30.3626	1.71074e-202	9.27043e-201
ENSMUSG00000033629	3413.6	-2.67226	0.0880802	-30.3389	3.51979e-202	1.90081e-200
ENSMUSG00000031799	2334.9	3.61552	0.119177	30.3374	3.68771e-202	1.98467e-200
ENSMUSG00000028132	6193.39	-10.9985	0.362742	-30.3205	6.16313e-202	3.30558e-200
ENSMUSG00000041762	872.831	-6.09057	0.20126	-30.2623	3.59977e-201	1.92416e-199
ENSMUSG00000021211	943.393	-4.88505	0.161464	-30.2548	4.51526e-201	2.40533e-199
ENSMUSG00000026435	769.422	-4.35055	0.143886	-30.236	7.96188e-201	4.22706e-199
ENSMUSG00000018398	939.089	4.65545	0.154318	30.1679	6.25083e-200	3.30747e-198
ENSMUSG00000026494	645.34	5.93745	0.196917	30.152	1.0099e-199	5.32571e-198
ENSMUSG00000030934	13045.9	-3.26254	0.108213	-30.1492	1.09917e-199	5.77708e-198
ENSMUSG00000074272	1388.12	-6.15248	0.204309	-30.1137	3.20825e-199	1.68059e-197
ENSMUSG00000022843	812.609	-3.63348	0.120778	-30.0838	7.893e-199	4.12088e-197
ENSMUSG00000054843	1208.15	-3.69344	0.122868	-30.0603	1.60203e-198	8.3364e-197
ENSMUSG00000037936	2354.18	-3.58233	0.119189	-30.0558	1.83288e-198	9.5062e-197
ENSMUSG00000019055	835.684	-4.56169	0.151782	-30.0542	1.92167e-198	9.9339e-197
ENSMUSG00000003865	689.581	5.08053	0.169101	30.0443	2.59255e-198	1.3358e-196
ENSMUSG00000031196	842.709	-5.50004	0.183384	-29.992	1.24885e-197	6.41361e-196
ENSMUSG00000042644	1357.58	5.71998	0.190745	29.9876	1.42395e-197	7.28906e-196
ENSMUSG00000034127	743.275	6.59741	0.220138	29.9694	2.46212e-197	1.25624e-195
ENSMUSG00000038217	2339.38	-7.82705	0.261529	-29.9281	8.49082e-197	4.31823e-195
ENSMUSG00000042712	3571.44	4.93423	0.164928	29.9175	1.16487e-196	5.90514e-195
ENSMUSG00000018796	19724.1	-5.13564	0.172093	-29.8423	1.10577e-195	5.58754e-194
ENSMUSG00000054676	2432.72	-3.9377	0.132253	-29.774	8.47668e-195	4.26958e-193
ENSMUSG00000006728	2052.94	2.96	0.0994459	29.7649	1.11317e-194	5.58898e-193
ENSMUSG00000030157	2813.12	-9.17348	0.308429	-29.7426	2.16383e-194	1.08295e-192
ENSMUSG00000032204	6391	-11.2142	0.377213	-29.7291	3.22713e-194	1.60998e-192
ENSMUSG00000027646	740.16	4.4448	0.149917	29.6484	3.56087e-193	1.77086e-191
ENSMUSG00000050953	1185.34	4.9573	0.16725	29.6401	4.55058e-193	2.25591e-191
ENSMUSG00000024140	2045.54	-6.10419	0.206074	-29.6213	7.94583e-193	3.92669e-191
ENSMUSG00000022360	858.006	3.73853	0.126265	29.6085	1.16041e-192	5.71659e-191
ENSMUSG00000019487	792.595	3.75283	0.126786	29.5996	1.51137e-192	7.42226e-191
ENSMUSG00000022766	10520.7	-12.2263	0.414744	-29.4791	5.33305e-191	2.61087e-189
ENSMUSG00000053460	2183.17	-3.22684	0.109499	-29.4691	7.16631e-191	3.49747e-189
ENSMUSG00000069874	1001.04	-4.67188	0.158564	-29.4636	8.42456e-191	4.09882e-189
ENSMUSG00000024354	1120.81	-7.28233	0.247707	-29.3989	5.66972e-190	2.74999e-188
ENSMUSG00000056124	1106.4	5.68401	0.193497	29.3752	1.13831e-189	5.50416e-188
ENSMUSG00000056515	1263.73	4.37948	0.149183	29.3565	1.97232e-189	9.50769e-188
ENSMUSG00000035836	15744.7	-12.6786	0.432342	-29.3254	4.92061e-189	2.36475e-187
ENSMUSG00000074578	744.467	4.00135	0.136763	29.2576	3.59626e-188	1.72303e-186
ENSMUSG00000045991	2055.91	-5.11446	0.17522	-29.1888	2.68897e-187	1.28441e-185
ENSMUSG00000025075	2160.92	-8.84838	0.303249	-29.1786	3.62109e-187	1.72441e-185
ENSMUSG00000020068	2196.01	-8.87101	0.304067	-29.1745	4.07996e-187	1.93706e-185
ENSMUSG00000028572	1626.19	-8.24862	0.283023	-29.1447	9.76284e-187	4.62117e-185
ENSMUSG00000020098	2572.31	-3.17949	0.10918	-29.1216	1.91309e-186	9.02829e-185
ENSMUSG00000074064	1577.41	-3.66388	0.125841	-29.1152	2.30769e-186	1.08579e-184
ENSMUSG00000028015	959.439	-3.31421	0.113864	-29.1068	2.94689e-186	1.3824e-184
ENSMUSG00000029545	2502.26	-3.29958	0.113365	-29.1059	3.02507e-186	1.41485e-184
ENSMUSG00000024542	816.722	3.54677	0.122109	29.0459	1.73428e-185	8.0873e-184
ENSMUSG00000069520	2068.03	-4.35403	0.150292	-28.9704	1.55124e-184	7.21235e-183
ENSMUSG00000028032	1818.17	3.20324	0.110693	28.9379	3.98559e-184	1.8476e-182
ENSMUSG00000021928	1036.58	-4.22396	0.145988	-28.9336	4.51e-184	2.08455e-182
ENSMUSG00000006373	21824.8	-4.05479	0.140324	-28.8959	1.34442e-183	6.19577e-182
ENSMUSG00000001288	611.759	4.06837	0.140982	28.8573	4.10502e-183	1.88627e-181
ENSMUSG00000036427	7740.31	2.82524	0.0979376	28.8473	5.47767e-183	2.50967e-181
ENSMUSG00000022514	2631	-4.2952	0.1491	-28.8074	1.73235e-182	7.91392e-181
ENSMUSG00000022636	1287.86	-3.16106	0.109751	-28.8023	2.00935e-182	9.15273e-181
ENSMUSG00000026781	5647.27	-4.18637	0.145458	-28.7805	3.75832e-182	1.70699e-180
ENSMUSG00000028195	1910.2	4.7076	0.163807	28.7387	1.25345e-181	5.67665e-180
ENSMUSG00000026558	809.166	3.76892	0.131344	28.695	4.40164e-181	1.98769e-179
ENSMUSG00000022853	3905.54	-8.44526	0.294313	-28.6948	4.42928e-181	1.99445e-179
ENSMUSG00000028479	2168.76	-3.69921	0.12896	-28.685	5.86761e-181	2.63456e-179
ENSMUSG00000011382	2516.2	-5.01438	0.17491	-28.6684	9.44669e-181	4.22948e-179
ENSMUSG00000090213	2501.34	4.94693	0.172579	28.6647	1.05173e-180	4.69544e-179
ENSMUSG00000062762	2462.82	-3.00959	0.105223	-28.6021	6.32684e-180	2.81661e-178
ENSMUSG00000028124	3807.88	-3.61551	0.126439	-28.5948	7.79286e-180	3.45946e-178
ENSMUSG00000046432	751.578	7.27674	0.254902	28.5472	3.04194e-179	1.34659e-177
ENSMUSG00000096145	884.06	-3.85326	0.135021	-28.5383	3.92464e-179	1.73246e-177
ENSMUSG00000028064	933.876	-5.23053	0.18349	-28.5058	9.92237e-179	4.36779e-177
ENSMUSG00000028127	11692.7	-4.74015	0.166353	-28.4946	1.36722e-178	6.00165e-177
ENSMUSG00000027222	1143.74	-4.4275	0.155429	-28.4856	1.76778e-178	7.71687e-177
ENSMUSG00000032083	93284.1	-16.4109	0.576112	-28.4857	1.76365e-178	7.71687e-177
ENSMUSG00000045216	1481.65	-3.31581	0.116528	-28.455	4.22236e-178	1.83807e-176
ENSMUSG00000023942	2139.22	-4.57595	0.161099	-28.4046	1.77563e-177	7.70831e-176
ENSMUSG00000000686	796.405	-5.52602	0.194711	-28.3806	3.50562e-177	1.51765e-175
ENSMUSG00000042284	725.54	-5.04743	0.177881	-28.3754	4.07386e-177	1.75881e-175
ENSMUSG00000075705	2950.21	-3.87754	0.136787	-28.3474	9.01581e-177	3.88174e-175
ENSMUSG00000026674	1056.26	3.39002	0.119596	28.3456	9.47102e-177	4.06659e-175
ENSMUSG00000036775	3442.41	-3.50468	0.123742	-28.3225	1.82386e-176	7.80981e-175
ENSMUSG00000067889	2580.83	-9.2679	0.327348	-28.312	2.45753e-176	1.04946e-174
ENSMUSG00000046329	1764.33	-5.54898	0.196028	-28.307	2.83251e-176	1.20631e-174
ENSMUSG00000030208	805.566	5.57987	0.197182	28.2981	3.64503e-176	1.54815e-174
ENSMUSG00000023010	22459.5	-2.37084	0.083843	-28.2772	6.59784e-176	2.79475e-174
ENSMUSG00000061665	3165.63	2.3981	0.0848121	28.2754	6.93354e-176	2.92905e-174
ENSMUSG00000006476	1915.88	-2.62781	0.0929707	-28.2649	9.33922e-176	3.93474e-174
ENSMUSG00000022323	7908.85	-4.23112	0.149857	-28.2345	2.20879e-175	9.28107e-174
ENSMUSG00000039450	1096.48	-4.009	0.142084	-28.2157	3.75212e-175	1.57239e-173
ENSMUSG00000028573	1601.91	-3.91508	0.139051	-28.1558	2.03297e-174	8.49683e-173
ENSMUSG00000031375	763.448	-6.05469	0.215177	-28.1381	3.34796e-174	1.39558e-172
ENSMUSG00000001249	4815	-3.19915	0.113806	-28.1106	7.26764e-174	3.02145e-172
ENSMUSG00000024395	729.1	-6.35544	0.226101	-28.1089	7.63481e-174	3.16573e-172
ENSMUSG00000027597	14743.5	-3.75515	0.133688	-28.089	1.33506e-173	5.52118e-172
ENSMUSG00000020057	750.133	6.83886	0.243694	28.0633	2.75077e-173	1.1346e-171
ENSMUSG00000008540	51040.8	-4.30591	0.153559	-28.0408	5.17823e-173	2.13026e-171
ENSMUSG00000024563	1886.47	3.48224	0.124343	28.0051	1.40776e-172	5.77621e-171
ENSMUSG00000056708	918.16	3.99606	0.142871	27.9697	3.79678e-172	1.55381e-170
ENSMUSG00000001918	566.233	5.13837	0.183804	27.9557	5.61618e-172	2.29242e-170
ENSMUSG00000020534	3412.63	-4.25405	0.152378	-27.9178	1.62429e-171	6.61288e-170
ENSMUSG00000019987	18662.9	-13.568	0.486244	-27.9037	2.40698e-171	9.7741e-170
ENSMUSG00000033720	683.51	-4.00203	0.143546	-27.8797	4.7025e-171	1.90463e-169
ENSMUSG00000061838	3438.09	-2.54495	0.0913935	-27.8461	1.202e-170	4.85588e-169
ENSMUSG00000034205	559.365	5.66749	0.203711	27.8212	2.40401e-170	9.68692e-169
ENSMUSG00000042010	1794.76	-4.45714	0.16082	-27.715	4.60502e-169	1.85084e-167
ENSMUSG00000045328	594.951	5.85837	0.211781	27.6624	1.98171e-168	7.94453e-167
ENSMUSG00000040213	3035.4	-3.85097	0.139349	-27.6354	4.18511e-168	1.67351e-166
ENSMUSG00000035547	624.047	4.33342	0.156821	27.6329	4.47798e-168	1.78608e-166
ENSMUSG00000024158	4289.22	-3.49674	0.126614	-27.6173	6.89133e-168	2.7417e-166
ENSMUSG00000028980	9766.3	-3.50017	0.126745	-27.6158	7.19572e-168	2.85557e-166
ENSMUSG00000002769	18328.8	-13.5394	0.490289	-27.6151	7.31997e-168	2.89757e-166
ENSMUSG00000025533	5983.41	-3.9066	0.141825	-27.5451	5.06399e-167	1.99951e-165
ENSMUSG00000030711	2166.35	-8.89918	0.323169	-27.5372	6.30145e-167	2.48189e-165
ENSMUSG00000021376	676.038	-5.38007	0.195441	-27.5279	8.14719e-167	3.20083e-165
ENSMUSG00000024940	641.821	5.09506	0.185169	27.5157	1.13779e-166	4.45893e-165
ENSMUSG00000041313	469.117	5.30976	0.193073	27.5013	1.69168e-166	6.61311e-165
ENSMUSG00000024556	535.64	4.07916	0.148414	27.4851	2.64506e-166	1.03144e-164
ENSMUSG00000025651	4164.99	-2.92758	0.106619	-27.4585	5.50594e-166	2.14173e-164
ENSMUSG00000000149	2594.35	-2.55715	0.0931498	-27.452	6.57644e-166	2.55182e-164
ENSMUSG00000020010	840.898	-6.01468	0.219201	-27.4391	9.3832e-166	3.63195e-164
ENSMUSG00000089901	578.707	5.82819	0.212437	27.4349	1.05072e-165	4.05701e-164
ENSMUSG00000025403	2348.76	-3.1338	0.114564	-27.3542	9.62017e-165	3.70542e-163
ENSMUSG00000015846	7457.2	-3.49739	0.127871	-27.351	1.05188e-164	4.04165e-163
ENSMUSG00000068877	28902.1	-14.3438	0.52458	-27.3435	1.29128e-164	4.94938e-163
ENSMUSG00000054474	970.336	-5.85099	0.21409	-27.3295	1.89068e-164	7.22921e-163
ENSMUSG00000021474	1531.25	-3.38841	0.124015	-27.3226	2.28863e-164	8.72957e-163
ENSMUSG00000039934	831.552	-3.1297	0.114685	-27.2896	5.63704e-164	2.14494e-162
ENSMUSG00000023224	9140.96	-12.1278	0.44491	-27.2589	1.30439e-163	4.95131e-162
ENSMUSG00000021136	985.095	-3.43587	0.126153	-27.2358	2.44736e-163	9.26753e-162
ENSMUSG00000058454	908.18	-5.39777	0.198451	-27.1995	6.57518e-163	2.48387e-161
ENSMUSG00000024026	6736.07	-3.56547	0.131195	-27.1768	1.22016e-162	4.59829e-161
ENSMUSG00000060802	17361.3	-2.60852	0.0960236	-27.1653	1.66808e-162	6.27127e-161
ENSMUSG00000020473	722.475	5.559	0.204706	27.1561	2.14629e-162	8.04986e-161
ENSMUSG00000026715	29533.2	-14.5785	0.536977	-27.1491	2.59473e-162	9.70862e-161
ENSMUSG00000089678	2487.32	-9.61497	0.3544	-27.1303	4.32807e-162	1.61557e-160
ENSMUSG00000038119	507.181	4.55409	0.167869	27.1288	4.50398e-162	1.67725e-160
ENSMUSG00000026131	9176.98	2.48119	0.091588	27.0908	1.26374e-161	4.69495e-160
ENSMUSG00000035811	4288.7	-10.2338	0.377924	-27.079	1.73986e-161	6.44857e-160
ENSMUSG00000068874	3658.37	-3.77718	0.139538	-27.0691	2.27469e-161	8.41098e-160
ENSMUSG00000025934	16482.6	-5.46275	0.201903	-27.0564	3.21463e-161	1.18587e-159
ENSMUSG00000091747	1097.1	4.5986	0.170261	27.0092	1.15297e-160	4.24332e-159
ENSMUSG00000026547	876.389	3.21735	0.119255	26.9788	2.61959e-160	9.61842e-159
ENSMUSG00000042453	2325.8	-9.3687	0.347989	-26.9224	1.20201e-159	4.40316e-158
ENSMUSG00000002332	1992.63	-3.40853	0.12663	-26.9172	1.38216e-159	5.0513e-158
ENSMUSG00000025792	2438.86	-3.3694	0.125177	-26.917	1.3877e-159	5.05979e-158
ENSMUSG00000079057	11136.6	-4.41984	0.164365	-26.8903	2.85062e-159	1.03698e-157
ENSMUSG00000030536	4807.61	4.66785	0.173647	26.8812	3.64431e-159	1.32264e-157
ENSMUSG00000032434	3193.48	-3.08593	0.11482	-26.8762	4.16464e-159	1.508e-157
ENSMUSG00000072812	475.857	5.39035	0.200655	26.8638	5.82047e-159	2.10273e-157
ENSMUSG00000030189	1709.2	3.44632	0.128446	26.8308	1.41201e-158	5.0894e-157
ENSMUSG00000040339	1198.05	5.26577	0.19629	26.8266	1.58355e-158	5.69461e-157
ENSMUSG00000031530	1281.3	5.96784	0.223421	26.7113	3.48355e-157	1.24986e-155
ENSMUSG00000032289	475.918	4.70183	0.17638	26.6574	1.46877e-156	5.25779e-155
ENSMUSG00000032370	963.972	-3.70249	0.139066	-26.6239	3.58941e-156	1.28199e-154
ENSMUSG00000052911	1058.22	3.81728	0.143465	26.6078	5.51999e-156	1.96704e-154
ENSMUSG00000063730	1127.28	-3.98259	0.149948	-26.5598	1.97645e-155	7.02713e-154
ENSMUSG00000062480	3214.36	-3.09365	0.116524	-26.5494	2.60913e-155	9.25564e-154
ENSMUSG00000037211	587.633	3.77741	0.142446	26.5182	5.97478e-155	2.11472e-153
ENSMUSG00000023015	542.651	5.8077	0.219099	26.5071	8.01983e-155	2.83217e-153
ENSMUSG00000030861	3498.67	-2.78195	0.105054	-26.4811	1.6016e-154	5.6433e-153
ENSMUSG00000024640	497.516	6.44146	0.243494	26.4543	3.25581e-154	1.14463e-152
ENSMUSG00000015357	5647.67	-4.18467	0.158205	-26.451	3.55272e-154	1.24623e-152
ENSMUSG00000022219	1437.66	-8.48839	0.321235	-26.4242	7.21588e-154	2.52556e-152
ENSMUSG00000020829	689.007	-3.39081	0.128333	-26.4219	7.68647e-154	2.68429e-152
ENSMUSG00000024900	5519.43	-3.19806	0.121053	-26.4186	8.37556e-154	2.91845e-152
ENSMUSG00000032263	899.79	-3.63423	0.137681	-26.396	1.52211e-153	5.29204e-152
ENSMUSG00000028194	1853.75	-4.24552	0.160861	-26.3924	1.6744e-153	5.80866e-152
ENSMUSG00000001211	3208.75	-2.23773	0.0848083	-26.3858	1.99477e-153	6.90482e-152
ENSMUSG00000021048	4601.85	-3.37178	0.127832	-26.3766	2.5419e-153	8.77934e-152
ENSMUSG00000033107	3454.01	-7.2901	0.276588	-26.3573	4.23493e-153	1.45947e-151
ENSMUSG00000024782	6774.21	-2.70442	0.102725	-26.3268	9.47592e-153	3.25851e-151
ENSMUSG00000031004	755.679	4.09743	0.155746	26.3084	1.53636e-152	5.27159e-151
ENSMUSG00000039270	663.169	-4.42984	0.168384	-26.308	1.55425e-152	5.32135e-151
ENSMUSG00000020182	2231.65	-7.41896	0.28224	-26.2861	2.7685e-152	9.45803e-151
ENSMUSG00000047230	1319.77	-3.80235	0.144701	-26.2773	3.48405e-152	1.18768e-150
ENSMUSG00000002475	1155.97	-7.94914	0.30262	-26.2677	4.48402e-152	1.52525e-150
ENSMUSG00000031400	536.329	4.13965	0.15768	26.2535	6.51257e-152	2.21048e-150
ENSMUSG00000066154	169654	-17.7911	0.677669	-26.2534	6.54243e-152	2.21582e-150
ENSMUSG00000024085	6405.37	-2.87136	0.109407	-26.2448	8.18973e-152	2.76778e-150
ENSMUSG00000026839	2870.68	-8.9999	0.343916	-26.1689	6.01174e-151	2.02735e-149
ENSMUSG00000057880	6956.79	-11.8719	0.454226	-26.1366	1.40125e-150	4.71535e-149
ENSMUSG00000023021	499.569	4.76252	0.182402	26.11	2.80898e-150	9.43229e-149
ENSMUSG00000001604	710.271	-6.72953	0.25791	-26.0926	4.42569e-150	1.48294e-148
ENSMUSG00000028011	27353.2	-14.4503	0.554012	-26.0831	5.67405e-150	1.89719e-148
ENSMUSG00000039783	5989.93	-11.662	0.447356	-26.0686	8.27441e-150	2.76077e-148
ENSMUSG00000022821	7976.99	-12.2065	0.468471	-26.056	1.1509e-149	3.83185e-148
ENSMUSG00000071253	1385.45	-2.6192	0.100593	-26.0375	1.86604e-149	6.19974e-148
ENSMUSG00000068762	1029.51	-6.12604	0.235473	-26.0158	3.27758e-149	1.08665e-147
ENSMUSG00000022844	641.426	-5.01917	0.19297	-26.0101	3.80411e-149	1.25856e-147
ENSMUSG00000039063	992.934	-3.39324	0.130471	-26.0076	4.06071e-149	1.34063e-147
ENSMUSG00000075010	1039.15	-7.09944	0.273028	-26.0026	4.62263e-149	1.52295e-147
ENSMUSG00000031751	7954.21	-2.32955	0.0898392	-25.9303	3.03683e-148	9.98406e-147
ENSMUSG00000035757	1487.4	-3.13092	0.1208	-25.9183	4.14242e-148	1.35904e-146
ENSMUSG00000026024	1981.65	-3.02411	0.116727	-25.9077	5.45951e-148	1.78742e-146
ENSMUSG00000026675	1365.71	-4.44772	0.171685	-25.9062	5.66606e-148	1.85119e-146
ENSMUSG00000031328	6451.14	3.8	0.146961	25.8572	2.02125e-147	6.59002e-146
ENSMUSG00000029499	1614.04	-8.99739	0.34799	-25.8553	2.12225e-147	6.905e-146
ENSMUSG00000014444	833.873	3.15356	0.122035	25.8413	3.04444e-147	9.88499e-146
ENSMUSG00000032386	1435.64	-3.08085	0.119249	-25.8355	3.5377e-147	1.14629e-145
ENSMUSG00000027261	5405.53	-11.5182	0.445869	-25.8331	3.76401e-147	1.21711e-145
ENSMUSG00000048856	4306.68	-8.82907	0.342099	-25.8085	7.11781e-147	2.29685e-145
ENSMUSG00000026489	4746.14	-6.43436	0.249504	-25.7886	1.19085e-146	3.83489e-145
ENSMUSG00000030498	840.64	-5.39184	0.209148	-25.78	1.48457e-146	4.77096e-145
ENSMUSG00000006378	1363.53	-3.92701	0.152407	-25.7667	2.09753e-146	6.72707e-145
ENSMUSG00000068246	1202.46	-7.67684	0.29826	-25.7388	4.30535e-146	1.37797e-144
ENSMUSG00000021193	2933.5	3.16283	0.123073	25.6989	1.20356e-145	3.8443e-144
ENSMUSG00000031640	592.163	-5.37797	0.209485	-25.6723	2.38058e-145	7.5884e-144
ENSMUSG00000000628	1060.93	5.45951	0.212792	25.6566	3.57126e-145	1.13608e-143
ENSMUSG00000026189	1532.22	-4.64068	0.180935	-25.6483	4.41708e-145	1.40231e-143
ENSMUSG00000071711	1470.09	-2.74217	0.106931	-25.6444	4.88681e-145	1.54831e-143
ENSMUSG00000028776	1431.36	3.17508	0.123818	25.6431	5.04181e-145	1.59421e-143
ENSMUSG00000035637	3199.63	-2.978	0.116212	-25.6255	7.92354e-145	2.50037e-143
ENSMUSG00000028538	1141.59	-3.70038	0.144601	-25.5903	1.95589e-144	6.15968e-143
ENSMUSG00000024528	579.854	3.50182	0.137089	25.5442	6.37323e-144	2.00311e-142
ENSMUSG00000022433	603.157	4.00278	0.156757	25.535	8.06471e-144	2.52968e-142
ENSMUSG00000024378	1617.6	-3.64117	0.142753	-25.5068	1.65903e-143	5.19357e-142
ENSMUSG00000025825	1038.49	-3.08172	0.120987	-25.4715	4.07699e-143	1.27376e-141
ENSMUSG00000042680	646.983	-4.62008	0.181458	-25.4608	5.35908e-143	1.67099e-141
ENSMUSG00000021779	911.285	-4.41137	0.173432	-25.4358	1.01481e-142	3.15796e-141
ENSMUSG00000042155	419.177	4.84443	0.190645	25.4108	1.91817e-142	5.95732e-141
ENSMUSG00000042622	436.471	5.21104	0.205469	25.3616	6.68575e-142	2.07232e-140
ENSMUSG00000004035	590.976	-5.97378	0.235924	-25.3208	1.88685e-141	5.83697e-140
ENSMUSG00000036777	481.569	5.38196	0.212707	25.3022	3.01781e-141	9.31727e-140
ENSMUSG00000033060	1692.28	2.93243	0.116034	25.2722	6.46318e-141	1.99155e-139
ENSMUSG00000041471	719.133	-3.4267	0.135685	-25.2548	1.00272e-140	3.08372e-139
ENSMUSG00000024909	429.686	4.33245	0.171617	25.2448	1.29072e-140	3.96166e-139
ENSMUSG00000052713	433.681	4.01617	0.159173	25.2314	1.81169e-140	5.54985e-139
ENSMUSG00000057069	1774.13	-4.04075	0.160351	-25.1994	4.06648e-140	1.24328e-138
ENSMUSG00000033022	11989.4	-13.1005	0.520233	-25.1819	6.31756e-140	1.92778e-138
ENSMUSG00000054364	1502.38	2.88678	0.114646	25.18	6.64249e-140	2.023e-138
ENSMUSG00000029816	3848.89	11.7454	0.466669	25.1685	8.87242e-140	2.69691e-138
ENSMUSG00000019368	2861.71	-10.3692	0.412081	-25.163	1.01814e-139	3.08881e-138
ENSMUSG00000039985	886.409	5.52077	0.219531	25.148	1.48633e-139	4.50052e-138
ENSMUSG00000022098	1986.49	-2.59539	0.103212	-25.1462	1.55332e-139	4.69432e-138
ENSMUSG00000071415	11701	2.54243	0.101111	25.145	1.60273e-139	4.83434e-138
ENSMUSG00000073555	2923.47	-10.3977	0.413758	-25.13	2.33594e-139	7.03245e-138
ENSMUSG00000022108	16372.1	-2.45919	0.0978749	-25.1258	2.59745e-139	7.80477e-138
ENSMUSG00000000088	2219.91	-3.04876	0.121641	-25.0636	1.23992e-138	3.71859e-137
ENSMUSG00000029098	701.302	-2.90378	0.115927	-25.0484	1.81844e-138	5.4432e-137
ENSMUSG00000069094	578.395	3.60117	0.143832	25.0373	2.39999e-138	7.17032e-137
ENSMUSG00000002980	787.453	4.58451	0.18344	24.9918	7.49722e-138	2.23565e-136
ENSMUSG00000031024	766.692	-4.3378	0.173608	-24.9862	8.64469e-138	2.57294e-136
ENSMUSG00000042745	726.467	4.67453	0.187094	24.9849	8.92353e-138	2.65091e-136
ENSMUSG00000026568	2134.41	-3.32951	0.133281	-24.981	9.82685e-138	2.91375e-136
ENSMUSG00000027712	3273.73	2.2561	0.0903251	24.9776	1.07182e-137	3.17207e-136
ENSMUSG00000036528	530.352	-5.56935	0.223034	-24.9708	1.2688e-137	3.74797e-136
ENSMUSG00000020741	6582.06	-2.91914	0.116917	-24.9677	1.3724e-137	4.04639e-136
ENSMUSG00000068699	780.682	8.30488	0.333247	24.9211	4.39629e-137	1.29378e-135
ENSMUSG00000049866	1621.63	6.19179	0.248837	24.8829	1.13857e-136	3.34443e-135
ENSMUSG00000026814	850.027	-4.66637	0.187971	-24.825	4.82123e-136	1.41354e-134
ENSMUSG00000025969	1266.11	2.8629	0.115374	24.814	6.32417e-136	1.85073e-134
ENSMUSG00000025196	3778.76	-11.0078	0.443712	-24.8085	7.25592e-136	2.11946e-134
ENSMUSG00000024781	3961.16	-3.00253	0.121109	-24.7921	1.09207e-135	3.18403e-134
ENSMUSG00000030562	820.666	-6.01475	0.242733	-24.7793	1.49926e-135	4.36313e-134
ENSMUSG00000024074	1711.48	2.46259	0.0993844	24.7784	1.53136e-135	4.44831e-134
ENSMUSG00000040584	378.807	4.73698	0.191183	24.7773	1.57665e-135	4.57141e-134
ENSMUSG00000030538	603.541	-3.11093	0.125916	-24.7064	9.1209e-135	2.63969e-133
ENSMUSG00000040084	420.529	5.00829	0.202808	24.6948	1.21614e-134	3.51316e-133
ENSMUSG00000026398	1054.3	-4.96998	0.201845	-24.6227	7.21742e-134	2.08113e-132
ENSMUSG00000060376	3661.03	-2.72265	0.110584	-24.6206	7.59597e-134	2.18628e-132
ENSMUSG00000045103	636.049	-3.682	0.149558	-24.6192	7.87804e-134	2.26332e-132
ENSMUSG00000031987	1488.64	2.5075	0.101859	24.6173	8.24678e-134	2.36493e-132
ENSMUSG00000018395	490.817	4.0322	0.1638	24.6166	8.39958e-134	2.40436e-132
ENSMUSG00000020184	1748.98	2.3979	0.097449	24.6067	1.07144e-133	3.06138e-132
ENSMUSG00000024990	15029.5	-3.64111	0.147975	-24.6062	1.08333e-133	3.08974e-132
ENSMUSG00000037712	2912.42	-2.55372	0.103805	-24.601	1.23283e-133	3.50978e-132
ENSMUSG00000035900	605.818	3.07386	0.125045	24.582	1.96811e-133	5.59291e-132
ENSMUSG00000027469	457.502	5.35221	0.217869	24.5662	2.90654e-133	8.24481e-132
ENSMUSG00000021583	2481.14	-2.20091	0.0896089	-24.5613	3.27621e-133	9.27669e-132
ENSMUSG00000031613	1377.72	-8.08917	0.329995	-24.513	1.07403e-132	3.03569e-131
ENSMUSG00000022181	6003.31	-11.6474	0.475339	-24.5034	1.3579e-132	3.83114e-131
ENSMUSG00000037071	54715.1	-6.28428	0.256952	-24.457	4.23633e-132	1.19308e-130
ENSMUSG00000038816	583.707	3.40037	0.139112	24.4433	5.92332e-132	1.66521e-130
ENSMUSG00000033965	2078.72	-4.5235	0.185197	-24.4253	9.20613e-132	2.58347e-130
ENSMUSG00000026473	13937.4	-2.35722	0.0965327	-24.4189	1.0786e-131	3.02142e-130
ENSMUSG00000001525	6901.84	3.21472	0.131678	24.4134	1.23164e-131	3.44399e-130
ENSMUSG00000051043	1698.31	-9.31548	0.381779	-24.4002	1.70137e-131	4.74902e-130
ENSMUSG00000064120	1458.88	-2.84504	0.116782	-24.3619	4.33354e-131	1.20747e-129
ENSMUSG00000027624	434.548	3.90215	0.160187	24.36	4.54714e-131	1.26475e-129
ENSMUSG00000021539	1189.87	-4.74774	0.195048	-24.3413	7.16259e-131	1.98869e-129
ENSMUSG00000020003	1189.07	-3.46444	0.142351	-24.3373	7.90691e-131	2.19148e-129
ENSMUSG00000037710	1902.54	-3.60579	0.14839	-24.2994	1.99048e-130	5.50712e-129
ENSMUSG00000028041	388.104	4.0115	0.165196	24.2832	2.94829e-130	8.14278e-129
ENSMUSG00000019942	377.825	4.57239	0.188445	24.2638	4.72343e-130	1.30226e-128
ENSMUSG00000050199	2467.11	-2.20944	0.0911219	-24.2471	7.10184e-130	1.95456e-128
ENSMUSG00000024785	2177.63	-2.28274	0.0942037	-24.2319	1.0254e-129	2.81717e-128
ENSMUSG00000018428	2329.7	-2.11714	0.0873716	-24.2314	1.03856e-129	2.84834e-128
ENSMUSG00000011831	4008.62	-2.87364	0.118767	-24.1957	2.47208e-129	6.76806e-128
ENSMUSG00000035875	6509.15	-12.0643	0.498691	-24.192	2.7001e-129	7.37949e-128
ENSMUSG00000056492	798.286	-7.08416	0.292854	-24.19	2.83244e-129	7.72774e-128
ENSMUSG00000039519	9411.68	-5.51796	0.228649	-24.1328	1.13045e-128	3.07887e-127
ENSMUSG00000089762	450.748	6.52344	0.270359	24.1288	1.24702e-128	3.39047e-127
ENSMUSG00000024228	1625.85	-2.85989	0.118528	-24.1285	1.25553e-128	3.40772e-127
ENSMUSG00000038375	2447.8	-2.97521	0.12334	-24.1221	1.46716e-128	3.97524e-127
ENSMUSG00000035769	1170.18	-8.3851	0.348345	-24.0712	5.00706e-128	1.35432e-126
ENSMUSG00000060206	486.201	5.56838	0.231606	24.0424	1.00167e-127	2.70469e-126
ENSMUSG00000091337	1053.4	3.92691	0.163366	24.0374	1.12964e-127	3.045e-126
ENSMUSG00000037860	366.365	5.24816	0.218343	24.0363	1.1619e-127	3.12658e-126
ENSMUSG00000038943	389.079	5.1189	0.213018	24.0304	1.33782e-127	3.59381e-126
ENSMUSG00000009566	2066.46	-3.19694	0.133134	-24.013	2.0351e-127	5.45761e-126
ENSMUSG00000052397	1375.67	4.85921	0.202481	23.9983	2.8942e-127	7.74826e-126
ENSMUSG00000027495	1210.92	-3.34554	0.139501	-23.9823	4.25576e-127	1.1374e-125
ENSMUSG00000019122	1083.74	-8.0173	0.334485	-23.969	5.84979e-127	1.56077e-125
ENSMUSG00000018217	432.577	3.93259	0.164366	23.9257	1.65308e-126	4.40307e-125
ENSMUSG00000071657	646.508	-3.50812	0.146836	-23.8915	3.75676e-126	9.98943e-125
ENSMUSG00000024866	669.156	-4.25069	0.17797	-23.8843	4.45854e-126	1.18355e-124
ENSMUSG00000034858	1319.17	-3.35087	0.140318	-23.8807	4.86648e-126	1.28966e-124
ENSMUSG00000038976	847.642	3.36094	0.14075	23.8789	5.07791e-126	1.34342e-124
ENSMUSG00000032554	63639.1	-4.31451	0.180722	-23.8738	5.738e-126	1.51551e-124
ENSMUSG00000019467	404.151	5.52901	0.231625	23.8706	6.19388e-126	1.63317e-124
ENSMUSG00000024270	355.853	4.12422	0.172902	23.8529	9.43859e-126	2.48455e-124
ENSMUSG00000038526	719.193	-5.76957	0.241937	-23.8474	1.07638e-125	2.82865e-124
ENSMUSG00000029053	436.853	-5.33846	0.223904	-23.8426	1.20756e-125	3.16809e-124
ENSMUSG00000053819	788.162	2.92	0.122503	23.8362	1.40743e-125	3.68631e-124
ENSMUSG00000029173	1542.9	-2.75454	0.115584	-23.8316	1.57154e-125	4.10928e-124
ENSMUSG00000029859	469.964	-4.39679	0.184533	-23.8266	1.77003e-125	4.62059e-124
ENSMUSG00000090145	921.029	-3.5131	0.1477	-23.7854	4.73383e-125	1.2337e-123
ENSMUSG00000020431	341.795	5.62746	0.23674	23.7706	6.7309e-125	1.75126e-123
ENSMUSG00000039318	1911.51	2.47568	0.104221	23.7542	9.94895e-125	2.58426e-123
ENSMUSG00000029273	1856.11	-8.964	0.377932	-23.7185	2.32225e-124	6.02213e-123
ENSMUSG00000063354	1174.46	-3.5118	0.14826	-23.6867	4.94146e-124	1.27932e-122
ENSMUSG00000075304	424.386	5.31109	0.224528	23.6545	1.06218e-123	2.74542e-122
ENSMUSG00000017493	18204.4	-2.45855	0.103977	-23.645	1.32741e-123	3.42532e-122
ENSMUSG00000039081	348.105	4.65237	0.196763	23.6445	1.34451e-123	3.46378e-122
ENSMUSG00000037788	397.096	3.592	0.151924	23.6434	1.38007e-123	3.54955e-122
ENSMUSG00000006818	3598.29	-2.59615	0.109851	-23.6334	1.74971e-123	4.49294e-122
ENSMUSG00000008226	987.04	-3.01352	0.127532	-23.6295	1.91667e-123	4.91361e-122
ENSMUSG00000005268	1282.23	-7.64327	0.323612	-23.6186	2.48236e-123	6.35347e-122
ENSMUSG00000046814	1221.12	-8.59328	0.364069	-23.6034	3.55474e-123	9.08337e-122
ENSMUSG00000012443	442.265	4.41346	0.187059	23.5939	4.44766e-123	1.13466e-121
ENSMUSG00000019866	600.151	-6.23938	0.264544	-23.5854	5.44111e-123	1.38585e-121
ENSMUSG00000095115	1064.4	3.35895	0.142508	23.5703	7.78149e-123	1.97874e-121
ENSMUSG00000031767	11847	-13.2598	0.562723	-23.5636	9.11419e-123	2.31389e-121
ENSMUSG00000041801	435.76	6.95769	0.295375	23.5555	1.1033e-122	2.79651e-121
ENSMUSG00000027111	1044.48	4.67213	0.198616	23.5235	2.34744e-122	5.94042e-121
ENSMUSG00000020592	4189.95	-2.90593	0.123626	-23.5058	3.56143e-122	8.99804e-121
ENSMUSG00000024164	140045	-4.63644	0.197273	-23.5027	3.83131e-122	9.66437e-121
ENSMUSG00000071551	1002.65	-5.23049	0.222564	-23.5011	3.97644e-122	1.00144e-120
ENSMUSG00000052085	957.369	-3.41011	0.145121	-23.4984	4.23589e-122	1.06507e-120
ENSMUSG00000060639	668.961	5.43093	0.231153	23.4949	4.59919e-122	1.15457e-120
ENSMUSG00000031434	360.184	4.5706	0.194661	23.4798	6.5629e-122	1.64491e-120
ENSMUSG00000035877	2579.45	-3.86769	0.165117	-23.4239	2.43812e-121	6.10112e-120
ENSMUSG00000031349	863.129	-3.83594	0.163788	-23.4202	2.65925e-121	6.64389e-120
ENSMUSG00000054932	346.05	4.68988	0.200532	23.3872	5.76699e-121	1.43854e-119
ENSMUSG00000026796	1195.08	3.67861	0.157437	23.3656	9.56615e-121	2.38244e-119
ENSMUSG00000028607	2130.82	-3.57653	0.153097	-23.3612	1.0616e-120	2.63973e-119
ENSMUSG00000035504	2860.6	-10.4758	0.448596	-23.3524	1.3025e-120	3.23362e-119
ENSMUSG00000032485	2688.2	-2.97668	0.127837	-23.2849	6.3026e-120	1.56223e-118
ENSMUSG00000039126	639.741	8.07531	0.346834	23.2829	6.60033e-120	1.63345e-118
ENSMUSG00000038463	452.999	6.99555	0.300672	23.2664	9.71839e-120	2.40133e-118
ENSMUSG00000026944	1411.67	-2.87348	0.123518	-23.2636	1.03625e-119	2.55646e-118
ENSMUSG00000031626	1429.14	-2.76532	0.119172	-23.2045	4.1012e-119	1.01019e-117
ENSMUSG00000046711	451.57	3.3035	0.142507	23.1812	7.04182e-119	1.7318e-117
ENSMUSG00000000594	2267.75	-2.30693	0.0995314	-23.1779	7.60555e-119	1.86752e-117
ENSMUSG00000015247	884.018	-2.73134	0.117888	-23.1689	9.36577e-119	2.29615e-117
ENSMUSG00000001942	858.2	-2.44398	0.105681	-23.126	2.53361e-118	6.20183e-117
ENSMUSG00000040415	372.385	4.7096	0.203734	23.1164	3.16721e-118	7.74069e-117
ENSMUSG00000002346	839.477	-5.82589	0.252059	-23.1132	3.41282e-118	8.32802e-117
ENSMUSG00000000753	7706.16	-12.6655	0.548251	-23.1017	4.45305e-118	1.08496e-116
ENSMUSG00000020937	346.671	5.95597	0.257816	23.1016	4.46077e-118	1.08515e-116
ENSMUSG00000073643	923.487	3.69539	0.159976	23.0997	4.66366e-118	1.13276e-116
ENSMUSG00000020315	8593.47	1.90023	0.0822886	23.0923	5.5354e-118	1.34242e-116
ENSMUSG00000023832	871.181	-4.11042	0.178007	-23.0913	5.66139e-118	1.37086e-116
ENSMUSG00000031311	3584.02	2.08543	0.0903573	23.0799	7.37511e-118	1.78308e-116
ENSMUSG00000005982	933.751	-2.84842	0.123802	-23.0078	3.89399e-117	9.40002e-116
ENSMUSG00000036256	1121.65	-8.72617	0.379973	-22.9653	1.03719e-116	2.49991e-115
ENSMUSG00000034171	2143.41	-2.9828	0.1299	-22.9622	1.11364e-116	2.68007e-115
ENSMUSG00000025745	5374.23	-2.83013	0.123256	-22.9613	1.13539e-116	2.72824e-115
ENSMUSG00000029650	860.459	-6.61769	0.288241	-22.9589	1.20151e-116	2.8827e-115
ENSMUSG00000024423	738.625	2.66216	0.116022	22.9453	1.64184e-116	3.93316e-115
ENSMUSG00000032314	2351.41	-4.11166	0.179306	-22.931	2.27992e-116	5.45341e-115
ENSMUSG00000005803	2340.49	-2.88466	0.12583	-22.925	2.61777e-116	6.25202e-115
ENSMUSG00000041235	443.179	-5.9369	0.259004	-22.922	2.80224e-116	6.68243e-115
ENSMUSG00000018770	3841.88	-2.41292	0.1053	-22.9146	3.32073e-116	7.90685e-115
ENSMUSG00000024978	3836.58	-11.3143	0.494165	-22.8959	5.10522e-116	1.21374e-114
ENSMUSG00000036985	940.775	-3.5484	0.15498	-22.8958	5.11346e-116	1.21387e-114
ENSMUSG00000021981	1054.66	-2.70421	0.118215	-22.8754	8.16716e-116	1.93585e-114
ENSMUSG00000040447	428.306	-5.9645	0.260867	-22.8641	1.05703e-115	2.50169e-114
ENSMUSG00000042272	383.344	3.79786	0.166143	22.859	1.18928e-115	2.81045e-114
ENSMUSG00000020668	296.184	4.67017	0.204418	22.8462	1.59565e-115	3.7651e-114
ENSMUSG00000053897	702.162	-2.92899	0.128212	-22.8449	1.64134e-115	3.86711e-114
ENSMUSG00000021097	1488.65	-8.71716	0.382218	-22.8068	3.92684e-115	9.23807e-114
ENSMUSG00000030313	2541.29	-3.34165	0.146549	-22.8022	4.35622e-115	1.02329e-113
ENSMUSG00000037814	1520.24	-2.77373	0.121769	-22.7787	7.46304e-115	1.75047e-113
ENSMUSG00000032066	445.737	-6.20839	0.272644	-22.7711	8.87869e-115	2.07941e-113
ENSMUSG00000000957	1209.83	2.66116	0.116922	22.7602	1.13827e-114	2.66189e-113
ENSMUSG00000023921	3880.71	-2.5083	0.110231	-22.7549	1.2832e-114	2.99635e-113
ENSMUSG00000005142	2300.98	-2.51062	0.110352	-22.7511	1.39808e-114	3.25978e-113
ENSMUSG00000016526	313.456	5.28245	0.232186	22.7509	1.40482e-114	3.27062e-113
ENSMUSG00000039395	1109.38	-4.82758	0.212246	-22.7452	1.59999e-114	3.71951e-113
ENSMUSG00000026305	1932.48	1.95781	0.0862053	22.711	3.48753e-114	8.09549e-113
ENSMUSG00000061411	291.656	4.6229	0.203692	22.6956	4.95128e-114	1.14763e-112
ENSMUSG00000020709	730.535	-2.72848	0.120304	-22.6799	7.07105e-114	1.63655e-112
ENSMUSG00000044674	911.456	3.1855	0.140521	22.6691	9.03251e-114	2.08744e-112
ENSMUSG00000044894	1002.81	-4.55242	0.200879	-22.6625	1.04929e-113	2.42137e-112
ENSMUSG00000027605	2418.25	-4.49433	0.198319	-22.6622	1.0582e-113	2.43837e-112
ENSMUSG00000021417	2514.92	-2.6255	0.115955	-22.6424	1.65657e-113	3.81156e-112
ENSMUSG00000020140	812.83	3.50464	0.154824	22.6363	1.90568e-113	4.37832e-112
ENSMUSG00000051716	4987.35	-11.8515	0.524141	-22.6112	3.36041e-113	7.70932e-112
ENSMUSG00000037999	655.866	-3.68954	0.163205	-22.6068	3.71253e-113	8.50472e-112
ENSMUSG00000020456	3471.81	-2.64848	0.117165	-22.6046	3.90171e-113	8.9251e-112
ENSMUSG00000024924	568.628	5.58554	0.247228	22.5927	5.11452e-113	1.16824e-111
ENSMUSG00000026478	2021.48	2.8186	0.124787	22.5873	5.77149e-113	1.31639e-111
ENSMUSG00000032114	1949.16	-3.19316	0.141471	-22.5712	8.32209e-113	1.89539e-111
ENSMUSG00000033114	690.301	-3.48134	0.154312	-22.5604	1.06062e-112	2.41211e-111
ENSMUSG00000089715	528.855	3.3704	0.149421	22.5565	1.15925e-112	2.6326e-111
ENSMUSG00000026712	1336.69	-9.16791	0.406841	-22.5344	1.91171e-112	4.32889e-111
ENSMUSG00000036292	564.358	-6.91642	0.306928	-22.5344	1.91148e-112	4.32889e-111
ENSMUSG00000027531	1421.42	-2.58594	0.11484	-22.5178	2.77612e-112	6.27723e-111
ENSMUSG00000029552	893.049	5.17744	0.229945	22.516	2.89639e-112	6.53978e-111
ENSMUSG00000032812	1466.33	-2.19159	0.097358	-22.5106	3.26738e-112	7.36684e-111
ENSMUSG00000025731	1595.25	-2.91924	0.12969	-22.5094	3.35601e-112	7.55584e-111
ENSMUSG00000069633	599.202	-2.80493	0.124702	-22.493	4.85528e-112	1.09157e-110
ENSMUSG00000003032	314.363	4.9915	0.222025	22.4817	6.26914e-112	1.40742e-110
ENSMUSG00000026365	22974.6	-4.94562	0.220035	-22.4765	7.05446e-112	1.58147e-110
ENSMUSG00000033952	370.156	4.64933	0.20687	22.4746	7.35683e-112	1.6469e-110
ENSMUSG00000005299	1385.38	-3.51711	0.156691	-22.4461	1.39665e-111	3.12209e-110
ENSMUSG00000022615	680.652	-5.5547	0.248084	-22.3904	4.88175e-111	1.08973e-109
ENSMUSG00000030796	354.118	6.45925	0.288569	22.3837	5.67102e-111	1.26411e-109
ENSMUSG00000001542	1248.89	-2.4752	0.110611	-22.3776	6.50554e-111	1.44808e-109
ENSMUSG00000027282	2610.14	-2.06129	0.0921292	-22.3739	7.06516e-111	1.56933e-109
ENSMUSG00000024197	1931.4	1.9946	0.0891486	22.3739	7.07023e-111	1.56933e-109
ENSMUSG00000028517	1993.79	-3.72407	0.166558	-22.3589	9.88681e-111	2.19141e-109
ENSMUSG00000033970	473.391	3.22962	0.144507	22.3493	1.22712e-110	2.71607e-109
ENSMUSG00000038936	378.326	4.05107	0.181279	22.3472	1.28573e-110	2.8418e-109
ENSMUSG00000026104	1500.08	-2.16744	0.0970216	-22.3398	1.51793e-110	3.35032e-109
ENSMUSG00000041426	1329.23	-2.97963	0.133491	-22.3208	2.31921e-110	5.1117e-109
ENSMUSG00000044252	2070.8	-2.0733	0.092889	-22.3202	2.3512e-110	5.17495e-109
ENSMUSG00000013236	743.783	3.34532	0.14988	22.3199	2.36655e-110	5.20145e-109
ENSMUSG00000005580	678.488	-3.63435	0.162878	-22.3134	2.73747e-110	6.00828e-109
ENSMUSG00000028906	1891.61	-2.60272	0.116644	-22.3133	2.74475e-110	6.01586e-109
ENSMUSG00000031604	3356.5	-4.72876	0.211959	-22.3098	2.96775e-110	6.49556e-109
ENSMUSG00000019558	738.347	3.85366	0.172776	22.3044	3.35172e-110	7.32577e-109
ENSMUSG00000009863	3116.16	-3.08045	0.138242	-22.283	5.39895e-110	1.1784e-108
ENSMUSG00000031320	9595.41	2.08678	0.0938295	22.2401	1.40678e-109	3.06624e-108
ENSMUSG00000025486	916.89	-3.76744	0.169465	-22.2315	1.70528e-109	3.71169e-108
ENSMUSG00000060429	1026.55	-3.05894	0.137632	-22.2254	1.94966e-109	4.23774e-108
ENSMUSG00000042213	544.22	-6.76135	0.304284	-22.2205	2.17567e-109	4.72248e-108
ENSMUSG00000027611	311.229	5.59083	0.251761	22.2069	2.94557e-109	6.38479e-108
ENSMUSG00000015568	1822.64	2.47417	0.111451	22.1996	3.46678e-109	7.50419e-108
ENSMUSG00000060260	288.555	4.34614	0.195845	22.1918	4.12508e-109	8.91687e-108
ENSMUSG00000021660	4770.86	2.03733	0.0918658	22.1773	5.69181e-109	1.22866e-107
ENSMUSG00000031877	569.659	-6.11219	0.275785	-22.1629	7.83752e-109	1.68953e-107
ENSMUSG00000027366	5164.23	-2.20799	0.0996403	-22.1596	8.42645e-109	1.814e-107
ENSMUSG00000021676	7825.33	-12.9104	0.58306	-22.1424	1.23434e-108	2.65357e-107
ENSMUSG00000004610	3654.19	-3.03098	0.13692	-22.1369	1.39467e-108	2.99415e-107
ENSMUSG00000031969	1190.31	-2.58336	0.116762	-22.1249	1.82033e-108	3.90266e-107
ENSMUSG00000024521	307.783	6.1052	0.276083	22.1137	2.33466e-108	4.99852e-107
ENSMUSG00000029730	883.172	2.64083	0.11948	22.1026	2.98065e-108	6.3729e-107
ENSMUSG00000031445	4916.33	-12.0336	0.544581	-22.0971	3.37237e-108	7.20064e-107
ENSMUSG00000078853	499.878	-3.80331	0.172139	-22.0945	3.57284e-108	7.61834e-107
ENSMUSG00000003534	308.425	4.20127	0.190168	22.0925	3.73374e-108	7.95063e-107
ENSMUSG00000058997	4184.19	-3.16959	0.143503	-22.0873	4.18468e-108	8.89882e-107
ENSMUSG00000009621	920.68	-3.4047	0.154299	-22.0656	6.76077e-108	1.43575e-106
ENSMUSG00000005397	1662.02	2.60891	0.118256	22.0616	7.39143e-108	1.56756e-106
ENSMUSG00000067288	3652.47	2.53181	0.114789	22.0563	8.319e-108	1.7619e-106
ENSMUSG00000030284	457.788	-6.29057	0.285358	-22.0445	1.07973e-107	2.2837e-106
ENSMUSG00000021371	610.373	-2.72864	0.123929	-22.0177	1.94808e-107	4.1148e-106
ENSMUSG00000035878	1289.73	-8.57923	0.389902	-22.0035	2.66428e-107	5.62003e-106
ENSMUSG00000034584	673.592	-7.06638	0.321357	-21.9892	3.65462e-107	7.69871e-106
ENSMUSG00000020186	1458.12	2.73066	0.124185	21.9886	3.70287e-107	7.7899e-106
ENSMUSG00000070780	1298.79	-2.46484	0.112119	-21.9841	4.08497e-107	8.58226e-106
ENSMUSG00000020877	617.61	-2.9791	0.135691	-21.955	7.75679e-107	1.62748e-105
ENSMUSG00000046671	1279.93	-2.00903	0.0915484	-21.9451	9.65393e-107	2.02282e-105
ENSMUSG00000051674	629.198	-2.97879	0.135741	-21.9446	9.74489e-107	2.03916e-105
ENSMUSG00000025199	3052.09	-2.33191	0.106278	-21.9416	1.04189e-106	2.17729e-105
ENSMUSG00000050936	488.527	3.87121	0.176512	21.9317	1.29372e-106	2.69998e-105
ENSMUSG00000022336	4164.05	2.33134	0.106306	21.9305	1.33091e-106	2.77391e-105
ENSMUSG00000001552	2493.95	2.5857	0.118059	21.9017	2.50122e-106	5.20618e-105
ENSMUSG00000029776	3975.05	-3.12208	0.142563	-21.8996	2.61861e-106	5.44331e-105
ENSMUSG00000025277	463.093	-4.38222	0.200109	-21.8991	2.64722e-106	5.49552e-105
ENSMUSG00000041773	707.288	4.03588	0.184299	21.8986	2.67751e-106	5.55106e-105
ENSMUSG00000053329	1541.58	-2.44295	0.111636	-21.8832	3.75516e-106	7.77502e-105
ENSMUSG00000041650	869.685	-3.96948	0.18154	-21.8656	5.51951e-106	1.1413e-104
ENSMUSG00000019832	594.523	-3.00688	0.137576	-21.8562	6.78863e-106	1.40188e-104
ENSMUSG00000031575	1052.92	2.16138	0.0989098	21.8521	7.42989e-106	1.53229e-104
ENSMUSG00000021236	5335.04	-3.34614	0.153431	-21.8087	1.91788e-105	3.95013e-104
ENSMUSG00000008734	332.771	6.60876	0.30311	21.8032	2.16324e-105	4.44965e-104
ENSMUSG00000039263	676.48	-7.74756	0.355365	-21.8017	2.23487e-105	4.59098e-104
ENSMUSG00000028470	886.592	-2.97645	0.136561	-21.7957	2.54785e-105	5.22708e-104
ENSMUSG00000054252	569.105	-6.92368	0.317696	-21.7934	2.67742e-105	5.48575e-104
ENSMUSG00000028081	10445.1	2.22419	0.102087	21.7873	3.06037e-105	6.2622e-104
ENSMUSG00000036585	1474.58	-2.96641	0.136224	-21.776	3.91967e-105	8.01009e-104
ENSMUSG00000090942	442.141	-6.46218	0.296851	-21.7691	4.55681e-105	9.30004e-104
ENSMUSG00000031387	448.193	4.78695	0.220109	21.7481	7.2071e-105	1.469e-103
ENSMUSG00000046603	542.984	-3.84414	0.176856	-21.7359	9.38667e-105	1.91077e-103
ENSMUSG00000035944	1537.92	-2.30706	0.106386	-21.6858	2.79518e-104	5.68257e-103
ENSMUSG00000026605	516.921	5.12371	0.236299	21.6832	2.9578e-104	6.0054e-103
ENSMUSG00000037235	1558.19	-2.08674	0.0962878	-21.6719	3.77733e-104	7.65945e-103
ENSMUSG00000052688	270.574	4.94463	0.228164	21.6714	3.82253e-104	7.74112e-103
ENSMUSG00000009654	452.806	-5.2706	0.2433	-21.663	4.58381e-104	9.27086e-103
ENSMUSG00000026874	31071.9	-15.378	0.710108	-21.6558	5.35892e-104	1.08246e-102
ENSMUSG00000058773	281.546	4.0638	0.187758	21.6438	6.95304e-104	1.40266e-102
ENSMUSG00000032612	1765.68	-1.98923	0.0919529	-21.6331	8.76991e-104	1.76691e-102
ENSMUSG00000053617	1220.3	-3.10555	0.143564	-21.6318	9.02251e-104	1.81548e-102
ENSMUSG00000022280	1996.49	1.94278	0.0898665	21.6185	1.20376e-103	2.41907e-102
ENSMUSG00000026767	689.618	-3.04447	0.140857	-21.6138	1.33151e-103	2.67238e-102
ENSMUSG00000027276	801.522	3.11262	0.144056	21.607	1.54427e-103	3.09543e-102
ENSMUSG00000028383	1259.43	-3.28576	0.152098	-21.6029	1.6856e-103	3.37442e-102
ENSMUSG00000047963	1057.57	-2.33266	0.108003	-21.5981	1.87166e-103	3.74212e-102
ENSMUSG00000017667	325.081	3.90069	0.180781	21.5769	2.96132e-103	5.91324e-102
ENSMUSG00000026730	1327.65	-3.38906	0.157104	-21.5721	3.28625e-103	6.55373e-102
ENSMUSG00000018906	1302.09	4.53296	0.210151	21.57	3.43673e-103	6.84515e-102
ENSMUSG00000052738	2711.42	-2.54457	0.117985	-21.567	3.66851e-103	7.29754e-102
ENSMUSG00000037253	1359.51	2.19102	0.101622	21.5604	4.22534e-103	8.3946e-102
ENSMUSG00000037060	304.243	6.04672	0.280508	21.5563	4.62116e-103	9.16939e-102
ENSMUSG00000019437	2330.86	3.3961	0.157555	21.555	4.74797e-103	9.40912e-102
ENSMUSG00000040220	282.849	3.98597	0.185082	21.5362	7.13024e-103	1.41123e-101
ENSMUSG00000059447	2254.77	-2.94112	0.136654	-21.5224	9.6018e-103	1.89802e-101
ENSMUSG00000007041	1062.99	3.17881	0.147779	21.5106	1.23967e-102	2.44742e-101
ENSMUSG00000022257	1089.39	2.12949	0.0990773	21.4932	1.80285e-102	3.5548e-101
ENSMUSG00000027952	601.896	-3.35415	0.156148	-21.4806	2.36344e-102	4.65431e-101
ENSMUSG00000054115	330.699	4.11228	0.191921	21.4269	7.50477e-102	1.47606e-100
ENSMUSG00000031628	967.786	2.56201	0.119576	21.4258	7.67407e-102	1.50747e-100
ENSMUSG00000041828	2649.54	-5.32024	0.248318	-21.4251	7.79143e-102	1.52862e-100
ENSMUSG00000022329	690.737	2.47794	0.115722	21.4129	1.01378e-101	1.98649e-100
ENSMUSG00000018199	672.223	2.74201	0.128172	21.3932	1.54616e-101	3.02589e-100
ENSMUSG00000005951	744.15	-4.27289	0.199961	-21.3686	2.62001e-101	5.12108e-100
ENSMUSG00000021701	2480.23	4.31438	0.20195	21.3636	2.91491e-101	5.69042e-100
ENSMUSG00000001467	3572.6	-4.3885	0.20544	-21.3615	3.04998e-101	5.9467e-100
ENSMUSG00000036908	574.668	-3.79499	0.177797	-21.3446	4.38105e-101	8.53138e-100
ENSMUSG00000069456	923.103	-7.41502	0.347464	-21.3404	4.7856e-101	9.30763e-100
ENSMUSG00000025815	782.374	-4.31214	0.202074	-21.3394	4.88998e-101	9.49889e-100
ENSMUSG00000027255	2096.84	-2.04989	0.0960631	-21.339	4.9372e-101	9.57877e-100
ENSMUSG00000044469	380.552	-4.32263	0.202741	-21.321	7.25512e-101	1.40585e-99
ENSMUSG00000031672	6653.1	-1.97984	0.0929017	-21.3111	8.94787e-101	1.73172e-99
ENSMUSG00000036561	703.753	-2.47095	0.11606	-21.2903	1.39669e-100	2.69974e-99
ENSMUSG00000026027	531.943	-2.83825	0.133525	-21.2563	2.88124e-100	5.56249e-99
ENSMUSG00000021760	302.566	5.82861	0.274295	21.2494	3.33928e-100	6.43886e-99
ENSMUSG00000037703	348.453	-3.62482	0.170709	-21.2338	4.64944e-100	8.95416e-99
ENSMUSG00000057841	8210	2.44633	0.115217	21.2324	4.79236e-100	9.21811e-99
ENSMUSG00000022892	3198.76	2.25684	0.106312	21.2284	5.21657e-100	1.00218e-98
ENSMUSG00000037725	285.208	5.69664	0.268553	21.2124	7.34386e-100	1.40914e-98
ENSMUSG00000040451	963.54	2.4371	0.114995	21.1931	1.10529e-99	2.11825e-98
ENSMUSG00000055912	1281.99	-2.62746	0.124065	-21.1781	1.52092e-99	2.91123e-98
ENSMUSG00000041453	603.391	2.61354	0.123419	21.1761	1.5878e-99	3.03556e-98
ENSMUSG00000018677	5073.85	-2.05731	0.0971967	-21.1664	1.94884e-99	3.72126e-98
ENSMUSG00000029063	2890.73	-1.8477	0.0873037	-21.1641	2.04736e-99	3.90463e-98
ENSMUSG00000022751	2362.07	-3.04048	0.143761	-21.1495	2.78696e-99	5.30873e-98
ENSMUSG00000049288	394.027	3.66622	0.173401	21.1431	3.19485e-99	6.07833e-98
ENSMUSG00000028461	11813.7	4.0867	0.193338	21.1375	3.59347e-99	6.82846e-98
ENSMUSG00000012350	299.441	4.70141	0.222585	21.1218	5.01272e-99	9.51387e-98
ENSMUSG00000029994	2183.63	2.02274	0.0957826	21.1181	5.42486e-99	1.02837e-97
ENSMUSG00000064210	1082.35	3.31889	0.157168	21.1168	5.57384e-99	1.05534e-97
ENSMUSG00000024151	782.614	2.7605	0.13074	21.1145	5.85427e-99	1.1071e-97
ENSMUSG00000027562	652.123	3.15702	0.149522	21.1141	5.90231e-99	1.11484e-97
ENSMUSG00000019883	1530.25	-2.72338	0.12904	-21.105	7.15158e-99	1.34918e-97
ENSMUSG00000079557	1000.77	-2.23062	0.105733	-21.0967	8.52921e-99	1.60715e-97
ENSMUSG00000027078	727.601	-4.41834	0.209468	-21.0932	9.18474e-99	1.7286e-97
ENSMUSG00000039316	284.286	3.66769	0.173886	21.0925	9.31804e-99	1.75159e-97
ENSMUSG00000038252	417.52	3.47742	0.164903	21.0877	1.03164e-98	1.93695e-97
ENSMUSG00000018442	1846.38	-2.13555	0.101385	-21.0637	1.71174e-98	3.21003e-97
ENSMUSG00000021250	313.706	5.17323	0.245746	21.0512	2.23109e-98	4.17898e-97
ENSMUSG00000004069	2247.39	-1.86957	0.0888246	-21.0479	2.39169e-98	4.47445e-97
ENSMUSG00000028542	366.318	-4.78346	0.227282	-21.0464	2.46974e-98	4.61498e-97
ENSMUSG00000022464	19380.1	-14.7371	0.700654	-21.0333	3.24995e-98	6.06567e-97
ENSMUSG00000027332	3238.24	-2.7457	0.130575	-21.0277	3.65664e-98	6.81661e-97
ENSMUSG00000030674	2468.36	-10.8622	0.516874	-21.0153	4.75709e-98	8.85755e-97
ENSMUSG00000015112	4653.66	-2.39035	0.113749	-21.0142	4.85885e-98	9.03632e-97
ENSMUSG00000027351	1974.56	3.01153	0.143463	20.9917	7.80748e-98	1.45029e-96
ENSMUSG00000001755	2024.74	-2.37445	0.113166	-20.9819	9.60137e-98	1.78141e-96
ENSMUSG00000056737	243.936	4.4838	0.213748	20.977	1.06406e-97	1.97191e-96
ENSMUSG00000032207	2111.32	-10.4629	0.498991	-20.9681	1.2827e-97	2.37427e-96
ENSMUSG00000036093	3453.43	-2.06061	0.0983608	-20.9495	1.89662e-97	3.50651e-96
ENSMUSG00000052253	1589.76	2.60706	0.124453	20.9482	1.94894e-97	3.59901e-96
ENSMUSG00000029020	1882.01	-2.68308	0.128131	-20.9402	2.30523e-97	4.25195e-96
ENSMUSG00000032624	1634.77	2.43035	0.116148	20.9245	3.20238e-97	5.89981e-96
ENSMUSG00000022246	1998.24	2.1222	0.101428	20.9231	3.29686e-97	6.06675e-96
ENSMUSG00000030834	2636.67	-10.9483	0.523643	-20.908	4.53137e-97	8.32871e-96
ENSMUSG00000036036	480.354	8.07738	0.386368	20.9059	4.72919e-97	8.68215e-96
ENSMUSG00000093930	8277.05	-4.19823	0.200853	-20.9021	5.12646e-97	9.4005e-96
ENSMUSG00000034906	253.829	5.00843	0.239983	20.8699	1.00488e-96	1.84052e-95
ENSMUSG00000027306	264.105	5.26215	0.252328	20.8544	1.38999e-96	2.54292e-95
ENSMUSG00000028792	2469.21	-2.49783	0.119862	-20.8392	1.91202e-96	3.49388e-95
ENSMUSG00000032051	1368.55	-3.06739	0.147228	-20.8342	2.1182e-96	3.86615e-95
ENSMUSG00000005107	758.644	-3.5525	0.170569	-20.8274	2.44425e-96	4.45608e-95
ENSMUSG00000032387	365.533	-4.96349	0.238374	-20.8223	2.71858e-96	4.95046e-95
ENSMUSG00000022551	2140.29	-2.68105	0.128761	-20.8219	2.74286e-96	4.98889e-95
ENSMUSG00000027737	295.602	6.65119	0.319484	20.8186	2.93783e-96	5.33734e-95
ENSMUSG00000005510	1485.58	-2.57353	0.123769	-20.7929	5.01699e-96	9.10416e-95
ENSMUSG00000017453	3267.39	-11.4504	0.550782	-20.7894	5.40294e-96	9.79323e-95
ENSMUSG00000018387	479.732	-5.29252	0.254668	-20.782	6.2933e-96	1.13939e-94
ENSMUSG00000046897	1665.54	2.1602	0.104056	20.7599	9.96751e-96	1.80252e-94
ENSMUSG00000025937	5410.23	-3.11949	0.150292	-20.7562	1.07814e-95	1.94746e-94
ENSMUSG00000019838	1959.47	-2.60508	0.125529	-20.7528	1.15599e-95	2.0857e-94
ENSMUSG00000070047	6079.21	2.22154	0.107185	20.7261	2.0128e-95	3.62743e-94
ENSMUSG00000025355	1290.57	-3.76865	0.181856	-20.7232	2.13862e-95	3.84976e-94
ENSMUSG00000034311	247.288	4.92485	0.238069	20.6867	4.56688e-95	8.2115e-94
ENSMUSG00000023004	1212.58	2.79454	0.13517	20.6743	5.9039e-95	1.06034e-93
ENSMUSG00000034006	1464.92	-2.86062	0.138438	-20.6636	7.36773e-95	1.32173e-93
ENSMUSG00000041057	1402.64	2.46158	0.119175	20.6551	8.78424e-95	1.57405e-93
ENSMUSG00000034780	849.888	-7.60208	0.368303	-20.6409	1.17969e-94	2.11148e-93
ENSMUSG00000027326	250.523	5.31981	0.257902	20.6273	1.56249e-94	2.79347e-93
ENSMUSG00000035041	4352.41	-12.0808	0.585943	-20.6178	1.90195e-94	3.3965e-93
ENSMUSG00000004099	900.377	2.14295	0.103975	20.6103	2.21852e-94	3.95733e-93
ENSMUSG00000044254	875.503	-8.36092	0.405906	-20.5982	2.84821e-94	5.07479e-93
ENSMUSG00000034799	301.054	5.43088	0.263713	20.5939	3.11086e-94	5.53649e-93
ENSMUSG00000030465	1984.77	-2.65874	0.129117	-20.5918	3.25138e-94	5.78003e-93
ENSMUSG00000003352	275.94	6.3915	0.310431	20.5891	3.43796e-94	6.1048e-93
ENSMUSG00000020900	406.515	-6.44208	0.312916	-20.5873	3.56978e-94	6.33173e-93
ENSMUSG00000022037	20855.6	-3.8579	0.187408	-20.5856	3.69624e-94	6.54865e-93
ENSMUSG00000072664	1840.69	-10.2675	0.499077	-20.573	4.78635e-94	8.47043e-93
ENSMUSG00000023262	356.699	-3.78147	0.184073	-20.5433	8.83481e-94	1.56174e-92
ENSMUSG00000027715	263.86	4.07122	0.198225	20.5383	9.78436e-94	1.72765e-92
ENSMUSG00000053898	4018.88	-2.5792	0.125591	-20.5364	1.01809e-93	1.79566e-92
ENSMUSG00000033488	278.559	-4.54374	0.221304	-20.5317	1.12221e-93	1.97708e-92
ENSMUSG00000050212	443.236	3.4033	0.165789	20.528	1.21166e-93	2.13229e-92
ENSMUSG00000031549	858.38	-8.24178	0.401562	-20.5243	1.30691e-93	2.29732e-92
ENSMUSG00000026817	298.451	6.78438	0.330745	20.5124	1.66813e-93	2.92901e-92
ENSMUSG00000022136	7172.44	-3.70299	0.180562	-20.5082	1.81917e-93	3.19065e-92
ENSMUSG00000003721	4605.32	-3.48699	0.170043	-20.5066	1.88056e-93	3.29464e-92
ENSMUSG00000026656	489.483	-6.99737	0.341363	-20.4984	2.22673e-93	3.89679e-92
ENSMUSG00000052539	2672.13	2.10886	0.10295	20.4843	2.96939e-93	5.19065e-92
ENSMUSG00000049858	1941.81	-3.13234	0.152958	-20.4784	3.35438e-93	5.85712e-92
ENSMUSG00000020547	549.99	2.91883	0.142549	20.4761	3.52038e-93	6.14015e-92
ENSMUSG00000073910	705.012	-3.20032	0.156349	-20.4691	4.06299e-93	7.07871e-92
ENSMUSG00000063406	1764.95	-2.72838	0.13336	-20.4587	5.02449e-93	8.74418e-92
ENSMUSG00000019779	718.54	3.08172	0.150741	20.4438	6.81761e-93	1.18516e-91
ENSMUSG00000022312	4341.87	2.56594	0.125557	20.4365	7.92785e-93	1.37664e-91
ENSMUSG00000020089	2684.78	-3.27491	0.160366	-20.4215	1.07755e-92	1.86906e-91
ENSMUSG00000063146	496.156	3.61977	0.177392	20.4055	1.49277e-92	2.58643e-91
ENSMUSG00000041841	4296.99	2.10781	0.103313	20.4022	1.59993e-92	2.76903e-91
ENSMUSG00000028184	928.352	-8.87479	0.435141	-20.3952	1.84498e-92	3.18964e-91
ENSMUSG00000016528	3196.61	1.90257	0.0932934	20.3934	1.91227e-92	3.30235e-91
ENSMUSG00000022110	2554.83	-2.48409	0.121885	-20.3806	2.48528e-92	4.28718e-91
ENSMUSG00000046985	1410.71	-2.12137	0.104098	-20.3786	2.58866e-92	4.46062e-91
ENSMUSG00000025885	700.992	-8.24757	0.40482	-20.3734	2.87935e-92	4.95607e-91
ENSMUSG00000044788	2518.49	-2.17862	0.106967	-20.3672	3.26938e-92	5.62126e-91
ENSMUSG00000027864	414.211	2.97974	0.146318	20.3649	3.42812e-92	5.88775e-91
ENSMUSG00000026924	3332.94	-1.9948	0.0980844	-20.3376	5.98253e-92	1.02637e-90
ENSMUSG00000020601	302.688	3.72423	0.183136	20.3358	6.20021e-92	1.06255e-90
ENSMUSG00000030249	719.674	-8.2867	0.407778	-20.3216	8.27846e-92	1.41717e-90
ENSMUSG00000016534	11741.9	-2.20532	0.108609	-20.3051	1.15923e-91	1.98229e-90
ENSMUSG00000055320	723.325	3.05789	0.150615	20.3027	1.21655e-91	2.07805e-90
ENSMUSG00000028756	3239.04	-2.41246	0.118892	-20.2913	1.5353e-91	2.61969e-90
ENSMUSG00000006219	267.796	4.82367	0.237756	20.2884	1.62943e-91	2.77727e-90
ENSMUSG00000045282	433.595	-5.49571	0.270919	-20.2855	1.72849e-91	2.94293e-90
ENSMUSG00000021109	2687.03	1.79863	0.0886874	20.2806	1.9078e-91	3.24471e-90
ENSMUSG00000006418	3743.75	2.36899	0.116839	20.2756	2.11115e-91	3.58667e-90
ENSMUSG00000031146	225.045	5.56303	0.274833	20.2415	4.22469e-91	7.16965e-90
ENSMUSG00000003528	3014.79	-1.76197	0.0870557	-20.2395	4.3924e-91	7.44624e-90
ENSMUSG00000056888	233.017	5.58486	0.276096	20.228	5.55229e-91	9.4024e-90
ENSMUSG00000028530	2750.72	-1.73542	0.0858195	-20.2217	6.30517e-91	1.06658e-89
ENSMUSG00000021782	454.693	3.11219	0.154028	20.2053	8.78485e-91	1.48445e-89
ENSMUSG00000053641	981.092	-3.24404	0.160585	-20.2014	9.5171e-91	1.60646e-89
ENSMUSG00000053646	1173.94	-3.3798	0.167376	-20.1928	1.1318e-90	1.9084e-89
ENSMUSG00000002233	704.746	3.69786	0.183298	20.1741	1.6548e-90	2.78727e-89
ENSMUSG00000031333	1609.64	-2.27043	0.112554	-20.172	1.7258e-90	2.90374e-89
ENSMUSG00000004665	435.159	2.89592	0.143564	20.1717	1.73644e-90	2.91852e-89
ENSMUSG00000003541	265.38	6.05412	0.300274	20.162	2.1123e-90	3.54645e-89
ENSMUSG00000060703	4099.65	-4.47747	0.222439	-20.129	4.11497e-90	6.90147e-89
ENSMUSG00000068744	818.445	9.53727	0.473853	20.1271	4.27554e-90	7.16313e-89
ENSMUSG00000006611	938.644	-2.95014	0.146618	-20.1213	4.80344e-90	8.03899e-89
ENSMUSG00000050373	605.429	2.74955	0.136732	20.109	6.14985e-90	1.02814e-88
ENSMUSG00000026977	1883.75	1.97471	0.0982406	20.1008	7.26775e-90	1.21374e-88
ENSMUSG00000033542	1529.18	1.93779	0.0964384	20.0935	8.40419e-90	1.40204e-88
ENSMUSG00000050910	343.454	3.56519	0.177431	20.0934	8.4311e-90	1.40503e-88
ENSMUSG00000062070	11919	2.33814	0.11642	20.0836	1.02707e-89	1.70979e-88
ENSMUSG00000027249	27972.4	-15.6406	0.77892	-20.0798	1.10827e-89	1.84301e-88
ENSMUSG00000039428	1737.26	-2.44769	0.121907	-20.0783	1.14192e-89	1.89697e-88
ENSMUSG00000017188	583.201	-2.60913	0.13006	-20.0609	1.62148e-89	2.68793e-88
ENSMUSG00000022247	825.286	2.39815	0.119543	20.0609	1.61983e-89	2.68793e-88
ENSMUSG00000020230	244.828	5.17193	0.257916	20.0528	1.9086e-89	3.16056e-88
ENSMUSG00000037798	29763	-15.7153	0.783748	-20.0515	1.95981e-89	3.24195e-88
ENSMUSG00000024610	599.363	-7.27863	0.363087	-20.0465	2.16342e-89	3.57498e-88
ENSMUSG00000039801	658.721	2.75657	0.137658	20.0247	3.35585e-89	5.53963e-88
ENSMUSG00000025498	507.222	-5.36988	0.268171	-20.0241	3.39471e-89	5.59789e-88
ENSMUSG00000028919	596.597	-5.11274	0.255348	-20.0226	3.49832e-89	5.76269e-88
ENSMUSG00000041528	1038.06	-2.42295	0.121017	-20.0215	3.5763e-89	5.88499e-88
ENSMUSG00000020009	1154.56	2.45527	0.122634	20.0212	3.60167e-89	5.92053e-88
ENSMUSG00000054545	1085.06	-2.78972	0.139374	-20.016	3.99367e-89	6.55805e-88
ENSMUSG00000019082	1197.18	-4.11639	0.205668	-20.0148	4.09634e-89	6.71962e-88
ENSMUSG00000027381	739.873	4.11628	0.205706	20.0105	4.46457e-89	7.31603e-88
ENSMUSG00000027580	3576.1	-2.88118	0.14409	-19.9957	6.00041e-89	9.82255e-88
ENSMUSG00000022378	591.954	2.71854	0.13596	19.9951	6.07164e-89	9.9288e-88
ENSMUSG00000046668	632.544	-2.91444	0.145765	-19.9941	6.19558e-89	1.0121e-87
ENSMUSG00000034320	660.724	2.65933	0.133029	19.9906	6.65482e-89	1.08599e-87
ENSMUSG00000024795	280.733	4.35236	0.217926	19.9717	9.71019e-89	1.58294e-87
ENSMUSG00000021054	1558.34	-2.69336	0.134876	-19.9692	1.02049e-88	1.66187e-87
ENSMUSG00000028633	387.087	2.82282	0.141396	19.964	1.13242e-88	1.84224e-87
ENSMUSG00000027195	2691.05	-2.87034	0.143842	-19.9548	1.36248e-88	2.2142e-87
ENSMUSG00000048696	306.757	3.67898	0.184512	19.939	1.86894e-88	3.03413e-87
ENSMUSG00000025240	1987.26	-1.9238	0.0965125	-19.9332	2.09732e-88	3.40138e-87
ENSMUSG00000027422	5162.82	-2.0546	0.103076	-19.9328	2.11269e-88	3.42278e-87
ENSMUSG00000033684	8909.75	-4.17851	0.20983	-19.9138	3.09083e-88	5.0023e-87
ENSMUSG00000056666	5446.54	-4.45526	0.223902	-19.8983	4.21328e-88	6.81191e-87
ENSMUSG00000025198	918.018	-2.78998	0.140337	-19.8806	5.99279e-88	9.67901e-87
ENSMUSG00000039048	606.381	-2.89679	0.145758	-19.874	6.83339e-88	1.10253e-86
ENSMUSG00000038009	1927.8	-2.31638	0.116564	-19.8722	7.08056e-88	1.14124e-86
ENSMUSG00000029727	2924.77	-11.2787	0.567977	-19.8576	9.47499e-88	1.52561e-86
ENSMUSG00000015092	1492.65	-2.57552	0.129978	-19.815	2.21034e-87	3.55531e-86
ENSMUSG00000025912	221.859	5.29069	0.267167	19.8029	2.81099e-87	4.51684e-86
ENSMUSG00000062933	693.316	-2.44078	0.123308	-19.7941	3.34674e-87	5.37222e-86
ENSMUSG00000028312	483.299	3.10807	0.157046	19.7908	3.57545e-87	5.7335e-86
ENSMUSG00000027610	1170.39	-3.13768	0.15858	-19.7861	3.91995e-87	6.27952e-86
ENSMUSG00000025465	3999.85	-2.25742	0.114125	-19.7803	4.39903e-87	7.0398e-86
ENSMUSG00000038116	614.864	2.34631	0.118654	19.7744	4.94437e-87	7.90445e-86
ENSMUSG00000034255	300.849	4.11686	0.208323	19.7619	6.33886e-87	1.01235e-85
ENSMUSG00000039285	1052.66	-1.97048	0.0997372	-19.7567	7.02676e-87	1.12107e-85
ENSMUSG00000090625	1077.6	3.99412	0.202898	19.6853	2.88082e-86	4.59149e-85
ENSMUSG00000005087	2443.42	4.85083	0.24644	19.6836	2.97772e-86	4.74112e-85
ENSMUSG00000022383	1862.52	-10.1113	0.51395	-19.6737	3.62675e-86	5.76866e-85
ENSMUSG00000054717	519.762	3.64451	0.18529	19.6693	3.95426e-86	6.28323e-85
ENSMUSG00000026956	535.567	3.5329	0.1797	19.66	4.75169e-86	7.54271e-85
ENSMUSG00000037370	353.118	-6.59491	0.335501	-19.6569	5.04432e-86	7.99914e-85
ENSMUSG00000025613	4747.52	1.65869	0.0844169	19.6488	5.92236e-86	9.38205e-85
ENSMUSG00000014303	211.968	4.43054	0.225609	19.6382	7.29666e-86	1.15475e-84
ENSMUSG00000034449	287.018	-3.85237	0.196409	-19.614	1.17495e-85	1.85757e-84
ENSMUSG00000038195	298.83	-5.30366	0.270585	-19.6007	1.52511e-85	2.40876e-84
ENSMUSG00000001763	303.785	-5.42128	0.276656	-19.5958	1.67964e-85	2.65015e-84
ENSMUSG00000019864	368.678	-3.39909	0.173557	-19.5849	2.0816e-85	3.28108e-84
ENSMUSG00000078686	65307.1	-15.3676	0.785015	-19.5762	2.46553e-85	3.88235e-84
ENSMUSG00000035686	2000.75	-10.549	0.538976	-19.5723	2.66198e-85	4.18749e-84
ENSMUSG00000025903	3270.7	-2.91167	0.148774	-19.571	2.73073e-85	4.29135e-84
ENSMUSG00000021662	277.772	6.8679	0.350928	19.5707	2.74864e-85	4.31517e-84
ENSMUSG00000017999	976.997	1.93785	0.0991023	19.554	3.81235e-85	5.97915e-84
ENSMUSG00000054226	1988.38	-2.92768	0.149891	-19.532	5.86723e-85	9.19278e-84
ENSMUSG00000034349	795.642	2.10767	0.107916	19.5306	6.03626e-85	9.44819e-84
ENSMUSG00000029260	12798.5	-2.67351	0.136899	-19.529	6.21942e-85	9.72519e-84
ENSMUSG00000071335	324.515	-5.38852	0.275934	-19.5283	6.31154e-85	9.85943e-84
ENSMUSG00000000876	1671.9	-3.41574	0.174935	-19.5257	6.63576e-85	1.03556e-83
ENSMUSG00000027331	225.237	5.2838	0.270799	19.5119	8.70281e-85	1.35679e-83
ENSMUSG00000024486	241.524	5.10129	0.261504	19.5075	9.47862e-85	1.47628e-83
ENSMUSG00000029189	369.746	-4.5018	0.230848	-19.5011	1.07355e-84	1.67038e-83
ENSMUSG00000000171	3126.3	-2.46206	0.126266	-19.4991	1.11796e-84	1.73776e-83
ENSMUSG00000001761	963.491	2.78553	0.142947	19.4864	1.43094e-84	2.22205e-83
ENSMUSG00000025317	738.593	-8.54432	0.43849	-19.4858	1.44957e-84	2.24876e-83
ENSMUSG00000026923	651.328	-7.3949	0.379787	-19.4711	1.92918e-84	2.98985e-83
ENSMUSG00000027359	21178.8	-15.251	0.783479	-19.4658	2.14161e-84	3.3158e-83
ENSMUSG00000025860	2786.82	-2.8573	0.146835	-19.4593	2.43251e-84	3.76249e-83
ENSMUSG00000051579	955.997	2.79149	0.143509	19.4517	2.82058e-84	4.35845e-83
ENSMUSG00000043716	11524.6	1.78917	0.0920204	19.4432	3.32473e-84	5.13244e-83
ENSMUSG00000029777	2298.22	2.02622	0.104251	19.4359	3.83716e-84	5.91766e-83
ENSMUSG00000023861	1538.11	-3.54029	0.182163	-19.4347	3.92607e-84	6.04884e-83
ENSMUSG00000024613	493.848	2.79589	0.143922	19.4264	4.61337e-84	7.1008e-83
ENSMUSG00000033860	86930.3	-17.6513	0.90921	-19.4139	5.89183e-84	9.05969e-83
ENSMUSG00000022146	571.233	3.68799	0.190113	19.3989	7.87993e-84	1.21049e-82
ENSMUSG00000038286	2100.26	-2.74952	0.141773	-19.3938	8.69816e-84	1.33488e-82
ENSMUSG00000031939	410.461	3.10376	0.160094	19.387	9.92834e-84	1.52218e-82
ENSMUSG00000058254	259.579	-5.60132	0.288958	-19.3846	1.04206e-83	1.5961e-82
ENSMUSG00000027312	2177.11	-2.52101	0.130075	-19.3812	1.11208e-83	1.70168e-82
ENSMUSG00000032997	246.255	3.72194	0.192048	19.3803	1.13261e-83	1.73141e-82
ENSMUSG00000038462	3190.68	-2.26012	0.116626	-19.3793	1.15387e-83	1.7622e-82
ENSMUSG00000036206	296.686	3.92664	0.202658	19.3757	1.2376e-83	1.88824e-82
ENSMUSG00000022425	1543.94	-2.03807	0.105204	-19.3725	1.31614e-83	2.00612e-82
ENSMUSG00000019916	1878.41	3.87652	0.200243	19.3591	1.70964e-83	2.6034e-82
ENSMUSG00000078584	1294.07	-2.73855	0.141485	-19.3557	1.8247e-83	2.77591e-82
ENSMUSG00000017929	1609.28	3.39649	0.175495	19.3538	1.8953e-83	2.88052e-82
ENSMUSG00000021707	690.531	-2.573	0.13304	-19.34	2.47556e-83	3.75878e-82
ENSMUSG00000032047	6283.21	-3.41171	0.176427	-19.3378	2.58369e-83	3.91917e-82
ENSMUSG00000063810	414.276	2.97396	0.153819	19.3342	2.7712e-83	4.19956e-82
ENSMUSG00000022770	3152.88	1.98554	0.102725	19.3287	3.0781e-83	4.66015e-82
ENSMUSG00000041390	1562.77	2.0723	0.107222	19.3272	3.17291e-83	4.79906e-82
ENSMUSG00000040033	869.395	-3.22216	0.16677	-19.321	3.57629e-83	5.40398e-82
ENSMUSG00000024883	243.353	6.22863	0.322505	19.3133	4.15437e-83	6.27147e-82
ENSMUSG00000004655	1481	-10.1286	0.52459	-19.3077	4.63118e-83	6.98455e-82
ENSMUSG00000080058	212.541	5.04556	0.261376	19.3038	4.98625e-83	7.51284e-82
ENSMUSG00000026192	1404.29	2.03713	0.105588	19.2931	6.13762e-83	9.23876e-82
ENSMUSG00000020309	412.047	-3.13787	0.162839	-19.2698	9.63355e-83	1.44872e-81
ENSMUSG00000034424	1668.33	-2.46059	0.127758	-19.2598	1.16882e-82	1.75602e-81
ENSMUSG00000026389	326.807	-5.84477	0.303494	-19.2583	1.20363e-82	1.8066e-81
ENSMUSG00000062210	304.914	3.80366	0.19751	19.2581	1.20766e-82	1.81092e-81
ENSMUSG00000009575	2891.57	2.54826	0.132338	19.2556	1.26634e-82	1.89709e-81
ENSMUSG00000030739	386.926	-6.65924	0.345887	-19.2526	1.34155e-82	2.00786e-81
ENSMUSG00000024654	743.979	2.61795	0.136178	19.2246	2.3063e-82	3.44848e-81
ENSMUSG00000035863	214.158	4.37851	0.227768	19.2235	2.35223e-82	3.51381e-81
ENSMUSG00000022469	517.03	4.02163	0.209233	19.2208	2.47783e-82	3.69791e-81
ENSMUSG00000052533	641.773	2.62373	0.136606	19.2065	3.26708e-82	4.87117e-81
ENSMUSG00000031642	592.323	3.63048	0.189351	19.1732	6.19236e-82	9.22397e-81
ENSMUSG00000033308	7925.77	-13.4897	0.704026	-19.1608	7.86834e-82	1.17094e-80
ENSMUSG00000024818	456.311	-4.53075	0.236518	-19.156	8.62275e-82	1.28199e-80
ENSMUSG00000021067	596.426	2.2027	0.115014	19.1515	9.40279e-82	1.39664e-80
ENSMUSG00000036825	864.157	2.87605	0.150282	19.1376	1.22748e-81	1.82152e-80
ENSMUSG00000029455	17527.4	-2.21878	0.115964	-19.1333	1.33395e-81	1.97765e-80
ENSMUSG00000059713	217.272	3.77173	0.197227	19.1238	1.59873e-81	2.36795e-80
ENSMUSG00000000605	1457.12	-1.87824	0.0983007	-19.1071	2.20201e-81	3.25843e-80
ENSMUSG00000031609	266.099	3.32044	0.173793	19.1057	2.26479e-81	3.34819e-80
ENSMUSG00000022094	3253.84	-4.99496	0.261606	-19.0934	2.86377e-81	4.22972e-80
ENSMUSG00000020532	2575.34	-2.17604	0.114063	-19.0774	3.88795e-81	5.737e-80
ENSMUSG00000039007	1234.77	-2.06383	0.108213	-19.0719	4.32336e-81	6.3735e-80
ENSMUSG00000002325	616.613	-2.40087	0.125941	-19.0634	5.08349e-81	7.48707e-80
ENSMUSG00000025856	328.061	2.99683	0.157215	19.0619	5.2304e-81	7.69624e-80
ENSMUSG00000006567	864.168	-2.97197	0.155937	-19.0588	5.55241e-81	8.1624e-80
ENSMUSG00000059890	1799.17	-2.33677	0.122699	-19.0448	7.25464e-81	1.06548e-79
ENSMUSG00000027890	560.594	-3.5501	0.186424	-19.0431	7.49097e-81	1.09917e-79
ENSMUSG00000024604	676.766	2.16912	0.113911	19.0422	7.6255e-81	1.11786e-79
ENSMUSG00000030019	725.576	2.52396	0.132559	19.0403	7.911e-81	1.15863e-79
ENSMUSG00000020580	2058.89	2.21266	0.116263	19.0315	9.34702e-81	1.36768e-79
ENSMUSG00000029597	1820.83	-10.4077	0.546921	-19.0297	9.68231e-81	1.41542e-79
ENSMUSG00000030123	567.415	-5.54573	0.291581	-19.0195	1.17608e-80	1.71767e-79
ENSMUSG00000050310	2878.38	2.46469	0.129714	19.001	1.67373e-80	2.44221e-79
ENSMUSG00000051934	590.897	2.87397	0.15133	18.9914	2.0096e-80	2.92958e-79
ENSMUSG00000048285	567.282	3.04942	0.16064	18.9829	2.36018e-80	3.43746e-79
ENSMUSG00000004798	2481.98	-1.72848	0.0911045	-18.9725	2.87796e-80	4.1877e-79
ENSMUSG00000030978	618.89	2.22534	0.117313	18.9692	3.06645e-80	4.45784e-79
ENSMUSG00000033059	520.766	2.82842	0.149144	18.9644	3.35568e-80	4.8738e-79
ENSMUSG00000031465	193.046	4.11716	0.217118	18.9628	3.46077e-80	5.02178e-79
ENSMUSG00000029163	489.3	-7.72879	0.407658	-18.959	3.72113e-80	5.39461e-79
ENSMUSG00000028327	3764.26	-12.1329	0.639993	-18.9579	3.80069e-80	5.50487e-79
ENSMUSG00000060550	441.533	-5.85655	0.308981	-18.9544	4.05922e-80	5.87391e-79
ENSMUSG00000020483	869.67	-2.40162	0.126849	-18.9329	6.10719e-80	8.8293e-79
ENSMUSG00000038967	473.595	-5.27303	0.278662	-18.9227	7.41787e-80	1.07143e-78
ENSMUSG00000030207	580.982	-2.53792	0.134158	-18.9174	8.19913e-80	1.18319e-78
ENSMUSG00000020099	394.408	3.10049	0.164009	18.9045	1.0479e-79	1.5108e-78
ENSMUSG00000044921	224.658	6.29752	0.333354	18.8914	1.34272e-79	1.93408e-78
ENSMUSG00000023057	823.418	-8.01017	0.424158	-18.8849	1.51905e-79	2.18606e-78
ENSMUSG00000019929	6679.11	2.24988	0.119183	18.8775	1.74666e-79	2.51133e-78
ENSMUSG00000003779	282.779	4.31544	0.228733	18.8667	2.14139e-79	3.07605e-78
ENSMUSG00000022369	206.867	3.73147	0.197913	18.8541	2.7182e-79	3.90105e-78
ENSMUSG00000020357	588.599	-4.19273	0.222487	-18.8449	3.23766e-79	4.64232e-78
ENSMUSG00000047821	260.22	6.77828	0.359721	18.8432	3.34451e-79	4.79116e-78
ENSMUSG00000038696	893.847	-2.09267	0.111082	-18.8389	3.62591e-79	5.18954e-78
ENSMUSG00000020538	4352.15	-2.1495	0.114114	-18.8364	3.79985e-79	5.43354e-78
ENSMUSG00000020986	2133.14	-1.52934	0.0812489	-18.823	4.89766e-79	6.99697e-78
ENSMUSG00000020256	197.369	5.72913	0.304385	18.822	4.98789e-79	7.11942e-78
ENSMUSG00000028678	188.352	5.42611	0.288564	18.8038	7.03013e-79	1.00253e-77
ENSMUSG00000090935	1543.96	-1.85317	0.0985995	-18.7949	8.30916e-79	1.18385e-77
ENSMUSG00000029319	594.193	-2.44053	0.129869	-18.7923	8.73152e-79	1.2429e-77
ENSMUSG00000068739	2592.5	2.08086	0.110741	18.7903	9.0684e-79	1.28968e-77
ENSMUSG00000025492	3349.62	-3.43624	0.182943	-18.7831	1.03782e-78	1.47463e-77
ENSMUSG00000034908	2339.86	-1.6236	0.0865123	-18.7673	1.39764e-78	1.9841e-77
ENSMUSG00000032126	922.736	-3.07971	0.164142	-18.7624	1.5322e-78	2.17315e-77
ENSMUSG00000024143	583.71	2.45523	0.130872	18.7605	1.58884e-78	2.25145e-77
ENSMUSG00000045348	538.339	8.92701	0.475962	18.7557	1.7383e-78	2.46103e-77
ENSMUSG00000021253	195.77	4.47439	0.238722	18.7431	2.20477e-78	3.11863e-77
ENSMUSG00000021476	1167.89	-2.59389	0.138402	-18.7417	2.26341e-78	3.19869e-77
ENSMUSG00000020386	2622.21	-2.90079	0.154839	-18.7342	2.60625e-78	3.67989e-77
ENSMUSG00000039828	299.294	3.01041	0.160758	18.7263	3.02104e-78	4.26173e-77
ENSMUSG00000028645	1805.74	3.9604	0.211526	18.723	3.21605e-78	4.53275e-77
ENSMUSG00000029575	470.801	-3.04819	0.162861	-18.7165	3.63375e-78	5.11688e-77
ENSMUSG00000059743	3330	-4.03458	0.215651	-18.7088	4.19407e-78	5.9006e-77
ENSMUSG00000025197	4267.67	-12.2906	0.657131	-18.7035	4.63865e-78	6.52025e-77
ENSMUSG00000014791	392.004	-2.51839	0.134689	-18.6978	5.15787e-78	7.2436e-77
ENSMUSG00000023045	421.644	-6.9821	0.373486	-18.6944	5.49857e-78	7.71518e-77
ENSMUSG00000034574	1250.61	-2.18833	0.117183	-18.6744	7.9951e-78	1.12081e-76
ENSMUSG00000050144	1181.02	-2.03253	0.108847	-18.6732	8.18566e-78	1.1465e-76
ENSMUSG00000022255	3396.3	1.92777	0.103311	18.6599	1.05006e-77	1.46944e-76
ENSMUSG00000029217	382.114	-4.31172	0.231157	-18.6527	1.19951e-77	1.67707e-76
ENSMUSG00000029153	442.467	-7.3887	0.396239	-18.6471	1.33394e-77	1.86336e-76
ENSMUSG00000078680	57669.2	-17.0871	0.917209	-18.6295	1.85264e-77	2.58564e-76
ENSMUSG00000037278	1237.15	-2.70525	0.145219	-18.6288	1.8761e-77	2.61605e-76
ENSMUSG00000036748	482.823	2.3842	0.12804	18.6207	2.18331e-77	3.04172e-76
ENSMUSG00000042202	1687.82	-3.3519	0.180164	-18.6047	2.94092e-77	4.09358e-76
ENSMUSG00000039529	1651.23	-10.4749	0.563087	-18.6027	3.05805e-77	4.25285e-76
ENSMUSG00000020541	273.58	-3.81988	0.205371	-18.5999	3.22053e-77	4.47486e-76
ENSMUSG00000022178	733.493	2.51879	0.135431	18.5984	3.31308e-77	4.59938e-76
ENSMUSG00000026159	1242.31	2.24106	0.12054	18.5919	3.73827e-77	5.18508e-76
ENSMUSG00000096688	54976.5	-14.4288	0.77635	-18.5855	4.21217e-77	5.83723e-76
ENSMUSG00000020330	339.844	4.18544	0.225292	18.5779	4.8541e-77	6.7209e-76
ENSMUSG00000025142	817.741	-2.05507	0.110623	-18.5772	4.91202e-77	6.7951e-76
ENSMUSG00000011305	577.026	-8.07439	0.434999	-18.5619	6.53887e-77	9.03768e-76
ENSMUSG00000025795	1279.96	-3.28791	0.177229	-18.5517	7.89877e-77	1.09077e-75
ENSMUSG00000023456	14572.4	2.00564	0.108151	18.5448	8.99153e-77	1.24058e-75
ENSMUSG00000042215	261.3	3.61125	0.19477	18.5411	9.62035e-77	1.32617e-75
ENSMUSG00000069516	694.822	-7.41948	0.400417	-18.5294	1.19651e-76	1.64796e-75
ENSMUSG00000037995	213.401	6.28699	0.339347	18.5267	1.25659e-76	1.72919e-75
ENSMUSG00000055137	339.882	-6.182	0.333924	-18.5132	1.61725e-76	2.22354e-75
ENSMUSG00000041144	195.289	5.98071	0.32314	18.5081	1.77535e-76	2.43877e-75
ENSMUSG00000021361	1637.09	-2.87475	0.155498	-18.4874	2.60967e-76	3.58174e-75
ENSMUSG00000050697	980.621	2.23386	0.120865	18.4823	2.86645e-76	3.93074e-75
ENSMUSG00000039131	322.116	7.70428	0.417031	18.4741	3.33482e-76	4.56902e-75
ENSMUSG00000058207	261348	-19.8768	1.07598	-18.4732	3.39133e-76	4.64241e-75
ENSMUSG00000019194	294.735	3.959	0.214515	18.4556	4.7054e-76	6.43563e-75
ENSMUSG00000054588	305.034	-3.59358	0.194727	-18.4544	4.80252e-76	6.56275e-75
ENSMUSG00000020964	4673.02	-2.38627	0.129326	-18.4516	5.06467e-76	6.91497e-75
ENSMUSG00000058655	12223.8	2.08157	0.112813	18.4514	5.0788e-76	6.92824e-75
ENSMUSG00000047910	188.948	5.02279	0.272525	18.4306	7.46636e-76	1.01764e-74
ENSMUSG00000020733	2809.46	-2.21091	0.119967	-18.4293	7.64941e-76	1.04168e-74
ENSMUSG00000051339	909.312	-9.09847	0.493879	-18.4225	8.67495e-76	1.18032e-74
ENSMUSG00000000881	1077.48	2.32516	0.126249	18.4172	9.56359e-76	1.3001e-74
ENSMUSG00000057346	750.504	-8.12726	0.441378	-18.4134	1.02568e-75	1.39314e-74
ENSMUSG00000020620	2148.59	-1.96885	0.106942	-18.4104	1.08519e-75	1.47269e-74
ENSMUSG00000034607	338.338	7.87885	0.428129	18.403	1.24313e-75	1.68557e-74
ENSMUSG00000032079	13317.2	-14.598	0.793405	-18.3992	1.33391e-75	1.8071e-74
ENSMUSG00000041308	508.25	2.33285	0.126808	18.3967	1.39669e-75	1.89052e-74
ENSMUSG00000097221	255.914	5.24726	0.285255	18.395	1.44083e-75	1.94859e-74
ENSMUSG00000074785	669.781	-8.5268	0.463713	-18.3881	1.63587e-75	2.21046e-74
ENSMUSG00000048807	177.638	5.40379	0.294008	18.3798	1.90785e-75	2.57576e-74
ENSMUSG00000025271	320.76	-3.7784	0.205583	-18.379	1.93589e-75	2.61137e-74
ENSMUSG00000024579	186.796	5.02878	0.273757	18.3695	2.30379e-75	3.10497e-74
ENSMUSG00000023031	415.537	-5.26118	0.286478	-18.365	2.50301e-75	3.3706e-74
ENSMUSG00000001700	647.241	-2.29758	0.125143	-18.3596	2.76509e-75	3.72032e-74
ENSMUSG00000020923	2339.37	1.82955	0.0998389	18.3251	5.22263e-75	7.02083e-74
ENSMUSG00000037434	1161.47	-2.42432	0.132321	-18.3215	5.57155e-75	7.4835e-74
ENSMUSG00000025584	500.868	-7.76011	0.423832	-18.3094	6.9642e-75	9.34606e-74
ENSMUSG00000032076	456.794	-7.74053	0.422866	-18.3049	7.56061e-75	1.01378e-73
ENSMUSG00000044197	2004.58	-2.42171	0.132364	-18.2958	8.93489e-75	1.19703e-73
ENSMUSG00000022419	3164.07	-4.16396	0.227691	-18.2878	1.03522e-74	1.38574e-73
ENSMUSG00000035295	413.55	5.01537	0.274294	18.2847	1.09589e-74	1.46569e-73
ENSMUSG00000038459	1245.11	-2.13748	0.116953	-18.2764	1.27515e-74	1.704e-73
ENSMUSG00000016427	856.112	-2.77326	0.151765	-18.2734	1.34754e-74	1.79921e-73
ENSMUSG00000024055	1085.19	-2.16792	0.118642	-18.2728	1.36189e-74	1.81681e-73
ENSMUSG00000054757	1402.21	-10.0373	0.549691	-18.26	1.72367e-74	2.2975e-73
ENSMUSG00000027171	188.429	5.78878	0.317208	18.2492	2.10074e-74	2.79772e-73
ENSMUSG00000081534	1542.21	2.00437	0.109844	18.2474	2.17067e-74	2.88841e-73
ENSMUSG00000075590	299.307	-3.65429	0.200268	-18.247	2.18769e-74	2.90859e-73
ENSMUSG00000046223	200.042	6.13215	0.336134	18.2432	2.3451e-74	3.11524e-73
ENSMUSG00000033688	11767.8	-14.4329	0.791259	-18.2404	2.46774e-74	3.27538e-73
ENSMUSG00000022142	1669.59	1.77725	0.0975209	18.2243	3.31114e-74	4.3911e-73
ENSMUSG00000039747	219.836	4.57025	0.250878	18.217	3.78192e-74	5.00698e-73
ENSMUSG00000057554	2576.97	-1.7913	0.0983308	-18.217	3.78105e-74	5.00698e-73
ENSMUSG00000027983	1388.21	-10.0238	0.550726	-18.2011	5.06185e-74	6.69587e-73
ENSMUSG00000094338	229.574	6.28086	0.345119	18.1991	5.24432e-74	6.93142e-73
ENSMUSG00000005566	2277.14	1.62194	0.0891756	18.1882	6.40586e-74	8.4595e-73
ENSMUSG00000041698	11781	-14.4305	0.79345	-18.187	6.54048e-74	8.63003e-73
ENSMUSG00000007833	1168.16	-2.19429	0.120664	-18.1851	6.76973e-74	8.92503e-73
ENSMUSG00000017639	241.553	-5.63313	0.309769	-18.1849	6.7927e-74	8.9478e-73
ENSMUSG00000020823	736.459	2.53842	0.139737	18.1657	9.65174e-74	1.27033e-72
ENSMUSG00000028445	593.371	-7.19405	0.396248	-18.1554	1.16272e-73	1.52905e-72
ENSMUSG00000020717	309.878	-5.55694	0.306176	-18.1495	1.2956e-73	1.70237e-72
ENSMUSG00000021892	735.959	-2.50775	0.138198	-18.146	1.3798e-73	1.81149e-72
ENSMUSG00000029238	1772.54	-2.02009	0.111415	-18.1313	1.80303e-73	2.36516e-72
ENSMUSG00000032652	1036.57	-1.70003	0.0937684	-18.1301	1.84558e-73	2.41896e-72
ENSMUSG00000026175	219.152	6.38301	0.352137	18.1265	1.96842e-73	2.57781e-72
ENSMUSG00000031782	1602.51	-2.26936	0.125207	-18.1248	2.02938e-73	2.65543e-72
ENSMUSG00000005125	1211.3	2.66506	0.147103	18.1169	2.34241e-73	3.06248e-72
ENSMUSG00000001228	175.502	4.6121	0.254612	18.1142	2.46188e-73	3.21599e-72
ENSMUSG00000025887	194.964	3.59683	0.198629	18.1082	2.7435e-73	3.5809e-72
ENSMUSG00000048078	211.166	6.5509	0.36185	18.1039	2.96958e-73	3.87278e-72
ENSMUSG00000053644	7006.19	-2.04281	0.112839	-18.1037	2.9809e-73	3.88431e-72
ENSMUSG00000001366	1190.3	-1.88645	0.104223	-18.1001	3.17978e-73	4.14004e-72
ENSMUSG00000036452	464.384	-2.78486	0.153944	-18.0901	3.81262e-73	4.95988e-72
ENSMUSG00000016559	5997.69	1.89261	0.10465	18.0851	4.17386e-73	5.42533e-72
ENSMUSG00000046312	856.589	-2.33253	0.128983	-18.0841	4.25456e-73	5.52565e-72
ENSMUSG00000011257	1091.9	1.79388	0.0992564	18.0732	5.17957e-73	6.72147e-72
ENSMUSG00000036339	671.89	-2.15592	0.119343	-18.0649	6.02299e-73	7.80951e-72
ENSMUSG00000007659	1000.83	2.10368	0.116499	18.0575	6.89138e-73	8.92812e-72
ENSMUSG00000031938	1881.11	-4.07709	0.2258	-18.0562	7.05392e-73	9.13116e-72
ENSMUSG00000025810	2776.13	-11.6991	0.648417	-18.0425	9.03524e-73	1.16863e-71
ENSMUSG00000026576	1480.85	2.12253	0.11768	18.0365	1.00738e-72	1.30189e-71
ENSMUSG00000062312	192.276	4.10328	0.227533	18.0338	1.05862e-72	1.36699e-71
ENSMUSG00000038759	1119.83	1.9563	0.108555	18.0213	1.32568e-72	1.71044e-71
ENSMUSG00000028601	1897.73	-2.68684	0.149158	-18.0134	1.5297e-72	1.97205e-71
ENSMUSG00000042331	313.238	3.75509	0.208527	18.0077	1.69631e-72	2.18504e-71
ENSMUSG00000006356	518.812	-8.03429	0.446572	-17.991	2.29101e-72	2.94867e-71
ENSMUSG00000061032	2047.42	1.53735	0.0854595	17.9893	2.36473e-72	3.04106e-71
ENSMUSG00000026276	4482.35	1.85411	0.103222	17.9624	3.84063e-72	4.93504e-71
ENSMUSG00000028223	3113.98	-2.25331	0.125482	-17.9572	4.2128e-72	5.40883e-71
ENSMUSG00000024242	1539.22	1.70197	0.0948509	17.9437	5.37861e-72	6.89998e-71
ENSMUSG00000053398	622.957	9.46622	0.527757	17.9367	6.0967e-72	7.81482e-71
ENSMUSG00000072849	190653	-19.4586	1.08524	-17.9302	6.84832e-72	8.7711e-71
ENSMUSG00000017830	246.113	-5.08619	0.283808	-17.9212	8.05114e-72	1.03032e-70
ENSMUSG00000035382	571.528	-2.34258	0.130823	-17.9065	1.04991e-71	1.3425e-70
ENSMUSG00000026819	4075.49	-4.95513	0.276751	-17.9046	1.08479e-71	1.38598e-70
ENSMUSG00000034317	169.807	5.15213	0.287948	17.8926	1.34692e-71	1.71948e-70
ENSMUSG00000028145	256.065	-3.3495	0.18726	-17.8869	1.49212e-71	1.9033e-70
ENSMUSG00000027852	1222.47	1.79706	0.100485	17.8839	1.57305e-71	2.0049e-70
ENSMUSG00000074802	243.53	3.01	0.168418	17.8722	1.94019e-71	2.47083e-70
ENSMUSG00000032064	391.609	-3.51715	0.196846	-17.8676	2.11055e-71	2.68562e-70
ENSMUSG00000052459	2880.29	1.76533	0.0988243	17.8633	2.27727e-71	2.89542e-70
ENSMUSG00000035493	681.972	-8.85538	0.495939	-17.8558	2.60564e-71	3.31024e-70
ENSMUSG00000032350	6893.09	-3.45064	0.193346	-17.8469	3.05381e-71	3.87647e-70
ENSMUSG00000027173	689.634	-3.39294	0.190122	-17.8461	3.10054e-71	3.93261e-70
ENSMUSG00000046056	179.472	5.97875	0.335163	17.8383	3.56197e-71	4.51422e-70
ENSMUSG00000019464	187.501	4.71648	0.264465	17.834	3.84722e-71	4.8718e-70
ENSMUSG00000001323	1484.51	-2.65628	0.148991	-17.8285	4.24715e-71	5.37391e-70
ENSMUSG00000054469	737.22	-2.21493	0.124261	-17.8248	4.53915e-71	5.73875e-70
ENSMUSG00000030104	5505.01	-2.19762	0.123353	-17.8158	5.33051e-71	6.73384e-70
ENSMUSG00000034518	515.143	2.26018	0.126872	17.8146	5.44354e-71	6.8711e-70
ENSMUSG00000070690	622.629	-3.3527	0.188244	-17.8104	5.87111e-71	7.40486e-70
ENSMUSG00000026585	485.026	2.62361	0.147332	17.8074	6.18824e-71	7.79857e-70
ENSMUSG00000036257	2712.82	-1.86735	0.104897	-17.8017	6.84992e-71	8.62553e-70
ENSMUSG00000030895	126365	-16.02	0.899948	-17.801	6.94074e-71	8.73288e-70
ENSMUSG00000045629	339.035	4.55798	0.256111	17.7969	7.46541e-71	9.38552e-70
ENSMUSG00000024975	2007.93	-2.09602	0.117778	-17.7964	7.54264e-71	9.47503e-70
ENSMUSG00000056671	218.147	6.76648	0.380365	17.7894	8.53334e-71	1.0711e-69
ENSMUSG00000057335	961.857	2.97103	0.167028	17.7876	8.81688e-71	1.1058e-69
ENSMUSG00000028337	230.892	4.79984	0.269844	17.7875	8.83862e-71	1.10765e-69
ENSMUSG00000040253	410.79	-3.67816	0.206836	-17.783	9.57269e-71	1.19868e-69
ENSMUSG00000027087	2927.57	1.61491	0.0908464	17.7763	1.07909e-70	1.35016e-69
ENSMUSG00000000278	1477.94	1.79815	0.101161	17.7752	1.10023e-70	1.3755e-69
ENSMUSG00000024601	1602.11	-1.77384	0.099842	-17.7665	1.28519e-70	1.60547e-69
ENSMUSG00000024603	1345.24	1.95176	0.109961	17.7495	1.73824e-70	2.1697e-69
ENSMUSG00000027244	611.682	-2.34405	0.132072	-17.7483	1.77611e-70	2.2152e-69
ENSMUSG00000038704	1060.13	-9.85144	0.555536	-17.7332	2.32389e-70	2.89611e-69
ENSMUSG00000050737	197.124	6.4477	0.363629	17.7315	2.39473e-70	2.98202e-69
ENSMUSG00000022292	370.114	2.93995	0.165814	17.7304	2.44473e-70	3.04188e-69
ENSMUSG00000005354	1322.25	-2.5247	0.142408	-17.7286	2.52284e-70	3.13658e-69
ENSMUSG00000070436	284.929	-6.66928	0.376273	-17.7246	2.70838e-70	3.3646e-69
ENSMUSG00000017167	169.415	4.61018	0.260232	17.7157	3.17465e-70	3.94073e-69
ENSMUSG00000028982	303.603	-3.05095	0.17235	-17.7021	4.04095e-70	5.01212e-69
ENSMUSG00000054477	296.119	-6.33469	0.357908	-17.6992	4.25285e-70	5.27078e-69
ENSMUSG00000036892	2264.25	-11.4147	0.645107	-17.6942	4.64486e-70	5.75208e-69
ENSMUSG00000028389	165.471	4.71603	0.266539	17.6936	4.69782e-70	5.81309e-69
ENSMUSG00000022021	181.111	5.13884	0.290535	17.6875	5.23099e-70	6.46774e-69
ENSMUSG00000037966	1272.15	-3.04704	0.172313	-17.6831	5.655e-70	6.9865e-69
ENSMUSG00000022887	1611.39	-10.6645	0.603156	-17.6812	5.85004e-70	7.22179e-69
ENSMUSG00000029822	217.391	3.73204	0.211082	17.6805	5.92448e-70	7.30795e-69
ENSMUSG00000031557	393.33	2.87266	0.162521	17.6756	6.46955e-70	7.97403e-69
ENSMUSG00000054404	249.911	-5.89782	0.333786	-17.6695	7.20879e-70	8.87822e-69
ENSMUSG00000063889	414.626	-3.51077	0.198787	-17.661	8.37392e-70	1.03051e-68
ENSMUSG00000046027	1317.17	-2.68145	0.151836	-17.6601	8.50814e-70	1.04621e-68
ENSMUSG00000036932	1516.74	-1.94113	0.109928	-17.6582	8.80389e-70	1.08173e-68
ENSMUSG00000046794	3409.07	-5.24036	0.296853	-17.6531	9.6395e-70	1.18348e-68
ENSMUSG00000031775	208.93	-4.35223	0.24677	-17.6368	1.28511e-69	1.57654e-68
ENSMUSG00000037907	165.623	4.25102	0.241113	17.6308	1.42977e-69	1.75264e-68
ENSMUSG00000021754	1341.72	1.73343	0.0983246	17.6296	1.45899e-69	1.78707e-68
ENSMUSG00000005054	886.224	1.94074	0.110352	17.5869	3.10607e-69	3.80155e-68
ENSMUSG00000020359	683.918	2.16679	0.123217	17.5852	3.19767e-69	3.91062e-68
ENSMUSG00000038437	1192.5	2.23154	0.127168	17.5479	6.16722e-69	7.53638e-68
ENSMUSG00000008301	841.534	1.98893	0.113417	17.5363	7.56489e-69	9.23716e-68
ENSMUSG00000035473	1671.32	-2.33138	0.132982	-17.5315	8.23472e-69	1.00473e-67
ENSMUSG00000031467	765.92	2.62259	0.149783	17.5093	1.21782e-68	1.48471e-67
ENSMUSG00000024660	170.305	3.87099	0.221101	17.5078	1.25022e-68	1.52304e-67
ENSMUSG00000028229	416.343	-3.23103	0.184634	-17.4997	1.4407e-68	1.75372e-67
ENSMUSG00000068457	573.578	-8.45449	0.483502	-17.486	1.83305e-68	2.2296e-67
ENSMUSG00000030470	359.307	-7.18069	0.410685	-17.4847	1.87442e-68	2.27815e-67
ENSMUSG00000021771	2613.28	1.46076	0.0835743	17.4785	2.08865e-68	2.53656e-67
ENSMUSG00000006403	160.457	4.97307	0.284625	17.4724	2.32576e-68	2.82234e-67
ENSMUSG00000057054	221.246	-3.68524	0.211	-17.4656	2.61966e-68	3.17654e-67
ENSMUSG00000035342	536.861	2.8537	0.163428	17.4616	2.81159e-68	3.40665e-67
ENSMUSG00000026991	1376.36	-1.87183	0.107239	-17.4548	3.1655e-68	3.8325e-67
ENSMUSG00000029407	1509.71	-2.84025	0.162722	-17.4546	3.17668e-68	3.84308e-67
ENSMUSG00000059775	262.532	2.94591	0.168839	17.448	3.56461e-68	4.30906e-67
ENSMUSG00000027875	25895.9	-16.0288	0.918669	-17.4478	3.57446e-68	4.31765e-67
ENSMUSG00000035891	353.902	2.48249	0.142303	17.4451	3.74996e-68	4.52617e-67
ENSMUSG00000052798	364.272	2.36122	0.135419	17.4363	4.37261e-68	5.27365e-67
ENSMUSG00000043858	496.046	2.1359	0.122557	17.4279	5.07168e-68	6.11207e-67
ENSMUSG00000028240	1812.33	-10.5747	0.607078	-17.419	5.92017e-68	7.12915e-67
ENSMUSG00000040713	6068.44	-2.78167	0.159707	-17.4174	6.09306e-68	7.33173e-67
ENSMUSG00000040943	792.325	2.08843	0.119962	17.4092	7.03194e-68	8.455e-67
ENSMUSG00000006585	308.624	4.0184	0.230902	17.403	7.82805e-68	9.40503e-67
ENSMUSG00000026383	874.833	-1.95213	0.112188	-17.4006	8.17028e-68	9.80871e-67
ENSMUSG00000021577	8475.38	-2.27345	0.130659	-17.3999	8.26507e-68	9.91493e-67
ENSMUSG00000015714	4897.76	-1.75248	0.100725	-17.3988	8.42813e-68	1.01028e-66
ENSMUSG00000052396	315.642	8.01961	0.461212	17.3881	1.01536e-67	1.21619e-66
ENSMUSG00000042506	1581.98	1.97443	0.113652	17.3727	1.3291e-67	1.59077e-66
ENSMUSG00000028975	972.643	-1.9023	0.109562	-17.3628	1.57786e-67	1.88707e-66
ENSMUSG00000040850	4392.52	-1.71309	0.0986905	-17.3582	1.70915e-67	2.04253e-66
ENSMUSG00000062054	1730.42	-2.21501	0.127614	-17.3572	1.74009e-67	2.07792e-66
ENSMUSG00000038178	241.568	-5.735	0.330426	-17.3564	1.76486e-67	2.1059e-66
ENSMUSG00000045316	711.929	-2.0062	0.115633	-17.3497	1.98199e-67	2.3632e-66
ENSMUSG00000031078	1670.76	1.57354	0.0906998	17.3489	2.01208e-67	2.39726e-66
ENSMUSG00000063160	152.555	4.32085	0.249059	17.3487	2.01775e-67	2.4022e-66
ENSMUSG00000020865	4989.39	-3.98327	0.229617	-17.3475	2.06148e-67	2.4524e-66
ENSMUSG00000058396	251.054	-5.24435	0.302349	-17.3454	2.13815e-67	2.54168e-66
ENSMUSG00000035835	160.982	5.63045	0.324641	17.3436	2.20458e-67	2.61866e-66
ENSMUSG00000020231	392.247	2.619	0.151015	17.3427	2.24146e-67	2.66047e-66
ENSMUSG00000024349	201.101	3.46378	0.199786	17.3375	2.45235e-67	2.90857e-66
ENSMUSG00000025494	297.821	-3.0561	0.176422	-17.3227	3.17397e-67	3.76161e-66
ENSMUSG00000015016	353.218	-7.2658	0.419496	-17.3203	3.30623e-67	3.9154e-66
ENSMUSG00000005447	301.39	4.24349	0.245081	17.3147	3.64721e-67	4.31595e-66
ENSMUSG00000006057	2153.11	-2.28081	0.131747	-17.312	3.81738e-67	4.51393e-66
ENSMUSG00000025871	1068.13	-1.89032	0.109246	-17.3034	4.43232e-67	5.23713e-66
ENSMUSG00000029470	1090.06	-2.44159	0.141139	-17.2991	4.77609e-67	5.63909e-66
ENSMUSG00000038279	773.141	1.81643	0.105073	17.2872	5.86878e-67	6.92402e-66
ENSMUSG00000005615	1667.76	-2.06168	0.11927	-17.2858	6.02163e-67	7.09902e-66
ENSMUSG00000042642	793.107	-2.65643	0.153752	-17.2774	6.96446e-67	8.20439e-66
ENSMUSG00000031555	1858.02	-1.85958	0.107664	-17.2721	7.63183e-67	8.98383e-66
ENSMUSG00000022261	3181.51	-1.76256	0.102117	-17.2602	9.38604e-67	1.10405e-65
ENSMUSG00000026278	223.077	-3.61539	0.209511	-17.2563	1.00367e-66	1.1797e-65
ENSMUSG00000029833	813.715	1.85377	0.107445	17.2532	1.05896e-66	1.24376e-65
ENSMUSG00000030826	216.167	-5.69913	0.330419	-17.2482	1.15491e-66	1.35544e-65
ENSMUSG00000030762	1493.67	-10.3057	0.59753	-17.2471	1.17683e-66	1.38014e-65
ENSMUSG00000020988	1083.25	-2.47173	0.143341	-17.2437	1.2479e-66	1.4624e-65
ENSMUSG00000027559	45988.9	-16.6391	0.96509	-17.241	1.30691e-66	1.53041e-65
ENSMUSG00000021285	224.769	-4.02799	0.233862	-17.2238	1.76026e-66	2.05975e-65
ENSMUSG00000027699	261.778	3.57964	0.207857	17.2217	1.82608e-66	2.13518e-65
ENSMUSG00000020163	2170.04	-2.40415	0.139611	-17.2203	1.87104e-66	2.18612e-65
ENSMUSG00000073834	46542.7	-15.9669	0.927244	-17.2198	1.88724e-66	2.20341e-65
ENSMUSG00000016487	1998.42	2.04731	0.118999	17.2045	2.45799e-66	2.86765e-65
ENSMUSG00000020728	177.103	5.53101	0.32151	17.2032	2.51259e-66	2.92917e-65
ENSMUSG00000031327	358.614	-6.82409	0.397003	-17.189	3.21022e-66	3.7397e-65
ENSMUSG00000026603	905.108	2.39038	0.139106	17.1839	3.50455e-66	4.07955e-65
ENSMUSG00000019791	401.931	-2.644	0.153992	-17.1696	4.48172e-66	5.21319e-65
ENSMUSG00000025059	2098.01	-2.0476	0.119285	-17.1655	4.80933e-66	5.59013e-65
ENSMUSG00000024132	1772.02	-2.67654	0.155987	-17.1587	5.41302e-66	6.28719e-65
ENSMUSG00000046841	321.671	3.53142	0.205835	17.1565	5.61602e-66	6.51815e-65
ENSMUSG00000037818	554.54	-2.77989	0.162088	-17.1505	6.23315e-66	7.22907e-65
ENSMUSG00000028944	298.144	-3.45019	0.20121	-17.1472	6.59658e-66	7.64493e-65
ENSMUSG00000024769	205.707	-5.39686	0.314833	-17.142	7.21471e-66	8.35514e-65
ENSMUSG00000047617	259.936	-3.02617	0.176644	-17.1315	8.64441e-66	1.00034e-64
ENSMUSG00000074639	1164.28	-10.2146	0.596365	-17.1281	9.15978e-66	1.0592e-64
ENSMUSG00000034484	1612.93	1.76617	0.103155	17.1215	1.02553e-65	1.18501e-64
ENSMUSG00000060961	2163.53	-2.05629	0.120151	-17.1142	1.16402e-65	1.34405e-64
ENSMUSG00000029648	278.358	-6.71555	0.392492	-17.1101	1.24874e-65	1.44082e-64
ENSMUSG00000026655	1247.76	-2.01038	0.117531	-17.1052	1.35751e-65	1.56517e-64
ENSMUSG00000073842	124703	-18.8627	1.10285	-17.1035	1.39692e-65	1.60943e-64
ENSMUSG00000009090	1268.54	-1.70036	0.0994221	-17.1025	1.42228e-65	1.63745e-64
ENSMUSG00000030359	117270	-18.8142	1.10018	-17.1011	1.45747e-65	1.67673e-64
ENSMUSG00000061436	794.21	-3.44056	0.201201	-17.1001	1.4821e-65	1.70381e-64
ENSMUSG00000039187	153.282	5.42063	0.317026	17.0984	1.52646e-65	1.75354e-64
ENSMUSG00000079659	916.844	-2.97345	0.173936	-17.0951	1.61555e-65	1.85452e-64
ENSMUSG00000020638	200.453	-4.53371	0.265564	-17.072	2.39654e-65	2.74903e-64
ENSMUSG00000021638	550.882	-3.2198	0.188638	-17.0687	2.53929e-65	2.91064e-64
ENSMUSG00000073830	49484	-16.6901	0.97813	-17.0633	2.78504e-65	3.19e-64
ENSMUSG00000030108	3023.74	-12.1401	0.711699	-17.0579	3.05237e-65	3.49367e-64
ENSMUSG00000060548	290.48	2.96945	0.174097	17.0563	3.13796e-65	3.58901e-64
ENSMUSG00000022263	2845.89	2.65918	0.155929	17.0537	3.2802e-65	3.74897e-64
ENSMUSG00000003873	637.367	2.41759	0.14177	17.0529	3.32474e-65	3.79711e-64
ENSMUSG00000028391	1251.17	5.11366	0.300073	17.0414	4.05104e-65	4.62324e-64
ENSMUSG00000062991	262.569	7.62358	0.447427	17.0387	4.23884e-65	4.83406e-64
ENSMUSG00000012848	8142.47	2.02746	0.119038	17.0321	4.74829e-65	5.41112e-64
ENSMUSG00000053470	963.954	1.93349	0.113551	17.0274	5.14262e-65	5.85625e-64
ENSMUSG00000014355	2946.55	1.49727	0.0879433	17.0255	5.317e-65	6.05045e-64
ENSMUSG00000022946	821.196	-3.01271	0.177143	-17.0072	7.26271e-65	8.25857e-64
ENSMUSG00000027346	2746.62	-2.68234	0.157773	-17.0013	8.0352e-65	9.13038e-64
ENSMUSG00000028152	145.947	4.5184	0.265857	16.9956	8.84668e-65	1.00452e-63
ENSMUSG00000003500	190.03	3.47884	0.204703	16.9945	9.01393e-65	1.02277e-63
ENSMUSG00000054752	174.053	4.27166	0.251362	16.994	9.0927e-65	1.03097e-63
ENSMUSG00000053581	570.868	2.29553	0.135084	16.9934	9.19171e-65	1.04144e-63
ENSMUSG00000029458	2525.72	-2.03915	0.120003	-16.9925	9.33625e-65	1.05705e-63
ENSMUSG00000078674	2362.76	-11.1506	0.65636	-16.9886	9.97431e-65	1.12848e-63
ENSMUSG00000031403	682.477	1.93695	0.114021	16.9877	1.01365e-64	1.14601e-63
ENSMUSG00000027777	149.786	3.96573	0.233464	16.9865	1.03329e-64	1.16737e-63
ENSMUSG00000037313	182.529	3.36553	0.198222	16.9786	1.18295e-64	1.3355e-63
ENSMUSG00000037541	333.599	-4.79983	0.282743	-16.976	1.23729e-64	1.39584e-63
ENSMUSG00000035109	187.299	6.14605	0.36275	16.943	2.16965e-64	2.44591e-63
ENSMUSG00000024421	226.39	-3.88593	0.229395	-16.9399	2.28569e-64	2.57489e-63
ENSMUSG00000032309	1050.05	-1.97087	0.116393	-16.933	2.57069e-64	2.89387e-63
ENSMUSG00000037722	1429.04	-3.3507	0.197886	-16.9325	2.59309e-64	2.91699e-63
ENSMUSG00000023044	5169.48	-4.78968	0.282879	-16.9319	2.61732e-64	2.94215e-63
ENSMUSG00000020884	6104.35	-13.5215	0.798757	-16.9282	2.7878e-64	3.13154e-63
ENSMUSG00000090863	210.011	4.64829	0.274666	16.9234	3.02234e-64	3.39258e-63
ENSMUSG00000025464	455.163	-8.12606	0.48021	-16.9219	3.10284e-64	3.48045e-63
ENSMUSG00000024048	1443.67	1.59759	0.0944435	16.9158	3.4418e-64	3.85791e-63
ENSMUSG00000025089	3121	-12.175	0.720175	-16.9056	4.09212e-64	4.58358e-63
ENSMUSG00000025408	290.713	3.18654	0.18853	16.902	4.34709e-64	4.86571e-63
ENSMUSG00000047907	248.755	-6.38647	0.377921	-16.899	4.57968e-64	5.1224e-63
ENSMUSG00000006304	2852.18	1.41128	0.0835176	16.898	4.65753e-64	5.20577e-63
ENSMUSG00000073409	193.233	-3.43502	0.2033	-16.8963	4.78874e-64	5.34862e-63
ENSMUSG00000024302	170.017	6.2307	0.3688	16.8945	4.93557e-64	5.5087e-63
ENSMUSG00000048490	1894.81	2.71979	0.160989	16.8943	4.95902e-64	5.53095e-63
ENSMUSG00000028001	113241	-18.719	1.10812	-16.8927	5.09551e-64	5.67914e-63
ENSMUSG00000021210	18991.3	-15.6069	0.92411	-16.8886	5.46244e-64	6.08379e-63
ENSMUSG00000041028	4782.47	-2.15695	0.127866	-16.8688	7.63079e-64	8.49276e-63
ENSMUSG00000021175	150.36	5.60293	0.332414	16.8553	9.59692e-64	1.06734e-62
ENSMUSG00000030055	2656.03	-2.5207	0.149564	-16.8536	9.86989e-64	1.09693e-62
ENSMUSG00000021843	1201.84	2.09014	0.124027	16.8522	1.01022e-63	1.12196e-62
ENSMUSG00000033149	2957.2	1.62276	0.0962954	16.8519	1.01525e-63	1.12674e-62
ENSMUSG00000059436	365.24	2.34832	0.139439	16.8412	1.21678e-63	1.34945e-62
ENSMUSG00000033618	329.872	-3.6371	0.216098	-16.8308	1.45201e-63	1.60919e-62
ENSMUSG00000044026	474.818	-2.10314	0.125019	-16.8225	1.66923e-63	1.84863e-62
ENSMUSG00000021428	336.39	2.36067	0.140391	16.815	1.89524e-63	2.09744e-62
ENSMUSG00000032179	201.543	-4.71775	0.280618	-16.812	1.99211e-63	2.2031e-62
ENSMUSG00000021922	42618	-16.4879	0.980881	-16.8093	2.08694e-63	2.30635e-62
ENSMUSG00000041567	1185.86	-10.2313	0.609174	-16.7954	2.63898e-63	2.91438e-62
ENSMUSG00000003429	4636.71	1.90086	0.113212	16.7904	2.8709e-63	3.16827e-62
ENSMUSG00000072941	231.629	-6.19347	0.368906	-16.7887	2.9503e-63	3.25361e-62
ENSMUSG00000074828	915.89	-3.81911	0.227668	-16.7749	3.72532e-63	4.10543e-62
ENSMUSG00000042797	316.063	-3.45945	0.206249	-16.7732	3.83616e-63	4.22461e-62
ENSMUSG00000053746	158.101	4.89868	0.292148	16.7678	4.19656e-63	4.61827e-62
ENSMUSG00000006445	1434.84	2.50223	0.149239	16.7666	4.28105e-63	4.70795e-62
ENSMUSG00000031974	1117.38	-1.7887	0.106741	-16.7574	5.003e-63	5.49805e-62
ENSMUSG00000049044	2688.98	-11.9732	0.714583	-16.7555	5.16241e-63	5.66927e-62
ENSMUSG00000040859	1065.13	-1.7844	0.106512	-16.753	5.38083e-63	5.90501e-62
ENSMUSG00000035540	92546.1	-18.5127	1.10598	-16.7387	6.84799e-63	7.50985e-62
ENSMUSG00000022314	2456.26	2.29436	0.137092	16.7359	7.17376e-63	7.86162e-62
ENSMUSG00000032583	259.849	-3.13785	0.1875	-16.7352	7.26329e-63	7.95419e-62
ENSMUSG00000036918	1052.96	-2.05453	0.122774	-16.7342	7.37822e-63	8.07442e-62
ENSMUSG00000024425	2689.52	-1.73994	0.103977	-16.7339	7.42627e-63	8.12135e-62
ENSMUSG00000050271	150.4	4.40471	0.263381	16.7237	8.80765e-63	9.62533e-62
ENSMUSG00000055612	186.945	3.55799	0.212792	16.7205	9.29908e-63	1.01553e-61
ENSMUSG00000020776	377.68	2.47419	0.148038	16.7132	1.04998e-62	1.14586e-61
ENSMUSG00000024533	187.937	4.42788	0.265002	16.7088	1.13032e-62	1.23268e-61
ENSMUSG00000025212	185.443	4.03076	0.241492	16.6911	1.52253e-62	1.65926e-61
ENSMUSG00000025324	304.931	5.15352	0.308852	16.6861	1.65542e-62	1.80284e-61
ENSMUSG00000026417	16621.9	-15.4295	0.924783	-16.6844	1.70127e-62	1.85149e-61
ENSMUSG00000027204	187.567	-4.93722	0.296091	-16.6747	2.00321e-62	2.17857e-61
ENSMUSG00000049502	1360.89	-2.01878	0.1211	-16.6704	2.1513e-62	2.33802e-61
ENSMUSG00000076435	1397.76	-3.6188	0.217112	-16.6678	2.24556e-62	2.43877e-61
ENSMUSG00000070462	287.536	2.54919	0.15298	16.6636	2.41103e-62	2.61667e-61
ENSMUSG00000032827	207.343	-5.26259	0.31582	-16.6632	2.42504e-62	2.63006e-61
ENSMUSG00000029814	292.757	8.06453	0.483974	16.6632	2.42882e-62	2.63234e-61
ENSMUSG00000038224	16426.4	-15.4125	0.925327	-16.6563	2.7236e-62	2.94978e-61
ENSMUSG00000027496	168.872	4.46354	0.268312	16.6356	3.84663e-62	4.16321e-61
ENSMUSG00000037622	1469.42	-2.59932	0.156259	-16.6347	3.90562e-62	4.22414e-61
ENSMUSG00000026348	396.355	-5.7295	0.344461	-16.6332	4.00515e-62	4.32882e-61
ENSMUSG00000023043	10528.8	2.34918	0.141292	16.6264	4.48838e-62	4.84776e-61
ENSMUSG00000020326	2049.03	1.67312	0.100633	16.626	4.52009e-62	4.87866e-61
ENSMUSG00000038515	256.398	-6.69793	0.403002	-16.6201	4.98629e-62	5.37814e-61
ENSMUSG00000056629	452.478	-2.46891	0.148575	-16.6173	5.22456e-62	5.63127e-61
ENSMUSG00000046798	1838.57	-1.96546	0.118286	-16.6162	5.32281e-62	5.73324e-61
ENSMUSG00000044224	936.859	2.10139	0.126524	16.6087	6.02955e-62	6.49002e-61
ENSMUSG00000048486	1049.51	-2.11996	0.127707	-16.6002	6.94319e-62	7.46833e-61
ENSMUSG00000024163	1279.34	3.08466	0.185971	16.5868	8.68918e-62	9.33997e-61
ENSMUSG00000059602	155.664	3.71995	0.224296	16.585	8.94139e-62	9.60451e-61
ENSMUSG00000021636	170.879	-3.90374	0.235457	-16.5794	9.82477e-62	1.05462e-60
ENSMUSG00000000303	1479.94	-10.8112	0.652478	-16.5695	1.15875e-61	1.24299e-60
ENSMUSG00000029468	346.672	3.41439	0.206127	16.5645	1.25887e-61	1.34947e-60
ENSMUSG00000047749	137.922	4.84473	0.292538	16.561	1.33282e-61	1.42776e-60
ENSMUSG00000063428	240.442	-4.76534	0.287819	-16.5567	1.43169e-61	1.53263e-60
ENSMUSG00000022295	1447.39	1.80474	0.109006	16.5563	1.44166e-61	1.54225e-60
ENSMUSG00000022679	607.231	-3.34876	0.20229	-16.5543	1.49149e-61	1.59447e-60
ENSMUSG00000000340	1855.7	-2.55759	0.154571	-16.5464	1.69971e-61	1.81584e-60
ENSMUSG00000062373	444.791	2.1381	0.129226	16.5455	1.72469e-61	1.84128e-60
ENSMUSG00000059908	83277.4	-18.3615	1.11105	-16.5263	2.37243e-61	2.53108e-60
ENSMUSG00000047030	540.059	2.68917	0.162728	16.5256	2.40159e-61	2.56044e-60
ENSMUSG00000007739	3422.09	1.41203	0.0854828	16.5182	2.7122e-61	2.88965e-60
ENSMUSG00000030849	879.317	-2.495	0.151061	-16.5165	2.79244e-61	2.97312e-60
ENSMUSG00000028163	1254.59	1.79664	0.108801	16.5131	2.95106e-61	3.13988e-60
ENSMUSG00000022742	2311.32	-2.12357	0.128677	-16.5031	3.4845e-61	3.70493e-60
ENSMUSG00000025037	501.487	2.37731	0.144061	16.5021	3.54318e-61	3.76478e-60
ENSMUSG00000033420	308.95	4.35131	0.263774	16.4964	3.89568e-61	4.13652e-60
ENSMUSG00000059734	1037.65	-2.55491	0.154946	-16.4891	4.39403e-61	4.66254e-60
ENSMUSG00000019039	569.764	-1.9627	0.119107	-16.4785	5.23522e-61	5.55138e-60
ENSMUSG00000042476	4857.01	-13.2044	0.801619	-16.4721	5.82044e-61	6.16778e-60
ENSMUSG00000030272	512.161	2.06186	0.125179	16.4713	5.9031e-61	6.25116e-60
ENSMUSG00000016252	1920.31	-2.33954	0.142044	-16.4705	5.97688e-61	6.32503e-60
ENSMUSG00000078672	109647	-18.5494	1.12645	-16.4672	6.31097e-61	6.67409e-60
ENSMUSG00000008668	9248.7	2.13467	0.129679	16.4612	6.96814e-61	7.36411e-60
ENSMUSG00000041974	345.521	2.33145	0.141671	16.4568	7.49697e-61	7.91767e-60
ENSMUSG00000004105	255.722	-4.58872	0.2789	-16.4529	7.99281e-61	8.43566e-60
ENSMUSG00000024381	522.854	2.35332	0.143153	16.4392	1.00212e-60	1.05693e-59
ENSMUSG00000036098	283.051	-6.74257	0.410212	-16.4368	1.0428e-60	1.0991e-59
ENSMUSG00000047139	194.807	3.34097	0.20331	16.4329	1.11218e-60	1.17144e-59
ENSMUSG00000051853	1432.63	1.75173	0.106601	16.4327	1.11623e-60	1.17492e-59
ENSMUSG00000029469	269.922	2.648	0.161181	16.4287	1.19155e-60	1.25336e-59
ENSMUSG00000032714	258.093	3.34166	0.203458	16.4243	1.28053e-60	1.34606e-59
ENSMUSG00000010830	151.393	6.05754	0.368835	16.4234	1.30054e-60	1.36618e-59
ENSMUSG00000043760	394.269	-7.77152	0.473449	-16.4147	1.50177e-60	1.57651e-59
ENSMUSG00000025544	3521.08	-1.74729	0.106477	-16.41	1.62252e-60	1.70213e-59
ENSMUSG00000038167	170.791	-5.03436	0.306788	-16.4099	1.6245e-60	1.70307e-59
ENSMUSG00000022822	997.922	4.45742	0.271691	16.4062	1.72616e-60	1.80844e-59
ENSMUSG00000056536	980.458	2.06589	0.125976	16.3991	1.94159e-60	2.03278e-59
ENSMUSG00000026640	1034.19	-2.81381	0.171598	-16.3977	1.98736e-60	2.07932e-59
ENSMUSG00000061808	76681	-18.2537	1.11354	-16.3925	2.16379e-60	2.26241e-59
ENSMUSG00000026797	253.485	3.46714	0.211546	16.3896	2.27062e-60	2.37253e-59
ENSMUSG00000024588	2720.42	-1.7018	0.103851	-16.387	2.36755e-60	2.47216e-59
ENSMUSG00000026782	340.096	2.9028	0.177143	16.3868	2.37586e-60	2.47919e-59
ENSMUSG00000032238	2063.68	-2.82709	0.172536	-16.3855	2.42903e-60	2.533e-59
ENSMUSG00000002059	291.751	2.90444	0.177272	16.3841	2.485e-60	2.58964e-59
ENSMUSG00000047181	162.006	6.31873	0.385831	16.3769	2.79449e-60	2.91023e-59
ENSMUSG00000002870	384.491	2.92686	0.178727	16.3761	2.83393e-60	2.94935e-59
ENSMUSG00000037032	158.661	5.13045	0.31336	16.3724	3.0112e-60	3.13177e-59
ENSMUSG00000041939	489.954	-3.77413	0.230519	-16.3723	3.01667e-60	3.13539e-59
ENSMUSG00000058135	9602.94	-3.24472	0.198283	-16.3641	3.45347e-60	3.587e-59
ENSMUSG00000027784	307.598	-7.28999	0.445554	-16.3616	3.59427e-60	3.73078e-59
ENSMUSG00000031167	1563.2	2.87852	0.175949	16.36	3.69071e-60	3.82835e-59
ENSMUSG00000029017	2103.76	-2.20791	0.13496	-16.3597	3.71185e-60	3.84773e-59
ENSMUSG00000013787	2428.74	1.52433	0.0931844	16.3582	3.7989e-60	3.93538e-59
ENSMUSG00000052534	1025.13	3.3955	0.207626	16.354	4.07624e-60	4.2199e-59
ENSMUSG00000033577	1797.83	-2.24966	0.137561	-16.3539	4.0813e-60	4.22236e-59
ENSMUSG00000078683	15038.8	-14.5548	0.890111	-16.3517	4.23082e-60	4.37416e-59
ENSMUSG00000059811	1351.47	-1.61664	0.0989301	-16.3413	5.0207e-60	5.1874e-59
ENSMUSG00000046722	723.534	2.17631	0.133219	16.3364	5.43948e-60	5.61639e-59
ENSMUSG00000031618	467.45	-2.15525	0.131998	-16.328	6.24289e-60	6.4417e-59
ENSMUSG00000051169	288.191	-3.18462	0.19505	-16.3272	6.32299e-60	6.52006e-59
ENSMUSG00000037847	258.066	-3.14259	0.19248	-16.3268	6.35968e-60	6.5536e-59
ENSMUSG00000014867	4980.51	-2.18214	0.133683	-16.3233	6.74165e-60	6.94266e-59
ENSMUSG00000029762	188.099	3.27771	0.200853	16.319	7.23069e-60	7.44141e-59
ENSMUSG00000006333	9668.52	1.97809	0.121215	16.3189	7.24802e-60	7.45436e-59
ENSMUSG00000074825	410.282	2.32033	0.142212	16.316	7.60083e-60	7.8121e-59
ENSMUSG00000006005	4447.07	1.57527	0.0965562	16.3146	7.77487e-60	7.98576e-59
ENSMUSG00000026970	1757.92	2.21926	0.136049	16.3123	8.0757e-60	8.28933e-59
ENSMUSG00000001473	896.992	3.99509	0.244952	16.3097	8.42011e-60	8.63721e-59
ENSMUSG00000038065	137.918	3.97667	0.243826	16.3095	8.44729e-60	8.65944e-59
ENSMUSG00000048379	598.554	-1.98209	0.121545	-16.3075	8.72735e-60	8.9407e-59
ENSMUSG00000031924	10816.6	-2.3815	0.146113	-16.299	1.00246e-59	1.02629e-58
ENSMUSG00000022641	1435.17	1.75353	0.10759	16.2982	1.016e-59	1.03948e-58
ENSMUSG00000022234	7637.2	2.3345	0.143245	16.2973	1.03127e-59	1.05442e-58
ENSMUSG00000064061	352.37	2.69608	0.165436	16.2968	1.03973e-59	1.06238e-58
ENSMUSG00000002320	830.48	-1.72907	0.106114	-16.2944	1.08183e-59	1.10468e-58
ENSMUSG00000052117	162.3	-4.02635	0.247132	-16.2923	1.11937e-59	1.14227e-58
ENSMUSG00000000740	6832.86	1.82563	0.112106	16.2849	1.2641e-59	1.28912e-58
ENSMUSG00000028973	606.836	-1.99041	0.122225	-16.2847	1.26711e-59	1.29135e-58
ENSMUSG00000019979	467.847	2.83108	0.173928	16.2774	1.42909e-59	1.45548e-58
ENSMUSG00000007783	157.453	6.2738	0.385508	16.2741	1.50719e-59	1.53404e-58
ENSMUSG00000015478	387.369	-2.43511	0.1497	-16.2666	1.70317e-59	1.73238e-58
ENSMUSG00000032724	554.827	-8.72999	0.536806	-16.2628	1.81114e-59	1.84101e-58
ENSMUSG00000071350	332.031	-2.64248	0.162524	-16.259	1.92729e-59	1.95781e-58
ENSMUSG00000036655	425.013	-8.18504	0.503488	-16.2567	2.00301e-59	2.03342e-58
ENSMUSG00000029759	1462.17	-1.86392	0.114696	-16.2509	2.20271e-59	2.23471e-58
ENSMUSG00000034875	651.146	-2.28751	0.140774	-16.2496	2.24901e-59	2.28021e-58
ENSMUSG00000067719	214.078	-3.8016	0.233986	-16.2471	2.34159e-59	2.37254e-58
ENSMUSG00000035936	1185.28	-2.91953	0.17982	-16.2358	2.81336e-59	2.84871e-58
ENSMUSG00000027215	941.595	-2.05448	0.126545	-16.2352	2.84388e-59	2.87776e-58
ENSMUSG00000056035	73948.1	-18.1724	1.11949	-16.2328	2.95724e-59	2.99054e-58
ENSMUSG00000021497	1676.74	-2.41427	0.148785	-16.2266	3.27294e-59	3.30767e-58
ENSMUSG00000032601	1374.56	-2.74786	0.169364	-16.2245	3.38292e-59	3.41661e-58
ENSMUSG00000028691	11801.4	-2.13734	0.131746	-16.2232	3.45671e-59	3.4889e-58
ENSMUSG00000003477	6405.09	-13.0492	0.80446	-16.2211	3.57557e-59	3.60655e-58
ENSMUSG00000031904	164.965	6.51638	0.401928	16.2128	4.09398e-59	4.12681e-58
ENSMUSG00000026317	551.289	-1.85534	0.114445	-16.2117	4.16927e-59	4.20001e-58
ENSMUSG00000023800	190.54	-4.63378	0.285891	-16.2082	4.41199e-59	4.44167e-58
ENSMUSG00000064288	224.792	3.69824	0.228209	16.2055	4.60969e-59	4.63772e-58
ENSMUSG00000020629	1480.58	-2.42965	0.149966	-16.2013	4.9357e-59	4.96254e-58
ENSMUSG00000020743	641.311	-2.74208	0.169308	-16.1958	5.39569e-59	5.42157e-58
ENSMUSG00000025178	989.688	-2.41398	0.149104	-16.1899	5.94385e-59	5.96854e-58
ENSMUSG00000032815	129.714	4.29162	0.265233	16.1806	6.91499e-59	6.93927e-58
ENSMUSG00000038059	137.513	5.41829	0.335142	16.1672	8.59678e-59	8.62147e-58
ENSMUSG00000056121	1290.87	1.71772	0.106253	16.1664	8.70433e-59	8.72376e-58
ENSMUSG00000038764	1044.43	-2.56804	0.158856	-16.1658	8.78795e-59	8.80195e-58
ENSMUSG00000022974	901.455	2.3005	0.142314	16.1649	8.91152e-59	8.92003e-58
ENSMUSG00000056962	711.831	2.20022	0.136121	16.1637	9.09679e-59	9.09969e-58
ENSMUSG00000052331	597.711	2.89268	0.178988	16.1613	9.45782e-59	9.45481e-58
ENSMUSG00000028378	262.044	2.96995	0.183791	16.1593	9.75896e-59	9.74965e-58
ENSMUSG00000047534	144.659	5.5453	0.343221	16.1566	1.01987e-58	1.01825e-57
ENSMUSG00000038732	148.444	4.88998	0.302852	16.1465	1.20287e-58	1.20019e-57
ENSMUSG00000034457	183.032	4.41813	0.274006	16.1242	1.72353e-58	1.71861e-57
ENSMUSG00000022297	510.335	2.33321	0.144705	16.1239	1.73458e-58	1.72853e-57
ENSMUSG00000034647	470.879	2.68116	0.166323	16.1202	1.83918e-58	1.83161e-57
ENSMUSG00000028080	1342.39	-1.47238	0.0913442	-16.119	1.87481e-58	1.86591e-57
ENSMUSG00000028873	134.787	4.23832	0.262969	16.1172	1.93177e-58	1.92138e-57
ENSMUSG00000021000	3844.67	-2.13	0.132216	-16.11	2.16972e-58	2.15668e-57
ENSMUSG00000039756	924.617	1.8227	0.113165	16.1065	2.29532e-58	2.28008e-57
ENSMUSG00000034528	4051.54	-12.95	0.804826	-16.0904	2.97813e-58	2.9565e-57
ENSMUSG00000025993	2179.82	-2.04839	0.127348	-16.085	3.2528e-58	3.22713e-57
ENSMUSG00000024712	825.476	-1.71282	0.106524	-16.0792	3.5697e-58	3.5393e-57
ENSMUSG00000034845	458.896	-8.46796	0.527264	-16.0602	4.85015e-58	4.80581e-57
ENSMUSG00000030556	294.644	-2.52468	0.157207	-16.0596	4.89589e-58	4.84808e-57
ENSMUSG00000062031	602.666	-2.03627	0.126799	-16.0591	4.93848e-58	4.88409e-57
ENSMUSG00000025001	181.556	3.24887	0.202307	16.0591	4.93827e-58	4.88409e-57
ENSMUSG00000037686	2195.79	-11.6756	0.727075	-16.0583	5.00281e-58	4.9446e-57
ENSMUSG00000002103	1021.7	-2.20584	0.137369	-16.0577	5.04729e-58	4.98543e-57
ENSMUSG00000048537	396.613	2.73306	0.170311	16.0474	5.95615e-58	5.87945e-57
ENSMUSG00000038174	1406.71	-2.01938	0.125909	-16.0385	6.88199e-58	6.78911e-57
ENSMUSG00000019975	286.951	3.12362	0.194808	16.0344	7.35301e-58	7.24922e-57
ENSMUSG00000042350	1413.82	-1.63119	0.101792	-16.0248	8.58281e-58	8.45636e-57
ENSMUSG00000027330	133.655	4.70805	0.293925	16.0179	9.59055e-58	9.44332e-57
ENSMUSG00000020300	2049.69	-1.94398	0.121374	-16.0165	9.80696e-58	9.65037e-57
ENSMUSG00000020492	201.717	3.75005	0.234158	16.015	1.00396e-57	9.87312e-57
ENSMUSG00000041293	334.166	-6.96091	0.434853	-16.0075	1.13284e-57	1.11336e-56
ENSMUSG00000073557	528.856	2.16878	0.135513	16.0042	1.19446e-57	1.17319e-56
ENSMUSG00000026857	346.249	2.37712	0.148608	15.9959	1.36539e-57	1.34023e-56
ENSMUSG00000045838	500.567	4.37927	0.273829	15.9927	1.43603e-57	1.40869e-56
ENSMUSG00000041058	2227.36	-1.79666	0.112436	-15.9795	1.77582e-57	1.74092e-56
ENSMUSG00000024989	135.918	5.67748	0.355331	15.978	1.81864e-57	1.7818e-56
ENSMUSG00000040471	316.771	-7.21334	0.451593	-15.9731	1.96788e-57	1.9268e-56
ENSMUSG00000029723	845.23	3.14424	0.196897	15.969	2.10225e-57	2.05709e-56
ENSMUSG00000071178	59209	-17.9138	1.12183	-15.9684	2.12182e-57	2.07495e-56
ENSMUSG00000028673	1249.3	-1.80484	0.113083	-15.9603	2.41435e-57	2.35955e-56
ENSMUSG00000037523	1155.14	-1.96161	0.122917	-15.9588	2.47496e-57	2.41727e-56
ENSMUSG00000004562	646.805	2.38275	0.149314	15.958	2.50749e-57	2.44753e-56
ENSMUSG00000068876	688.575	-1.81779	0.113921	-15.9565	2.5657e-57	2.50279e-56
ENSMUSG00000007837	306.079	-2.78313	0.174444	-15.9543	2.65954e-57	2.59272e-56
ENSMUSG00000025354	1488.74	1.41254	0.0885958	15.9437	3.15192e-57	3.07083e-56
ENSMUSG00000031119	820.765	-2.72707	0.171066	-15.9416	3.25654e-57	3.17079e-56
ENSMUSG00000022526	210.637	2.92996	0.183801	15.9409	3.2949e-57	3.20615e-56
ENSMUSG00000026020	884.814	2.15546	0.135269	15.9347	3.63888e-57	3.53868e-56
ENSMUSG00000037826	3121.18	-3.29538	0.206842	-15.9318	3.81013e-57	3.70291e-56
ENSMUSG00000024811	3993.78	1.57701	0.0990241	15.9255	4.21754e-57	4.09633e-56
ENSMUSG00000075602	318.371	2.46417	0.154886	15.9095	5.44045e-57	5.28083e-56
ENSMUSG00000037570	433.127	2.3684	0.148884	15.9076	5.60947e-57	5.44153e-56
ENSMUSG00000005656	714.76	1.80359	0.113386	15.9067	5.69647e-57	5.52252e-56
ENSMUSG00000022863	219.593	3.81186	0.239646	15.9062	5.73658e-57	5.55797e-56
ENSMUSG00000056153	974.043	1.86467	0.117232	15.9058	5.77546e-57	5.5922e-56
ENSMUSG00000029998	4111.13	-1.49057	0.0937303	-15.9028	6.06051e-57	5.86459e-56
ENSMUSG00000052656	1886.73	-2.27033	0.142799	-15.8988	6.45858e-57	6.24595e-56
ENSMUSG00000068882	2005.77	1.52367	0.0959682	15.8768	9.17304e-57	8.86558e-56
ENSMUSG00000036944	273.05	4.03817	0.254371	15.8752	9.41689e-57	9.09566e-56
ENSMUSG00000020902	213.514	-6.34197	0.399545	-15.873	9.74965e-57	9.41129e-56
ENSMUSG00000032431	262.463	2.57298	0.162119	15.871	1.00661e-56	9.71077e-56
ENSMUSG00000070565	545.637	-2.82126	0.17784	-15.8641	1.12396e-56	1.08362e-55
ENSMUSG00000026207	163.861	4.68361	0.295318	15.8595	1.20776e-56	1.1637e-55
ENSMUSG00000024803	143.736	5.9081	0.37253	15.8594	1.21031e-56	1.16544e-55
ENSMUSG00000061751	558.673	-8.94061	0.563794	-15.8579	1.23884e-56	1.19218e-55
ENSMUSG00000095597	917.406	2.8915	0.182373	15.8548	1.30188e-56	1.25208e-55
ENSMUSG00000026950	933.106	-9.63554	0.607744	-15.8546	1.30658e-56	1.25583e-55
ENSMUSG00000065979	776.526	-1.83896	0.115991	-15.8543	1.31259e-56	1.26084e-55
ENSMUSG00000024997	1814.48	-1.85439	0.117017	-15.8472	1.46967e-56	1.41087e-55
ENSMUSG00000045302	1104.63	-2.11949	0.13375	-15.8466	1.48375e-56	1.42351e-55
ENSMUSG00000003420	2884.16	-1.57145	0.0991813	-15.8443	1.5403e-56	1.47687e-55
ENSMUSG00000031158	413.496	-2.31183	0.145922	-15.8429	1.57344e-56	1.50772e-55
ENSMUSG00000024370	568.634	1.80714	0.114067	15.8428	1.57608e-56	1.50933e-55
ENSMUSG00000016028	383.509	-7.87094	0.496861	-15.8413	1.61365e-56	1.54437e-55
ENSMUSG00000022022	153.343	-4.23337	0.267242	-15.841	1.62286e-56	1.55224e-55
ENSMUSG00000037916	2795.38	-1.78707	0.112833	-15.8383	1.69464e-56	1.6199e-55
ENSMUSG00000039206	705.521	-9.50526	0.600219	-15.8363	1.74724e-56	1.66917e-55
ENSMUSG00000029119	708.395	-2.33375	0.147521	-15.8198	2.27369e-56	2.17078e-55
ENSMUSG00000060227	436.314	2.38172	0.150601	15.8148	2.45904e-56	2.34631e-55
ENSMUSG00000021028	224.307	2.60522	0.164782	15.8101	2.64978e-56	2.52678e-55
ENSMUSG00000060093	235.99	3.67865	0.232728	15.8066	2.80001e-56	2.66842e-55
ENSMUSG00000024054	1278.6	1.65565	0.104783	15.8008	3.07171e-56	2.92557e-55
ENSMUSG00000003072	2179.56	-2.01906	0.127801	-15.7984	3.18917e-56	3.0356e-55
ENSMUSG00000036687	170.659	-4.34267	0.274882	-15.7983	3.19653e-56	3.04077e-55
ENSMUSG00000026628	140.27	4.10843	0.260103	15.7954	3.3454e-56	3.18046e-55
ENSMUSG00000025127	3448.56	-12.7284	0.805976	-15.7926	3.50009e-56	3.3255e-55
ENSMUSG00000040268	668.973	2.07331	0.131297	15.791	3.59119e-56	3.41e-55
ENSMUSG00000031749	211.64	3.39024	0.214732	15.7882	3.74973e-56	3.55839e-55
ENSMUSG00000022799	246.027	-4.57537	0.289821	-15.7869	3.83212e-56	3.63438e-55
ENSMUSG00000031722	76890.9	-16.8698	1.06878	-15.7842	3.99688e-56	3.78836e-55
ENSMUSG00000027298	141.644	5.90144	0.373885	15.7841	4.00181e-56	3.79074e-55
ENSMUSG00000027601	1396.42	-1.55811	0.0987247	-15.7824	4.11256e-56	3.89331e-55
ENSMUSG00000031090	411.246	-2.72173	0.172508	-15.7774	4.4533e-56	4.21334e-55
ENSMUSG00000002588	10952.1	-14.8372	0.940546	-15.7751	4.62024e-56	4.36615e-55
ENSMUSG00000071856	936.253	-3.72182	0.235931	-15.775	4.62037e-56	4.36615e-55
ENSMUSG00000025915	242.838	-3.35488	0.212768	-15.7678	5.18334e-56	4.8952e-55
ENSMUSG00000019978	719.294	1.73707	0.11018	15.7657	5.35665e-56	5.05584e-55
ENSMUSG00000028068	122.038	4.4571	0.282785	15.7614	5.73379e-56	5.40856e-55
ENSMUSG00000042271	573.774	-2.28824	0.145234	-15.7555	6.2921e-56	5.93163e-55
ENSMUSG00000028932	1401.81	-1.58887	0.100855	-15.754	6.4482e-56	6.07515e-55
ENSMUSG00000022191	646.295	2.70755	0.171867	15.7538	6.46998e-56	6.09201e-55
ENSMUSG00000041859	467.957	3.2404	0.205723	15.7513	6.73296e-56	6.33583e-55
ENSMUSG00000066621	650.208	2.41309	0.153226	15.7485	7.0285e-56	6.60998e-55
ENSMUSG00000020641	287.845	-7.07326	0.449228	-15.7454	7.39078e-56	6.94654e-55
ENSMUSG00000044433	200.378	-5.83374	0.370515	-15.745	7.43596e-56	6.98482e-55
ENSMUSG00000032328	4807.87	-2.67643	0.170031	-15.7408	7.94048e-56	7.45428e-55
ENSMUSG00000041219	192.6	3.15824	0.200704	15.7358	8.60189e-56	8.07037e-55
ENSMUSG00000044037	469.51	-8.48719	0.539363	-15.7356	8.62785e-56	8.0899e-55
ENSMUSG00000026896	1128.57	-1.9677	0.125056	-15.7345	8.76923e-56	8.21756e-55
ENSMUSG00000024118	926.636	-2.86764	0.182255	-15.7342	8.81512e-56	8.25564e-55
ENSMUSG00000033216	440.131	-2.23339	0.141999	-15.7282	9.69914e-56	9.07814e-55
ENSMUSG00000078515	2544.64	-2.58706	0.164648	-15.7127	1.23886e-55	1.15885e-54
ENSMUSG00000079484	177.308	-4.04946	0.257732	-15.7119	1.25318e-55	1.17155e-54
ENSMUSG00000025006	432.589	-2.71469	0.172797	-15.7103	1.28615e-55	1.20166e-54
ENSMUSG00000052942	189.03	3.31012	0.210739	15.7072	1.35046e-55	1.26099e-54
ENSMUSG00000035105	766.424	2.62149	0.167088	15.6893	1.78982e-55	1.67025e-54
ENSMUSG00000024515	1534.84	1.7788	0.113421	15.6831	1.97245e-55	1.83959e-54
ENSMUSG00000034459	217.997	-5.89663	0.37602	-15.6817	2.01837e-55	1.8813e-54
ENSMUSG00000038745	1661.61	-11.2978	0.720497	-15.6805	2.05546e-55	1.91473e-54
ENSMUSG00000052712	1409.23	-2.12147	0.135305	-15.6792	2.09986e-55	1.95493e-54
ENSMUSG00000030084	913.656	2.77124	0.176821	15.6726	2.32845e-55	2.16646e-54
ENSMUSG00000029344	587.125	-1.84492	0.117773	-15.665	2.62225e-55	2.43838e-54
ENSMUSG00000026617	1568.85	-1.69562	0.108292	-15.6579	2.93637e-55	2.72887e-54
ENSMUSG00000053580	163.467	-4.13508	0.264237	-15.6491	3.36849e-55	3.12859e-54
ENSMUSG00000017718	845.371	-3.46001	0.221143	-15.646	3.53604e-55	3.28227e-54
ENSMUSG00000034930	406.132	2.48286	0.158691	15.6459	3.54315e-55	3.28693e-54
ENSMUSG00000027379	146.66	6.17762	0.394966	15.6409	3.83231e-55	3.55308e-54
ENSMUSG00000030513	2118.22	-2.071	0.13242	-15.6397	3.90501e-55	3.61835e-54
ENSMUSG00000038717	1255.25	-3.00784	0.192373	-15.6354	4.17643e-55	3.86756e-54
ENSMUSG00000029463	196.089	2.98774	0.191095	15.6348	4.2168e-55	3.90265e-54
ENSMUSG00000036940	706.315	1.70873	0.109308	15.6323	4.38816e-55	4.05886e-54
ENSMUSG00000026179	1024.93	-2.60514	0.166666	-15.6309	4.48413e-55	4.14518e-54
ENSMUSG00000049624	696.543	-1.91493	0.122523	-15.6292	4.60868e-55	4.25781e-54
ENSMUSG00000022106	668.511	-2.02631	0.129671	-15.6265	4.80564e-55	4.43717e-54
ENSMUSG00000029553	151.264	3.25785	0.208842	15.5996	7.32795e-55	6.76211e-54
ENSMUSG00000021069	9204.93	-14.6187	0.937165	-15.5988	7.41318e-55	6.83674e-54
ENSMUSG00000028234	5756.43	1.73544	0.111259	15.5983	7.47976e-55	6.8941e-54
ENSMUSG00000002763	1417.76	-1.57407	0.100926	-15.5963	7.71783e-55	7.10936e-54
ENSMUSG00000035164	759.513	2.06967	0.132707	15.5958	7.77558e-55	7.15836e-54
ENSMUSG00000025995	656.477	1.86468	0.119579	15.5937	8.03288e-55	7.39091e-54
ENSMUSG00000018599	409.617	-2.86529	0.183753	-15.5931	8.10467e-55	7.45259e-54
ENSMUSG00000056973	11123.8	-14.8276	0.951105	-15.5898	8.5374e-55	7.84592e-54
ENSMUSG00000074768	48678.1	-17.6348	1.13144	-15.5862	9.03516e-55	8.29851e-54
ENSMUSG00000019428	4186.3	-1.67824	0.10772	-15.5796	1.00171e-54	9.19504e-54
ENSMUSG00000024180	324.664	-3.11819	0.20018	-15.5769	1.04505e-54	9.58727e-54
ENSMUSG00000001034	132.408	3.68802	0.236884	15.5689	1.18461e-54	1.08613e-53
ENSMUSG00000021171	1942.12	1.58337	0.101736	15.5635	1.28923e-54	1.18135e-53
ENSMUSG00000010047	590.781	-2.01623	0.129571	-15.5608	1.3449e-54	1.23165e-53
ENSMUSG00000026596	1062.47	2.28723	0.14704	15.5551	1.46889e-54	1.34441e-53
ENSMUSG00000053559	281.344	-7.16103	0.460512	-15.5502	1.58723e-54	1.45188e-53
ENSMUSG00000062169	440.615	1.9682	0.126588	15.548	1.64044e-54	1.49968e-53
ENSMUSG00000030214	627.978	-9.3401	0.600736	-15.5478	1.64783e-54	1.50556e-53
ENSMUSG00000027435	206.933	-6.10566	0.393125	-15.5311	2.13773e-54	1.95203e-53
ENSMUSG00000028251	375.317	-2.42723	0.156319	-15.5274	2.26333e-54	2.06552e-53
ENSMUSG00000027509	633.182	1.82357	0.117444	15.5272	2.27008e-54	2.06986e-53
ENSMUSG00000028121	944.615	-3.41149	0.219711	-15.5272	2.27072e-54	2.06986e-53
ENSMUSG00000024440	191.319	-4.74257	0.305507	-15.5236	2.40146e-54	2.18776e-53
ENSMUSG00000025982	5013.49	1.24471	0.0801822	15.5235	2.40661e-54	2.19118e-53
ENSMUSG00000032178	618.465	2.18938	0.141038	15.5234	2.41089e-54	2.19381e-53
ENSMUSG00000036073	721.3	-1.81008	0.116607	-15.5229	2.42851e-54	2.20856e-53
ENSMUSG00000052698	396.361	-8.07346	0.520341	-15.5157	2.71681e-54	2.46932e-53
ENSMUSG00000033031	218.873	3.56774	0.230201	15.4984	3.5588e-54	3.23275e-53
ENSMUSG00000021665	753.74	2.56531	0.165565	15.4943	3.79302e-54	3.44352e-53
ENSMUSG00000030869	743.697	-2.27677	0.146962	-15.4922	3.91671e-54	3.55376e-53
ENSMUSG00000024597	316.399	-7.60059	0.490642	-15.4911	3.98345e-54	3.61223e-53
ENSMUSG00000019432	1467.99	1.80182	0.11634	15.4875	4.21292e-54	3.81811e-53
ENSMUSG00000039956	755.536	-9.58948	0.61926	-15.4854	4.35434e-54	3.944e-53
ENSMUSG00000071042	165.835	-4.42678	0.285877	-15.4849	4.38794e-54	3.97215e-53
ENSMUSG00000022385	129.036	4.75569	0.307159	15.4828	4.53008e-54	4.09846e-53
ENSMUSG00000022350	1697.73	1.86037	0.120216	15.4752	5.09819e-54	4.60978e-53
ENSMUSG00000035203	1954.03	-1.70433	0.110205	-15.465	5.97304e-54	5.39771e-53
ENSMUSG00000024646	12371.7	-2.34129	0.151431	-15.4611	6.34555e-54	5.73105e-53
ENSMUSG00000033386	761.366	1.73962	0.11253	15.4592	6.54007e-54	5.90334e-53
ENSMUSG00000035916	233.247	7.89491	0.510731	15.4581	6.65715e-54	6.00558e-53
ENSMUSG00000038900	9630.93	2.47467	0.160181	15.4492	7.64437e-54	6.89221e-53
ENSMUSG00000079716	145.818	4.61844	0.299082	15.4421	8.53194e-54	7.68804e-53
ENSMUSG00000021786	591.942	-3.13495	0.20302	-15.4416	8.59352e-54	7.7391e-53
ENSMUSG00000038187	207.24	2.68893	0.174197	15.4362	9.34307e-54	8.4093e-53
ENSMUSG00000031378	310.857	-2.47135	0.160157	-15.4307	1.01701e-53	9.1484e-53
ENSMUSG00000047832	282.579	2.69691	0.174808	15.4278	1.06462e-53	9.5712e-53
ENSMUSG00000002393	2777.22	-2.10553	0.136502	-15.4249	1.11344e-53	1.00044e-52
ENSMUSG00000063506	120.456	5.00012	0.324229	15.4216	1.1725e-53	1.0529e-52
ENSMUSG00000014329	329.125	2.57351	0.166896	15.4199	1.20372e-53	1.08032e-52
ENSMUSG00000025503	1938.05	-1.79969	0.116741	-15.4162	1.27453e-53	1.14322e-52
ENSMUSG00000028307	43166.2	-17.4853	1.13425	-15.4157	1.28327e-53	1.15041e-52
ENSMUSG00000035459	1643.36	-11.2697	0.731064	-15.4154	1.2892e-53	1.15506e-52
ENSMUSG00000024304	2143.1	-1.85999	0.120771	-15.401	1.61257e-53	1.44396e-52
ENSMUSG00000027593	1527.34	1.43853	0.0934173	15.399	1.662e-53	1.48738e-52
ENSMUSG00000009291	3662.77	-1.5905	0.103293	-15.398	1.68711e-53	1.50899e-52
ENSMUSG00000028420	810.432	-2.20982	0.143533	-15.3959	1.7428e-53	1.55792e-52
ENSMUSG00000017344	43885.9	-17.4892	1.13628	-15.3916	1.86277e-53	1.66421e-52
ENSMUSG00000002944	622.569	-3.02402	0.196509	-15.3887	1.94985e-53	1.74102e-52
ENSMUSG00000022591	127.271	5.79585	0.376733	15.3845	2.07945e-53	1.85463e-52
ENSMUSG00000037795	917.498	-2.91286	0.189337	-15.3845	2.07876e-53	1.85463e-52
ENSMUSG00000052673	129.491	5.53934	0.360243	15.3767	2.34765e-53	2.09264e-52
ENSMUSG00000011877	476.863	2.37724	0.154692	15.3676	2.70029e-53	2.40562e-52
ENSMUSG00000054520	324.92	-5.27919	0.34359	-15.3648	2.81935e-53	2.51026e-52
ENSMUSG00000021493	221.404	2.81811	0.183536	15.3545	3.30276e-53	2.93901e-52
ENSMUSG00000024039	7999.49	-14.4278	0.939857	-15.3511	3.48272e-53	3.09739e-52
ENSMUSG00000034595	509.161	4.37001	0.284689	15.3501	3.5366e-53	3.14353e-52
ENSMUSG00000054072	7973.87	-14.4219	0.940536	-15.3337	4.55024e-53	4.04223e-52
ENSMUSG00000019923	1547.36	1.33537	0.0870941	15.3325	4.64125e-53	4.12075e-52
ENSMUSG00000028684	1120.77	-1.74949	0.114119	-15.3304	4.78874e-53	4.2493e-52
ENSMUSG00000068290	1327.67	-1.73506	0.113191	-15.3286	4.92508e-53	4.36781e-52
ENSMUSG00000021273	1834.21	-3.09884	0.20222	-15.3241	5.27596e-53	4.67635e-52
ENSMUSG00000048371	708.664	-2.40484	0.156962	-15.3212	5.52047e-53	4.89031e-52
ENSMUSG00000042377	248.971	2.81863	0.184003	15.3184	5.76474e-53	5.10383e-52
ENSMUSG00000029556	365.385	-8.13646	0.531273	-15.315	6.06952e-53	5.37064e-52
ENSMUSG00000040785	1528.36	1.72729	0.112791	15.3141	6.15492e-53	5.44314e-52
ENSMUSG00000020844	172.023	3.13006	0.204405	15.313	6.25869e-53	5.5318e-52
ENSMUSG00000022237	951.206	-10.1826	0.665044	-15.3112	6.44123e-53	5.68994e-52
ENSMUSG00000026380	163.964	-4.03211	0.263511	-15.3015	7.47209e-53	6.59684e-52
ENSMUSG00000062908	4296.61	-2.25199	0.147185	-15.3004	7.60003e-53	6.70604e-52
ENSMUSG00000046314	246.226	-3.25556	0.212861	-15.2943	8.34433e-53	7.35865e-52
ENSMUSG00000032359	3567.9	-1.33136	0.0870639	-15.2918	8.67533e-53	7.64626e-52
ENSMUSG00000036391	2181.49	-2.89198	0.189136	-15.2904	8.85636e-53	7.80144e-52
ENSMUSG00000036768	118.505	4.62225	0.302311	15.2897	8.95148e-53	7.88081e-52
ENSMUSG00000037544	140.29	3.94279	0.257948	15.2852	9.59951e-53	8.4466e-52
ENSMUSG00000021492	7512.17	-14.3473	0.939077	-15.2781	1.06972e-52	9.40719e-52
ENSMUSG00000038591	632.707	-9.34204	0.612076	-15.2629	1.3517e-52	1.18803e-51
ENSMUSG00000057969	135.087	4.95666	0.324868	15.2574	1.4691e-52	1.29049e-51
ENSMUSG00000079015	38938.4	-17.3524	1.13737	-15.2565	1.48927e-52	1.30748e-51
ENSMUSG00000056220	281.94	3.9068	0.25608	15.2562	1.49795e-52	1.31437e-51
ENSMUSG00000022313	301.43	2.52028	0.165216	15.2544	1.53926e-52	1.34986e-51
ENSMUSG00000031715	2064.05	1.39153	0.0912896	15.2431	1.83049e-52	1.60436e-51
ENSMUSG00000027423	2310.12	1.6103	0.105644	15.2428	1.83853e-52	1.61051e-51
ENSMUSG00000018800	575.455	1.76204	0.115602	15.2423	1.85302e-52	1.6223e-51
ENSMUSG00000026259	312.672	-7.58142	0.497573	-15.2368	2.01542e-52	1.7635e-51
ENSMUSG00000057400	38497.4	-17.3368	1.13786	-15.2363	2.03083e-52	1.77599e-51
ENSMUSG00000022205	1918.93	1.661	0.109036	15.2335	2.1179e-52	1.8511e-51
ENSMUSG00000021357	778.318	1.5932	0.104628	15.2272	2.3338e-52	2.03867e-51
ENSMUSG00000020521	845.755	-1.72136	0.113073	-15.2235	2.47028e-52	2.15669e-51
ENSMUSG00000040502	115.048	4.83883	0.317962	15.2182	2.67614e-52	2.33512e-51
ENSMUSG00000074151	346.733	-7.3198	0.48109	-15.215	2.81078e-52	2.45125e-51
ENSMUSG00000021252	870.681	-2.77957	0.182707	-15.2133	2.88636e-52	2.51576e-51
ENSMUSG00000053062	201.718	-6.34145	0.417124	-15.2028	3.38951e-52	2.95267e-51
ENSMUSG00000028551	345.542	2.51968	0.165772	15.1997	3.5519e-52	3.09242e-51
ENSMUSG00000032561	163.781	-5.78494	0.380642	-15.1979	3.65259e-52	3.17832e-51
ENSMUSG00000027550	296.781	2.63751	0.173575	15.1952	3.80482e-52	3.30895e-51
ENSMUSG00000041238	358.629	2.21774	0.145986	15.1914	4.03099e-52	3.5037e-51
ENSMUSG00000027227	20379.1	-2.31728	0.152588	-15.1866	4.34024e-52	3.77042e-51
ENSMUSG00000002781	354.004	-2.07678	0.136758	-15.1858	4.38865e-52	3.81037e-51
ENSMUSG00000054422	37952.7	-17.3082	1.13981	-15.1851	4.43581e-52	3.84919e-51
ENSMUSG00000028356	39717.9	-17.341	1.14219	-15.1822	4.63607e-52	4.02074e-51
ENSMUSG00000005907	538.454	-2.33445	0.153796	-15.1788	4.88451e-52	4.23387e-51
ENSMUSG00000022550	742.76	-1.72846	0.113893	-15.1762	5.08455e-52	4.40484e-51
ENSMUSG00000057375	632.275	-2.04204	0.134767	-15.1524	7.29985e-52	6.32051e-51
ENSMUSG00000023087	10614.9	3.88383	0.256349	15.1506	7.51234e-52	6.50091e-51
ENSMUSG00000048279	335.145	2.31686	0.152942	15.1486	7.74235e-52	6.69626e-51
ENSMUSG00000033285	804.422	1.9221	0.126889	15.1479	7.82429e-52	6.7634e-51
ENSMUSG00000026456	296.225	2.19353	0.144817	15.147	7.93443e-52	6.85484e-51
ENSMUSG00000019989	1251.88	-10.9045	0.720382	-15.1371	9.21379e-52	7.95576e-51
ENSMUSG00000031337	314.642	-2.67346	0.176627	-15.1362	9.34604e-52	8.06551e-51
ENSMUSG00000038534	137.535	3.47159	0.22943	15.1314	1.00574e-51	8.67463e-51
ENSMUSG00000005373	1534.07	-11.1649	0.737999	-15.1287	1.04777e-51	9.03217e-51
ENSMUSG00000027612	207.543	7.72219	0.510576	15.1245	1.11679e-51	9.62188e-51
ENSMUSG00000017176	171.242	3.58893	0.237303	15.1238	1.12806e-51	9.71368e-51
ENSMUSG00000027951	573.994	-1.83588	0.121411	-15.1213	1.1725e-51	1.00908e-50
ENSMUSG00000012296	205.231	2.72398	0.180164	15.1195	1.20538e-51	1.03681e-50
ENSMUSG00000022540	137.796	-3.98292	0.263474	-15.117	1.25187e-51	1.07621e-50
ENSMUSG00000030225	1079.19	-1.79328	0.118687	-15.1093	1.40602e-51	1.20807e-50
ENSMUSG00000024644	1376.3	2.00609	0.132788	15.1075	1.4453e-51	1.24114e-50
ENSMUSG00000052727	123.234	3.61812	0.239501	15.1069	1.45883e-51	1.25208e-50
ENSMUSG00000038150	1593.18	-1.61881	0.107177	-15.1041	1.52175e-51	1.30536e-50
ENSMUSG00000026627	178.418	2.92288	0.193517	15.104	1.52349e-51	1.30614e-50
ENSMUSG00000028713	271.643	-3.54313	0.234586	-15.1038	1.52952e-51	1.3106e-50
ENSMUSG00000033732	1596.21	1.44129	0.0954317	15.1028	1.55109e-51	1.32836e-50
ENSMUSG00000067148	589.817	1.77634	0.117619	15.1024	1.56051e-51	1.3357e-50
ENSMUSG00000037921	273.498	-7.38926	0.489524	-15.0948	1.75276e-51	1.49944e-50
ENSMUSG00000069922	35498.1	-17.2262	1.14126	-15.094	1.77267e-51	1.51565e-50
ENSMUSG00000001517	119.126	5.0504	0.334662	15.0911	1.85417e-51	1.58446e-50
ENSMUSG00000056938	852.233	-2.53434	0.167939	-15.0909	1.86011e-51	1.58867e-50
ENSMUSG00000036817	1000.09	2.07809	0.137763	15.0845	2.04805e-51	1.74824e-50
ENSMUSG00000024056	117.358	5.54912	0.367895	15.0834	2.08203e-51	1.77628e-50
ENSMUSG00000070473	1422.28	-1.76247	0.116849	-15.0833	2.08725e-51	1.77977e-50
ENSMUSG00000002222	3486.79	-2.35852	0.156505	-15.07	2.55235e-51	2.17518e-50
ENSMUSG00000026499	937.994	1.61515	0.107248	15.0599	2.97243e-51	2.5318e-50
ENSMUSG00000062115	465.32	2.04063	0.135532	15.0565	3.13134e-51	2.66571e-50
ENSMUSG00000079508	190.157	-2.93377	0.194872	-15.0548	3.20854e-51	2.72995e-50
ENSMUSG00000020261	674.714	-1.82814	0.121454	-15.0521	3.34297e-51	2.84279e-50
ENSMUSG00000051022	121.846	5.88951	0.391281	15.0519	3.35689e-51	2.85308e-50
ENSMUSG00000046152	121.557	3.88377	0.258074	15.0491	3.50123e-51	2.97415e-50
ENSMUSG00000052214	699.917	-1.81616	0.120718	-15.0447	3.74009e-51	3.17534e-50
ENSMUSG00000034450	6824.44	-14.2065	0.944626	-15.0393	4.05791e-51	3.44331e-50
ENSMUSG00000039501	1411.95	-1.77964	0.118454	-15.0239	5.11948e-51	4.34175e-50
ENSMUSG00000070972	422.678	-1.97834	0.131712	-15.0202	5.41299e-51	4.5882e-50
ENSMUSG00000059481	33979.1	-17.1675	1.14297	-15.0202	5.41848e-51	4.59037e-50
ENSMUSG00000020108	280.415	2.39113	0.159212	15.0186	5.54803e-51	4.69759e-50
ENSMUSG00000091803	240.801	-2.96291	0.197331	-15.0149	5.86542e-51	4.96365e-50
ENSMUSG00000004451	605.421	1.96358	0.130786	15.0137	5.97142e-51	5.05064e-50
ENSMUSG00000024386	6554.78	-14.1577	0.943087	-15.0121	6.11432e-51	5.16873e-50
ENSMUSG00000070594	6634.45	-14.1718	0.944035	-15.012	6.13058e-51	5.17968e-50
ENSMUSG00000041827	238.968	-5.37655	0.358211	-15.0095	6.36612e-51	5.37579e-50
ENSMUSG00000074403	125.472	3.68466	0.245525	15.0073	6.58059e-51	5.55392e-50
ENSMUSG00000046718	1997.99	-2.81887	0.187857	-15.0054	6.77117e-51	5.7117e-50
ENSMUSG00000068922	387.536	2.25782	0.150519	15.0002	7.31771e-51	6.16941e-50
ENSMUSG00000034681	513.632	1.80806	0.12054	14.9997	7.37668e-51	6.21579e-50
ENSMUSG00000019970	1402.72	2.6114	0.174114	14.9982	7.54037e-51	6.35032e-50
ENSMUSG00000049577	602.172	-2.37421	0.1583	-14.9982	7.54491e-51	6.35074e-50
ENSMUSG00000045312	222.464	-2.7052	0.180377	-14.9975	7.62762e-51	6.41692e-50
ENSMUSG00000004846	1051.63	1.6563	0.110442	14.997	7.68208e-51	6.45927e-50
ENSMUSG00000091166	160.642	-5.67996	0.378913	-14.9902	8.51392e-51	7.15488e-50
ENSMUSG00000042807	155.713	-3.98354	0.26575	-14.9898	8.56132e-51	7.19087e-50
ENSMUSG00000032590	923.083	-1.5558	0.103793	-14.9895	8.60163e-51	7.22087e-50
ENSMUSG00000029406	455.432	-2.32382	0.15505	-14.9876	8.85231e-51	7.42734e-50
ENSMUSG00000001016	657.026	1.75887	0.117401	14.9817	9.66963e-51	8.10575e-50
ENSMUSG00000002055	143.588	3.40185	0.227067	14.9817	9.67119e-51	8.10575e-50
ENSMUSG00000025066	1026.21	1.69149	0.112948	14.9758	1.05651e-50	8.85025e-50
ENSMUSG00000057666	752.688	2.46624	0.164736	14.9709	1.13832e-50	9.53045e-50
ENSMUSG00000058446	2274.76	-1.55964	0.104182	-14.9704	1.14581e-50	9.58811e-50
ENSMUSG00000036216	854.077	-9.73824	0.650891	-14.9614	1.31237e-50	1.0976e-49
ENSMUSG00000037013	1232.81	1.48559	0.0993402	14.9546	1.45377e-50	1.21521e-49
ENSMUSG00000029414	123.421	4.41677	0.29535	14.9543	1.45913e-50	1.21904e-49
ENSMUSG00000024590	301.432	2.85361	0.190825	14.9541	1.46439e-50	1.22279e-49
ENSMUSG00000018427	624.39	-2.68864	0.179918	-14.9436	1.71341e-50	1.42997e-49
ENSMUSG00000041406	118.861	4.52727	0.302968	14.9431	1.72837e-50	1.44169e-49
ENSMUSG00000031271	333.583	-7.82221	0.523503	-14.9421	1.75487e-50	1.46302e-49
ENSMUSG00000063317	614.274	2.40771	0.161162	14.9397	1.81775e-50	1.51463e-49
ENSMUSG00000029291	370.863	-2.61704	0.17519	-14.9383	1.85596e-50	1.54565e-49
ENSMUSG00000030095	564.309	2.10823	0.141181	14.9328	2.01611e-50	1.67814e-49
ENSMUSG00000015214	922.741	-1.74832	0.117154	-14.9233	2.32621e-50	1.93522e-49
ENSMUSG00000020427	1675.36	3.21747	0.215642	14.9204	2.42808e-50	2.0189e-49
ENSMUSG00000058258	4105	-6.94007	0.465227	-14.9176	2.53254e-50	2.10465e-49
ENSMUSG00000030032	113.45	5.00335	0.335494	14.9134	2.6966e-50	2.2398e-49
ENSMUSG00000025225	448.191	2.54672	0.170779	14.9124	2.73736e-50	2.27245e-49
ENSMUSG00000035376	495.867	-1.94756	0.130629	-14.9091	2.87641e-50	2.38663e-49
ENSMUSG00000058290	107.118	4.92102	0.33009	14.9081	2.91957e-50	2.42116e-49
ENSMUSG00000031591	1450.34	1.47702	0.0990782	14.9076	2.94167e-50	2.43821e-49
ENSMUSG00000031216	206.558	-6.10466	0.409503	-14.9075	2.94661e-50	2.44101e-49
ENSMUSG00000016503	567.28	2.19111	0.147066	14.8988	3.35303e-50	2.77624e-49
ENSMUSG00000070031	215.284	2.9446	0.197677	14.896	3.49927e-50	2.89579e-49
ENSMUSG00000048732	477.036	1.74163	0.116925	14.8953	3.53798e-50	2.92628e-49
ENSMUSG00000026669	1190.43	-3.76397	0.252698	-14.8951	3.54391e-50	2.92965e-49
ENSMUSG00000026626	3982.32	-2.27143	0.152539	-14.8908	3.77989e-50	3.12308e-49
ENSMUSG00000071177	31245.4	-17.0586	1.14572	-14.889	3.88784e-50	3.21059e-49
ENSMUSG00000047675	7812.74	1.61884	0.108731	14.8884	3.91828e-50	3.23402e-49
ENSMUSG00000031708	1592.48	-1.47344	0.0989678	-14.8881	3.93654e-50	3.24739e-49
ENSMUSG00000032330	2008.01	-2.15317	0.144661	-14.8843	4.17116e-50	3.43912e-49
ENSMUSG00000041734	206.02	2.71335	0.182298	14.8841	4.17849e-50	3.44336e-49
ENSMUSG00000037720	1604.25	-1.46786	0.0986385	-14.8812	4.36296e-50	3.59349e-49
ENSMUSG00000037894	1445.61	1.63836	0.110107	14.8797	4.46218e-50	3.67329e-49
ENSMUSG00000024664	275.946	3.10535	0.208716	14.8783	4.55845e-50	3.75058e-49
ENSMUSG00000051285	3255.67	-1.96604	0.132212	-14.8704	5.134e-50	4.22191e-49
ENSMUSG00000028273	3056.21	1.79465	0.120764	14.8608	5.91715e-50	4.86339e-49
ENSMUSG00000068299	130.469	-4.64894	0.312859	-14.8595	6.03441e-50	4.95717e-49
ENSMUSG00000040624	161.233	-5.25354	0.353699	-14.8531	6.63869e-50	5.45073e-49
ENSMUSG00000039842	295.465	2.24296	0.151037	14.8504	6.91696e-50	5.67624e-49
ENSMUSG00000029863	265.646	2.30712	0.155379	14.8483	7.13055e-50	5.84846e-49
ENSMUSG00000034088	9901.34	-1.1633	0.0783535	-14.8468	7.30132e-50	5.9854e-49
ENSMUSG00000071226	385.716	-8.4109	0.56701	-14.8338	8.86235e-50	7.2613e-49
ENSMUSG00000037542	5925.86	-14.0199	0.945161	-14.8334	8.91564e-50	7.30116e-49
ENSMUSG00000021999	6441.19	-14.1122	0.951507	-14.8314	9.18279e-50	7.51602e-49
ENSMUSG00000020087	1014.36	-2.14518	0.144642	-14.831	9.24144e-50	7.56008e-49
ENSMUSG00000042901	357.42	2.14482	0.144676	14.825	1.01048e-49	8.26205e-49
ENSMUSG00000022035	973.373	-2.41088	0.162636	-14.8238	1.02819e-49	8.40248e-49
ENSMUSG00000025758	153.468	3.26647	0.220459	14.8167	1.14335e-49	9.33874e-49
ENSMUSG00000021091	5666.98	-13.2443	0.893945	-14.8156	1.16156e-49	9.48254e-49
ENSMUSG00000019689	266.353	-2.74759	0.185456	-14.8153	1.16677e-49	9.52011e-49
ENSMUSG00000058392	401.477	2.35007	0.158638	14.8141	1.18784e-49	9.68703e-49
ENSMUSG00000016458	141.57	5.14869	0.347602	14.812	1.22473e-49	9.98269e-49
ENSMUSG00000058624	718.711	-9.79528	0.661527	-14.8071	1.31841e-49	1.07407e-48
ENSMUSG00000059070	5520.4	1.86901	0.126239	14.8053	1.35353e-49	1.10211e-48
ENSMUSG00000038206	1095.9	-2.26162	0.152787	-14.8024	1.4139e-49	1.15067e-48
ENSMUSG00000025348	152.629	-4.04514	0.273286	-14.8018	1.42516e-49	1.15923e-48
ENSMUSG00000031365	649.98	1.97121	0.133184	14.8006	1.45154e-49	1.18008e-48
ENSMUSG00000015961	2142.55	1.82299	0.123192	14.798	1.51008e-49	1.22703e-48
ENSMUSG00000022300	747.669	1.77996	0.120302	14.7958	1.55897e-49	1.26611e-48
ENSMUSG00000020766	1399.24	1.48052	0.100091	14.7918	1.65438e-49	1.34291e-48
ENSMUSG00000040714	120.043	5.72618	0.387316	14.7843	1.85061e-49	1.50141e-48
ENSMUSG00000033769	559.514	2.00819	0.135903	14.7767	2.07187e-49	1.68006e-48
ENSMUSG00000022994	1216.1	2.01025	0.136124	14.7678	2.36168e-49	1.91407e-48
ENSMUSG00000058729	229.534	2.69926	0.182786	14.7673	2.37926e-49	1.92732e-48
ENSMUSG00000022607	1158.29	1.4677	0.099408	14.7644	2.48616e-49	2.01288e-48
ENSMUSG00000040891	1039.05	-10.6449	0.721186	-14.7603	2.64158e-49	2.13761e-48
ENSMUSG00000031245	164.133	-3.98671	0.270166	-14.7565	2.79274e-49	2.25877e-48
ENSMUSG00000017716	157.283	3.80874	0.258152	14.7539	2.90587e-49	2.34906e-48
ENSMUSG00000030403	811.182	2.29185	0.155347	14.7531	2.93812e-49	2.37391e-48
ENSMUSG00000033066	188.823	-6.16032	0.417631	-14.7506	3.04836e-49	2.46172e-48
ENSMUSG00000066800	277.058	2.7476	0.186413	14.7393	3.60316e-49	2.90825e-48
ENSMUSG00000021485	104.704	4.13687	0.280805	14.7322	4.00616e-49	3.23187e-48
ENSMUSG00000028949	121.555	3.50554	0.238023	14.7277	4.2784e-49	3.44972e-48
ENSMUSG00000017404	8043.25	1.83856	0.124859	14.7251	4.44665e-49	3.58354e-48
ENSMUSG00000000673	5528.68	-13.9276	0.945874	-14.7246	4.48107e-49	3.60943e-48
ENSMUSG00000023940	108.361	5.56541	0.378166	14.7169	5.02492e-49	4.04542e-48
ENSMUSG00000030677	106.184	4.23399	0.287706	14.7164	5.06079e-49	4.07221e-48
ENSMUSG00000001036	510.558	1.89488	0.12882	14.7095	5.59944e-49	4.50334e-48
ENSMUSG00000037487	6921.46	1.62149	0.110245	14.708	5.73122e-49	4.60696e-48
ENSMUSG00000020451	422.313	2.35615	0.160212	14.7065	5.85555e-49	4.7045e-48
ENSMUSG00000079109	204.666	2.61721	0.178043	14.6998	6.46278e-49	5.18971e-48
ENSMUSG00000041852	3488.08	1.32791	0.0903357	14.6998	6.46896e-49	5.19202e-48
ENSMUSG00000000489	115.147	3.66614	0.249468	14.6959	6.85326e-49	5.49765e-48
ENSMUSG00000038085	134.043	4.19538	0.285567	14.6914	7.31703e-49	5.86669e-48
ENSMUSG00000090124	110.985	5.35902	0.364922	14.6854	8.00089e-49	6.41173e-48
ENSMUSG00000033355	186.111	-5.0115	0.341285	-14.6842	8.13875e-49	6.51888e-48
ENSMUSG00000027405	967.697	2.28454	0.155635	14.6788	8.81162e-49	7.05423e-48
ENSMUSG00000001119	186.786	-6.2285	0.42445	-14.6743	9.41953e-49	7.53706e-48
ENSMUSG00000060012	1372.78	-1.80043	0.122744	-14.6682	1.03082e-48	8.24396e-48
ENSMUSG00000071176	245.521	2.56494	0.174885	14.6665	1.05696e-48	8.44865e-48
ENSMUSG00000029769	168.149	7.25957	0.494992	14.666	1.0638e-48	8.499e-48
ENSMUSG00000027513	28873.9	-16.9188	1.15386	-14.6628	1.11644e-48	8.91509e-48
ENSMUSG00000066735	672.685	-1.86009	0.126877	-14.6606	1.15195e-48	9.19393e-48
ENSMUSG00000000826	2363.69	1.29282	0.0881853	14.6602	1.15891e-48	9.2448e-48
ENSMUSG00000032688	465.388	1.89931	0.129558	14.66	1.16315e-48	9.27394e-48
ENSMUSG00000051483	803.893	-1.81598	0.123881	-14.6591	1.17844e-48	9.39104e-48
ENSMUSG00000066366	27098.5	-16.8704	1.15095	-14.6578	1.20046e-48	9.56167e-48
ENSMUSG00000003868	570.643	2.28625	0.155976	14.6577	1.20303e-48	9.5773e-48
ENSMUSG00000020961	149.034	-5.64772	0.385325	-14.657	1.21483e-48	9.66632e-48
ENSMUSG00000033228	3468.19	1.65054	0.112654	14.6514	1.31876e-48	1.0488e-47
ENSMUSG00000025314	2284.78	-1.60842	0.109786	-14.6505	1.33713e-48	1.06287e-47
ENSMUSG00000048047	703.72	-1.73512	0.118455	-14.6479	1.38961e-48	1.10403e-47
ENSMUSG00000025417	870.275	1.82083	0.124322	14.6461	1.42737e-48	1.13346e-47
ENSMUSG00000006589	1121.59	2.24118	0.153071	14.6414	1.52782e-48	1.21261e-47
ENSMUSG00000003848	291.633	2.52481	0.172468	14.6393	1.57751e-48	1.25141e-47
ENSMUSG00000037095	9380.54	-13.0376	0.890623	-14.6387	1.59121e-48	1.26165e-47
ENSMUSG00000039483	356.649	2.04444	0.139695	14.635	1.68067e-48	1.33191e-47
ENSMUSG00000028522	861.427	-1.55752	0.106433	-14.6338	1.70953e-48	1.35409e-47
ENSMUSG00000029713	2553.08	1.20287	0.0821981	14.6338	1.71046e-48	1.35415e-47
ENSMUSG00000041147	286.066	2.1877	0.149512	14.6322	1.74924e-48	1.38415e-47
ENSMUSG00000046330	4812.54	1.7327	0.118448	14.6284	1.85145e-48	1.46429e-47
ENSMUSG00000039191	863.938	2.43277	0.166328	14.6263	1.90781e-48	1.50811e-47
ENSMUSG00000037379	241.854	-3.28036	0.224369	-14.6204	2.08175e-48	1.64478e-47
ENSMUSG00000032788	1094.21	-1.94556	0.133087	-14.6187	2.13468e-48	1.68576e-47
ENSMUSG00000027371	240.38	-3.63887	0.249111	-14.6074	2.51857e-48	1.98791e-47
ENSMUSG00000036112	1780.35	1.42002	0.0972278	14.6051	2.60772e-48	2.05724e-47
ENSMUSG00000034064	216.962	-6.92443	0.474218	-14.6018	2.73515e-48	2.15669e-47
ENSMUSG00000028268	125.374	-4.12352	0.282483	-14.5974	2.91754e-48	2.29936e-47
ENSMUSG00000038160	1166.01	-2.12645	0.145675	-14.5972	2.92623e-48	2.30505e-47
ENSMUSG00000046032	369.545	2.0522	0.140784	14.577	3.93565e-48	3.09863e-47
ENSMUSG00000025868	492.292	-2.06144	0.141469	-14.5717	4.25091e-48	3.34517e-47
ENSMUSG00000027858	164.507	2.82852	0.19418	14.5665	4.5853e-48	3.60651e-47
ENSMUSG00000051359	419.763	-2.81711	0.193419	-14.5648	4.70121e-48	3.69582e-47
[truncated: 8,010 more rows]

## Sheet: liver-E15.5-vs-Hepa1-6
baseMean	log2FoldChange	lfcSE	stat	pvalue	padj
ENSMUSG00000026028	6985.09	-3.78105	0.0872658	-43.328	0	0
ENSMUSG00000049866	3011.49	5.45594	0.143986	37.8921	0	0
ENSMUSG00000005681	5467.26	-8.32241	0.166604	-49.9531	0	0
ENSMUSG00000038776	3135.54	5.36211	0.139164	38.531	0	0
ENSMUSG00000037254	14127.7	-3.86184	0.0833377	-46.3397	0	0
ENSMUSG00000026728	14643.3	4.23927	0.0980427	43.239	0	0
ENSMUSG00000036352	2834.02	-4.24459	0.107893	-39.3409	0	0
ENSMUSG00000027009	6760.89	-8.2877	0.155182	-53.4065	0	0
ENSMUSG00000006418	5268.92	4.48466	0.106488	42.1142	0	0
ENSMUSG00000090213	4439.19	6.40641	0.151111	42.3953	0	0
ENSMUSG00000056501	4087.49	5.69135	0.139213	40.8824	0	0
ENSMUSG00000015647	5198.62	4.6657	0.109684	42.5375	0	0
ENSMUSG00000025270	8037.77	-9.82691	0.210764	-46.6251	0	0
ENSMUSG00000027533	4761.56	-5.96015	0.114327	-52.1325	0	0
ENSMUSG00000027562	15128.3	-3.82428	0.0908524	-42.0933	0	0
ENSMUSG00000033831	15995.8	-11.4881	0.255439	-44.9738	0	0
ENSMUSG00000056054	3094.42	-6.10441	0.142586	-42.8123	0	0
ENSMUSG00000056071	4508.29	-6.64227	0.131494	-50.514	0	0
ENSMUSG00000091405	3275.5	-4.88433	0.119651	-40.8215	0	0
ENSMUSG00000050936	17715.4	-4.3961	0.105953	-41.491	0	0
ENSMUSG00000044468	8608.1	-7.56825	0.12254	-61.7612	0	0
ENSMUSG00000058952	3145.81	-6.47087	0.136015	-47.5746	0	0
ENSMUSG00000028195	3352.27	6.52752	0.172524	37.8354	0	0
ENSMUSG00000028906	10191	-5.20545	0.0982975	-52.956	0	0
ENSMUSG00000070733	4110.98	-4.05025	0.0964112	-42.0101	0	0
ENSMUSG00000029368	196317	-3.49533	0.0808289	-43.2436	0	0
ENSMUSG00000054932	195404	-8.33531	0.0860439	-96.8727	0	0
ENSMUSG00000002985	5326.27	-6.61764	0.163158	-40.5597	0	0
ENSMUSG00000030695	29029.4	4.8771	0.0943613	51.6854	0	0
ENSMUSG00000031004	34741.9	-4.72503	0.0897386	-52.6532	0	0
ENSMUSG00000047139	9078.68	-4.85087	0.0892671	-54.3411	0	0
ENSMUSG00000019929	9284.29	4.11857	0.101391	40.6206	0	0
ENSMUSG00000037415	4211.07	-3.7531	0.0965544	-38.8703	0	0
ENSMUSG00000031974	6628.31	-4.58996	0.0916334	-50.0905	0	0
ENSMUSG00000034248	16038.4	-4.95599	0.0948571	-52.2469	0	0
ENSMUSG00000022100	12251.4	-4.9143	0.0927204	-53.0013	0	0
ENSMUSG00000049932	5884.59	-4.63182	0.0990739	-46.7512	0	0
ENSMUSG00000032126	7124.58	-6.18762	0.103584	-59.7355	0	0
ENSMUSG00000032294	31559.3	4.7543	0.0848355	56.0414	0	0
ENSMUSG00000053641	6035.63	-6.01692	0.104706	-57.4648	0	0
ENSMUSG00000038664	14552.7	-3.89413	0.0848337	-45.9031	0	0
ENSMUSG00000054693	4657.87	-3.8151	0.0955757	-39.9171	0	0
ENSMUSG00000032332	7443.59	5.61392	0.113005	49.6783	0	0
ENSMUSG00000032411	4957.9	-3.70551	0.0961923	-38.5219	0	0
ENSMUSG00000063856	7596.64	-4.8779	0.0944344	-51.6538	0	0
ENSMUSG00000020300	6211.45	-3.71445	0.097168	-38.227	0	0
ENSMUSG00000000804	6078.53	-4.30325	0.0985744	-43.6549	0	0
ENSMUSG00000001507	5973.67	5.81364	0.128365	45.2899	0	0
ENSMUSG00000018659	5954.72	-6.14037	0.108061	-56.823	0	0
ENSMUSG00000001552	3622.17	4.79383	0.123768	38.7324	0	0
ENSMUSG00000000049	5772.85	-10.1512	0.267783	-37.9082	0	0
ENSMUSG00000096807	3769.89	-7.65798	0.164732	-46.4876	0	0
ENSMUSG00000067455	4340.1	-6.07788	0.118173	-51.4322	0	0
ENSMUSG00000064288	5686.61	-3.87202	0.0973032	-39.7933	0	0
ENSMUSG00000063021	4117.49	-6.15367	0.126981	-48.4614	0	0
ENSMUSG00000095217	2894.14	-7.69268	0.203957	-37.7171	0	0
ENSMUSG00000058773	13756.3	-4.81682	0.0839961	-57.3458	0	0
ENSMUSG00000069300	3745.28	-5.76881	0.125079	-46.1213	0	0
ENSMUSG00000069274	9035.34	-7.49673	0.129898	-57.7123	0	0
ENSMUSG00000052565	13348.4	-4.17999	0.0847081	-49.3458	0	0
ENSMUSG00000061482	9118.62	-3.54901	0.0859164	-41.3077	0	0
ENSMUSG00000075031	8463.88	-5.69434	0.0980607	-58.0695	0	0
ENSMUSG00000069266	5344.61	-4.3255	0.103603	-41.7507	0	0
ENSMUSG00000069265	3246.84	-4.25055	0.111695	-38.0551	0	0
ENSMUSG00000049539	13903.6	-6.03669	0.0946164	-63.8017	0	0
ENSMUSG00000021670	3995.52	-3.8512	0.0971719	-39.6328	0	0
ENSMUSG00000021701	4446.16	4.17586	0.108209	38.5906	0	0
ENSMUSG00000093930	7496.09	-4.11961	0.100051	-41.1751	0	0
ENSMUSG00000020609	66414.5	-14.6206	0.361603	-40.4328	0	0
ENSMUSG00000020649	4166.23	-5.29359	0.107302	-49.3336	0	0
ENSMUSG00000021061	15135.7	-10.6847	0.212301	-50.3282	0	0
ENSMUSG00000042029	3593.35	-4.2508	0.106348	-39.9706	0	0
ENSMUSG00000068220	8484.59	4.19342	0.0966551	43.3854	0	0
ENSMUSG00000023043	14785.7	4.42557	0.0929799	47.5971	0	0
ENSMUSG00000022875	6782.72	-10.5245	0.279457	-37.6604	0	0
ENSMUSG00000022797	31865.2	-4.40811	0.100223	-43.9831	0	0
ENSMUSG00000022665	5765.03	5.14583	0.116397	44.2094	0	0
ENSMUSG00000035107	4521.62	4.72026	0.114408	41.258	0	0
ENSMUSG00000022742	11907.7	-4.68668	0.0864105	-54.2373	0	0
ENSMUSG00000023830	6921.61	-5.11831	0.0937131	-54.6168	0	0
ENSMUSG00000024892	2868.18	-5.41512	0.122898	-44.0619	0	0
ENSMUSG00000069833	29214.3	3.7087	0.0919825	40.3196	0	0
ENSMUSG00000053279	4908.34	7.35905	0.182605	40.3003	0	0
ENSMUSG00000048612	3923.99	4.55075	0.115263	39.4814	0	0
ENSMUSG00000002997	1837.81	-4.75215	0.126702	-37.5065	7.20904e-308	1.34283e-305
ENSMUSG00000027712	4601.19	3.91005	0.104268	37.5001	9.17507e-308	1.68917e-305
ENSMUSG00000028684	3614.78	-3.62279	0.0966821	-37.4712	2.71626e-307	4.94329e-305
ENSMUSG00000065954	1878.18	-4.69709	0.125784	-37.3426	3.34479e-305	6.01796e-303
ENSMUSG00000024588	6899.65	-3.19921	0.0858699	-37.2565	8.32279e-304	1.48062e-301
ENSMUSG00000075032	2236.8	-5.52988	0.148604	-37.2122	4.33257e-303	7.62196e-301
ENSMUSG00000034663	3688.66	-3.95409	0.106297	-37.1984	7.2383e-303	1.25938e-300
ENSMUSG00000038871	2122.6	-4.75923	0.127956	-37.1942	8.47611e-303	1.45872e-300
ENSMUSG00000038725	4522.55	-3.96036	0.10656	-37.1654	2.47125e-302	4.20724e-300
ENSMUSG00000025915	1796.27	-6.39728	0.172822	-37.0165	6.21531e-300	1.04688e-297
ENSMUSG00000026532	14390.3	-12.127	0.328078	-36.9638	4.3713e-299	7.28534e-297
ENSMUSG00000096010	5630.15	-4.06965	0.110456	-36.844	3.64418e-297	6.01024e-295
ENSMUSG00000028158	1470.41	-5.43823	0.148187	-36.6985	7.71655e-295	1.25955e-292
ENSMUSG00000037852	4661.99	7.95742	0.218494	36.4194	2.09572e-290	3.38588e-288
ENSMUSG00000060147	4237.01	3.78154	0.10417	36.3015	1.5314e-288	2.44915e-286
ENSMUSG00000048583	9379.36	-11.1919	0.30851	-36.2772	3.70281e-288	5.86266e-286
ENSMUSG00000061615	2476.03	-3.87116	0.107232	-36.1007	2.2074e-285	3.46037e-283
ENSMUSG00000017466	2784.76	5.66074	0.157305	35.9858	1.39724e-283	2.16887e-281
ENSMUSG00000062417	1762.89	-5.91028	0.164353	-35.9608	3.4267e-283	5.26746e-281
ENSMUSG00000031543	7542.07	-10.8244	0.301053	-35.9553	4.18746e-283	6.37501e-281
ENSMUSG00000061436	2049.16	-4.92189	0.137139	-35.8898	4.40342e-282	6.63993e-280
ENSMUSG00000021876	3074.47	4.7941	0.134062	35.7604	4.56667e-280	6.82114e-278
ENSMUSG00000034993	3311.98	4.37368	0.122971	35.5667	4.58073e-277	6.77819e-275
ENSMUSG00000011179	5554.85	-3.18908	0.0896911	-35.5562	6.65788e-277	9.76058e-275
ENSMUSG00000018796	5310.68	-3.22117	0.0907404	-35.4987	5.14891e-276	7.47914e-274
ENSMUSG00000027074	1534.88	-4.69014	0.132413	-35.4205	8.25561e-275	1.18828e-272
ENSMUSG00000070047	8788.92	3.24237	0.0918551	35.2988	6.13516e-273	8.75117e-271
ENSMUSG00000042744	6841.95	-3.31396	0.0944914	-35.0716	1.82647e-269	2.58201e-267
ENSMUSG00000072235	2652.81	4.46284	0.127382	35.0351	6.58348e-269	9.22445e-267
ENSMUSG00000059309	3532.82	-9.31278	0.265937	-35.0188	1.16442e-268	1.61722e-266
ENSMUSG00000030878	2053.86	-4.06934	0.116288	-34.9936	2.81234e-268	3.87198e-266
ENSMUSG00000064168	2422.74	-4.51493	0.129031	-34.991	3.08813e-268	4.21503e-266
ENSMUSG00000027551	2342.19	5.25047	0.150358	34.9197	3.73418e-267	5.05327e-265
ENSMUSG00000031451	2538.47	4.79751	0.137529	34.8837	1.31421e-266	1.76338e-264
ENSMUSG00000022371	1754.03	-7.41731	0.212643	-34.8815	1.41858e-266	1.88743e-264
ENSMUSG00000021794	12886.5	-2.90554	0.083364	-34.8536	3.75609e-266	4.95584e-264
ENSMUSG00000028995	2408.96	-3.68861	0.10611	-34.7621	9.0973e-265	1.19039e-262
ENSMUSG00000033105	2626.87	-3.61685	0.104869	-34.4893	1.15958e-260	1.50489e-258
ENSMUSG00000027546	2736.5	4.29689	0.124606	34.4838	1.40332e-260	1.80641e-258
ENSMUSG00000058258	1723.29	-5.83788	0.17027	-34.286	1.26667e-257	1.61736e-255
ENSMUSG00000023039	2766.12	6.59101	0.192345	34.2667	2.46222e-257	3.11874e-255
ENSMUSG00000018906	2328.25	4.65119	0.136505	34.0734	1.83014e-254	2.29973e-252
ENSMUSG00000023456	20735.6	2.82673	0.0832386	33.9594	8.85679e-253	1.10417e-250
ENSMUSG00000037685	2710.63	-8.97864	0.265053	-33.8749	1.56169e-251	1.93174e-249
ENSMUSG00000039697	1198.15	-5.34449	0.158161	-33.7914	2.63369e-250	3.23249e-248
ENSMUSG00000079557	2493.46	-3.68191	0.109053	-33.7624	7.02377e-250	8.55441e-248
ENSMUSG00000060981	8750.8	-2.87901	0.085449	-33.6927	7.39969e-249	8.94346e-247
ENSMUSG00000047246	2993.07	-3.47514	0.103588	-33.5478	9.69189e-247	1.16251e-244
ENSMUSG00000028780	2861.69	7.02016	0.209353	33.5326	1.61465e-246	1.92216e-244
ENSMUSG00000025351	2659.93	4.01522	0.119973	33.4678	1.41938e-245	1.67709e-243
ENSMUSG00000026688	1709.27	-4.92604	0.147304	-33.4412	3.45212e-245	4.0487e-243
ENSMUSG00000022309	2267.08	4.62979	0.138492	33.43	5.03215e-245	5.85839e-243
ENSMUSG00000034449	1200.79	-6.0294	0.180848	-33.3396	1.03055e-243	1.191e-241
ENSMUSG00000041842	1429.41	-4.40765	0.132364	-33.2996	3.91379e-243	4.49037e-241
ENSMUSG00000020186	2166.42	4.81491	0.144825	33.2463	2.31007e-242	2.63131e-240
ENSMUSG00000022312	6616.42	3.47591	0.104732	33.1887	1.56791e-241	1.77319e-239
ENSMUSG00000000056	4140.09	-3.26369	0.0983723	-33.1769	2.32023e-241	2.60541e-239
ENSMUSG00000050953	2158.38	4.74699	0.143133	33.1649	3.45158e-241	3.84851e-239
ENSMUSG00000028032	2999.08	3.75912	0.113662	33.0726	7.35173e-240	8.13986e-238
ENSMUSG00000027792	1524.84	-6.84132	0.206945	-33.0587	1.16741e-239	1.28358e-237
ENSMUSG00000009614	1873.6	-4.04642	0.1226	-33.005	6.88868e-239	7.52196e-237
ENSMUSG00000018909	6573.84	-2.96102	0.0897535	-32.9906	1.10841e-238	1.20201e-236
ENSMUSG00000032554	21934.1	-2.71454	0.0823743	-32.9538	3.73695e-238	4.02497e-236
ENSMUSG00000015342	1407.25	-4.70762	0.142982	-32.9246	9.77587e-238	1.04582e-235
ENSMUSG00000062727	2879.28	-3.96191	0.120449	-32.8929	2.77799e-237	2.95194e-235
ENSMUSG00000027715	4384.45	-3.15897	0.0960392	-32.8926	2.80843e-237	2.96439e-235
ENSMUSG00000050335	2226.4	4.4533	0.135546	32.8545	9.83931e-237	1.03169e-234
ENSMUSG00000027495	1714.52	-3.92178	0.11944	-32.8349	1.87277e-236	1.95076e-234
ENSMUSG00000006445	2026.15	5.49072	0.167251	32.8293	2.25012e-236	2.3285e-234
ENSMUSG00000017929	2630.69	4.64227	0.141495	32.8087	4.42876e-236	4.55328e-234
ENSMUSG00000024169	2070.05	-3.87567	0.118178	-32.7953	6.86826e-236	7.01582e-234
ENSMUSG00000022105	1932.2	-3.78235	0.115489	-32.7507	2.96379e-235	3.00806e-233
ENSMUSG00000076431	2588.46	4.0041	0.122326	32.733	5.3074e-235	5.35236e-233
ENSMUSG00000018604	2150.76	6.1028	0.186696	32.6885	2.27576e-234	2.28051e-232
ENSMUSG00000041528	2316.31	-3.6986	0.11321	-32.6702	4.13517e-234	4.11775e-232
ENSMUSG00000046404	1841.19	-3.81199	0.116918	-32.6038	3.61769e-233	3.57993e-231
ENSMUSG00000001763	1791.23	-8.07232	0.247857	-32.5684	1.14821e-232	1.12917e-230
ENSMUSG00000042453	4833.63	-10.4965	0.32306	-32.4909	1.43185e-231	1.39941e-229
ENSMUSG00000024052	4045.62	-3.03647	0.093608	-32.4381	7.96405e-231	7.73588e-229
ENSMUSG00000000253	1090.54	-6.23385	0.192647	-32.3589	1.04065e-229	1.00467e-227
ENSMUSG00000026074	5490.19	3.05817	0.0945688	32.338	2.04357e-229	1.96096e-227
ENSMUSG00000058385	1639.56	-5.67171	0.17555	-32.3082	5.37177e-229	5.12357e-227
ENSMUSG00000060459	1217.25	-5.4874	0.169923	-32.2934	8.65917e-229	8.20962e-227
ENSMUSG00000056515	2271.48	4.13292	0.128228	32.2309	6.50664e-228	6.13212e-226
ENSMUSG00000034926	2668.43	-9.13095	0.283725	-32.1825	3.10654e-227	2.91041e-225
ENSMUSG00000068855	5649.81	-3.34283	0.10427	-32.0592	1.63175e-225	1.51974e-223
ENSMUSG00000018983	2825.13	-9.31149	0.290786	-32.0217	5.43198e-225	5.0295e-223
ENSMUSG00000090625	1834.71	5.19756	0.163304	31.8275	2.70021e-222	2.4856e-220
ENSMUSG00000067235	1191.84	-5.39799	0.169654	-31.8177	3.68562e-222	3.37309e-220
ENSMUSG00000024074	2520.66	3.73188	0.117544	31.7487	3.30908e-221	3.01107e-219
ENSMUSG00000029718	1803.44	5.13401	0.161877	31.7155	9.49544e-221	8.59093e-219
ENSMUSG00000037572	1848.88	-4.1229	0.130084	-31.6942	1.86835e-220	1.68077e-218
ENSMUSG00000067219	1161.5	-5.38547	0.170315	-31.6207	1.91663e-219	1.71446e-217
ENSMUSG00000069268	1976.67	-4.05283	0.128222	-31.608	2.86514e-219	2.54853e-217
ENSMUSG00000051855	1293.46	-7.2977	0.231049	-31.5851	5.92366e-219	5.23962e-217
ENSMUSG00000069270	1763.53	-3.65307	0.1162	-31.4378	6.15812e-217	5.41675e-215
ENSMUSG00000054364	2360.97	3.83132	0.122038	31.3944	2.41318e-216	2.11093e-214
ENSMUSG00000002992	1080.3	-6.13482	0.195597	-31.3647	6.14078e-216	5.34214e-214
ENSMUSG00000028553	1412.97	-7.60362	0.243611	-31.2122	7.28569e-214	6.30351e-212
ENSMUSG00000076441	3209.63	-3.06729	0.0983256	-31.1952	1.23763e-213	1.06496e-211
ENSMUSG00000021361	2363.08	-3.47365	0.111375	-31.1887	1.51801e-213	1.29917e-211
ENSMUSG00000024663	1242.81	-6.32369	0.202915	-31.1643	3.251e-213	2.76737e-211
ENSMUSG00000028364	3150.17	3.32807	0.107097	31.0752	5.20875e-212	4.41017e-210
ENSMUSG00000036427	12975.8	2.72988	0.0880195	31.0145	3.43793e-211	2.89536e-209
ENSMUSG00000028328	1001.74	-4.95297	0.160046	-30.9471	2.77703e-210	2.32639e-208
ENSMUSG00000041075	1868.68	4.44647	0.143979	30.8828	2.03063e-209	1.69216e-207
ENSMUSG00000040322	2265.12	3.79054	0.122808	30.8655	3.47051e-209	2.87689e-207
ENSMUSG00000001228	2918.43	-3.11084	0.100893	-30.8331	9.44892e-209	7.79191e-207
ENSMUSG00000005161	9160.43	-2.62781	0.085364	-30.7835	4.35181e-208	3.57006e-206
ENSMUSG00000053477	3740.85	3.12464	0.101597	30.7553	1.0399e-207	8.48699e-206
ENSMUSG00000070348	5276.09	2.92948	0.0952641	30.7511	1.18103e-207	9.58933e-206
ENSMUSG00000031698	1464.17	-7.92882	0.258105	-30.7194	3.13763e-207	2.5346e-205
ENSMUSG00000024378	1716.06	-3.78403	0.123272	-30.6966	6.31366e-207	5.07432e-205
ENSMUSG00000031645	1308.79	-4.04047	0.131707	-30.6776	1.13122e-206	9.04578e-205
ENSMUSG00000031530	2335.97	7.05487	0.23039	30.6215	6.34224e-206	5.04607e-204
ENSMUSG00000053897	1383.59	-4.00987	0.131022	-30.6044	1.06872e-205	8.46051e-204
ENSMUSG00000021998	1000.54	-5.54418	0.181336	-30.5741	2.70738e-205	2.13264e-203
ENSMUSG00000031659	1230.06	-7.36835	0.2411	-30.5614	3.98526e-205	3.1237e-203
ENSMUSG00000017760	3844.36	3.33168	0.109539	30.4156	3.41607e-203	2.66436e-201
ENSMUSG00000037795	1638.31	-3.84907	0.12663	-30.3961	6.17812e-203	4.79501e-201
ENSMUSG00000015837	8597.37	2.84504	0.0936325	30.3852	8.61771e-203	6.65582e-201
ENSMUSG00000030747	1148.91	-5.27928	0.173827	-30.3709	1.33276e-202	1.02435e-200
ENSMUSG00000034206	1499.8	-3.98162	0.131196	-30.3487	2.61217e-202	1.998e-200
ENSMUSG00000025969	1975.22	3.94008	0.129872	30.3381	3.60967e-202	2.74768e-200
ENSMUSG00000031980	963.133	-5.72771	0.188817	-30.3347	3.99906e-202	3.02953e-200
ENSMUSG00000016528	4371.74	2.99857	0.0988648	30.33	4.6107e-202	3.47625e-200
ENSMUSG00000069516	2599.05	-9.41763	0.310592	-30.3215	5.96495e-202	4.47597e-200
ENSMUSG00000041235	1433.44	-7.71292	0.255125	-30.2319	9.02607e-201	6.74103e-199
ENSMUSG00000025036	906.438	-5.17632	0.17146	-30.1896	3.24201e-200	2.40989e-198
ENSMUSG00000022892	4632.04	3.34006	0.110716	30.1677	6.28906e-200	4.65302e-198
ENSMUSG00000040711	1823.24	4.13606	0.137125	30.1628	7.28837e-200	5.36729e-198
ENSMUSG00000001156	1203.83	-4.30006	0.142653	-30.1435	1.30561e-199	9.57021e-198
ENSMUSG00000020183	1293.04	-4.13982	0.137382	-30.1336	1.76037e-199	1.28442e-197
ENSMUSG00000029552	1642.54	4.64875	0.154395	30.1095	3.63936e-199	2.64321e-197
ENSMUSG00000005087	4846.26	2.87829	0.0956017	30.1071	3.91522e-199	2.83058e-197
ENSMUSG00000027346	3559.42	-3.10938	0.103323	-30.0939	5.83074e-199	4.19628e-197
ENSMUSG00000029070	1600.11	5.44766	0.181081	30.0842	7.80218e-199	5.58968e-197
ENSMUSG00000036768	2414.89	-3.43046	0.114498	-29.9608	3.18186e-197	2.2693e-195
ENSMUSG00000071561	1176.53	-4.98437	0.166556	-29.9261	9.01347e-197	6.39956e-195
ENSMUSG00000032221	1012.89	-5.96281	0.199585	-29.8761	4.02268e-196	2.84335e-194
ENSMUSG00000026674	1748.05	4.16351	0.139389	29.8697	4.86811e-196	3.42563e-194
ENSMUSG00000019997	1569.79	5.52819	0.185468	29.8067	3.19845e-195	2.24075e-193
ENSMUSG00000001025	2201.2	7.13728	0.24051	29.6756	1.58768e-193	1.10739e-191
ENSMUSG00000049382	8100.68	3.0317	0.102235	29.6541	2.99976e-193	2.08312e-191
ENSMUSG00000029102	1145.93	-4.72164	0.15948	-29.6065	1.23085e-192	8.51008e-191
ENSMUSG00000001467	1776.68	-3.3887	0.114625	-29.5634	4.4139e-192	3.03849e-190
ENSMUSG00000022868	30693.6	-14.4514	0.489039	-29.5506	6.44852e-192	4.41989e-190
ENSMUSG00000027330	2765.12	-3.44668	0.116645	-29.5484	6.88758e-192	4.70048e-190
ENSMUSG00000018102	3550.63	-2.79163	0.0946152	-29.5051	2.47502e-191	1.68185e-189
ENSMUSG00000030979	1274.01	-4.1211	0.139692	-29.5013	2.76805e-191	1.87293e-189
ENSMUSG00000024965	1204.49	-7.46216	0.253156	-29.4765	5.75936e-191	3.88034e-189
ENSMUSG00000026483	881.138	-5.22538	0.177392	-29.4567	1.03398e-190	6.93689e-189
ENSMUSG00000016382	2105.18	3.89192	0.132294	29.4187	3.16312e-190	2.11315e-188
ENSMUSG00000028124	2491.35	-2.99009	0.101821	-29.3661	1.48721e-189	9.89367e-188
ENSMUSG00000068744	1574.09	5.04867	0.171954	29.3606	1.74791e-189	1.15794e-187
ENSMUSG00000067288	5784.74	2.83633	0.0966347	29.3511	2.31658e-189	1.52827e-187
ENSMUSG00000004880	6029.97	-2.60981	0.0889226	-29.3492	2.44463e-189	1.60605e-187
ENSMUSG00000045294	1848.7	-3.70068	0.126279	-29.3056	8.79834e-189	5.75637e-187
ENSMUSG00000062070	18525	2.62977	0.0897735	29.2934	1.25862e-188	8.20073e-187
ENSMUSG00000021377	6535.49	-2.72546	0.0930474	-29.2911	1.34553e-188	8.73108e-187
ENSMUSG00000022636	1656.43	-3.58782	0.122534	-29.2802	1.85115e-188	1.1963e-186
ENSMUSG00000029304	1615.37	4.4272	0.151486	29.2251	9.30255e-188	5.98729e-186
ENSMUSG00000016024	4659.39	2.89282	0.099027	29.2125	1.34559e-187	8.62541e-186
ENSMUSG00000024391	1352.89	-8.0173	0.274895	-29.1649	5.40816e-187	3.45272e-185
ENSMUSG00000030536	9634.08	2.67035	0.0916292	29.1429	1.02654e-186	6.52738e-185
ENSMUSG00000041959	2060.24	3.64229	0.125016	29.1347	1.30544e-186	8.26763e-185
ENSMUSG00000038437	1651.71	4.09508	0.140645	29.1164	2.22908e-186	1.40609e-184
ENSMUSG00000063558	1462.4	4.85472	0.166991	29.0717	8.18745e-186	5.14412e-184
ENSMUSG00000052253	2429.4	3.55669	0.122406	29.0564	1.27643e-185	7.98803e-184
ENSMUSG00000079507	2902.63	8.05716	0.277517	29.033	2.52331e-185	1.5729e-183
ENSMUSG00000027326	5001.48	-3.34958	0.115417	-29.0214	3.53055e-185	2.19212e-183
ENSMUSG00000058600	10705.4	2.4972	0.0860616	29.0164	4.08671e-185	2.52753e-183
ENSMUSG00000024563	3363.29	3.00627	0.103848	28.9487	2.91266e-184	1.7944e-182
ENSMUSG00000040204	1225.27	-4.44889	0.153912	-28.9055	1.0182e-183	6.24852e-182
ENSMUSG00000042599	5109.48	-2.82338	0.0977236	-28.8915	1.52703e-183	9.33493e-182
ENSMUSG00000028273	4141.06	2.80256	0.0970474	28.8783	2.23776e-183	1.36271e-181
ENSMUSG00000028391	2411.03	3.43391	0.119031	28.8488	5.2495e-183	3.1845e-181
ENSMUSG00000001663	911.144	-6.73503	0.233807	-28.806	1.80566e-182	1.09118e-180
ENSMUSG00000030605	3621.56	3.03419	0.105387	28.791	2.78167e-182	1.67461e-180
ENSMUSG00000034317	3039.33	-3.18409	0.110694	-28.7647	5.93577e-182	3.55989e-180
ENSMUSG00000039396	1012.33	-4.24168	0.147656	-28.7268	1.76368e-181	1.05375e-179
ENSMUSG00000029752	2984.01	-3.10318	0.10803	-28.7253	1.84319e-181	1.09712e-179
ENSMUSG00000030161	2702.06	3.24935	0.113252	28.6913	4.90029e-181	2.90586e-179
ENSMUSG00000020032	1436	5.48886	0.19138	28.6804	6.69194e-181	3.95349e-179
ENSMUSG00000069309	990.228	-5.01637	0.174939	-28.675	7.81362e-181	4.599e-179
ENSMUSG00000073411	2847.38	3.19428	0.111444	28.6626	1.11667e-180	6.54825e-179
ENSMUSG00000042644	2709.02	3.20747	0.111925	28.6574	1.2963e-180	7.57353e-179
ENSMUSG00000030208	1516.65	4.24153	0.14823	28.6145	4.43246e-180	2.58012e-178
ENSMUSG00000042333	1724.44	-8.7054	0.305216	-28.5221	6.23022e-179	3.6133e-177
ENSMUSG00000022257	1465.41	4.37961	0.153665	28.501	1.1388e-178	6.58054e-177
ENSMUSG00000020427	2851.09	3.2441	0.114016	28.4531	4.45567e-178	2.56533e-176
ENSMUSG00000017550	1871.97	-3.27749	0.11522	-28.4455	5.54243e-178	3.17947e-176
ENSMUSG00000019970	2143.2	3.51703	0.123804	28.408	1.60996e-177	9.20233e-176
ENSMUSG00000029201	3739.85	3.10969	0.109532	28.3906	2.64322e-177	1.5054e-175
ENSMUSG00000060678	7008.23	-3.31716	0.116948	-28.3644	5.56387e-177	3.15745e-175
ENSMUSG00000036698	6356.17	-2.71378	0.0957431	-28.3444	9.82513e-177	5.55576e-175
ENSMUSG00000058655	18751.9	2.25485	0.0796028	28.3263	1.6394e-176	9.23724e-175
ENSMUSG00000027078	874.934	-4.75805	0.167984	-28.3245	1.72801e-176	9.70199e-175
ENSMUSG00000027962	2919.23	-2.76706	0.0979651	-28.2454	1.62043e-175	9.06583e-174
ENSMUSG00000060600	1427.17	5.81935	0.206382	28.197	6.35899e-175	3.54514e-173
ENSMUSG00000019838	2349.52	-2.89933	0.102958	-28.1604	1.78697e-174	9.9274e-173
ENSMUSG00000026579	2493.38	-3.0058	0.106773	-28.1513	2.30757e-174	1.27747e-172
ENSMUSG00000059743	2010.5	-3.32118	0.118073	-28.1282	4.42985e-174	2.44383e-172
ENSMUSG00000020057	1414.84	5.01175	0.178529	28.0724	2.12847e-173	1.17014e-171
ENSMUSG00000041390	2137.09	3.61325	0.128795	28.0542	3.54875e-173	1.9442e-171
ENSMUSG00000026796	2121.88	3.34192	0.119329	28.006	1.37199e-172	7.49062e-171
ENSMUSG00000027187	5421.25	-2.50419	0.0895695	-27.9581	5.25976e-172	2.86178e-170
ENSMUSG00000042331	3876.76	-2.72376	0.0975703	-27.9158	1.71386e-171	9.29298e-170
ENSMUSG00000093674	23234.8	2.7971	0.100348	27.8739	5.52504e-171	2.9856e-169
ENSMUSG00000032656	2041.36	-9.33028	0.334932	-27.8572	8.80608e-171	4.7424e-169
ENSMUSG00000028212	1422.73	-4.14888	0.148967	-27.851	1.0474e-170	5.62149e-169
ENSMUSG00000061991	1069.7	-4.59903	0.165252	-27.8304	1.86268e-170	9.96345e-169
ENSMUSG00000025495	1266.96	-3.52668	0.126916	-27.7875	6.15044e-170	3.27879e-168
ENSMUSG00000026879	2063.38	-2.97306	0.107198	-27.7343	2.6967e-169	1.43278e-167
ENSMUSG00000023070	2547.38	-9.79764	0.353431	-27.7215	3.84642e-169	2.0368e-167
ENSMUSG00000000881	1524.05	4.10412	0.148058	27.7196	4.05098e-169	2.13797e-167
ENSMUSG00000033542	2061.72	3.31621	0.119741	27.6948	8.06209e-169	4.24077e-167
ENSMUSG00000022246	2845.11	3.15078	0.113903	27.6619	2.00739e-168	1.05241e-166
ENSMUSG00000035455	1776.81	-3.24006	0.117431	-27.5913	1.41613e-167	7.39986e-166
ENSMUSG00000021751	812.424	-4.74717	0.172083	-27.5865	1.61665e-167	8.41988e-166
ENSMUSG00000029366	1125.26	-3.7549	0.136431	-27.5223	9.50235e-167	4.93281e-165
ENSMUSG00000019966	3667.61	2.74778	0.0998554	27.5176	1.08183e-166	5.59756e-165
ENSMUSG00000031604	1483.52	-3.56975	0.13005	-27.4491	7.12847e-166	3.67638e-164
ENSMUSG00000029414	2041.1	-3.11246	0.113668	-27.382	4.49173e-165	2.30901e-163
ENSMUSG00000020900	1257.1	-8.14436	0.297478	-27.378	5.0114e-165	2.56781e-163
ENSMUSG00000042286	1738.61	-3.21458	0.117961	-27.2513	1.60307e-163	8.18755e-162
ENSMUSG00000003644	1070.76	-3.68675	0.135387	-27.2312	2.77311e-163	1.41179e-161
ENSMUSG00000011831	4503.69	-3.07554	0.113146	-27.1822	1.05543e-162	5.35596e-161
ENSMUSG00000056124	2199.42	3.24072	0.119245	27.177	1.21414e-162	6.14166e-161
ENSMUSG00000042066	10101.6	-12.7225	0.468644	-27.1474	2.7209e-162	1.37197e-160
ENSMUSG00000069272	728.833	-5.05504	0.186262	-27.1394	3.37606e-162	1.69693e-160
ENSMUSG00000036875	908.239	-4.04139	0.148983	-27.1266	4.78553e-162	2.39776e-160
ENSMUSG00000054263	9367.33	2.28682	0.0843315	27.117	6.20197e-162	3.09766e-160
ENSMUSG00000030978	5152.37	-2.42174	0.0893698	-27.098	1.03933e-161	5.17474e-160
ENSMUSG00000022034	1049.64	-4.16357	0.153669	-27.0944	1.14646e-161	5.69027e-160
ENSMUSG00000017561	2240.47	-2.93641	0.108414	-27.0851	1.47653e-161	7.30561e-160
ENSMUSG00000005089	1270.85	5.39062	0.199331	27.0436	4.54292e-161	2.24075e-159
ENSMUSG00000038822	2495.55	-2.90404	0.107659	-26.9743	2.95916e-160	1.45504e-158
ENSMUSG00000021196	1680.09	3.85758	0.143361	26.9082	1.76136e-159	8.63395e-158
ENSMUSG00000051343	1260.18	5.7095	0.212305	26.8929	2.65548e-159	1.29766e-157
ENSMUSG00000069305	2320.1	-9.74632	0.363186	-26.8356	1.24056e-158	6.04363e-157
ENSMUSG00000039253	978.425	-3.94631	0.147163	-26.8159	2.1067e-158	1.02317e-156
ENSMUSG00000030671	711.992	-5.85921	0.21862	-26.8009	3.15088e-158	1.52562e-156
ENSMUSG00000041920	866.695	-4.10385	0.153165	-26.7936	3.83404e-158	1.85074e-156
ENSMUSG00000028522	2386.11	-3.20636	0.12002	-26.7151	3.14314e-157	1.51262e-155
ENSMUSG00000037411	1469.65	6.55792	0.245495	26.7131	3.31888e-157	1.59236e-155
ENSMUSG00000030528	1386.05	-3.26378	0.122303	-26.6861	6.83345e-157	3.2687e-155
ENSMUSG00000056234	3297.82	-2.63731	0.0988292	-26.6856	6.92307e-157	3.3016e-155
ENSMUSG00000033416	1768.51	-3.03963	0.114017	-26.6595	1.38924e-156	6.60537e-155
ENSMUSG00000029516	2072.04	-3.52824	0.132711	-26.5859	9.88035e-156	4.6837e-154
ENSMUSG00000032265	1153.31	-3.51546	0.132384	-26.5551	2.2413e-155	1.0593e-153
ENSMUSG00000015880	2647.2	-3.16276	0.119237	-26.5251	4.97917e-155	2.34629e-153
ENSMUSG00000002233	1191.87	4.53676	0.17108	26.5183	5.96624e-155	2.80307e-153
ENSMUSG00000005410	2309.45	-2.72423	0.102813	-26.4969	1.05238e-154	4.92967e-153
ENSMUSG00000031490	1286.74	4.10716	0.155018	26.4947	1.1149e-154	5.20712e-153
ENSMUSG00000041548	1422.01	3.81697	0.144105	26.4874	1.35329e-154	6.30195e-153
ENSMUSG00000005514	3317.2	2.81461	0.10627	26.4855	1.42554e-154	6.61893e-153
ENSMUSG00000054342	870.379	-4.03374	0.152314	-26.4831	1.51803e-154	7.02776e-153
ENSMUSG00000019487	1375.18	3.93763	0.148767	26.4684	2.24173e-154	1.03479e-152
ENSMUSG00000051839	6590.96	-11.9722	0.452331	-26.4677	2.28279e-154	1.05068e-152
ENSMUSG00000042745	1320.37	4.43674	0.167759	26.4471	3.94088e-154	1.80858e-152
ENSMUSG00000002944	1236.23	-4.1211	0.155874	-26.4387	4.91768e-154	2.25034e-152
ENSMUSG00000057406	4050.3	-2.58825	0.0980128	-26.4072	1.13157e-153	5.16316e-152
ENSMUSG00000029614	8164.4	2.39496	0.0907026	26.4045	1.21611e-153	5.53295e-152
ENSMUSG00000025362	6454	2.41686	0.091538	26.4028	1.27341e-153	5.77707e-152
ENSMUSG00000028132	1914.15	-9.3884	0.355651	-26.3978	1.45144e-153	6.56589e-152
ENSMUSG00000030451	6130.74	-2.29466	0.0869365	-26.3946	1.57928e-153	7.12385e-152
ENSMUSG00000020051	947.442	-7.59797	0.287922	-26.389	1.83174e-153	8.23919e-152
ENSMUSG00000002980	1444.24	4.05035	0.153681	26.3555	4.4334e-153	1.9885e-151
ENSMUSG00000034349	7062.43	-2.57457	0.0978047	-26.3235	1.03158e-152	4.61382e-151
ENSMUSG00000069306	1803.71	-9.22479	0.351389	-26.2523	6.71955e-152	2.99692e-150
ENSMUSG00000019256	3337.27	2.64663	0.101036	26.195	3.03301e-151	1.34892e-149
ENSMUSG00000025747	1138.16	-3.55415	0.135908	-26.1511	9.5874e-151	4.25202e-149
ENSMUSG00000028179	1043.52	-7.88544	0.302008	-26.11	2.8041e-150	1.24015e-148
ENSMUSG00000019437	4154.34	2.88251	0.110551	26.074	7.1954e-150	3.17339e-148
ENSMUSG00000024644	1906.45	3.16735	0.121564	26.0549	1.18275e-149	5.20179e-148
ENSMUSG00000019916	3514.6	2.83167	0.108832	26.0188	3.03634e-149	1.3317e-147
ENSMUSG00000020140	1304.31	6.27809	0.241358	26.0115	3.67046e-149	1.60537e-147
ENSMUSG00000020258	682.775	-6.36535	0.244785	-26.0039	4.47757e-149	1.95298e-147
ENSMUSG00000001542	1704.77	-2.97425	0.114595	-25.9544	1.6227e-148	7.05831e-147
ENSMUSG00000033685	2666.48	-10.2138	0.393738	-25.9406	2.32432e-148	1.00825e-146
ENSMUSG00000020473	1386.99	3.88692	0.149855	25.9379	2.49267e-148	1.07832e-146
ENSMUSG00000027115	1663.66	-3.46537	0.133609	-25.9365	2.57985e-148	1.11299e-146
ENSMUSG00000029780	2675.44	-2.95109	0.113841	-25.9229	3.67431e-148	1.58085e-146
ENSMUSG00000035476	1346.88	-3.15139	0.12194	-25.8438	2.85526e-147	1.22513e-145
ENSMUSG00000022766	2846.13	-10.4153	0.403018	-25.8433	2.8936e-147	1.23823e-145
ENSMUSG00000022186	3812.61	3.2704	0.126568	25.839	3.2326e-147	1.37956e-145
ENSMUSG00000020072	785.877	-7.10432	0.275109	-25.8236	4.81795e-147	2.05061e-145
ENSMUSG00000019558	1226.27	6.1142	0.236776	25.8227	4.93159e-147	2.09335e-145
ENSMUSG00000041498	1568.34	-3.08347	0.119415	-25.8215	5.08171e-147	2.1513e-145
ENSMUSG00000039126	1238.2	4.38349	0.169831	25.8109	6.69293e-147	2.82584e-145
ENSMUSG00000041841	6622.22	2.26651	0.0879993	25.756	2.76342e-146	1.16365e-144
ENSMUSG00000026701	6529.55	2.26608	0.0880634	25.7324	5.07299e-146	2.13052e-144
ENSMUSG00000022234	12506.7	2.15911	0.0839127	25.7304	5.34305e-146	2.238e-144
ENSMUSG00000038366	3184.57	2.93496	0.114081	25.727	5.83843e-146	2.43905e-144
ENSMUSG00000034574	2005.05	-2.94274	0.114432	-25.7161	7.72076e-146	3.21691e-144
ENSMUSG00000045128	8597.28	2.57309	0.100224	25.6734	2.31711e-145	9.62909e-144
ENSMUSG00000029994	3165.11	2.65658	0.103565	25.6513	4.08865e-145	1.69465e-143
ENSMUSG00000073542	1709.7	-3.08184	0.120222	-25.6345	6.29922e-145	2.60406e-143
ENSMUSG00000066026	1943.88	3.44197	0.134306	25.6279	7.45736e-145	3.0748e-143
ENSMUSG00000020044	2049.5	3.21345	0.125577	25.5894	2.00152e-144	8.23117e-143
ENSMUSG00000033863	1053.94	4.94794	0.193463	25.5757	2.84671e-144	1.16767e-142
ENSMUSG00000042118	607.893	-5.87236	0.229711	-25.5641	3.82966e-144	1.5668e-142
ENSMUSG00000024940	1167.53	5.1103	0.199949	25.5581	4.46442e-144	1.82178e-142
ENSMUSG00000029484	1715.9	3.34474	0.131143	25.5045	1.75548e-143	7.14513e-142
ENSMUSG00000001288	1064.4	4.5215	0.177359	25.4935	2.33004e-143	9.45937e-142
ENSMUSG00000029613	2688.72	-2.55751	0.10053	-25.4402	9.06166e-143	3.66939e-141
ENSMUSG00000025993	3003.97	-2.55027	0.100264	-25.4356	1.01845e-142	4.11354e-141
ENSMUSG00000032591	723.294	-6.90384	0.271492	-25.4293	1.1964e-142	4.82001e-141
ENSMUSG00000004642	2376.15	-2.7936	0.10993	-25.4125	1.83308e-142	7.36627e-141
ENSMUSG00000027342	2955.19	-2.73885	0.107908	-25.3813	4.05878e-142	1.6269e-140
ENSMUSG00000005054	1149.31	4.15001	0.163714	25.3491	9.19507e-142	3.6764e-140
ENSMUSG00000026605	5546.8	-2.33987	0.0924302	-25.315	2.18465e-141	8.71274e-140
ENSMUSG00000001473	1651.51	3.1922	0.12613	25.3089	2.54782e-141	1.01356e-139
ENSMUSG00000042712	7592.15	2.23265	0.0882982	25.2853	4.62963e-141	1.83711e-139
ENSMUSG00000017146	1911.65	-2.87641	0.114275	-25.171	8.33365e-140	3.29867e-138
ENSMUSG00000025991	5414.79	-11.8395	0.470835	-25.1457	1.57521e-139	6.21954e-138
ENSMUSG00000040564	796.944	-4.09529	0.16289	-25.1414	1.75545e-139	6.91394e-138
ENSMUSG00000026657	1512.81	-2.94257	0.117303	-25.0852	7.21128e-139	2.83316e-137
ENSMUSG00000040339	2426.91	2.79812	0.111609	25.0708	1.0369e-138	4.06367e-137
ENSMUSG00000003153	3100.73	2.58892	0.103432	25.0302	2.86985e-138	1.12193e-136
ENSMUSG00000056121	1670.83	3.14225	0.125674	25.0032	5.64496e-138	2.20139e-136
ENSMUSG00000028603	2366.57	-2.58328	0.103345	-24.9966	6.65375e-138	2.58842e-136
ENSMUSG00000063952	1320.67	-3.52251	0.141167	-24.9527	1.99409e-137	7.73833e-136
ENSMUSG00000029716	662.653	-6.66496	0.267398	-24.9252	3.96459e-137	1.53475e-135
ENSMUSG00000022094	1057.21	-3.37592	0.135606	-24.895	8.43811e-137	3.25855e-135
ENSMUSG00000034205	1057.73	4.24557	0.170695	24.8722	1.48616e-136	5.72514e-135
ENSMUSG00000047446	955.097	-3.41138	0.137659	-24.7814	1.42246e-135	5.46645e-134
ENSMUSG00000027204	683.061	-6.90613	0.279116	-24.7429	3.70097e-135	1.41882e-133
ENSMUSG00000007080	1223.99	-3.08641	0.124749	-24.7409	3.88461e-135	1.48563e-133
ENSMUSG00000027646	1367.68	3.69442	0.149375	24.7325	4.7817e-135	1.82178e-133
ENSMUSG00000041773	1271.58	3.60072	0.145587	24.7325	4.7866e-135	1.82178e-133
ENSMUSG00000032827	714.083	-7.14091	0.288835	-24.7232	6.02957e-135	2.28936e-133
ENSMUSG00000028542	605.268	-5.591	0.22618	-24.7193	6.63778e-135	2.51426e-133
ENSMUSG00000061533	961.56	-3.75069	0.151767	-24.7135	7.66506e-135	2.89644e-133
ENSMUSG00000001930	722.657	-4.17832	0.169211	-24.693	1.27116e-134	4.79198e-133
ENSMUSG00000068699	1540.21	4.06164	0.164496	24.6914	1.32348e-134	4.97737e-133
ENSMUSG00000028399	1029.98	-3.43627	0.139189	-24.6879	1.4428e-134	5.41325e-133
ENSMUSG00000047648	3563.72	-2.71274	0.109957	-24.6709	2.19495e-134	8.21576e-133
ENSMUSG00000006527	926.525	-3.52011	0.142709	-24.6663	2.46227e-134	9.19459e-133
ENSMUSG00000023019	614.716	-5.06288	0.205463	-24.6413	4.55708e-134	1.6977e-132
ENSMUSG00000028572	722.652	-7.16095	0.290895	-24.6169	8.32393e-134	3.09373e-132
ENSMUSG00000069302	843.809	-4.07085	0.165558	-24.5887	1.66886e-133	6.18809e-132
ENSMUSG00000079523	2145.45	2.78657	0.113366	24.5803	2.05338e-133	7.59606e-132
ENSMUSG00000028776	2427.96	3.21193	0.130746	24.5661	2.91112e-133	1.0744e-131
ENSMUSG00000020541	573.115	-4.98387	0.20292	-24.5607	3.32433e-133	1.22405e-131
ENSMUSG00000021340	927.104	-3.41104	0.138948	-24.549	4.43128e-133	1.62785e-131
ENSMUSG00000024608	14902.6	2.24218	0.0915773	24.484	2.18635e-132	8.01309e-131
ENSMUSG00000032501	1071.32	3.95709	0.161655	24.4786	2.49966e-132	9.1402e-131
ENSMUSG00000022146	963.897	4.52516	0.184986	24.4622	3.73609e-132	1.36298e-130
ENSMUSG00000057113	17923.2	1.99097	0.0814288	24.4504	4.9834e-132	1.81384e-130
ENSMUSG00000012443	5252.08	-2.57216	0.105203	-24.4495	5.09035e-132	1.84852e-130
ENSMUSG00000042284	591.087	-4.82008	0.197186	-24.4443	5.78132e-132	2.09464e-130
ENSMUSG00000074207	614.719	-6.32528	0.258797	-24.4411	6.26504e-132	2.26471e-130
ENSMUSG00000028312	4956.6	-2.52592	0.103493	-24.4066	1.4569e-131	5.25445e-130
ENSMUSG00000032737	1663.12	3.12739	0.128292	24.3771	2.9926e-131	1.07686e-129
ENSMUSG00000020309	887.698	-4.35147	0.178595	-24.365	4.02032e-131	1.44339e-129
ENSMUSG00000028644	5897.11	-12.1158	0.497545	-24.3511	5.64828e-131	2.02329e-129
ENSMUSG00000078350	661.081	-4.15765	0.171498	-24.2432	7.80733e-130	2.79037e-128
ENSMUSG00000079418	835.812	-4.01663	0.165738	-24.2348	9.57247e-130	3.41353e-128
ENSMUSG00000032314	1175.83	-3.09283	0.127745	-24.2109	1.7085e-129	6.07882e-128
ENSMUSG00000036036	922.702	4.83451	0.199777	24.1995	2.25029e-129	7.98853e-128
ENSMUSG00000027397	1940.96	-2.62451	0.108474	-24.1949	2.51445e-129	8.90633e-128
ENSMUSG00000035105	1171.75	3.61704	0.149516	24.1917	2.71888e-129	9.60892e-128
ENSMUSG00000026576	2172.34	2.781	0.115042	24.1737	4.20546e-129	1.48296e-127
ENSMUSG00000006567	1274.54	-3.59817	0.149005	-24.148	7.83307e-129	2.75602e-127
ENSMUSG00000014956	7672.87	-2.69071	0.111585	-24.1135	1.80496e-128	6.33659e-127
ENSMUSG00000026603	1342.99	3.3607	0.139507	24.0898	3.19466e-128	1.11905e-126
ENSMUSG00000052539	4071.8	2.36551	0.0982155	24.0849	3.59881e-128	1.25783e-126
ENSMUSG00000020490	649.799	-6.95392	0.288747	-24.0831	3.76138e-128	1.31176e-126
ENSMUSG00000031444	1190.74	-8.69783	0.361233	-24.0782	4.23113e-128	1.47234e-126
ENSMUSG00000025860	2367.73	-2.60064	0.108473	-23.9749	5.07989e-127	1.76381e-125
ENSMUSG00000004319	5715.15	-2.18181	0.0911954	-23.9245	1.70296e-126	5.89999e-125
ENSMUSG00000030315	1546.83	3.09867	0.129529	23.9227	1.77808e-126	6.14681e-125
ENSMUSG00000022790	1062.03	6.20805	0.259525	23.9208	1.86037e-126	6.41727e-125
ENSMUSG00000037336	847.71	-7.85851	0.328624	-23.9133	2.22512e-126	7.65877e-125
ENSMUSG00000047888	4834.79	-2.20232	0.0921867	-23.8898	3.9119e-126	1.34354e-124
ENSMUSG00000025510	1315.34	3.50799	0.14693	23.8751	5.55111e-126	1.9024e-124
ENSMUSG00000031642	1015.22	3.90474	0.16375	23.8457	1.12166e-125	3.83568e-124
ENSMUSG00000036752	4307.5	-2.19882	0.0922173	-23.8439	1.17238e-125	4.00048e-124
ENSMUSG00000060206	913.891	4.36163	0.183309	23.7938	3.87118e-125	1.31812e-123
ENSMUSG00000038056	3940.12	-2.23614	0.0940912	-23.7657	7.55966e-125	2.5685e-123
ENSMUSG00000003865	1346.35	3.20898	0.135256	23.7253	1.97574e-124	6.69849e-123
ENSMUSG00000044254	1216.29	-8.90241	0.375321	-23.7195	2.27095e-124	7.68289e-123
ENSMUSG00000017499	1071.85	-3.14708	0.132843	-23.6902	4.55087e-124	1.53633e-122
ENSMUSG00000026867	6105.64	-2.25429	0.0952287	-23.6724	6.94373e-124	2.33915e-122
ENSMUSG00000024640	4898.74	-2.13538	0.0902219	-23.668	7.69641e-124	2.5872e-122
ENSMUSG00000071415	20745.8	1.8619	0.0787549	23.6417	1.43697e-123	4.82023e-122
ENSMUSG00000022433	1075.99	3.72883	0.157728	23.641	1.46219e-123	4.89448e-122
ENSMUSG00000025176	548.535	-6.12901	0.259366	-23.6307	1.86364e-123	6.22511e-122
ENSMUSG00000026463	4499.91	-11.7365	0.496708	-23.6285	1.96357e-123	6.54509e-122
ENSMUSG00000045838	878.075	4.9971	0.211505	23.6263	2.06747e-123	6.87696e-122
ENSMUSG00000026042	723.259	-3.72983	0.158257	-23.5682	8.17612e-123	2.71389e-121
ENSMUSG00000022708	3933.16	2.45611	0.104308	23.5467	1.35684e-122	4.49433e-121
ENSMUSG00000037211	1029.28	3.70846	0.157808	23.4999	4.08859e-122	1.35146e-120
ENSMUSG00000026712	1400.28	-9.29865	0.395903	-23.4872	5.5134e-122	1.81862e-120
ENSMUSG00000061232	526.571	-5.65389	0.240833	-23.4764	7.10047e-122	2.33725e-120
ENSMUSG00000021693	2281.5	-2.55231	0.10877	-23.4652	9.23974e-122	3.03512e-120
ENSMUSG00000032231	6369.84	2.17512	0.0928089	23.4365	1.81419e-121	5.947e-120
ENSMUSG00000036943	2183.54	-2.82699	0.12065	-23.4314	2.04694e-121	6.69611e-120
ENSMUSG00000003948	1910.64	2.75735	0.117737	23.4196	2.69841e-121	8.80905e-120
ENSMUSG00000056708	1728.54	2.91119	0.124391	23.4035	3.93646e-121	1.28243e-119
ENSMUSG00000034957	620.849	-6.71261	0.286878	-23.3988	4.39216e-121	1.42795e-119
ENSMUSG00000017404	11950.4	2.06227	0.0881372	23.3985	4.43169e-121	1.43785e-119
ENSMUSG00000003038	1225.68	-3.07808	0.131594	-23.3908	5.3056e-121	1.71787e-119
ENSMUSG00000018076	3076.44	-2.47191	0.10575	-23.3751	7.66163e-121	2.47565e-119
ENSMUSG00000033149	3991.22	2.38461	0.102046	23.368	9.05438e-121	2.91971e-119
ENSMUSG00000000628	2200	2.61757	0.112049	23.361	1.06489e-120	3.42692e-119
ENSMUSG00000025207	520.959	-5.85386	0.250942	-23.3276	2.32883e-120	7.47919e-119
ENSMUSG00000066406	4405.81	-2.20346	0.0945129	-23.3139	3.20533e-120	1.02733e-118
ENSMUSG00000027803	1422.98	3.15167	0.13528	23.2973	4.71693e-120	1.50875e-118
ENSMUSG00000022469	905.051	4.15887	0.178529	23.2952	4.95868e-120	1.58288e-118
ENSMUSG00000016256	2861.17	2.45416	0.105374	23.29	5.59953e-120	1.78385e-118
ENSMUSG00000037544	1798.5	-2.75031	0.118137	-23.2807	6.96145e-120	2.21326e-118
ENSMUSG00000053835	546.576	-6.57782	0.282703	-23.2676	9.44476e-120	2.99677e-118
ENSMUSG00000073988	648.406	-4.41162	0.189728	-23.2524	1.34583e-119	4.26169e-118
ENSMUSG00000051278	866.652	-3.35319	0.14443	-23.2167	3.08791e-119	9.75867e-118
ENSMUSG00000055447	3883.15	-2.20954	0.0952049	-23.2082	3.76266e-119	1.18674e-117
ENSMUSG00000025934	2206.35	-2.44571	0.105514	-23.1789	7.429e-119	2.33844e-117
ENSMUSG00000026872	1867.29	-2.54549	0.109941	-23.1533	1.34684e-118	4.23106e-117
ENSMUSG00000072825	1824.05	3.15982	0.136683	23.1179	3.0591e-118	9.57207e-117
ENSMUSG00000025075	642.59	-7.17184	0.310228	-23.118	3.05364e-118	9.57207e-117
ENSMUSG00000036880	3558.05	-2.46486	0.10664	-23.1138	3.36411e-118	1.05057e-116
ENSMUSG00000003380	1119.37	3.83911	0.166126	23.1096	3.70907e-118	1.15602e-116
ENSMUSG00000032555	2866.93	-2.3855	0.103229	-23.1087	3.78495e-118	1.17735e-116
ENSMUSG00000027573	1365.52	-2.75386	0.119372	-23.0695	9.37307e-118	2.90988e-116
ENSMUSG00000045348	1012.58	6.38984	0.277082	23.0612	1.1355e-117	3.51826e-116
ENSMUSG00000028080	2585.18	-2.52583	0.109649	-23.0357	2.04819e-117	6.3338e-116
ENSMUSG00000022957	1940.5	-2.58522	0.112318	-23.0169	3.15451e-117	9.73595e-116
ENSMUSG00000061175	2561.1	-2.29268	0.0998562	-22.9598	1.17536e-116	3.62053e-115
ENSMUSG00000045039	1121.3	3.57691	0.155794	22.9592	1.19319e-116	3.6683e-115
ENSMUSG00000054150	528.513	-6.33294	0.276176	-22.9308	2.29246e-116	7.03421e-115
ENSMUSG00000025702	4059.31	-2.17984	0.0950763	-22.9273	2.48517e-116	7.61078e-115
ENSMUSG00000042323	4175.3	-2.18836	0.0954619	-22.9239	2.68601e-116	8.20997e-115
ENSMUSG00000022272	3714.38	2.27472	0.0992701	22.9144	3.33557e-116	1.01757e-114
ENSMUSG00000001435	4436.3	-2.74014	0.119592	-22.9125	3.4889e-116	1.0623e-114
ENSMUSG00000039438	499.584	-6.21931	0.271661	-22.8937	5.37464e-116	1.63333e-114
ENSMUSG00000053931	3880.18	2.27194	0.0992634	22.888	6.12315e-116	1.85724e-114
ENSMUSG00000090150	962.493	-3.32687	0.145483	-22.8677	9.73769e-116	2.94793e-114
ENSMUSG00000001761	1594.13	2.83635	0.124171	22.8423	1.74193e-115	5.26336e-114
ENSMUSG00000036109	553.485	-6.72935	0.294686	-22.8357	2.02844e-115	6.11739e-114
ENSMUSG00000095597	1523.09	2.97706	0.130419	22.827	2.47601e-115	7.45298e-114
ENSMUSG00000045730	537.901	-4.33626	0.190071	-22.8138	3.34201e-115	1.00406e-113
ENSMUSG00000006678	3007.41	-2.57136	0.112714	-22.813	3.40487e-115	1.02101e-113
ENSMUSG00000035024	2088.1	-2.43128	0.106614	-22.8046	4.13222e-115	1.23677e-113
ENSMUSG00000068196	2228.95	8.71059	0.381976	22.804	4.18158e-115	1.24919e-113
ENSMUSG00000025175	712.713	-3.72571	0.163453	-22.7937	5.29156e-115	1.5778e-113
ENSMUSG00000024066	1587.22	2.83894	0.12461	22.7827	6.80708e-115	2.02587e-113
ENSMUSG00000023169	462.63	-5.37641	0.236309	-22.7516	1.38255e-114	4.10691e-113
ENSMUSG00000038943	3644.52	-2.10552	0.0926984	-22.7136	3.28569e-114	9.742e-113
ENSMUSG00000022263	4886.3	2.25439	0.0992876	22.7057	3.93576e-114	1.16477e-112
ENSMUSG00000004044	2502.76	3.02838	0.133418	22.6985	4.63843e-114	1.37015e-112
ENSMUSG00000024978	2613.94	-10.807	0.476126	-22.6978	4.70684e-114	1.38777e-112
ENSMUSG00000019779	1182.81	3.43513	0.151352	22.6964	4.86512e-114	1.43177e-112
ENSMUSG00000040152	9447.68	2.05322	0.0905376	22.6781	7.3648e-114	2.16339e-112
ENSMUSG00000032596	836.509	-3.24992	0.143361	-22.6695	8.9551e-114	2.62567e-112
ENSMUSG00000048379	1074.94	-2.92149	0.128964	-22.6535	1.28857e-113	3.77114e-112
ENSMUSG00000028029	1706.47	2.76097	0.121943	22.6415	1.69235e-113	4.94371e-112
ENSMUSG00000038463	885.551	3.91067	0.172989	22.6064	3.745e-113	1.09198e-111
ENSMUSG00000035064	1245.65	-2.77605	0.122837	-22.5993	4.39953e-113	1.28047e-111
ENSMUSG00000020456	2773.95	-2.25984	0.100011	-22.596	4.7451e-113	1.37852e-111
ENSMUSG00000039270	583.975	-4.30913	0.190876	-22.5756	7.53244e-113	2.18427e-111
ENSMUSG00000022270	1623.66	2.76332	0.122787	22.5049	3.7131e-112	1.07476e-110
ENSMUSG00000022656	2000.17	2.56011	0.114077	22.4419	1.53544e-111	4.43624e-110
ENSMUSG00000031877	488.923	-5.96318	0.265991	-22.4187	2.58387e-111	7.45181e-110
ENSMUSG00000033060	2897.23	2.64785	0.11811	22.4185	2.59864e-111	7.48076e-110
ENSMUSG00000025579	2891.56	3.08532	0.137671	22.4108	3.08878e-111	8.87561e-110
ENSMUSG00000023175	18179.7	1.78741	0.079807	22.3967	4.24076e-111	1.21638e-109
ENSMUSG00000035284	3253.24	-2.21256	0.0988464	-22.3838	5.66154e-111	1.62096e-109
ENSMUSG00000031387	825.233	4.17212	0.186643	22.3535	1.11758e-110	3.19397e-109
ENSMUSG00000059070	8043.9	2.2798	0.102041	22.342	1.4436e-110	4.11829e-109
ENSMUSG00000031196	543.746	-4.93615	0.220947	-22.3409	1.48135e-110	4.21838e-109
ENSMUSG00000071547	653.474	-4.21108	0.188824	-22.3016	3.56839e-110	1.01433e-108
ENSMUSG00000003746	2821.82	-2.21159	0.0991865	-22.2973	3.92672e-110	1.11419e-108
ENSMUSG00000031955	1440.77	3.10084	0.139213	22.2741	6.58997e-110	1.86653e-108
ENSMUSG00000040181	3192.44	2.28952	0.102887	22.2529	1.05839e-109	2.99242e-108
ENSMUSG00000038418	966.785	3.67878	0.165519	22.2258	1.93594e-109	5.46377e-108
ENSMUSG00000041801	815.2	5.76946	0.259737	22.2127	2.58873e-109	7.29312e-108
ENSMUSG00000029313	2243.88	-2.26567	0.102088	-22.1932	3.99599e-109	1.12377e-107
ENSMUSG00000027242	689.28	-3.45194	0.155577	-22.188	4.48189e-109	1.25819e-107
ENSMUSG00000066842	801.219	-8.21933	0.370741	-22.17	6.69092e-109	1.875e-107
ENSMUSG00000038415	780.566	4.77789	0.21561	22.1599	8.37412e-109	2.34254e-107
ENSMUSG00000072812	864.017	5.99973	0.271071	22.1334	1.50675e-108	4.20746e-107
ENSMUSG00000058881	1885.4	2.55403	0.115459	22.1207	1.99724e-108	5.56732e-107
ENSMUSG00000027276	1332.56	3.30293	0.149354	22.1148	2.27937e-108	6.34258e-107
ENSMUSG00000008668	15288.2	1.7959	0.0812572	22.1014	3.06352e-108	8.50961e-107
ENSMUSG00000049580	754.649	4.5959	0.207952	22.1008	3.10385e-108	8.60652e-107
ENSMUSG00000032519	740.158	-3.57054	0.161624	-22.0917	3.79901e-108	1.05157e-106
ENSMUSG00000039585	1744.61	-2.57165	0.116409	-22.0915	3.81309e-108	1.05363e-106
ENSMUSG00000023832	693.392	-3.82587	0.173336	-22.072	5.87422e-108	1.62032e-106
ENSMUSG00000003992	608.596	-3.93308	0.178309	-22.0576	8.06924e-108	2.22192e-106
ENSMUSG00000035295	749.586	4.88723	0.221571	22.0571	8.15909e-108	2.24276e-106
ENSMUSG00000061315	7635.17	1.90229	0.0862846	22.0466	1.02881e-107	2.82308e-106
ENSMUSG00000000078	2468.73	2.32707	0.10573	22.0096	2.3315e-107	6.38661e-106
ENSMUSG00000069312	1129.69	-3.87284	0.176201	-21.9796	4.51283e-107	1.23405e-105
ENSMUSG00000042506	2338.84	2.35994	0.107407	21.972	5.33737e-107	1.45701e-105
ENSMUSG00000029810	2621.47	2.42919	0.110597	21.9644	6.30897e-107	1.71928e-105
ENSMUSG00000030122	1064.64	4.03009	0.183562	21.9549	7.76914e-107	2.11355e-105
ENSMUSG00000058546	8118.85	1.98006	0.0902298	21.9446	9.75704e-107	2.6498e-105
ENSMUSG00000033952	3740.43	-2.27577	0.103787	-21.9272	1.42826e-106	3.87219e-105
ENSMUSG00000030795	1712.15	-2.48096	0.113233	-21.9103	2.0728e-106	5.61004e-105
ENSMUSG00000021182	514.294	-4.44339	0.202913	-21.898	2.71468e-106	7.33472e-105
ENSMUSG00000024742	1497.49	-2.61604	0.119475	-21.8961	2.82759e-106	7.6268e-105
ENSMUSG00000026669	821.382	-3.23974	0.147989	-21.8917	3.11416e-106	8.38546e-105
ENSMUSG00000073652	831.375	4.23732	0.193676	21.8784	4.1738e-106	1.12197e-104
ENSMUSG00000016128	1153.64	3.15575	0.144295	21.8702	4.99566e-106	1.34061e-104
ENSMUSG00000034371	564.872	-3.85251	0.176269	-21.8558	6.84114e-106	1.83275e-104
ENSMUSG00000051853	1916.91	2.84073	0.129984	21.8544	7.05575e-106	1.88706e-104
ENSMUSG00000034168	891.244	3.74459	0.171451	21.8406	9.55894e-106	2.55222e-104
ENSMUSG00000027306	2750.66	-2.28073	0.104631	-21.7978	2.43193e-105	6.48227e-104
ENSMUSG00000023942	809.897	-3.15108	0.144562	-21.7974	2.45492e-105	6.53257e-104
ENSMUSG00000071551	575.054	-4.49263	0.206229	-21.7846	3.24758e-105	8.62734e-104
ENSMUSG00000025403	1684.37	-2.60932	0.119897	-21.763	5.20038e-105	1.37919e-103
ENSMUSG00000025154	1535.37	-2.53069	0.116364	-21.748	7.21357e-105	1.90991e-103
ENSMUSG00000020669	471.017	-4.41045	0.202832	-21.7443	7.81759e-105	2.06637e-103
ENSMUSG00000026715	3326.43	-11.4905	0.528442	-21.7442	7.84614e-105	2.07047e-103
ENSMUSG00000044224	1360.58	2.86399	0.131744	21.7391	8.76657e-105	2.3095e-103
ENSMUSG00000022587	1181.76	3.25624	0.149844	21.7308	1.04859e-104	2.75787e-103
ENSMUSG00000030282	2187.25	-2.23723	0.102963	-21.7284	1.10573e-104	2.90333e-103
ENSMUSG00000028737	558.945	-3.78658	0.174423	-21.7092	1.67904e-104	4.40136e-103
ENSMUSG00000038733	10999.2	-1.81122	0.0834346	-21.7083	1.7125e-104	4.48167e-103
ENSMUSG00000078429	2809.71	2.25917	0.104151	21.6913	2.47684e-104	6.47125e-103
ENSMUSG00000073643	1706.61	2.77092	0.127853	21.6727	3.71637e-104	9.69379e-103
ENSMUSG00000006589	1722.77	2.56357	0.118296	21.6709	3.8641e-104	1.00625e-102
ENSMUSG00000020423	1639.73	-2.43334	0.112319	-21.6645	4.43838e-104	1.15201e-102
ENSMUSG00000034059	686.134	-3.54569	0.163663	-21.6645	4.43615e-104	1.15201e-102
ENSMUSG00000022973	1543.04	-2.49299	0.115101	-21.6592	4.97895e-104	1.29021e-102
ENSMUSG00000069273	2813.46	-3.13448	0.144757	-21.6534	5.64729e-104	1.46101e-102
ENSMUSG00000020154	518.513	-4.06334	0.187687	-21.6495	6.13779e-104	1.58531e-102
ENSMUSG00000029802	4028.13	-2.55935	0.11824	-21.6454	6.71987e-104	1.73283e-102
ENSMUSG00000026305	2853.84	2.35023	0.108603	21.6405	7.47048e-104	1.92325e-102
ENSMUSG00000020277	6900.04	2.08271	0.0962577	21.6368	8.08463e-104	2.07799e-102
ENSMUSG00000015961	3112.27	2.1996	0.101663	21.6362	8.20427e-104	2.10532e-102
ENSMUSG00000006574	26936.3	-15.4581	0.714468	-21.6359	8.25842e-104	2.11579e-102
ENSMUSG00000026956	927.838	3.53065	0.163389	21.6088	1.48482e-103	3.79793e-102
ENSMUSG00000020429	1524.91	-9.89113	0.458221	-21.586	2.43425e-103	6.21637e-102
ENSMUSG00000031583	2060.94	-2.38329	0.110554	-21.5577	4.48161e-103	1.14263e-101
ENSMUSG00000032047	2776.78	-2.10137	0.0975299	-21.5459	5.78045e-103	1.47141e-101
ENSMUSG00000031762	645.427	-3.82988	0.177809	-21.5393	6.67189e-103	1.6956e-101
ENSMUSG00000057880	1270.36	-9.49617	0.441569	-21.5055	1.38261e-102	3.50815e-101
ENSMUSG00000061665	5316.04	2.04939	0.0953155	21.5011	1.52077e-102	3.85253e-101
ENSMUSG00000078566	5105.83	1.98491	0.092336	21.4965	1.67724e-102	4.24212e-101
ENSMUSG00000035722	1041.53	-2.97436	0.138502	-21.4752	2.65619e-102	6.70742e-101
ENSMUSG00000020914	15691.5	-2.14739	0.100073	-21.4583	3.81632e-102	9.62162e-101
ENSMUSG00000038119	956.754	3.36536	0.156875	21.4525	4.32918e-102	1.08973e-100
ENSMUSG00000021281	1241.82	-2.74369	0.127925	-21.4477	4.79391e-102	1.20479e-100
ENSMUSG00000055322	828.804	-3.47178	0.161898	-21.4443	5.1604e-102	1.29484e-100
ENSMUSG00000025161	448.595	-6.2055	0.289476	-21.437	6.04034e-102	1.51324e-100
ENSMUSG00000016487	3081.21	2.1454	0.100167	21.4182	9.03219e-102	2.25919e-100
ENSMUSG00000036103	1808.6	2.60209	0.121543	21.4088	1.10598e-101	2.76199e-100
ENSMUSG00000020315	13292.3	1.87977	0.0878771	21.3909	1.62324e-101	4.04737e-100
ENSMUSG00000051495	4356.08	2.03221	0.0950051	21.3906	1.63547e-101	4.07145e-100
ENSMUSG00000044519	1300.26	-2.77595	0.129828	-21.3818	1.97176e-101	4.90092e-100
ENSMUSG00000025728	2334.1	-2.65319	0.124156	-21.3698	2.5519e-101	6.33296e-100
ENSMUSG00000053799	1218.82	-2.66073	0.124538	-21.3647	2.84409e-101	7.04702e-100
ENSMUSG00000022816	551.331	-4.34264	0.203607	-21.3286	6.16236e-101	1.52451e-99
ENSMUSG00000026558	1474.69	3.12003	0.146526	21.2934	1.30672e-100	3.22766e-99
ENSMUSG00000025880	873.789	3.51659	0.165251	21.2803	1.72979e-100	4.266e-99
ENSMUSG00000020534	1176.3	-2.63901	0.124083	-21.2681	2.23961e-100	5.51473e-99
ENSMUSG00000023055	1702.51	2.59271	0.121916	21.2664	2.32457e-100	5.71506e-99
ENSMUSG00000004846	1374.21	2.81011	0.132139	21.2663	2.33032e-100	5.7203e-99
ENSMUSG00000024197	2946.88	2.13845	0.10056	21.2654	2.37395e-100	5.81837e-99
ENSMUSG00000034595	930.137	3.83436	0.180316	21.2647	2.4128e-100	5.90446e-99
ENSMUSG00000039985	1860.05	2.51332	0.118404	21.2266	5.42836e-100	1.32635e-98
ENSMUSG00000019122	502.09	-6.99079	0.329959	-21.1868	1.26296e-99	3.08111e-98
ENSMUSG00000071562	1056.72	-9.11556	0.430314	-21.1835	1.356e-99	3.30301e-98
ENSMUSG00000020620	2648.93	-2.276	0.107443	-21.1834	1.35865e-99	3.30438e-98
ENSMUSG00000040859	1706.34	-2.52276	0.11923	-21.1587	2.29443e-99	5.57173e-98
ENSMUSG00000027351	3654.68	2.06748	0.0977185	21.1575	2.35451e-99	5.70886e-98
ENSMUSG00000016319	3040.2	-2.04306	0.0965703	-21.1562	2.42025e-99	5.85931e-98
ENSMUSG00000060002	1256.57	3.03158	0.143321	21.1524	2.61989e-99	6.33293e-98
ENSMUSG00000026223	2257.93	2.34711	0.110962	21.1523	2.62729e-99	6.34114e-98
ENSMUSG00000022912	1833.95	2.44259	0.115531	21.1422	3.25319e-99	7.83984e-98
ENSMUSG00000027883	1558.24	-2.70227	0.127939	-21.1216	5.03339e-99	1.21115e-97
ENSMUSG00000095115	1973.32	2.4273	0.11497	21.1125	6.10272e-99	1.46623e-97
ENSMUSG00000019773	1041.82	-2.73501	0.129594	-21.1044	7.24076e-99	1.73701e-97
ENSMUSG00000035000	406.242	-6.07105	0.288071	-21.0749	1.35281e-98	3.2404e-97
ENSMUSG00000072829	1780.39	2.52681	0.120008	21.0554	2.03978e-98	4.87853e-97
ENSMUSG00000071516	1317.7	-2.77608	0.131853	-21.0544	2.08508e-98	4.97935e-97
ENSMUSG00000025196	1118.26	-9.31364	0.44294	-21.0269	3.72388e-98	8.87955e-97
ENSMUSG00000035164	1079.72	3.01309	0.143314	21.0244	3.92673e-98	9.34917e-97
ENSMUSG00000066621	971.791	3.31385	0.157763	21.0053	5.87026e-98	1.39555e-96
ENSMUSG00000066800	2210.17	-2.18945	0.104271	-20.9976	6.89513e-98	1.63674e-96
ENSMUSG00000070704	478.176	-4.1399	0.19719	-20.9944	7.37427e-98	1.74786e-96
ENSMUSG00000064210	2007.94	2.36384	0.112742	20.9667	1.32061e-97	3.12543e-96
ENSMUSG00000019467	779.558	3.65526	0.174438	20.9545	1.70792e-97	4.03605e-96
ENSMUSG00000021203	407.251	-4.7004	0.224337	-20.9524	1.78463e-97	4.21104e-96
ENSMUSG00000030711	448.115	-6.70977	0.320295	-20.9487	1.92732e-97	4.54096e-96
ENSMUSG00000037536	913.749	-2.96478	0.141639	-20.9319	2.74065e-97	6.44767e-96
ENSMUSG00000072082	1289.34	-2.64131	0.126203	-20.9291	2.90881e-97	6.83311e-96
ENSMUSG00000022350	2440.78	2.37725	0.113701	20.908	4.52615e-97	1.06167e-95
ENSMUSG00000035342	860.376	3.41581	0.163435	20.9001	5.33876e-97	1.25042e-95
ENSMUSG00000039197	2558.26	-2.11766	0.101402	-20.8837	7.53607e-97	1.76246e-95
ENSMUSG00000029505	2956.98	-2.13212	0.102205	-20.8611	1.20824e-96	2.82155e-95
ENSMUSG00000027540	2043.11	2.34357	0.112365	20.8568	1.32297e-96	3.08491e-95
ENSMUSG00000037419	1062.18	-2.67442	0.128271	-20.8498	1.53162e-96	3.5662e-95
ENSMUSG00000047126	13255.4	-1.81972	0.0872977	-20.845	1.6926e-96	3.93523e-95
ENSMUSG00000094777	993.461	-3.44675	0.165544	-20.8208	2.80505e-96	6.51208e-95
ENSMUSG00000016942	560.945	-3.67293	0.17642	-20.8192	2.90243e-96	6.72829e-95
ENSMUSG00000026923	500.348	-7.09344	0.341052	-20.7987	4.44716e-96	1.02941e-94
ENSMUSG00000021109	3924.72	2.09534	0.100817	20.7835	6.09926e-96	1.40977e-94
ENSMUSG00000000957	1973.98	2.75629	0.132657	20.7775	6.91797e-96	1.59668e-94
ENSMUSG00000022255	5296.88	1.8707	0.0900655	20.7705	8.00502e-96	1.84488e-94
ENSMUSG00000009376	4806.65	1.93115	0.0931544	20.7307	1.83202e-95	4.21605e-94
ENSMUSG00000028480	500.58	-7.23798	0.349232	-20.7254	2.04285e-95	4.69441e-94
ENSMUSG00000034708	2114.16	2.32413	0.11216	20.7216	2.21439e-95	5.08122e-94
ENSMUSG00000024924	1158.74	2.88022	0.139067	20.711	2.75594e-95	6.31472e-94
ENSMUSG00000070544	5971.12	-1.81105	0.0874499	-20.7096	2.83906e-95	6.49579e-94
ENSMUSG00000003429	7206.32	1.84544	0.0891283	20.7054	3.09698e-95	7.07569e-94
ENSMUSG00000032028	3369.02	-11.7149	0.565809	-20.7046	3.14808e-95	7.18207e-94
ENSMUSG00000020264	412.035	-4.90525	0.237237	-20.6765	5.63376e-95	1.28344e-93
ENSMUSG00000023022	2220.89	2.23092	0.107993	20.658	8.26752e-95	1.88074e-93
ENSMUSG00000052146	6657.32	1.81824	0.0880223	20.6566	8.51648e-95	1.9346e-93
ENSMUSG00000045636	2198.05	2.2587	0.109404	20.6454	1.07374e-94	2.43561e-93
ENSMUSG00000002055	1416.59	-2.39495	0.116111	-20.6265	1.58816e-94	3.59733e-93
ENSMUSG00000021699	515.65	-3.66521	0.177818	-20.6122	2.13357e-94	4.82583e-93
ENSMUSG00000008301	1190.64	2.82131	0.136901	20.6084	2.30562e-94	5.20755e-93
ENSMUSG00000039114	2457.64	2.20365	0.10696	20.6025	2.60766e-94	5.88134e-93
ENSMUSG00000024164	24531.9	-1.92126	0.0934568	-20.5577	6.56323e-94	1.47817e-92
ENSMUSG00000059714	1356.43	2.63775	0.128439	20.537	1.00562e-93	2.26165e-92
ENSMUSG00000054191	941.759	-8.93752	0.435203	-20.5365	1.0171e-93	2.28421e-92
ENSMUSG00000021676	3118.57	-11.6063	0.565581	-20.5209	1.39957e-93	3.13871e-92
ENSMUSG00000030516	3998.37	2.02452	0.0987164	20.5085	1.80965e-93	4.05265e-92
ENSMUSG00000051652	400.433	-4.54857	0.221989	-20.4901	2.6389e-93	5.90138e-92
ENSMUSG00000022673	2294.79	-2.12826	0.10391	-20.4817	3.13594e-93	7.00301e-92
ENSMUSG00000029722	1760.9	2.46012	0.120116	20.4811	3.17286e-93	7.07549e-92
ENSMUSG00000031333	1763.83	-2.39444	0.117007	-20.464	4.51031e-93	1.00439e-91
ENSMUSG00000037287	1657.13	-2.24956	0.109997	-20.4511	5.87906e-93	1.30735e-91
ENSMUSG00000026027	714.132	-3.32616	0.162643	-20.4506	5.93417e-93	1.31775e-91
ENSMUSG00000024997	2185.85	-2.10676	0.10304	-20.446	6.5204e-93	1.4459e-91
ENSMUSG00000039878	550.233	-7.50729	0.367325	-20.4377	7.72701e-93	1.71107e-91
ENSMUSG00000024909	765.751	4.47783	0.219216	20.4266	9.70796e-93	2.14673e-91
ENSMUSG00000060802	3037.66	2.07812	0.10174	20.4259	9.85071e-93	2.17526e-91
ENSMUSG00000022037	1501.34	2.64359	0.129499	20.414	1.25594e-92	2.76953e-91
ENSMUSG00000051329	1461.83	-2.33031	0.114188	-20.4076	1.43097e-92	3.15112e-91
ENSMUSG00000039081	619.872	4.97574	0.243955	20.3961	1.8095e-92	3.97915e-91
ENSMUSG00000026494	1172.24	7.70175	0.377651	20.3938	1.89641e-92	4.16448e-91
ENSMUSG00000005615	1860.72	-2.19747	0.107772	-20.39	2.05068e-92	4.497e-91
ENSMUSG00000033792	1706.4	-2.30347	0.112984	-20.3876	2.15638e-92	4.72227e-91
ENSMUSG00000003873	969.6	3.07082	0.15076	20.3689	3.15413e-92	6.8977e-91
ENSMUSG00000053819	1357.19	2.59168	0.127359	20.3495	4.68974e-92	1.02418e-90
ENSMUSG00000002222	3146.51	-2.15567	0.105946	-20.3469	4.94483e-92	1.07839e-90
ENSMUSG00000053581	831.111	3.31701	0.163348	20.3064	1.1277e-91	2.45596e-90
ENSMUSG00000006304	3837.36	1.9358	0.0953413	20.3039	1.18776e-91	2.58322e-90
ENSMUSG00000024104	3036.69	2.12794	0.10488	20.2893	1.59978e-91	3.47454e-90
ENSMUSG00000037286	2296.52	-2.263	0.111742	-20.2521	3.40232e-91	7.3793e-90
ENSMUSG00000028041	689.724	3.85571	0.190403	20.2502	3.53601e-91	7.65879e-90
ENSMUSG00000028560	1707.66	-2.2227	0.109767	-20.2493	3.60457e-91	7.7966e-90
ENSMUSG00000024533	1874.52	-2.27589	0.112396	-20.2488	3.63904e-91	7.86042e-90
ENSMUSG00000005533	389.253	-6.29603	0.311132	-20.2359	4.72897e-91	1.02008e-89
ENSMUSG00000026131	16723.8	1.61882	0.0800859	20.2136	7.43969e-91	1.60262e-89
ENSMUSG00000032590	1482.37	-2.29588	0.113611	-20.2083	8.27059e-91	1.77919e-89
ENSMUSG00000030956	697.53	-3.32666	0.164718	-20.1961	1.05881e-90	2.27466e-89
ENSMUSG00000020326	2868.75	2.16972	0.107522	20.1793	1.48898e-90	3.19445e-89
ENSMUSG00000026072	404.587	-4.90385	0.243031	-20.1779	1.53213e-90	3.28257e-89
ENSMUSG00000030770	1606.94	2.46366	0.122109	20.176	1.5923e-90	3.40687e-89
ENSMUSG00000028496	1447.78	-2.34593	0.116278	-20.1751	1.61917e-90	3.45936e-89
ENSMUSG00000024654	1188.21	2.96189	0.146809	20.1751	1.6212e-90	3.45936e-89
ENSMUSG00000044792	1417.79	-2.41954	0.119961	-20.1693	1.82115e-90	3.88079e-89
ENSMUSG00000070436	531.54	-7.62984	0.378372	-20.1649	1.9912e-90	4.23746e-89
ENSMUSG00000068739	4153.27	1.93486	0.0959682	20.1615	2.13396e-90	4.53516e-89
ENSMUSG00000030000	1089.61	-9.4038	0.466547	-20.1562	2.37597e-90	5.04272e-89
ENSMUSG00000056656	789.45	-8.69057	0.431316	-20.1489	2.74963e-90	5.82797e-89
ENSMUSG00000056394	1287.44	-2.63072	0.130613	-20.1414	3.20205e-90	6.77781e-89
ENSMUSG00000020101	406.932	-5.42022	0.269112	-20.1412	3.2165e-90	6.79932e-89
ENSMUSG00000004655	1496.53	-10.1753	0.505429	-20.1321	3.86423e-90	8.15765e-89
ENSMUSG00000046959	428.539	-6.63279	0.329833	-20.1095	6.08939e-90	1.2838e-88
ENSMUSG00000036181	18372.2	-1.80226	0.0896921	-20.0939	8.34563e-90	1.75713e-88
ENSMUSG00000044674	1619.94	2.66074	0.13246	20.0872	9.55098e-90	2.00824e-88
ENSMUSG00000029283	505.863	-3.56475	0.177497	-20.0835	1.02954e-89	2.16191e-88
ENSMUSG00000042202	1029.77	-2.5902	0.128976	-20.0828	1.04277e-89	2.18678e-88
ENSMUSG00000051235	509.717	-3.57573	0.178054	-20.0823	1.05483e-89	2.20913e-88
ENSMUSG00000049288	684.387	3.7284	0.185982	20.0471	2.13955e-89	4.47497e-88
ENSMUSG00000035293	2103.29	-2.5459	0.127064	-20.0364	2.65348e-89	5.54255e-88
ENSMUSG00000021048	2124.11	-2.12503	0.106191	-20.0113	4.38618e-89	9.14972e-88
ENSMUSG00000031093	495.739	-7.44658	0.37255	-19.9881	6.98502e-89	1.45518e-87
ENSMUSG00000025745	3188.71	-1.9433	0.0972642	-19.9796	8.29521e-89	1.72586e-87
ENSMUSG00000020532	2406.97	-2.00916	0.100571	-19.9776	8.62303e-89	1.79171e-87
ENSMUSG00000000278	2134.62	2.19047	0.109665	19.9742	9.23155e-89	1.91564e-87
ENSMUSG00000041685	2055.71	-2.15274	0.107796	-19.9706	9.93186e-89	2.05826e-87
ENSMUSG00000055980	3672.6	2.23486	0.112025	19.9497	1.50867e-88	3.12245e-87
ENSMUSG00000027641	1339.09	-2.3707	0.119093	-19.9062	3.59677e-88	7.43442e-87
ENSMUSG00000057863	4911.98	1.85144	0.0930857	19.8896	5.0048e-88	1.03313e-86
ENSMUSG00000031613	384.739	-6.33833	0.319207	-19.8565	9.68854e-88	1.99738e-86
ENSMUSG00000033427	411.777	-6.82477	0.343775	-19.8524	1.04971e-87	2.16126e-86
ENSMUSG00000019188	2212.65	2.17409	0.109729	19.8132	2.28851e-87	4.70572e-86
ENSMUSG00000028494	4848.97	1.81404	0.0916425	19.7947	3.30462e-87	6.78625e-86
ENSMUSG00000003809	1126.21	-2.47035	0.124807	-19.7934	3.39438e-87	6.96155e-86
ENSMUSG00000068115	813.686	-2.84812	0.144007	-19.7776	4.64343e-87	9.51093e-86
ENSMUSG00000057729	379.586	-4.36905	0.220986	-19.7708	5.31758e-87	1.08777e-85
ENSMUSG00000024515	2212.04	2.16536	0.109536	19.7685	5.56268e-87	1.13644e-85
ENSMUSG00000040612	648.725	5.68919	0.287822	19.7663	5.80297e-87	1.184e-85
ENSMUSG00000032289	906.043	3.43089	0.173595	19.7638	6.10495e-87	1.24401e-85
ENSMUSG00000034329	575.73	-3.48616	0.176394	-19.7635	6.14042e-87	1.24963e-85
ENSMUSG00000030088	846.601	-8.90948	0.450887	-19.7599	6.5935e-87	1.34011e-85
ENSMUSG00000030207	748.932	-2.94039	0.148819	-19.7582	6.82073e-87	1.38452e-85
ENSMUSG00000021238	1102.87	-2.59943	0.131566	-19.7576	6.90226e-87	1.39928e-85
ENSMUSG00000020802	3759.85	-2.1844	0.110563	-19.757	6.99023e-87	1.4153e-85
ENSMUSG00000050373	970.692	3.18623	0.161312	19.7519	7.7187e-87	1.56079e-85
ENSMUSG00000022295	2082.43	2.23295	0.113053	19.7513	7.81116e-87	1.57748e-85
ENSMUSG00000023021	979.035	2.94664	0.149198	19.7499	8.03588e-87	1.62079e-85
ENSMUSG00000028693	1695.17	-2.15217	0.109062	-19.7334	1.11364e-86	2.2433e-85
ENSMUSG00000023905	593.126	5.13432	0.260628	19.6998	2.16483e-86	4.35524e-85
ENSMUSG00000024521	587.759	4.24496	0.215752	19.6752	3.52004e-86	7.07269e-85
ENSMUSG00000052305	101243	-18.2067	0.925383	-19.6747	3.55018e-86	7.1242e-85
ENSMUSG00000015749	1916.31	-2.09244	0.106377	-19.67	3.89824e-86	7.81277e-85
ENSMUSG00000003032	574.058	4.66607	0.237362	19.6581	4.93031e-86	9.86872e-85
ENSMUSG00000052812	1223.79	-2.39651	0.121939	-19.6533	5.41491e-86	1.0825e-84
ENSMUSG00000006235	400.332	-6.64671	0.338244	-19.6506	5.71296e-86	1.14065e-84
ENSMUSG00000018166	520.878	-3.53595	0.180132	-19.6298	8.60577e-86	1.71606e-84
ENSMUSG00000021033	947.963	-2.62168	0.133558	-19.6295	8.65785e-86	1.72427e-84
ENSMUSG00000038521	6066.9	1.71188	0.0872121	19.6289	8.76539e-86	1.7435e-84
ENSMUSG00000022297	734.523	3.60452	0.183664	19.6257	9.33692e-86	1.85485e-84
ENSMUSG00000030084	1523.34	2.72039	0.138941	19.5795	2.31412e-85	4.59141e-84
ENSMUSG00000022853	347.132	-5.0246	0.256728	-19.5717	2.69762e-85	5.34561e-84
ENSMUSG00000024598	344.592	-4.92785	0.251842	-19.5672	2.94153e-85	5.82165e-84
ENSMUSG00000073418	533.235	-3.49519	0.178661	-19.5632	3.18444e-85	6.29454e-84
ENSMUSG00000050212	759.548	3.45651	0.176691	19.5625	3.22845e-85	6.37357e-84
ENSMUSG00000024335	3620.43	1.86417	0.0953101	19.559	3.45844e-85	6.81912e-84
ENSMUSG00000038298	378.269	-4.98362	0.255021	-19.542	4.82208e-85	9.49602e-84
ENSMUSG00000020330	3085.17	-2.13649	0.10935	-19.5381	5.20444e-85	1.02363e-83
ENSMUSG00000020431	642.955	4.49224	0.229955	19.5353	5.49897e-85	1.08021e-83
ENSMUSG00000051457	402.63	-4.45688	0.228259	-19.5255	6.66646e-85	1.30793e-83
ENSMUSG00000029816	7184.67	11.8873	0.609481	19.504	1.01458e-84	1.98563e-83
ENSMUSG00000020937	637.827	5.95969	0.305561	19.5041	1.0141e-84	1.98563e-83
ENSMUSG00000021273	1188.57	-2.40658	0.123545	-19.4793	1.64506e-84	3.21559e-83
ENSMUSG00000006728	3833.09	1.97127	0.101245	19.4704	1.95785e-84	3.82227e-83
ENSMUSG00000029723	1448.37	3.03038	0.155642	19.4703	1.96295e-84	3.82752e-83
ENSMUSG00000046805	994.885	-2.66668	0.137016	-19.4625	2.28169e-84	4.44354e-83
ENSMUSG00000027435	460.448	-7.34153	0.377426	-19.4516	2.82646e-84	5.4977e-83
ENSMUSG00000026355	4318.54	-1.75838	0.0904022	-19.4506	2.88002e-84	5.59502e-83
ENSMUSG00000039457	722.328	3.58315	0.184232	19.4491	2.96468e-84	5.75242e-83
ENSMUSG00000024589	1533.78	2.36439	0.121627	19.4397	3.56078e-84	6.90059e-83
ENSMUSG00000090231	357.702	-4.5401	0.233644	-19.4317	4.16169e-84	8.05526e-83
ENSMUSG00000019987	984.434	-9.41562	0.484601	-19.4297	4.33207e-84	8.37481e-83
ENSMUSG00000036202	3496.63	-2.20873	0.113744	-19.4184	5.39294e-84	1.0413e-82
ENSMUSG00000030895	1533.23	-10.3956	0.535428	-19.4154	5.71639e-84	1.10241e-82
ENSMUSG00000057530	724.432	-3.15576	0.162748	-19.3905	9.28794e-84	1.789e-82
ENSMUSG00000042489	1178.18	-2.79627	0.144211	-19.3901	9.34701e-84	1.79819e-82
ENSMUSG00000037060	568.287	5.05412	0.260706	19.3863	1.0073e-83	1.93551e-82
ENSMUSG00000039652	416.042	-3.94276	0.203452	-19.3793	1.15458e-83	2.21582e-82
ENSMUSG00000039361	9633.78	-1.82398	0.0941296	-19.3773	1.19933e-83	2.2989e-82
ENSMUSG00000034664	454.071	-3.78683	0.195504	-19.3696	1.39297e-83	2.66686e-82
ENSMUSG00000022620	564.807	4.32933	0.223907	19.3354	2.70606e-83	5.17452e-82
ENSMUSG00000089678	415.527	-7.111	0.367815	-19.3331	2.82953e-83	5.4041e-82
ENSMUSG00000018395	920.844	2.97673	0.153999	19.3296	3.02605e-83	5.77247e-82
ENSMUSG00000031320	16255.1	1.58095	0.0818074	19.3252	3.29458e-83	6.27715e-82
ENSMUSG00000060093	2606.08	-2.54059	0.131478	-19.3232	3.42415e-83	6.51618e-82
ENSMUSG00000052911	2104.89	2.21696	0.11477	19.3165	3.90066e-83	7.41406e-82
ENSMUSG00000042272	670.895	3.68254	0.190695	19.3112	4.32744e-83	8.21538e-82
ENSMUSG00000069308	913.003	-2.82226	0.14616	-19.3095	4.47275e-83	8.48108e-82
ENSMUSG00000022021	1945.14	-2.34123	0.121365	-19.2909	6.41007e-83	1.214e-81
ENSMUSG00000023087	23132.2	1.62501	0.0842959	19.2775	8.30121e-83	1.57029e-81
ENSMUSG00000002068	602.199	-3.09004	0.160505	-19.2519	1.35976e-82	2.5691e-81
ENSMUSG00000037465	1478.7	2.3733	0.123365	19.2381	1.77691e-82	3.35325e-81
ENSMUSG00000042364	2514.85	2.00439	0.104323	19.2132	2.86816e-82	5.40614e-81
ENSMUSG00000045991	554.1	-3.19607	0.166381	-19.2093	3.09241e-82	5.82189e-81
ENSMUSG00000021760	569.395	4.45458	0.232016	19.1995	3.73762e-82	7.02824e-81
ENSMUSG00000034377	2252.54	2.06379	0.107498	19.1985	3.81216e-82	7.1599e-81
ENSMUSG00000029163	527.846	-7.89256	0.411307	-19.189	4.57545e-82	8.58331e-81
ENSMUSG00000013593	4780.53	1.74101	0.0907498	19.1848	4.96314e-82	9.29957e-81
ENSMUSG00000041408	6727.23	-1.77173	0.0923743	-19.1799	5.45153e-82	1.02026e-80
ENSMUSG00000047030	851.088	3.27343	0.170695	19.177	5.75952e-82	1.07663e-80
ENSMUSG00000052534	1948.89	2.25386	0.117563	19.1715	6.39813e-82	1.19459e-80
ENSMUSG00000022770	5063.84	1.75964	0.0917995	19.1683	6.8053e-82	1.26912e-80
ENSMUSG00000030796	706.681	3.44788	0.180108	19.1434	1.09842e-81	2.04603e-80
ENSMUSG00000026874	4681.86	-12.698	0.663481	-19.1384	1.2096e-81	2.25048e-80
ENSMUSG00000021697	556.092	-3.19265	0.166914	-19.1275	1.49147e-81	2.77165e-80
ENSMUSG00000026196	760.696	-2.94319	0.153984	-19.1136	1.94612e-81	3.61229e-80
ENSMUSG00000022178	1178.65	2.6695	0.139789	19.0967	2.69145e-81	4.98989e-80
ENSMUSG00000031561	1188.2	-2.52166	0.132182	-19.0772	3.90383e-81	7.22916e-80
ENSMUSG00000032018	1579.48	-2.2311	0.116968	-19.0744	4.11834e-81	7.61748e-80
ENSMUSG00000029104	2182.32	-2.08044	0.109136	-19.0628	5.14383e-81	9.50318e-80
ENSMUSG00000071856	596.483	-3.06966	0.161053	-19.0599	5.43862e-81	1.00361e-79
ENSMUSG00000029642	1609.03	2.29116	0.120218	19.0584	5.59867e-81	1.03194e-79
ENSMUSG00000020668	532.742	4.73658	0.248602	19.0529	6.22076e-81	1.14527e-79
ENSMUSG00000008734	620.191	5.97708	0.314046	19.0325	9.17222e-81	1.68669e-79
ENSMUSG00000003534	549.891	4.13769	0.217917	18.9875	2.1641e-80	3.97496e-79
ENSMUSG00000021662	535.13	4.32301	0.227934	18.9661	3.25276e-80	5.96767e-79
ENSMUSG00000030107	629.696	3.61862	0.19081	18.9645	3.35315e-80	6.14472e-79
ENSMUSG00000050910	589.798	3.78328	0.199517	18.9622	3.5026e-80	6.41118e-79
ENSMUSG00000063146	901.739	2.9219	0.154104	18.9606	3.61295e-80	6.60552e-79
ENSMUSG00000032959	2747.17	2.12237	0.112049	18.9413	5.20612e-80	9.50732e-79
ENSMUSG00000030787	444.641	-3.56465	0.1882	-18.9408	5.26027e-80	9.59514e-79
ENSMUSG00000064090	696.055	-3.03569	0.160362	-18.9303	6.4221e-80	1.17009e-78
ENSMUSG00000021831	5765.67	1.77835	0.0941478	18.889	1.40604e-79	2.55883e-78
ENSMUSG00000041997	2952.36	-1.86868	0.0989747	-18.8803	1.6549e-79	3.00828e-78
ENSMUSG00000029922	3096.16	-1.815	0.0961394	-18.8788	1.70413e-79	3.09421e-78
ENSMUSG00000021707	817.444	-2.84212	0.150686	-18.8612	2.3772e-79	4.31136e-78
ENSMUSG00000038900	17934.2	1.49318	0.079182	18.8576	2.54669e-79	4.61348e-78
ENSMUSG00000002147	2114.92	2.03975	0.108278	18.838	3.68293e-79	6.66421e-78
ENSMUSG00000059495	4898.09	-1.6671	0.0885153	-18.8341	3.97104e-79	7.17733e-78
ENSMUSG00000020184	2951.99	2.00348	0.106414	18.8272	4.52425e-79	8.16789e-78
ENSMUSG00000028088	567.599	-3.27932	0.174184	-18.8267	4.55903e-79	8.22132e-78
ENSMUSG00000041560	2183.68	2.40944	0.128	18.8237	4.82713e-79	8.69488e-78
ENSMUSG00000021118	323.302	-4.66808	0.2482	-18.8077	6.52788e-79	1.1745e-77
ENSMUSG00000045092	1128.77	2.65736	0.141298	18.8068	6.64887e-79	1.19491e-77
ENSMUSG00000039349	2259.19	2.27789	0.12117	18.7991	7.68236e-79	1.37908e-77
ENSMUSG00000036403	647.379	-2.92214	0.155501	-18.7917	8.82271e-79	1.58199e-77
ENSMUSG00000044573	2869.3	-1.95446	0.104011	-18.7908	8.97592e-79	1.60764e-77
ENSMUSG00000028825	2465.34	-11.517	0.613253	-18.7803	1.09549e-78	1.95988e-77
ENSMUSG00000040596	945.039	2.78092	0.148086	18.7791	1.1201e-78	2.00164e-77
ENSMUSG00000031628	1641.77	2.20008	0.117182	18.7748	1.2145e-78	2.16788e-77
ENSMUSG00000006301	1228.39	2.45571	0.1308	18.7745	1.22016e-78	2.17553e-77
ENSMUSG00000031799	4755.06	1.88811	0.100599	18.7688	1.36003e-78	2.4222e-77
ENSMUSG00000011752	2653.94	1.96189	0.104578	18.7601	1.60194e-78	2.84983e-77
ENSMUSG00000024937	2540.87	-2.40515	0.12826	-18.7522	1.85615e-78	3.29836e-77
ENSMUSG00000029669	1607.79	2.35869	0.125829	18.7451	2.12087e-78	3.76454e-77
ENSMUSG00000021474	894.443	-2.54999	0.136036	-18.745	2.12786e-78	3.77272e-77
ENSMUSG00000027381	1498.61	2.25055	0.120435	18.6868	6.33652e-78	1.12222e-76
ENSMUSG00000046330	7418.14	1.63726	0.0876306	18.6837	6.72163e-78	1.18909e-76
ENSMUSG00000028986	829.812	-9.17839	0.491273	-18.6829	6.82275e-78	1.20563e-76
ENSMUSG00000081534	2397.82	2.02921	0.108628	18.6805	7.1412e-78	1.2605e-76
ENSMUSG00000074622	976.802	2.67096	0.143019	18.6756	7.81852e-78	1.37852e-76
ENSMUSG00000042680	417.098	-4.01624	0.215361	-18.6489	1.28865e-77	2.26955e-76
ENSMUSG00000000290	339.087	-6.46999	0.347035	-18.6436	1.42231e-77	2.50217e-76
ENSMUSG00000005198	2391.41	-1.92084	0.103041	-18.6415	1.47952e-77	2.59992e-76
ENSMUSG00000030089	336.778	-6.53166	0.350498	-18.6354	1.65994e-77	2.91373e-76
ENSMUSG00000042207	2423	1.9989	0.107296	18.6298	1.8406e-77	3.22726e-76
ENSMUSG00000026880	3016.89	-1.76893	0.094953	-18.6295	1.85181e-77	3.24332e-76
ENSMUSG00000035004	307.014	-5.62489	0.302045	-18.6227	2.10246e-77	3.67826e-76
ENSMUSG00000035237	301.045	-5.5847	0.299957	-18.6183	2.2826e-77	3.98901e-76
ENSMUSG00000038274	5582.05	1.65687	0.0889957	18.6174	2.32141e-77	4.05237e-76
ENSMUSG00000030465	1476.34	-2.1507	0.115669	-18.5935	3.62818e-77	6.32654e-76
ENSMUSG00000036206	511.239	4.38691	0.236014	18.5875	4.05424e-77	7.06169e-76
ENSMUSG00000027737	585.152	3.63782	0.195835	18.5759	5.03414e-77	8.75885e-76
ENSMUSG00000031594	560.764	3.78429	0.203759	18.5723	5.37999e-77	9.35032e-76
ENSMUSG00000054905	351.854	-6.79682	0.366067	-18.5672	5.92636e-77	1.02886e-75
ENSMUSG00000030103	1166.14	2.51526	0.135516	18.5606	6.70128e-77	1.16212e-75
ENSMUSG00000058794	930.821	-9.49893	0.511889	-18.5566	7.21219e-77	1.24935e-75
ENSMUSG00000006262	1814.09	-2.04452	0.110249	-18.5446	9.0192e-77	1.56067e-75
ENSMUSG00000025856	504.05	5.13905	0.277158	18.5419	9.4748e-77	1.63771e-75
ENSMUSG00000007617	644.445	-3.31457	0.178824	-18.5354	1.07057e-76	1.84846e-75
ENSMUSG00000035811	377.636	-6.83341	0.368706	-18.5335	1.10902e-76	1.91275e-75
ENSMUSG00000024247	1024.48	2.59164	0.139885	18.527	1.25094e-76	2.15518e-75
ENSMUSG00000023951	2188.59	2.20641	0.119102	18.5254	1.28883e-76	2.21804e-75
ENSMUSG00000013787	3257.28	2.21174	0.119405	18.523	1.34738e-76	2.31629e-75
ENSMUSG00000009772	563.42	3.95922	0.213753	18.5224	1.36322e-76	2.34098e-75
ENSMUSG00000022946	760.352	-2.89857	0.156586	-18.511	1.68379e-76	2.88834e-75
ENSMUSG00000022960	684.609	-2.76755	0.149514	-18.5103	1.70472e-76	2.92109e-75
ENSMUSG00000062949	998.377	-2.38876	0.129168	-18.4934	2.3333e-76	3.99386e-75
ENSMUSG00000031954	1704.48	2.13663	0.115659	18.4736	3.36971e-76	5.76161e-75
ENSMUSG00000029521	585.861	-2.95689	0.160128	-18.4658	3.89142e-76	6.64648e-75
ENSMUSG00000028587	397.645	-3.71309	0.201118	-18.4623	4.15362e-76	7.08666e-75
ENSMUSG00000028809	1882.63	-1.958	0.106114	-18.4519	5.03522e-76	8.58156e-75
ENSMUSG00000000740	10982	1.53275	0.0831301	18.4379	6.51872e-76	1.10979e-74
ENSMUSG00000037253	2210.07	1.98181	0.107496	18.4362	6.7326e-76	1.14498e-74
ENSMUSG00000026888	757.391	3.00397	0.162961	18.4336	7.05741e-76	1.19893e-74
ENSMUSG00000030762	1109.24	-9.93367	0.539543	-18.4113	1.06665e-75	1.8101e-74
ENSMUSG00000034311	2071.18	-1.91785	0.104178	-18.4093	1.10562e-75	1.87423e-74
ENSMUSG00000052369	522.831	4.07063	0.221205	18.4021	1.26309e-75	2.13888e-74
ENSMUSG00000074264	331.358	-4.34885	0.236614	-18.3796	1.91513e-75	3.23956e-74
ENSMUSG00000015890	293.792	-4.91956	0.26777	-18.3724	2.18713e-75	3.69571e-74
ENSMUSG00000025324	583.895	3.55285	0.193381	18.3723	2.18963e-75	3.69599e-74
ENSMUSG00000037992	617.681	3.54074	0.192769	18.3678	2.38074e-75	4.01429e-74
ENSMUSG00000041147	1881.69	-2.02009	0.110024	-18.3606	2.7183e-75	4.5786e-74
ENSMUSG00000044080	541.782	3.8395	0.209222	18.3514	3.21925e-75	5.41661e-74
ENSMUSG00000025225	691.76	3.19296	0.17404	18.3461	3.54355e-75	5.95594e-74
ENSMUSG00000060260	501.6	5.26423	0.286972	18.344	3.68465e-75	6.18655e-74
ENSMUSG00000074785	558.487	-8.31876	0.453489	-18.3439	3.69407e-75	6.19579e-74
ENSMUSG00000052688	487.62	5.01392	0.273503	18.3322	4.57852e-75	7.67108e-74
ENSMUSG00000059447	1497.3	-2.27391	0.124059	-18.3292	4.84307e-75	8.10575e-74
ENSMUSG00000039787	311.793	-6.17313	0.337463	-18.2928	9.44528e-75	1.57917e-73
ENSMUSG00000029446	496.919	-3.2146	0.176015	-18.2633	1.62289e-74	2.71047e-73
ENSMUSG00000038535	1722.08	-2.1735	0.119026	-18.2608	1.69818e-74	2.83322e-73
ENSMUSG00000030123	372.767	-4.9949	0.273552	-18.2594	1.74165e-74	2.90269e-73
ENSMUSG00000005667	552.701	-3.14192	0.172268	-18.2386	2.54818e-74	4.24241e-73
ENSMUSG00000047534	1423.97	-2.16609	0.118818	-18.2303	2.96423e-74	4.9299e-73
ENSMUSG00000020717	286.512	-5.51637	0.302774	-18.2194	3.6204e-74	6.01487e-73
ENSMUSG00000018217	814.575	2.83196	0.155459	18.2168	3.79736e-74	6.30227e-73
ENSMUSG00000047821	492.829	5.03258	0.27653	18.199	5.25555e-74	8.71321e-73
ENSMUSG00000023348	699.608	3.3193	0.182425	18.1955	5.60721e-74	9.28649e-73
ENSMUSG00000069919	21508.9	-15.4585	0.849776	-18.1913	6.04661e-74	1.00038e-72
ENSMUSG00000062328	14005.1	1.46444	0.0805098	18.1896	6.241e-74	1.03146e-72
ENSMUSG00000023367	1501.45	2.19356	0.120654	18.1807	7.34488e-74	1.21263e-72
ENSMUSG00000028163	1845.28	2.04586	0.112711	18.1513	1.25343e-73	2.06724e-72
ENSMUSG00000029372	340.229	-4.24621	0.234273	-18.1251	2.02019e-73	3.32838e-72
ENSMUSG00000035875	703.701	-8.94481	0.493703	-18.1178	2.30682e-73	3.79666e-72
ENSMUSG00000040584	738.739	3.00042	0.165681	18.1096	2.67475e-73	4.39765e-72
ENSMUSG00000033400	2435.11	-1.79549	0.0991684	-18.1054	2.88676e-73	4.74129e-72
ENSMUSG00000003541	496.244	4.81815	0.266449	18.0828	4.3529e-73	7.14191e-72
ENSMUSG00000024381	797.675	2.84809	0.157542	18.0783	4.72497e-73	7.74435e-72
ENSMUSG00000053646	848.492	-2.88672	0.159727	-18.0728	5.21698e-73	8.54192e-72
ENSMUSG00000038252	3245.53	-1.96328	0.10864	-18.0714	5.35694e-73	8.76203e-72
ENSMUSG00000024143	903.112	2.86703	0.158655	18.0709	5.40442e-73	8.83057e-72
ENSMUSG00000029468	592.272	3.57804	0.198029	18.0682	5.66926e-73	9.24422e-72
ENSMUSG00000040220	492.657	4.3958	0.243289	18.0683	5.6683e-73	9.24422e-72
ENSMUSG00000037266	3040.66	-1.81105	0.100317	-18.0533	7.42984e-73	1.21025e-71
ENSMUSG00000036944	476.693	4.38164	0.242781	18.0477	8.22833e-73	1.33894e-71
ENSMUSG00000044229	301.99	-4.62958	0.256563	-18.0446	8.69703e-73	1.41376e-71
ENSMUSG00000027111	2279.92	1.93167	0.107077	18.04	9.4588e-73	1.53601e-71
ENSMUSG00000032418	658.579	3.1571	0.175048	18.0356	1.02321e-72	1.65988e-71
ENSMUSG00000035954	1084.15	2.48596	0.137862	18.0322	1.08792e-72	1.76305e-71
ENSMUSG00000052854	342.651	-6.90602	0.383072	-18.028	1.17436e-72	1.90119e-71
ENSMUSG00000028718	750.19	-2.68288	0.14884	-18.0253	1.23305e-72	1.99416e-71
ENSMUSG00000051220	723.885	-2.63926	0.146488	-18.017	1.43412e-72	2.31698e-71
ENSMUSG00000026970	2959.69	1.78847	0.0992722	18.0158	1.4651e-72	2.36462e-71
ENSMUSG00000035248	4126.89	-1.6419	0.0911378	-18.0155	1.47166e-72	2.37278e-71
ENSMUSG00000021782	781.43	2.91718	0.161929	18.0152	1.47961e-72	2.38318e-71
ENSMUSG00000041828	543.765	-2.99781	0.166421	-18.0134	1.52924e-72	2.46062e-71
ENSMUSG00000026589	427.898	-3.62919	0.201507	-18.0102	1.62038e-72	2.60462e-71
ENSMUSG00000035349	379.207	-3.7421	0.207806	-18.0077	1.69481e-72	2.72149e-71
ENSMUSG00000024242	2210.21	2.02976	0.112746	18.003	1.84533e-72	2.9602e-71
ENSMUSG00000073940	43533.8	-17.089	0.949371	-18.0004	1.93551e-72	3.10171e-71
ENSMUSG00000031987	2588.96	1.96453	0.109232	17.985	2.55449e-72	4.08952e-71
ENSMUSG00000000753	958.673	-9.72664	0.541358	-17.9671	3.52632e-72	5.63962e-71
ENSMUSG00000063316	4522.29	1.72387	0.0959828	17.9602	3.99417e-72	6.38139e-71
ENSMUSG00000033955	1254.08	2.47282	0.137807	17.9441	5.33433e-72	8.51395e-71
ENSMUSG00000025041	668.296	-2.75063	0.153315	-17.9411	5.63675e-72	8.98758e-71
ENSMUSG00000058254	279.208	-5.76309	0.321288	-17.9375	6.01433e-72	9.57996e-71
ENSMUSG00000002602	2863.12	2.14191	0.119449	17.9316	6.68358e-72	1.06353e-70
ENSMUSG00000020458	2700.84	1.80979	0.10094	17.9294	6.95428e-72	1.10549e-70
ENSMUSG00000025323	901.616	-2.70354	0.150866	-17.9202	8.20845e-72	1.30355e-70
ENSMUSG00000026664	893.17	-2.53348	0.141411	-17.9157	8.89268e-72	1.4108e-70
ENSMUSG00000035172	484.553	4.80472	0.268303	17.9078	1.02514e-71	1.62473e-70
ENSMUSG00000022324	286.718	-4.82524	0.269519	-17.9032	1.11379e-71	1.76347e-70
ENSMUSG00000034354	4510.71	-1.59631	0.0891982	-17.8962	1.26256e-71	1.99702e-70
ENSMUSG00000028024	289.432	-5.02182	0.280643	-17.894	1.31424e-71	2.07547e-70
ENSMUSG00000024270	658.706	3.30659	0.184788	17.8939	1.31479e-71	2.07547e-70
ENSMUSG00000022383	560.998	-8.47161	0.473567	-17.8889	1.43798e-71	2.26769e-70
ENSMUSG00000006219	484.513	4.81242	0.269033	17.8878	1.46738e-71	2.31175e-70
ENSMUSG00000037999	503.253	-3.33356	0.186371	-17.8867	1.49709e-71	2.35621e-70
ENSMUSG00000020282	497.753	3.93973	0.220497	17.8675	2.11195e-71	3.32061e-70
ENSMUSG00000024896	1309.8	-2.13497	0.119534	-17.8607	2.38631e-71	3.74826e-70
ENSMUSG00000071226	916.44	-9.66783	0.541432	-17.856	2.59528e-71	4.07246e-70
ENSMUSG00000056492	272.888	-5.59817	0.3136	-17.8513	2.82369e-71	4.42648e-70
ENSMUSG00000052397	2998.6	2.03304	0.114076	17.8219	4.77976e-71	7.48546e-70
ENSMUSG00000033860	11933	-14.771	0.829021	-17.8174	5.1743e-71	8.09532e-70
ENSMUSG00000057322	5151.57	1.61349	0.0906013	17.8087	6.05391e-71	9.46215e-70
ENSMUSG00000022464	2707.72	-11.9364	0.670388	-17.8052	6.43771e-71	1.00521e-69
ENSMUSG00000046432	1705.7	2.13177	0.119799	17.7945	7.7907e-71	1.21527e-69
ENSMUSG00000031839	1073.81	2.41419	0.13571	17.7893	8.54809e-71	1.3321e-69
ENSMUSG00000009350	1688.59	-10.9817	0.617637	-17.7802	1.00532e-70	1.56511e-69
ENSMUSG00000022836	404.051	-3.45737	0.19447	-17.7784	1.03916e-70	1.61622e-69
ENSMUSG00000028082	2131.44	1.99138	0.112063	17.7701	1.20409e-70	1.87089e-69
ENSMUSG00000014313	2346.91	1.87914	0.105786	17.7636	1.35249e-70	2.0994e-69
ENSMUSG00000021250	563.974	6.30919	0.35519	17.7628	1.37126e-70	2.12646e-69
ENSMUSG00000020189	2996.79	-2.22807	0.125543	-17.7474	1.8056e-70	2.79727e-69
ENSMUSG00000022136	2492.42	-2.02193	0.114052	-17.7281	2.54471e-70	3.93845e-69
ENSMUSG00000029866	4823.01	-13.0878	0.738862	-17.7135	3.2973e-70	5.09826e-69
ENSMUSG00000028175	1090.79	-2.45237	0.138481	-17.709	3.57173e-70	5.51718e-69
ENSMUSG00000029135	777.3	2.87176	0.162181	17.7071	3.69343e-70	5.69961e-69
ENSMUSG00000027959	579.67	-2.81967	0.159302	-17.7002	4.18001e-70	6.44422e-69
ENSMUSG00000029190	2393.48	-1.80707	0.102109	-17.6975	4.37971e-70	6.74552e-69
ENSMUSG00000032097	4727.84	-1.7057	0.0963887	-17.6961	4.49764e-70	6.92043e-69
ENSMUSG00000022893	1909.65	2.0196	0.11415	17.6926	4.78593e-70	7.35686e-69
ENSMUSG00000032624	2867.62	1.78518	0.100917	17.6897	5.03781e-70	7.73654e-69
ENSMUSG00000027605	697.324	-2.6178	0.14813	-17.6723	6.84895e-70	1.05077e-68
ENSMUSG00000041268	318.401	-4.22164	0.238927	-17.6692	7.24334e-70	1.1102e-68
ENSMUSG00000020150	300.771	-5.81283	0.329131	-17.6611	8.35221e-70	1.27892e-68
ENSMUSG00000074578	1488.53	2.30597	0.130586	17.6586	8.73068e-70	1.33558e-68
ENSMUSG00000064373	27331.7	-1.48261	0.0839706	-17.6562	9.11138e-70	1.39247e-68
ENSMUSG00000001786	843.081	-2.44664	0.138595	-17.6531	9.62364e-70	1.46934e-68
ENSMUSG00000037458	5921.65	-1.80734	0.102437	-17.6435	1.14219e-69	1.74222e-68
ENSMUSG00000025236	601.989	-2.79298	0.158387	-17.6339	1.35219e-69	2.06057e-68
ENSMUSG00000012519	499.351	3.76353	0.213645	17.6158	1.86175e-69	2.83434e-68
ENSMUSG00000026116	2556.3	-1.7421	0.0989247	-17.6104	2.0507e-69	3.11899e-68
ENSMUSG00000024899	384.409	-3.57247	0.20305	-17.594	2.73685e-69	4.15859e-68
ENSMUSG00000025815	441.46	-3.5082	0.199442	-17.59	2.93704e-69	4.4585e-68
ENSMUSG00000021660	7817.61	1.70983	0.0972552	17.5808	3.45463e-69	5.23919e-68
ENSMUSG00000003955	1921.91	1.98664	0.113037	17.5752	3.81654e-69	5.78251e-68
ENSMUSG00000041220	1335.52	-2.17204	0.123601	-17.573	3.96678e-69	6.0044e-68
ENSMUSG00000003352	513.541	5.93203	0.337709	17.5655	4.5267e-69	6.84539e-68
ENSMUSG00000030249	377.979	-7.42365	0.422773	-17.5594	5.03753e-69	7.61061e-68
ENSMUSG00000025758	1292.13	-2.14282	0.122108	-17.5486	6.09442e-69	9.19857e-68
ENSMUSG00000031445	827.591	-9.52358	0.542892	-17.5423	6.80921e-69	1.02676e-67
ENSMUSG00000047459	701.776	2.91527	0.166209	17.5398	7.12016e-69	1.07263e-67
ENSMUSG00000032218	1126.46	-2.14847	0.122573	-17.5281	8.74728e-69	1.3165e-67
ENSMUSG00000048696	537.641	3.57882	0.204217	17.5246	9.30327e-69	1.39885e-67
ENSMUSG00000097070	447.121	5.02641	0.287088	17.5082	1.23984e-68	1.86246e-67
ENSMUSG00000002870	2574.97	-1.80937	0.103376	-17.5029	1.36206e-68	2.04413e-67
ENSMUSG00000032058	1427.98	-2.01147	0.115256	-17.4523	3.30855e-68	4.96063e-67
ENSMUSG00000062683	590.617	3.31587	0.190097	17.443	3.88951e-68	5.82617e-67
ENSMUSG00000026721	1837	-1.98422	0.113783	-17.4387	4.19766e-68	6.28182e-67
ENSMUSG00000032285	287.242	-6.42327	0.368383	-17.4364	4.3664e-68	6.52817e-67
ENSMUSG00000001014	341.093	-7.16115	0.411182	-17.416	6.23813e-68	9.31776e-67
ENSMUSG00000038545	376.025	-7.51288	0.431488	-17.4115	6.74351e-68	1.00632e-66
ENSMUSG00000020641	377.085	-7.51599	0.431674	-17.4113	6.7766e-68	1.0103e-66
ENSMUSG00000024486	449.351	4.17072	0.239646	17.4037	7.73875e-68	1.15266e-66
ENSMUSG00000026866	289.786	-4.18821	0.241011	-17.3777	1.21796e-67	1.8124e-66
ENSMUSG00000034220	4412.6	5.81781	0.334857	17.374	1.29828e-67	1.93011e-66
ENSMUSG00000001576	1457.68	2.12414	0.122303	17.3679	1.44425e-67	2.1451e-66
ENSMUSG00000036473	1307.9	-2.10438	0.121195	-17.3637	1.55494e-67	2.30735e-66
ENSMUSG00000012350	525.822	6.23748	0.359228	17.3636	1.55648e-67	2.30746e-66
ENSMUSG00000027249	4127.51	-12.873	0.741428	-17.3624	1.58965e-67	2.35444e-66
ENSMUSG00000007041	2066.55	1.88552	0.108641	17.3555	1.79228e-67	2.65208e-66
ENSMUSG00000037487	10752.5	1.42342	0.0820192	17.3548	1.81502e-67	2.68321e-66
ENSMUSG00000007379	787.767	-2.447	0.141062	-17.347	2.07943e-67	3.07124e-66
ENSMUSG00000024883	452.698	5.41827	0.312426	17.3426	2.24509e-67	3.31281e-66
ENSMUSG00000034255	551.228	3.37444	0.19463	17.3377	2.44375e-67	3.6026e-66
ENSMUSG00000060938	2515.41	-1.95222	0.112656	-17.329	2.84288e-67	4.1871e-66
ENSMUSG00000048285	1012.64	2.39213	0.138051	17.3278	2.89989e-67	4.2671e-66
ENSMUSG00000026860	934.621	2.98198	0.172094	17.3276	2.91309e-67	4.28253e-66
ENSMUSG00000028573	679.458	-2.60579	0.150402	-17.3255	3.02026e-67	4.43597e-66
ENSMUSG00000040455	2165.82	-2.01306	0.116222	-17.3208	3.27691e-67	4.80847e-66
ENSMUSG00000022867	4056.97	-1.66291	0.0960256	-17.3173	3.48028e-67	5.10215e-66
ENSMUSG00000005506	2834.37	-1.71585	0.099152	-17.3052	4.2946e-67	6.29014e-66
ENSMUSG00000029713	3340.89	1.68646	0.0975127	17.2948	5.15095e-67	7.53744e-66
ENSMUSG00000034994	50862.5	1.62263	0.0938223	17.2947	5.15961e-67	7.54314e-66
ENSMUSG00000028514	4754.37	-1.63304	0.0944313	-17.2934	5.27274e-67	7.70142e-66
ENSMUSG00000014077	3340.33	1.67504	0.0968615	17.2932	5.29551e-67	7.72754e-66
ENSMUSG00000058454	313.584	-3.87744	0.22428	-17.2884	5.75524e-67	8.39067e-66
ENSMUSG00000010048	1072.88	-2.35227	0.136141	-17.2782	6.86805e-67	1.00038e-65
ENSMUSG00000001366	1336.76	-2.01526	0.116642	-17.2773	6.96791e-67	1.014e-65
ENSMUSG00000031381	578.253	-2.90121	0.167958	-17.2735	7.45273e-67	1.08355e-65
ENSMUSG00000039783	427.332	-7.94403	0.459934	-17.2721	7.63079e-67	1.10843e-65
ENSMUSG00000021816	1288.08	-2.12566	0.123127	-17.264	8.78312e-67	1.27464e-65
ENSMUSG00000044533	18230.1	1.76522	0.102254	17.2632	8.90411e-67	1.29101e-65
ENSMUSG00000055538	287.117	-4.59247	0.266159	-17.2546	1.03282e-66	1.49613e-65
ENSMUSG00000030630	737.865	-2.64845	0.153555	-17.2476	1.16575e-66	1.68714e-65
ENSMUSG00000035459	2134.79	-11.6039	0.672915	-17.2442	1.23635e-66	1.78768e-65
ENSMUSG00000030157	269.952	-5.87395	0.340695	-17.2411	1.30595e-66	1.8866e-65
ENSMUSG00000022200	3311.47	1.66419	0.0965336	17.2395	1.34251e-66	1.93764e-65
ENSMUSG00000032531	1438.13	2.18979	0.127064	17.2337	1.48321e-66	2.13876e-65
ENSMUSG00000017707	10467.3	-1.42119	0.0825695	-17.212	2.15676e-66	3.10718e-65
ENSMUSG00000027583	440.702	-3.13075	0.18206	-17.1962	2.8349e-66	4.08045e-65
ENSMUSG00000025354	2018.52	1.87678	0.109184	17.1892	3.19915e-66	4.60056e-65
ENSMUSG00000040415	736.625	2.82808	0.164581	17.1835	3.5292e-66	5.07058e-65
ENSMUSG00000027613	1691.68	2.02924	0.1181	17.1824	3.59957e-66	5.167e-65
ENSMUSG00000027610	756.827	-2.44317	0.142268	-17.173	4.22866e-66	6.05804e-65
ENSMUSG00000040562	428.675	4.60735	0.268289	17.1731	4.22446e-66	6.05804e-65
ENSMUSG00000030432	3738.19	2.27611	0.13254	17.173	4.23179e-66	6.05804e-65
ENSMUSG00000003623	1825.3	-2.10785	0.122784	-17.1671	4.6803e-66	6.69405e-65
ENSMUSG00000021488	4961.08	-1.50139	0.0874764	-17.1634	4.99273e-66	7.13447e-65
ENSMUSG00000022672	1400.64	-2.22758	0.129818	-17.1592	5.36306e-66	7.65674e-65
ENSMUSG00000001128	259.55	-4.92134	0.286944	-17.1509	6.19004e-66	8.82945e-65
ENSMUSG00000068877	595.762	-8.86869	0.517513	-17.1371	7.84208e-66	1.11758e-64
ENSMUSG00000029512	916.084	-2.43657	0.142182	-17.137	7.85649e-66	1.11863e-64
ENSMUSG00000029687	1751.58	-1.93666	0.113022	-17.1353	8.0989e-66	1.15211e-64
ENSMUSG00000026288	456.81	-8.1695	0.476987	-17.1273	9.28319e-66	1.3194e-64
ENSMUSG00000045103	444.578	-3.16288	0.184746	-17.1201	1.05025e-65	1.49135e-64
ENSMUSG00000015839	2226.85	1.93628	0.113169	17.1097	1.25728e-65	1.78374e-64
ENSMUSG00000054630	273.556	-5.00122	0.292343	-17.1074	1.30773e-65	1.85242e-64
ENSMUSG00000069874	394.351	-3.31124	0.193557	-17.1074	1.30803e-65	1.85242e-64
ENSMUSG00000046111	1510.23	-2.09493	0.122465	-17.1063	1.33258e-65	1.8843e-64
ENSMUSG00000035021	2284.17	-1.772	0.103588	-17.1063	1.33292e-65	1.8843e-64
ENSMUSG00000024038	1208.07	2.20409	0.128897	17.0996	1.49342e-65	2.1093e-64
ENSMUSG00000009654	262.551	-4.52991	0.265048	-17.0909	1.73416e-65	2.44715e-64
ENSMUSG00000002769	504.787	-8.4633	0.495197	-17.0908	1.73884e-65	2.45156e-64
ENSMUSG00000024140	354.355	-3.5656	0.2087	-17.0848	1.92595e-65	2.71296e-64
ENSMUSG00000026585	786.503	2.69966	0.1582	17.0649	2.71063e-65	3.81488e-64
ENSMUSG00000038178	273.594	-5.9727	0.350185	-17.0558	3.16466e-65	4.44992e-64
ENSMUSG00000035778	311.358	-7.03606	0.412873	-17.0417	4.02919e-65	5.66054e-64
ENSMUSG00000038712	1048	2.34522	0.137754	17.0247	5.38398e-65	7.55715e-64
ENSMUSG00000009145	304.741	-3.91481	0.229981	-17.0223	5.61271e-65	7.87122e-64
ENSMUSG00000028469	465.467	3.75284	0.220472	17.0218	5.65939e-65	7.92966e-64
ENSMUSG00000031834	919.144	2.64673	0.155506	17.0201	5.82661e-65	8.15674e-64
ENSMUSG00000024222	580.115	-2.79291	0.164179	-17.0114	6.76109e-65	9.45656e-64
ENSMUSG00000049493	434.806	-8.1046	0.477123	-16.9864	1.03554e-64	1.4471e-63
ENSMUSG00000028478	2294.18	1.82942	0.107741	16.9798	1.1582e-64	1.61709e-63
ENSMUSG00000033610	523.708	-2.83437	0.166964	-16.9759	1.23758e-64	1.7264e-63
ENSMUSG00000044934	1204.18	-2.10128	0.1238	-16.9732	1.29754e-64	1.80845e-63
ENSMUSG00000078671	3531.09	-1.57891	0.0930283	-16.9724	1.31501e-64	1.83118e-63
ENSMUSG00000061288	1145.36	-2.23002	0.131434	-16.9669	1.44453e-64	2.00977e-63
ENSMUSG00000031732	1160.27	-2.12842	0.125465	-16.9642	1.51065e-64	2.09993e-63
ENSMUSG00000045658	1995.14	1.87426	0.110573	16.9504	1.91183e-64	2.65527e-63
ENSMUSG00000003226	12702.6	-1.59115	0.0939096	-16.9434	2.15296e-64	2.98754e-63
ENSMUSG00000019961	7460.97	-1.55381	0.0917448	-16.9362	2.43459e-64	3.37539e-63
ENSMUSG00000054717	3755.66	-1.79454	0.105968	-16.9348	2.49091e-64	3.45045e-63
ENSMUSG00000030834	577.822	-8.81542	0.520554	-16.9347	2.49668e-64	3.45541e-63
ENSMUSG00000028849	931.234	2.71727	0.160539	16.926	2.89601e-64	4.00459e-63
ENSMUSG00000049313	481.167	-8.3964	0.496161	-16.9228	3.05794e-64	4.22482e-63
ENSMUSG00000026317	782.782	-2.39024	0.141284	-16.918	3.31546e-64	4.5766e-63
ENSMUSG00000038780	831.533	2.57245	0.152112	16.9116	3.6949e-64	5.09593e-63
ENSMUSG00000009090	1595.56	-2.01414	0.119149	-16.9044	4.17403e-64	5.75174e-63
ENSMUSG00000062991	491.544	6.18971	0.366185	16.9033	4.25769e-64	5.86192e-63
ENSMUSG00000051043	301.796	-6.88531	0.407589	-16.8928	5.08591e-64	6.9961e-63
ENSMUSG00000026175	421.553	4.26521	0.252501	16.8919	5.16546e-64	7.09937e-63
ENSMUSG00000001036	706.126	2.88384	0.170742	16.8901	5.32448e-64	7.31158e-63
ENSMUSG00000031700	770.371	-2.39463	0.141819	-16.8851	5.78903e-64	7.94261e-63
ENSMUSG00000000346	2278.08	1.79518	0.106342	16.8813	6.18218e-64	8.47466e-63
ENSMUSG00000045827	567.905	3.26834	0.193609	16.8811	6.19489e-64	8.48475e-63
ENSMUSG00000023045	265.89	-6.38434	0.378256	-16.8784	6.49226e-64	8.88436e-63
ENSMUSG00000026176	1521.64	2.12342	0.125819	16.8768	6.66821e-64	9.11725e-63
ENSMUSG00000029528	1237.87	2.3403	0.138694	16.8739	7.00418e-64	9.56835e-63
ENSMUSG00000002059	465.205	3.69849	0.21923	16.8704	7.43543e-64	1.01487e-62
ENSMUSG00000036550	5778.55	-1.44737	0.0858132	-16.8665	7.93003e-64	1.08145e-62
ENSMUSG00000035726	3672.29	-1.66137	0.0985161	-16.864	8.28355e-64	1.12869e-62
ENSMUSG00000053110	1909.77	1.87749	0.111366	16.8587	9.06308e-64	1.23384e-62
ENSMUSG00000024528	1043.29	2.83886	0.168399	16.858	9.1658e-64	1.24675e-62
ENSMUSG00000019851	881.728	2.47641	0.14693	16.8543	9.74883e-64	1.32492e-62
ENSMUSG00000047789	496.157	-2.85635	0.169542	-16.8475	1.09446e-63	1.48615e-62
ENSMUSG00000055320	1337.35	2.12854	0.126385	16.8417	1.20681e-63	1.63731e-62
ENSMUSG00000040565	3682.8	-1.82239	0.108228	-16.8384	1.2756e-63	1.72916e-62
ENSMUSG00000024659	3335.27	1.80667	0.107328	16.8332	1.39437e-63	1.88854e-62
ENSMUSG00000032293	2166.5	-1.82203	0.108243	-16.8327	1.40467e-63	1.90087e-62
ENSMUSG00000030019	1226.3	2.19949	0.130697	16.8289	1.49881e-63	2.02653e-62
ENSMUSG00000039987	342.104	-3.62487	0.215474	-16.8228	1.6617e-63	2.24486e-62
ENSMUSG00000026170	588.981	3.08672	0.183555	16.8163	1.85308e-63	2.50127e-62
ENSMUSG00000071757	423.688	4.01979	0.239056	16.8153	1.88679e-63	2.54459e-62
ENSMUSG00000018417	860.338	-2.32795	0.138508	-16.8074	2.15434e-63	2.90295e-62
ENSMUSG00000031024	378.804	-3.31309	0.197192	-16.8014	2.38526e-63	3.21138e-62
ENSMUSG00000020230	465.88	3.66288	0.218031	16.7998	2.44834e-63	3.29351e-62
ENSMUSG00000024799	317.007	-3.6713	0.218564	-16.7974	2.55136e-63	3.42918e-62
ENSMUSG00000056612	940.637	2.41997	0.144095	16.7943	2.68763e-63	3.60927e-62
ENSMUSG00000036833	604.408	-2.62699	0.156544	-16.7812	3.35135e-63	4.49677e-62
ENSMUSG00000068922	568.673	3.1522	0.187878	16.7779	3.53977e-63	4.74557e-62
ENSMUSG00000027075	1759.97	-11.3344	0.675566	-16.7776	3.55717e-63	4.76486e-62
ENSMUSG00000033793	1620.54	1.98062	0.118061	16.7762	3.64691e-63	4.88095e-62
ENSMUSG00000026426	535.557	3.37506	0.20122	16.773	3.84372e-63	5.14e-62
ENSMUSG00000024423	1254.66	2.32312	0.138544	16.7681	4.17303e-63	5.57566e-62
ENSMUSG00000021714	402.602	-3.45612	0.206321	-16.7512	5.54965e-63	7.40874e-62
ENSMUSG00000046186	733.248	7.57441	0.452547	16.7373	7.01016e-63	9.35061e-62
ENSMUSG00000025854	1252.14	2.30869	0.138034	16.7255	8.54192e-63	1.13842e-61
[truncated: 8,185 more rows]

## Sheet: Liver-Adult-vs-liver-E15.5
baseMean	log2FoldChange	lfcSE	stat	pvalue	padj
[truncated: 8,323 more rows]

## Sheet: liver-E15.5-vs-Hepa1c1c7
baseMean	log2FoldChange	lfcSE	stat	pvalue	padj
[truncated: 8,631 more rows]
