# Supplementary material for: Codon-Driven Translational Efficiency Is Stable across Diverse Mammalian Cell States
Source: PLoS Genet. 2016 May 11;12(5):e1006024. doi: 10.1371/journal.pgen.1006024 (PMC4864286; doi:10.1371/journal.pgen.1006024)
Supplement: S9 Table — (XLSX) [file pgen.1006024.s021.xlsx]

## Sheet: Liver-Adult-vs_Hepa1c1c7
gene ID	baseMean	log2FoldChange	lfcSE	stat	pvalue	padj
chr1.trna1030	532.073	2.16785	0.124219	17.4518	3.3357e-68	9.87367e-66
chr5.trna1044	366.768	1.5702	0.149965	10.4704	1.18125e-25	1.74825e-23
chr3.trna292	52.2294	5.05643	0.492933	10.2578	1.09133e-24	1.07678e-22
chr3.trna303	185.814	2.00397	0.211707	9.46576	2.91424e-21	2.15654e-19
chr17.trna995	271.443	1.68547	0.179449	9.39248	5.86021e-21	3.46925e-19
chr1.trna672	379.384	1.3318	0.157903	8.43432	3.33133e-17	1.64346e-15
chr3.trna878	32.1988	4.70261	0.573071	8.20598	2.2872e-16	9.6716e-15
chr14.trna210	228.117	-1.46155	0.216203	-6.76009	1.37902e-11	5.10238e-10
chr3.trna93	61.7839	2.38678	0.362929	6.57645	4.81827e-11	1.58018e-09
chr6.trna46	64.4719	2.30506	0.351318	6.56118	5.33844e-11	1.58018e-09
chr3.trna1026	19.3663	4.17743	0.638732	6.54019	6.1442e-11	1.65335e-09
chr14.trna462	48.1466	-3.27154	0.545412	-5.9983	1.99398e-09	4.91849e-08
chr8.trna788	145.586	-1.63178	0.277727	-5.87548	4.21614e-09	9.59982e-08
chr3.trna92	72.1719	2.17391	0.373226	5.82466	5.72279e-09	1.20996e-07
chr5.trna703	141.88	-1.52606	0.273715	-5.57537	2.47e-08	4.56949e-07
chr7.trna339	136.789	-1.55458	0.278792	-5.57611	2.45959e-08	4.56949e-07
chr13.trna1012	179.787	-1.32064	0.242129	-5.45427	4.91751e-08	8.56226e-07
chr13.trna1009	62.0983	-2.21967	0.434849	-5.10446	3.31733e-07	5.45516e-06
chr17.trna83	206.297	0.993495	0.200947	4.94406	7.65126e-07	1.19199e-05
chr13.trna67	108.67	-1.49191	0.314246	-4.74758	2.05869e-06	2.95652e-05
chr13.trna90	218.109	-1.01318	0.213651	-4.74224	2.11367e-06	2.95652e-05
chr13.trna959	140.164	-1.28172	0.270726	-4.73437	2.19741e-06	2.95652e-05
chr14.trna191	101.219	-1.48818	0.315428	-4.71796	2.38225e-06	3.06585e-05
chr13.trna66	62.7588	-1.97818	0.420158	-4.70819	2.49924e-06	3.08239e-05
chr11.trna205	39.1068	-2.4294	0.531407	-4.57165	4.83906e-06	5.50908e-05
chr17.trna994	205.776	1.10662	0.24206	4.57169	4.8381e-06	5.50908e-05
chr13.trna986	77.5416	-1.6526	0.368257	-4.48763	7.20192e-06	7.89544e-05
chr5.trna110	205.607	-0.983279	0.219853	-4.47244	7.73312e-06	8.17501e-05
chr13.trna964	219.358	-0.915846	0.214458	-4.27051	1.95028e-05	0.000199063
chr13.trna77	106.571	-1.29278	0.306839	-4.21322	2.51758e-05	0.000248401
chr13.trna78	245.45	-0.863409	0.205889	-4.19356	2.74608e-05	0.000262206
chr19.trna106	36.6736	-2.18102	0.529794	-4.11674	3.84272e-05	0.000355451
chr14.trna709	34.4421	-2.23063	0.546219	-4.08375	4.43139e-05	0.000397482
chr2.trna587	205.071	-0.914787	0.226543	-4.03802	5.39039e-05	0.000469281
chr1.trna730	6.82399	2.78229	0.701302	3.96732	7.26859e-05	0.000614715
chr15.trna913	312.096	0.640825	0.161822	3.96007	7.49273e-05	0.000616069
chr13.trna1011	161.43	-0.960048	0.244621	-3.92464	8.68582e-05	0.000694866
chr1.trna1014	250.945	0.741783	0.190312	3.89772	9.71044e-05	0.000736998
chr13.trna963	11.0867	2.63748	0.675999	3.9016	9.556e-05	0.000736998
chr13.trna962	41.9099	1.76847	0.454628	3.88992	0.000100277	0.000742046
chr14.trna192	158.11	-0.985898	0.255804	-3.85412	0.000116148	0.000838529
chr3.trna745	276.834	0.678584	0.177549	3.82196	0.000132396	0.000933076
chr13.trna1006	60.2783	-1.53298	0.403538	-3.79885	0.000145371	0.000982574
chr9.trna783	193.617	-0.854874	0.225104	-3.79768	0.000146058	0.000982574

## Sheet: liver-adult-vs-Hepa1-6
gene ID	baseMean	log2FoldChange	lfcSE	stat	pvalue	padj
chr3.trna93	199.245	3.36579	0.25743	13.0746	4.59967e-39	1.3615e-36
chr1.trna1030	794.017	1.78499	0.154873	11.5255	9.81391e-31	1.45246e-28
chr3.trna303	332.361	1.97227	0.172415	11.4391	2.66504e-30	2.62951e-28
chr3.trna292	97.5259	5.24155	0.465666	11.256	2.16299e-29	1.60061e-27
chr13.trna90	337.137	-1.97962	0.182299	-10.8592	1.80294e-27	1.06734e-25
chr1.trna672	876.572	1.76327	0.164012	10.7509	5.8712e-27	2.89646e-25
chr3.trna878	68.8261	5.24418	0.525971	9.97048	2.05234e-23	8.67845e-22
chr13.trna1012	297.549	-1.97631	0.198592	-9.95162	2.48117e-23	9.18032e-22
chr14.trna462	86.2788	-4.51605	0.493733	-9.14674	5.86784e-20	1.92987e-18
chr13.trna964	348.938	-1.63748	0.179697	-9.11249	8.0516e-20	2.38327e-18
chr11.trna1444	73.7347	3.71371	0.418611	8.87152	7.21564e-19	1.94166e-17
chr5.trna1044	558.534	1.19879	0.136947	8.75366	2.06542e-18	5.09469e-17
chr2.trna1747	453.056	1.28291	0.148839	8.61946	6.72701e-18	1.53169e-16
chr7.trna339	243.873	-1.77876	0.2148	-8.281	1.22147e-16	2.58254e-15
chr19.trna106	59.1055	-4.68829	0.576524	-8.13199	4.22284e-16	8.33308e-15
chr14.trna210	444.062	-1.19775	0.149341	-8.02019	1.05579e-15	1.95321e-14
chr15.trna913	695.03	1.06596	0.137925	7.72854	1.0879e-14	1.89422e-13
chr13.trna78	407.383	-1.33792	0.173333	-7.71876	1.17467e-14	1.93169e-13
chr11.trna1817	294.468	1.51803	0.199571	7.60647	2.8168e-14	4.22562e-13
chr6.trna46	116.56	2.3249	0.305718	7.60472	2.85515e-14	4.22562e-13
chr13.trna109	109.529	-3.05578	0.40239	-7.59409	3.09962e-14	4.36898e-13
chr13.trna963	41.4558	4.20302	0.570926	7.36177	1.81485e-13	2.44179e-12
chr13.trna993	126.817	2.44365	0.339803	7.19137	6.41445e-13	8.25512e-12
chr11.trna1912	780.092	1.34763	0.189262	7.12042	1.07596e-12	1.27393e-11
chr2.trna587	350.646	-1.25948	0.17676	-7.12534	1.03828e-12	1.27393e-11
chr11.trna1493	248.928	-1.44445	0.206012	-7.01151	2.35755e-12	2.68399e-11
chr5.trna109	328.711	-1.20239	0.172211	-6.98208	2.90841e-12	3.18848e-11
chr10.trna698	318.577	1.33265	0.191222	6.9691	3.18967e-12	3.37194e-11
chr8.trna1013	385.288	-1.28495	0.187512	-6.85264	7.25018e-12	7.40018e-11
chr17.trna457	141.175	2.16391	0.318113	6.80235	1.02927e-11	1.01555e-10
chr13.trna962	109.472	2.4318	0.358709	6.7793	1.20755e-11	1.15302e-10
chr5.trna110	368.605	-1.11775	0.16499	-6.77462	1.24736e-11	1.1538e-10
chr11.trna1433	589.181	0.878011	0.134144	6.54531	5.9373e-11	5.32558e-10
chr17.trna83	381.024	1.00899	0.154924	6.5128	7.37616e-11	6.42159e-10
chr9.trna783	332.335	-1.17771	0.181469	-6.4899	8.58927e-11	7.26407e-10
chr13.trna986	136.754	-1.98781	0.306958	-6.47585	9.42826e-11	7.75213e-10
chr3.trna92	268.689	3.06592	0.475627	6.44607	1.14786e-10	9.18291e-10
chr13.trna108	70.2227	2.80116	0.438181	6.3927	1.6298e-10	1.26953e-09
chr10.trna867	201.111	-1.51076	0.240144	-6.29104	3.15351e-10	2.39343e-09
chr13.trna970	232.024	-1.54984	0.249171	-6.21999	4.97201e-10	3.67929e-09
chr13.trna74	68.065	2.41368	0.388765	6.20859	5.34637e-10	3.85982e-09
chr11.trna400	39.5767	-3.5026	0.572117	-6.12216	9.23137e-10	6.50592e-09
chr11.trna1824	588.079	0.795407	0.136968	5.80723	6.35136e-09	4.3721e-08
chr2.trna1432	374.595	-1.15294	0.199212	-5.78753	7.14295e-09	4.80526e-08
chr13.trna966	171.474	-1.50154	0.259729	-5.78118	7.41786e-09	4.8793e-08
chr13.trna106	286.031	1.13777	0.197501	5.76082	8.37061e-09	5.3863e-08
chr17.trna995	351.227	0.992916	0.1725	5.75603	8.61152e-09	5.42343e-08
chr14.trna191	190.399	-1.40826	0.246488	-5.71328	1.10818e-08	6.83377e-08
chr13.trna960	191.672	-1.6654	0.298015	-5.58831	2.29289e-08	1.35739e-07
chr3.trna1026	21.7032	3.69866	0.661621	5.59029	2.26692e-08	1.35739e-07
chr13.trna102	245.822	-1.14006	0.205416	-5.54998	2.85697e-08	1.65817e-07
chr7.trna561	170.23	-1.44873	0.263211	-5.50404	3.71185e-08	2.1129e-07
chr14.trna189	374.712	-0.858	0.158333	-5.41896	5.99479e-08	3.34803e-07
chr6.trna317	447.152	0.913978	0.169996	5.37647	7.59593e-08	4.16369e-07
chr13.trna85	60.0276	2.52574	0.474246	5.32579	1.00515e-07	5.40954e-07
chr13.trna77	198.362	-1.26569	0.242672	-5.21564	1.83181e-07	9.55536e-07
chr13.trna112	158.59	-1.40201	0.268851	-5.21481	1.84005e-07	9.55536e-07
chr11.trna945	603.743	0.728277	0.139949	5.20388	1.95165e-07	9.96015e-07
chr12.trna796	308.469	-0.975957	0.191068	-5.1079	3.2576e-07	1.63432e-06
chr19.trna107	232.48	-1.11069	0.218117	-5.09215	3.54025e-07	1.74652e-06
chr11.trna208	444.138	0.774111	0.152664	5.07068	3.96398e-07	1.92351e-06
chr13.trna1009	128.206	-1.571	0.310445	-5.06047	4.18231e-07	1.99671e-06
chr1.trna1012	343.918	-0.869749	0.172633	-5.03815	4.70056e-07	2.20852e-06
chr1.trna1192	82.9525	1.75548	0.356717	4.92122	8.60085e-07	3.97789e-06
chr17.trna515	198.156	-1.16973	0.237929	-4.91628	8.8202e-07	4.01658e-06
chr14.trna709	66.3288	-2.09759	0.427442	-4.9073	9.23383e-07	4.14123e-06
chr3.trna747	112.101	-1.53441	0.314089	-4.88527	1.03286e-06	4.56306e-06
chr13.trna60	196.313	-1.20232	0.246891	-4.86983	1.11695e-06	4.86202e-06
chr2.trna1947	361.156	-0.988154	0.203268	-4.86133	1.16599e-06	5.00191e-06
chr11.trna1819	689.458	0.650617	0.134691	4.83044	1.36233e-06	5.7607e-06
chr13.trna81	191.032	1.33213	0.277373	4.80266	1.56572e-06	6.5275e-06
chr7.trna979	463.853	0.645144	0.138681	4.65201	3.28715e-06	1.35139e-05
chr3.trna746	640.04	0.649908	0.141659	4.58783	4.47875e-06	1.81604e-05
chr14.trna710	442.177	-0.675739	0.147457	-4.58262	4.59195e-06	1.83678e-05
chr13.trna107	43.6598	2.16441	0.473312	4.57291	4.80995e-06	1.89833e-05
chr13.trna63	117.759	-1.43455	0.314315	-4.56406	5.01727e-06	1.95409e-05
chr8.trna788	320.503	-0.809088	0.178752	-4.52632	6.00186e-06	2.30721e-05
chr13.trna1011	310.74	-0.795742	0.176016	-4.52086	6.15903e-06	2.33727e-05
chr10.trna90	406.628	0.702029	0.155684	4.50932	6.50347e-06	2.43674e-05
chr1.trna709	518.159	0.655782	0.146003	4.49156	7.07035e-06	2.61603e-05
chr11.trna207	194.953	-1.09425	0.244292	-4.47928	7.48944e-06	2.7035e-05
chr19.trna8	233.989	0.988681	0.220654	4.48068	7.44057e-06	2.7035e-05
chr11.trna204	504.19	0.698726	0.156623	4.46121	8.15e-06	2.90651e-05
chr3.trna748	385.143	0.667031	0.152316	4.37925	1.1909e-05	4.1965e-05
chr11.trna1821	502.682	-0.660808	0.151691	-4.35627	1.323e-05	4.60716e-05
chr11.trna2022	754.642	0.575314	0.132754	4.33367	1.46642e-05	5.04721e-05
chr1.trna1014	448.305	0.674649	0.15804	4.26885	1.96483e-05	6.68495e-05
chr13.trna972	28.4749	2.32049	0.555651	4.17617	2.96461e-05	9.97187e-05
chr11.trna1432	598.911	0.550949	0.132478	4.15881	3.19904e-05	0.000104057
chr13.trna973	129.575	1.25056	0.300429	4.16257	3.14679e-05	0.000104057
chr7.trna1217	290.966	-0.952394	0.228898	-4.16077	3.17175e-05	0.000104057
chr13.trna98	14.2043	-2.95144	0.7147	-4.12962	3.63365e-05	0.000116909
chr11.trna2021	97.863	1.39812	0.339366	4.1198	3.79203e-05	0.000120693
chr11.trna1820	167.934	-1.05991	0.26013	-4.07454	4.61058e-05	0.000145184
chr13.trna1006	119.666	-1.21743	0.300514	-4.05117	5.09617e-05	0.000158786
chr1.trna1002	23.9567	2.38198	0.592783	4.01831	5.86177e-05	0.000180738
chr11.trna791	352.552	0.694653	0.174247	3.9866	6.7026e-05	0.000204533
chr3.trna745	489.446	0.589621	0.150163	3.92654	8.61765e-05	0.000260288
chr2.trna263	286.35	0.716294	0.183467	3.9042	9.45362e-05	0.000282654
chr17.trna82	29.6302	2.12817	0.54608	3.89717	9.73227e-05	0.000288075
chr6.trna107	617.1	0.502219	0.13143	3.82117	0.000132818	0.00038925
chr11.trna206	496.429	0.523684	0.137769	3.80118	0.000144011	0.000417915
chr13.trna104	283.709	-0.684938	0.183077	-3.74125	0.000183107	0.000526212
chr13.trna991	232.069	-0.773862	0.208488	-3.71179	0.000205802	0.000585745
chr2.trna1509	424.588	-0.528589	0.146414	-3.61023	0.000305922	0.00086241
chr13.trna62	115.229	-1.11289	0.310219	-3.58744	0.000333946	0.000932528
chr3.trna29	344.928	-0.586114	0.163512	-3.58454	0.000337669	0.000934112

## Sheet: Hepa1-6-vs-Hepa1c1c7
gene ID	baseMean	log2FoldChange	lfcSE	stat	pvalue	padj
chr17.trna515	117.266	1.83366	0.211057	8.68795	3.69034e-18	9.7794e-16
chr10.trna867	89.8858	1.64013	0.21934	7.47756	7.57147e-14	1.00322e-11
chr13.trna993	51.517	-2.43039	0.34233	-7.09955	1.25161e-12	1.10558e-10
chr11.trna1820	89.0361	1.54106	0.219013	7.03638	1.97292e-12	1.30706e-10
chr11.trna1493	104.438	1.45277	0.212811	6.82658	8.6965e-12	4.60914e-10
chr13.trna91	58.791	1.59308	0.240548	6.62273	3.52631e-11	1.55745e-09
chr11.trna1912	349.005	-0.97426	0.147698	-6.59629	4.21578e-11	1.59597e-09
chr7.trna158	135.032	1.281	0.197028	6.5016	7.94699e-11	2.63244e-09
chr5.trna703	104.925	-1.55872	0.242359	-6.43147	1.26373e-10	3.72098e-09
chr11.trna2022	277.272	-1.01703	0.159215	-6.38781	1.6828e-10	4.45943e-09
chr11.trna791	120.832	-1.47537	0.231614	-6.36996	1.89079e-10	4.55509e-09
chr13.trna109	28.9906	2.29842	0.364573	6.30443	2.89259e-10	6.3878e-09
chr3.trna747	48.8946	1.62405	0.26493	6.13013	8.7807e-10	1.78991e-08
chr13.trna966	66.2114	1.36423	0.22745	5.99793	1.99849e-09	3.78285e-08
chr11.trna207	86.4007	1.22577	0.216706	5.65639	1.54586e-08	2.73101e-07
chr3.trna92	145.077	-1.18606	0.210136	-5.64424	1.65912e-08	2.74792e-07
chr13.trna112	62.1703	1.29524	0.231669	5.59091	2.25878e-08	3.43032e-07
chr7.trna979	170.912	-1.07712	0.192841	-5.58552	2.33003e-08	3.43032e-07
chr3.trna298	93.5546	-1.34333	0.242679	-5.5354	3.10516e-08	4.33087e-07
chr2.trna1747	198.238	-0.995792	0.183028	-5.44066	5.30825e-08	7.03343e-07
chr11.trna1444	34.575	-1.97462	0.379584	-5.20206	1.97097e-07	2.48717e-06
chr13.trna85	24.4934	-2.30576	0.453983	-5.07895	3.79523e-07	4.57153e-06
chr17.trna457	67.3571	-1.25157	0.257549	-4.85953	1.17662e-06	1.35567e-05
chr13.trna66	37.8457	-1.67789	0.350833	-4.78259	1.73053e-06	1.91079e-05
chr7.trna1217	121.149	0.966731	0.205757	4.69842	2.62186e-06	2.77917e-05
chr6.trna107	235.924	-0.766663	0.168332	-4.55446	5.25194e-06	5.35294e-05
chr5.trna1315	135.704	-0.945853	0.209721	-4.51005	6.48131e-06	6.36128e-05
chr7.trna863	204.028	-0.808115	0.180405	-4.47945	7.48356e-06	7.08265e-05
chr1.trna1012	142.543	0.866349	0.194492	4.45442	8.41199e-06	7.68682e-05
chr19.trna107	88.9148	0.93845	0.217741	4.30994	1.63296e-05	0.000144245
chr3.trna792	205.399	-0.746499	0.175173	-4.26151	2.03055e-05	0.000173579
chr6.trna317	190.421	-0.770558	0.182325	-4.22629	2.3758e-05	0.000196746
chr13.trna969	80.0562	-1.01408	0.240349	-4.21919	2.45185e-05	0.000196891
chr3.trna93	113.493	-0.945672	0.224971	-4.20352	2.62791e-05	0.000204822
chr13.trna74	30.8379	-1.59038	0.379448	-4.19131	2.77345e-05	0.00020999
chr13.trna973	54.2009	-1.15325	0.277549	-4.15513	3.25099e-05	0.000239309
chr10.trna90	162.055	-0.815826	0.198066	-4.11895	3.80597e-05	0.000262125
chr11.trna204	206.268	-0.717158	0.174296	-4.11459	3.87864e-05	0.000262125
chr11.trna205	20.9338	-1.90191	0.460839	-4.12705	3.67449e-05	0.000262125
chr13.trna103	74.292	-1.0276	0.250025	-4.11	3.9566e-05	0.000262125
chr11.trna1817	139.7	-0.845508	0.207857	-4.06775	4.74702e-05	0.00030682
chr8.trna1013	128.204	0.823005	0.203575	4.04276	5.28252e-05	0.000333302
chr14.trna192	109.721	-0.899028	0.225719	-3.98295	6.80647e-05	0.000419469
chr11.trna397	220.791	-0.673124	0.169956	-3.96058	7.47669e-05	0.000421558
chr11.trna1816	194.554	-0.705816	0.178044	-3.96427	7.36196e-05	0.000421558
chr13.trna90	79.079	0.86144	0.21732	3.96392	7.37283e-05	0.000421558
chr13.trna959	85.2443	-0.936273	0.235517	-3.9754	7.02625e-05	0.000421558
chr1.trna672	476.441	-0.508055	0.128459	-3.95501	7.65311e-05	0.000422516
chr17.trna995	246.13	0.616939	0.157599	3.91461	9.05518e-05	0.000489719
chr11.trna1824	253.389	-0.621191	0.160353	-3.87389	0.00010711	0.000567682
chr11.trna1442	72.2707	0.851881	0.220376	3.86559	0.000110822	0.000575841
chr7.trna561	54.512	0.931489	0.242567	3.84013	0.00012297	0.000626675
chr6.trna157	108.431	-0.850093	0.225436	-3.77088	0.00016267	0.000813351
chr8.trna788	72.2446	-0.907767	0.244335	-3.71526	0.000202998	0.000996193

## Sheet: Liver-Adult_vs-liver-E15.5
gene ID	baseMean	log2FoldChange	lfcSE	stat	pvalue	padj
chr13.trna84	189.909	4.84271	0.371203	13.046	6.69782e-39	1.97586e-36
chr17.trna82	139.429	4.01756	0.402888	9.9719	2.02312e-23	2.98411e-21
chr3.trna93	196.622	2.69786	0.273154	9.8767	5.25344e-23	5.16588e-21
chr13.trna82	113.359	5.85241	0.597345	9.79738	1.15542e-22	8.01768e-21
chr13.trna963	106.737	5.12289	0.52376	9.78098	1.35893e-22	8.01768e-21
chr13.trna74	153.008	3.09341	0.332901	9.29228	1.51011e-20	7.4247e-19
chr3.trna292	100.448	4.61958	0.519619	8.89032	6.09307e-19	2.5678e-17
chr13.trna962	216.904	2.88668	0.32992	8.74963	2.1406e-18	7.89347e-17
chr13.trna995	67.1742	5.43645	0.639965	8.49492	1.98061e-17	6.49201e-16
chr6.trna157	300.889	-1.93546	0.235187	-8.22946	1.88061e-16	5.54781e-15
chr3.trna752	84.7334	4.16526	0.515422	8.08127	6.40981e-16	1.71899e-14
chr8.trna788	403.162	-1.66972	0.209318	-7.97695	1.49998e-15	3.68744e-14
chr13.trna69	55.9855	5.08299	0.658548	7.71848	1.17722e-14	2.67138e-13
chr7.trna979	390.649	-1.19377	0.1604	-7.44242	9.88571e-14	2.08306e-12
chr13.trna992	178.965	2.08878	0.295117	7.07782	1.46444e-12	2.88006e-11
chr13.trna1012	532.72	-1.05912	0.151819	-6.9762	3.03275e-12	5.26272e-11
chr3.trna92	234.264	2.45825	0.352288	6.97794	2.99533e-12	5.26272e-11
chr1.trna1009	307.638	2.2329	0.329289	6.78097	1.1937e-11	1.95634e-10
chr13.trna95	76.8622	3.08357	0.46154	6.68105	2.37233e-11	3.68336e-10
chr11.trna1493	411.943	-1.02642	0.154752	-6.63266	3.29693e-11	4.86298e-10
chr13.trna73	73.6108	3.59884	0.543365	6.62326	3.51368e-11	4.93589e-10
chr1.trna1012	498.576	-1.05125	0.159722	-6.58176	4.64918e-11	6.23413e-10
chr1.trna1007	163.282	1.98545	0.30524	6.50457	7.79178e-11	9.99381e-10
chr1.trna701	64.6389	3.25604	0.50124	6.49598	8.24943e-11	1.01399e-09
chr13.trna100	33.9855	4.43297	0.683067	6.4898	8.59524e-11	1.01424e-09
chr13.trna88	47.7944	3.81905	0.60156	6.34857	2.17319e-10	2.46574e-09
chr3.trna756	38.261	4.04774	0.650805	6.21958	4.98475e-10	5.4463e-09
chr10.trna867	328.839	-1.12757	0.182884	-6.16548	7.02682e-10	7.40326e-09
chr13.trna999	59.8307	3.59608	0.589563	6.09956	1.06362e-09	1.08196e-08
chr3.trna628	495.917	-1.00977	0.167442	-6.03054	1.63412e-09	1.60689e-08
chr5.trna1316	582.651	-0.927836	0.156242	-5.93846	2.87712e-09	2.73791e-08
chr13.trna972	59.0185	2.91016	0.494013	5.89085	3.84206e-09	3.5419e-08
chr1.trna1008	369.032	3.30424	0.563334	5.8655	4.47787e-09	4.00295e-08
chr13.trna97	99.6323	2.69984	0.462989	5.83134	5.49848e-09	4.77074e-08
chr3.trna751	60.7326	2.83061	0.492519	5.74721	9.07298e-09	7.64722e-08
chr3.trna293	24.6927	3.98901	0.700597	5.69372	1.24297e-08	1.01855e-07
chr3.trna295	61.063	2.72289	0.486741	5.59412	2.21739e-08	1.76792e-07
chr7.trna339	413.853	-1.14088	0.207327	-5.5028	3.73802e-08	2.90189e-07
chr13.trna993	151.57	2.03126	0.381367	5.32625	1.00262e-07	7.58393e-07
chr13.trna1008	28.6427	3.67126	0.696706	5.26944	1.36837e-07	1.00918e-06
chr12.trna796	473.385	-0.925827	0.180064	-5.14166	2.72318e-07	1.95936e-06
chr17.trna999	95.576	2.2789	0.445843	5.11146	3.19686e-07	2.19319e-06
chr3.trna286	28.6662	3.41188	0.667313	5.11286	3.17314e-07	2.19319e-06
chr13.trna975	70.5956	2.88576	0.572417	5.04135	4.62256e-07	3.03035e-06
chr5.trna703	468.791	-0.775598	0.15381	-5.04258	4.59301e-07	3.03035e-06
chr11.trna207	306.271	-0.952629	0.191923	-4.96359	6.92026e-07	4.43799e-06
chr11.trna399	124.569	1.86483	0.379988	4.9076	9.21988e-07	5.72256e-06
chr13.trna68	74.4175	2.33515	0.476012	4.90566	9.31129e-07	5.72256e-06
chr13.trna980	71.2798	2.43239	0.509837	4.77091	1.83394e-06	1.1041e-05
chr3.trna29	501.031	-0.72974	0.153115	-4.76595	1.87968e-06	1.10901e-05
chr1.trna1004	193.782	1.6669	0.350823	4.75141	2.02008e-06	1.16848e-05
chr3.trna754	29.2716	2.90837	0.616462	4.71785	2.3835e-06	1.35218e-05
chr5.trna109	564.777	-0.684028	0.14552	-4.70057	2.59434e-06	1.44402e-05
chr13.trna85	92.0719	2.46943	0.529552	4.66324	3.11265e-06	1.70043e-05
chr11.trna791	292.682	-1.12362	0.241644	-4.6499	3.321e-06	1.78126e-05
chr13.trna981	14.6412	3.3061	0.724027	4.56627	4.96476e-06	2.61536e-05
chr11.trna1816	644.801	-0.595595	0.132129	-4.50766	6.55453e-06	3.39226e-05
chr13.trna107	65.895	2.17212	0.484798	4.48046	7.44825e-06	3.78834e-05
chr14.trna210	779.318	-0.588819	0.132211	-4.45363	8.44292e-06	4.22146e-05
chr11.trna1820	263.943	-0.918125	0.206556	-4.44491	8.79274e-06	4.3231e-05
chr14.trna462	176.797	-1.28009	0.289039	-4.42877	9.47709e-06	4.58318e-05
chr13.trna978	42.3559	2.48839	0.5678	4.38251	1.17318e-05	5.58205e-05
chr13.trna105	169.362	1.8426	0.421213	4.3745	1.21713e-05	5.69924e-05
chr13.trna96	29.8211	2.85538	0.654129	4.36517	1.27026e-05	5.8551e-05
chr7.trna1217	436.835	-0.992641	0.228574	-4.34275	1.4071e-05	6.38608e-05
chr13.trna108	77.602	2.24018	0.518421	4.32116	1.55209e-05	6.93739e-05
chr3.trna287	27.2412	2.75404	0.639252	4.30822	1.64573e-05	7.24612e-05
chr11.trna1880	416.068	-0.72613	0.170454	-4.25997	2.04457e-05	8.86981e-05
chr10.trna861	586.456	-0.720591	0.16929	-4.25655	2.0761e-05	8.87608e-05
chr14.trna364	341.013	0.832852	0.196755	4.23295	2.30647e-05	9.72013e-05
chr13.trna997	62.4422	2.21408	0.528127	4.19233	2.76101e-05	0.000114718
chr13.trna90	676.212	-0.603983	0.144625	-4.17619	2.96436e-05	0.000120473
chr13.trna1011	486.673	-0.659765	0.158032	-4.1749	2.98121e-05	0.000120473
chr11.trna394	503.856	-0.69317	0.167269	-4.14406	3.41218e-05	0.000136026
chr13.trna973	211.001	1.36981	0.331142	4.13663	3.52445e-05	0.000138628
chr13.trna970	382.145	-1.09964	0.26718	-4.11575	3.85922e-05	0.000149799
chr11.trna1446	375.752	-0.744496	0.184942	-4.02557	5.68386e-05	0.000217758
chr19.trna107	376.933	-0.807308	0.20088	-4.01886	5.848e-05	0.000221174
chr3.trna755	29.5156	2.43455	0.608408	4.00151	6.29405e-05	0.000235031
chr3.trna284	35.7524	2.34604	0.589631	3.97882	6.92575e-05	0.000255387
chr14.trna709	115.451	-1.3266	0.336062	-3.94747	7.89816e-05	0.000287649
chr13.trna106	366.769	0.788921	0.201371	3.91774	8.93836e-05	0.000321563
chr13.trna996	51.0035	2.00667	0.515508	3.8926	9.91765e-05	0.000352495
chr11.trna1817	318.795	0.8315	0.213986	3.88577	0.000102006	0.000358235
chr3.trna289	107.329	2.21168	0.569601	3.88286	0.000103233	0.000358279
chr13.trna959	456.765	-0.634189	0.164631	-3.85219	0.000117066	0.000401564
chr13.trna71	121.373	1.34704	0.350291	3.8455	0.000120309	0.000407943
chr1.trna1013	492.752	-0.693794	0.181258	-3.82767	0.000129364	0.000433663
chr8.trna562	225.997	1.23652	0.325176	3.80261	0.000143181	0.000474589
chr10.trna1105	561.008	-0.570743	0.151058	-3.77831	0.000157896	0.000515154
chr13.trna83	64.6885	2.53852	0.672151	3.77671	0.000158912	0.000515154
chr13.trna99	43.5453	2.35464	0.632905	3.72037	0.000198929	0.000637869
chr1.trna698	609.438	-0.582163	0.157985	-3.68491	0.000228781	0.000725704
chr11.trna1911	810.761	-0.493601	0.13517	-3.65171	0.000260499	0.000812258
chr13.trna1006	189.878	-0.998726	0.273575	-3.65065	0.000261575	0.000812258
chr3.trna878	15.4917	2.46258	0.682229	3.60961	0.000306653	0.00094232
chr13.trna77	349.153	-0.644619	0.179136	-3.59848	0.00032008	0.00097344

## Sheet: liver-E15.5-vs-Hepa1c1c7
gene ID	baseMean	log2FoldChange	lfcSE	stat	pvalue	padj
chr1.trna1030	576.856	2.65806	0.227327	11.6927	1.38884e-31	4.33319e-29
chr1.trna1008	141.061	-4.38092	0.519172	-8.4383	3.21991e-17	5.02307e-15
chr1.trna672	390.857	1.96907	0.235256	8.36989	5.76745e-17	5.99815e-15
chr3.trna1026	22.2766	5.76228	0.716408	8.0433	8.74515e-16	6.82122e-14
chr6.trna46	72.8965	2.60432	0.338922	7.68413	1.54037e-14	9.61193e-13
chr11.trna1442	91.8822	2.07959	0.303967	6.84151	7.83654e-12	4.075e-10
chr13.trna84	75.8588	-4.07486	0.614321	-6.63311	3.28689e-11	1.46501e-09
chr3.trna303	225.346	1.6454	0.250617	6.56538	5.18999e-11	2.0241e-09
chr5.trna1044	423.829	1.52101	0.232387	6.54515	5.94339e-11	2.06037e-09
chr3.trna878	41.8908	2.58735	0.40311	6.41847	1.37654e-10	4.29482e-09
chr8.trna562	66.8106	-3.66365	0.584631	-6.2666	3.69006e-10	1.04664e-08
chr1.trna1004	61.4846	-3.77964	0.627862	-6.01987	1.7456e-09	4.53855e-08
chr13.trna992	61.1968	-3.53679	0.589865	-5.99594	2.02314e-09	4.85555e-08
chr16.trna315	10.0188	5.27596	0.897067	5.88135	4.06944e-09	9.06904e-08
chr1.trna704	97.7391	-2.34555	0.404831	-5.79389	6.87761e-09	1.43054e-07
chr1.trna706	57.9277	-3.0544	0.540288	-5.65328	1.5741e-08	3.0695e-07
chr11.trna1820	142.079	1.57623	0.280295	5.62346	1.87173e-08	3.43518e-07
chr1.trna1007	57.5014	-3.03032	0.545705	-5.55304	2.80741e-08	4.86618e-07
chr13.trna105	59.7759	-2.78221	0.508517	-5.47122	4.46941e-08	7.33924e-07
chr13.trna82	45.1576	-4.35509	0.804119	-5.41598	6.09533e-08	9.50872e-07
chr17.trna82	59.5394	-2.63111	0.49147	-5.35355	8.62474e-08	1.28139e-06
chr10.trna867	149.091	1.44837	0.27103	5.34396	9.09387e-08	1.28968e-06
chr1.trna730	8.02285	4.8297	0.917878	5.26181	1.42643e-07	1.88378e-06
chr17.trna995	334.753	1.29179	0.245917	5.25293	1.49699e-07	1.88378e-06
chr6.trna174	8.00848	4.82293	0.919673	5.24418	1.56981e-07	1.88378e-06
chr8.trna891	15.043	3.15651	0.601732	5.2457	1.55688e-07	1.88378e-06
chr3.trna1	6.3739	5.75176	1.12672	5.10489	3.30995e-07	3.82483e-06
chr13.trna74	64.7215	-2.27183	0.445883	-5.09514	3.48492e-07	3.8832e-06
chr11.trna399	43.2128	-3.00791	0.599835	-5.01455	5.31564e-07	5.52826e-06
chr6.trna1017	7.30506	4.67906	0.932966	5.01525	5.29639e-07	5.52826e-06
chr13.trna91	93.7355	1.59377	0.319572	4.98721	6.12588e-07	6.1654e-06
chr1.trna1009	129.446	-1.71827	0.345711	-4.97025	6.68678e-07	6.32204e-06
chr13.trna71	35.0745	-4.57074	0.919483	-4.97099	6.66111e-07	6.32204e-06
chr13.trna97	34.5955	-5.36687	1.08524	-4.94535	7.60089e-07	6.97493e-06
chr1.trna1010	49.1774	-2.77284	0.563809	-4.91805	8.74094e-07	7.79192e-06
chr11.trna1880	205.981	1.25517	0.255669	4.90935	9.13787e-07	7.82811e-06
chr6.trna181	6.58801	4.95751	1.01045	4.90625	9.28334e-07	7.82811e-06
chr6.trna1020	5.67048	5.58485	1.14077	4.8957	9.79554e-07	8.04266e-06
chr13.trna66	68.4599	-2.07138	0.424315	-4.88172	1.05165e-06	8.41322e-06
chr3.trna289	39.5433	-3.13223	0.644341	-4.86114	1.16712e-06	9.1035e-06
chr11.trna205	42.3566	-2.7684	0.582328	-4.75402	1.99413e-06	1.51748e-05
chr1.trna1012	210.238	1.216	0.258534	4.70347	2.55779e-06	1.90007e-05
chr13.trna993	59.2649	-2.11567	0.450856	-4.69256	2.69808e-06	1.95768e-05
chr6.trna1016	5.85586	4.77957	1.02593	4.65875	3.1813e-06	2.2057e-05
chr6.trna1024	5.85586	4.77957	1.02593	4.65875	3.1813e-06	2.2057e-05
chr10.trna1130	6.50097	4.27869	0.926085	4.62019	3.83383e-06	2.54501e-05
chr11.trna1493	175.589	1.21413	0.262772	4.62047	3.82864e-06	2.54501e-05
chr3.trna2	8.37765	3.5861	0.781651	4.58785	4.4784e-06	2.91096e-05
chr11.trna400	35.2595	-2.93881	0.642588	-4.57339	4.79899e-06	3.05569e-05
chr13.trna73	28.8723	-3.73283	0.821218	-4.54548	5.48108e-06	3.36676e-05
chr13.trna1009	56.81	-2.04768	0.450571	-4.54462	5.50335e-06	3.36676e-05
chr11.trna207	137.88	1.25599	0.276621	4.54046	5.61312e-06	3.36787e-05
chr13.trna995	26.8225	-4.22459	0.934911	-4.51871	6.22174e-06	3.59478e-05
chr14.trna192	204.865	-1.26781	0.280373	-4.52188	6.12929e-06	3.59478e-05
chr6.trna1029	7.3602	3.76191	0.834792	4.5064	6.59379e-06	3.74048e-05
chr13.trna95	29.5519	-3.336	0.746444	-4.4692	7.85135e-06	4.32367e-05
chr15.trna913	319.707	1.08714	0.243526	4.46418	8.0376e-06	4.32367e-05
chr15.trna1013	5.88385	4.32828	0.969495	4.46447	8.02671e-06	4.32367e-05
chr13.trna85	35.8058	-2.72819	0.612171	-4.45658	8.32778e-06	4.33045e-05
chr6.trna1023	6.68635	3.92365	0.880395	4.4567	8.32319e-06	4.33045e-05
chr1.trna702	31.4119	-3.07902	0.695948	-4.42421	9.67946e-06	4.95081e-05
chr7.trna1217	185.29	1.17908	0.267009	4.41589	1.00597e-05	5.06229e-05
chr13.trna94	28.3253	-3.27892	0.749007	-4.37768	1.19947e-05	5.94022e-05
chr6.trna1011	5.13807	4.56259	1.04688	4.35828	1.31087e-05	6.39049e-05
chr19.trna106	38.1636	-2.40418	0.560933	-4.28603	1.81895e-05	8.73094e-05
chr10.trna989	6.08359	3.87509	0.922136	4.2023	2.64216e-05	0.000121228
chr13.trna980	26.3515	-3.17635	0.75472	-4.20864	2.56908e-05	0.000121228
chr6.trna157	83.4303	1.35121	0.321532	4.2024	2.64096e-05	0.000121228
chr13.trna975	28.2198	-2.90371	0.693473	-4.1872	2.82423e-05	0.000127704
chr1.trna1276	5.19479	4.12237	0.99165	4.15708	3.22337e-05	0.000141268
chr17.trna999	37.1608	-2.36472	0.568835	-4.15713	3.22273e-05	0.000141268
chr6.trna182	5.18042	4.12067	0.991858	4.1545	3.26003e-05	0.000141268
chr13.trna997	21.5123	-3.94148	0.949646	-4.15048	3.31785e-05	0.000141804
chr17.trna515	215.305	1.10944	0.267989	4.13987	3.47507e-05	0.000146516
chr13.trna68	27.6167	-2.88878	0.699985	-4.12691	3.67669e-05	0.00015295
chr13.trna72	21.0056	-3.90871	0.950526	-4.11216	3.9198e-05	0.000160918
chr13.trna69	23.0613	-3.43667	0.838397	-4.09909	4.14772e-05	0.000168063
chr3.trna751	22.8214	-3.41412	0.83428	-4.09229	4.27135e-05	0.000170854
chr13.trna70	24.7253	-3.08217	0.763356	-4.03765	5.39882e-05	0.000213219
chr13.trna1053	5.23715	3.79639	0.955269	3.97416	7.06292e-05	0.000275454
chr13.trna963	53.1839	-1.71412	0.437472	-3.91822	8.92034e-05	0.000343598
chr11.trna1022	277.531	1.04478	0.27036	3.86439	0.000111365	0.000418625
chr13.trna87	24.8117	-2.72653	0.70504	-3.86721	0.00011009	0.000418625
chr6.trna162	5.13649	3.64403	0.945489	3.85412	0.000116147	0.000429648
chr7.trna158	222.683	1.14972	0.298456	3.85222	0.000117052	0.000429648
chr2.trna587	250.91	-1.0769	0.279804	-3.84878	0.00011871	0.000430668
chr3.trna295	24.1722	-2.67336	0.70219	-3.80717	0.000140564	0.00050409
chr1.trna284	4.477	3.87684	1.01982	3.80149	0.000143828	0.000509935
chr11.trna550	159.238	1.04749	0.277859	3.76987	0.000163333	0.000572584
chr1.trna819	5.39379	3.41705	0.920556	3.71195	0.000205672	0.000712996
chr13.trna98	18.5996	-3.13586	0.850038	-3.68908	0.000225062	0.000771642
chr3.trna750	20.7653	-2.81104	0.765027	-3.67444	0.000238375	0.000808403
chr13.trna977	13.1201	-4.23045	1.16021	-3.64628	0.000266061	0.000892592
chr11.trna1433	303.351	0.944287	0.25976	3.63523	0.000277736	0.000921848
chr3.trna753	34.3664	-2.04758	0.566196	-3.61638	0.000298747	0.000981147

## Sheet: liver-E15.5-vs-Hepa1-6
gene ID	baseMean	log2FoldChange	lfcSE	stat	pvalue	padj
chr1.trna672	947.487	2.50443	0.175298	14.2867	2.64869e-46	8.2639e-44
chr1.trna1008	252.729	-4.46519	0.340854	-13.1	3.2924e-39	3.4241e-37
chr1.trna1030	870.121	2.37749	0.181389	13.1071	2.99698e-39	3.4241e-37
chr7.trna979	418.294	2.02025	0.197571	10.2255	1.52516e-24	1.18962e-22
chr13.trna84	132.023	-5.24043	0.524498	-9.99133	1.6634e-23	1.03796e-21
chr2.trna1747	484.307	1.89651	0.191535	9.90164	4.09503e-23	2.12942e-21
chr6.trna46	135.188	2.68082	0.28312	9.46888	2.82861e-21	1.26075e-19
chr6.trna157	243.648	2.23667	0.237393	9.4218	4.434e-21	1.72926e-19
chr11.trna791	321.509	2.01242	0.219288	9.17708	4.42949e-20	1.53556e-18
chr3.trna878	90.9487	2.89017	0.329029	8.78395	1.57828e-18	4.92422e-17
chr15.trna913	740.371	1.59956	0.185667	8.61526	6.97843e-18	1.97934e-16
chr3.trna303	411.895	1.68709	0.197314	8.55029	1.22778e-17	3.19224e-16
chr11.trna1912	897.812	1.54238	0.181339	8.5055	1.80814e-17	4.33954e-16
chr11.trna1444	94.9471	2.708	0.319205	8.48356	2.1841e-17	4.86742e-16
chr1.trna1004	117.58	-2.89657	0.359953	-8.04708	8.47904e-16	1.76364e-14
chr17.trna457	173.254	1.97395	0.247317	7.98144	1.44641e-15	2.8205e-14
chr13.trna82	79.6795	-5.43976	0.683943	-7.95353	1.81276e-15	3.32696e-14
chr11.trna399	73.5255	-3.95367	0.497849	-7.94151	1.99738e-15	3.46212e-14
chr19.trna713	278.527	1.78161	0.232826	7.6521	1.97722e-14	3.2468e-13
chr3.trna289	67.0607	-4.45688	0.58763	-7.5845	3.33781e-14	5.20698e-13
chr13.trna97	62.9991	-5.11701	0.687261	-7.44551	9.65677e-14	1.43472e-12
chr1.trna1007	106.396	-2.61647	0.352368	-7.42538	1.12453e-13	1.52545e-12
chr13.trna71	65.6927	-3.76842	0.507142	-7.4307	1.08023e-13	1.52545e-12
chr11.trna400	58.5502	-4.46938	0.612871	-7.29252	3.04206e-13	3.95467e-12
chr1.trna1009	225.37	-1.92433	0.266854	-7.21119	5.54643e-13	6.81131e-12
chr3.trna752	61.4235	-3.66173	0.508006	-7.20804	5.67609e-13	6.81131e-12
chr3.trna1026	25.818	5.06417	0.706453	7.16845	7.5851e-13	8.76501e-12
chr19.trna106	59.0459	-5.37677	0.750775	-7.16162	7.97286e-13	8.88404e-12
chr1.trna702	52.7952	-4.58582	0.663771	-6.90873	4.88997e-12	5.26093e-11
chr13.trna73	50.9923	-4.27533	0.620075	-6.89486	5.39163e-12	5.42642e-11
chr13.trna95	50.7135	-4.51759	0.655092	-6.89612	5.34423e-12	5.42642e-11
chr5.trna1044	657.913	1.24364	0.181338	6.85812	6.97706e-12	6.80263e-11
chr10.trna90	418.566	1.32298	0.194387	6.80592	1.00406e-11	9.4929e-11
chr6.trna317	486.389	1.32528	0.194962	6.79764	1.06346e-11	9.75883e-11
chr13.trna94	48.0938	-4.74535	0.704682	-6.73403	1.65027e-11	1.4711e-10
chr11.trna1433	637.876	1.29733	0.198282	6.54286	6.03537e-11	5.23065e-10
chr3.trna753	53.7522	-3.63151	0.558192	-6.50585	7.72539e-11	6.51438e-10
chr13.trna995	49.9807	-3.54599	0.546155	-6.49265	8.43379e-11	6.92459e-10
chr11.trna1446	338.407	1.29908	0.205065	6.33494	2.37437e-10	1.89949e-09
chr13.trna975	49.818	-3.21199	0.509468	-6.30459	2.88953e-10	2.25383e-09
chr13.trna980	43.4592	-6.05966	0.962054	-6.29867	3.00214e-10	2.28455e-09
chr13.trna999	40.6224	-4.85776	0.780133	-6.22684	4.75934e-10	3.53551e-09
chr3.trna295	39.6315	-4.17721	0.672445	-6.21198	5.23226e-10	3.79643e-09
chr1.trna709	545.994	1.15523	0.186542	6.19286	5.90823e-10	4.18947e-09
chr13.trna69	40.3486	-4.2056	0.679879	-6.1858	6.17892e-10	4.28405e-09
chr3.trna751	40.5915	-3.73518	0.609635	-6.12692	8.95965e-10	6.07698e-09
chr11.trna1432	618.586	1.10606	0.181945	6.07909	1.20867e-09	7.85636e-09
chr2.trna587	427.261	-1.32683	0.218216	-6.08033	1.19939e-09	7.85636e-09
chr11.trna2022	784.7	1.09964	0.182687	6.01927	1.75209e-09	1.11562e-08
chr13.trna70	43.7795	-3.46509	0.577631	-5.99879	1.98794e-09	1.24048e-08
chr2.trna263	301.066	1.22932	0.208936	5.88372	4.01136e-09	2.45401e-08
chr11.trna394	428.862	1.13659	0.193774	5.86552	4.47723e-09	2.68634e-08
chr1.trna706	119.834	-1.77288	0.303755	-5.83656	5.32893e-09	3.13703e-08
chr1.trna704	193.549	-1.68028	0.290857	-5.777	7.60426e-09	4.39357e-08
chr11.trna945	656.24	1.07979	0.187285	5.7655	8.14155e-09	4.61848e-08
chr14.trna462	37.1033	-3.55218	0.620773	-5.72219	1.05157e-08	5.85874e-08
chr13.trna98	30.8237	-5.63789	0.986201	-5.71677	1.08566e-08	5.94258e-08
chr13.trna81	231.563	1.28449	0.225872	5.68681	1.29435e-08	6.89916e-08
chr6.trna107	632.889	1.08454	0.190756	5.68545	1.30465e-08	6.89916e-08
chr13.trna83	46.9683	-2.80745	0.496384	-5.65579	1.55128e-08	8.06666e-08
chr3.trna746	695.479	1.00604	0.179255	5.61233	1.9962e-08	1.02101e-07
chr13.trna90	266.114	-1.22128	0.223	-5.47661	4.33559e-08	2.18178e-07
chr17.trna82	122.733	-1.60813	0.29535	-5.44484	5.18509e-08	2.56786e-07
chr13.trna996	32.0003	-3.36861	0.631567	-5.33373	9.62143e-08	4.69045e-07
chr13.trna109	64.4141	-2.13802	0.401829	-5.32073	1.03353e-07	4.96096e-07
chr3.trna294	34.1014	-3.07342	0.581182	-5.28822	1.23516e-07	5.83893e-07
chr13.trna99	29.0628	-3.68089	0.698311	-5.27114	1.35583e-07	6.22085e-07
chr3.trna92	433.21	1.05914	0.200853	5.27321	1.34061e-07	6.22085e-07
chr13.trna987	25.6672	-4.22078	0.802459	-5.25981	1.44203e-07	6.52048e-07
chr8.trna562	152.48	-1.46401	0.279388	-5.24005	1.60532e-07	7.15514e-07
chr3.trna750	37.4392	-2.799	0.53679	-5.21433	1.84478e-07	8.10665e-07
chr11.trna1816	527.898	0.959692	0.187926	5.10676	3.27737e-07	1.42019e-06
chr11.trna397	596.198	0.940687	0.185531	5.07024	3.97315e-07	1.67517e-06
chr11.trna1819	762.64	0.934869	0.184321	5.07196	3.93747e-07	1.67517e-06
chr13.trna93	27.762	-3.37227	0.668855	-5.04185	4.61048e-07	1.91796e-06
chr3.trna291	31.5426	-2.99017	0.594128	-5.03287	4.83183e-07	1.95783e-06
chr3.trna297	31.1222	-3.11512	0.618742	-5.0346	4.78852e-07	1.95783e-06
chr13.trna1003	24.1066	-3.76837	0.756877	-4.97884	6.39672e-07	2.55869e-06
chr7.trna443	334.471	1.12365	0.228304	4.92172	8.57858e-07	3.388e-06
chr11.trna2023	523.341	0.930527	0.189276	4.91625	8.82191e-07	3.44055e-06
chr11.trna1023	352.991	1.08477	0.222175	4.88251	1.04746e-06	4.03466e-06
chr1.trna1013	396.771	1.01955	0.209898	4.85734	1.18971e-06	4.52668e-06
chr13.trna966	174.114	-1.23874	0.255163	-4.85472	1.20558e-06	4.53184e-06
chr13.trna992	141.984	-1.33789	0.276399	-4.84042	1.29564e-06	4.81237e-06
chr8.trna891	21.7013	2.76878	0.581245	4.76353	1.90234e-06	6.98271e-06
chr3.trna756	29.0454	-2.88547	0.616062	-4.68373	2.817e-06	1.02198e-05
chr13.trna88	38.4614	-2.32014	0.497551	-4.66312	3.11454e-06	1.11694e-05
chr1.trna698	487.653	0.906063	0.194492	4.65861	3.18354e-06	1.12871e-05
chr13.trna96	20.7723	-3.52505	0.766736	-4.59748	4.27637e-06	1.49913e-05
chr5.trna703	348.614	0.923591	0.201019	4.59456	4.33674e-06	1.5034e-05
chr13.trna977	25.6348	-3.0038	0.65818	-4.5638	5.02367e-06	1.7224e-05
chr3.trna284	23.6366	-3.19144	0.702208	-4.54487	5.49696e-06	1.86419e-05
chr13.trna964	294.87	-0.973568	0.215185	-4.52433	6.05883e-06	2.03264e-05
chr3.trna755	19.5371	-3.46499	0.777614	-4.45592	8.35346e-06	2.77264e-05
chr13.trna978	30.6686	-2.46309	0.557394	-4.41893	9.91899e-06	3.25761e-05
chr17.trna83	470.787	0.847147	0.192526	4.40016	1.08171e-05	3.51556e-05
chr13.trna986	108.756	-1.32328	0.300918	-4.39746	1.09524e-05	3.52283e-05
chr11.trna206	531.66	0.908466	0.207245	4.38354	1.16767e-05	3.71748e-05
chr1.trna1010	105.177	-1.42359	0.325571	-4.37259	1.22779e-05	3.8694e-05
chr13.trna969	235.01	0.959616	0.223497	4.29365	1.7576e-05	5.48372e-05
chr8.trna788	201.449	1.04805	0.245412	4.27057	1.94973e-05	6.02293e-05
chr11.trna1880	313.923	0.919548	0.215618	4.26471	2.00162e-05	6.12262e-05
chr11.trna1442	103.783	1.21294	0.284806	4.25881	2.05514e-05	6.22529e-05
chr11.trna1817	403.949	0.861973	0.203382	4.23819	2.25325e-05	6.75974e-05
chr13.trna1008	21.6643	-2.99039	0.712663	-4.19607	2.71584e-05	8.06992e-05
chr3.trna93	336.961	0.847154	0.202977	4.17364	2.99765e-05	8.82327e-05
chr3.trna745	541.436	0.86166	0.208208	4.13846	3.49646e-05	0.000101953
chr3.trna293	18.8876	-3.04424	0.73969	-4.11556	3.86242e-05	0.000109552
chr3.trna628	320.354	0.859035	0.208599	4.11811	3.81992e-05	0.000109552
chr3.trna754	21.4568	-2.74848	0.667651	-4.11665	3.84424e-05	0.000109552
chr7.trna389	472.1	0.785752	0.191681	4.09927	4.14455e-05	0.000116496
chr10.trna698	423.482	0.82829	0.203398	4.07227	4.6557e-05	0.000128547
chr13.trna968	439.624	-0.805639	0.197758	-4.07385	4.62415e-05	0.000128547
chr13.trna60	205.682	-0.978471	0.241248	-4.05586	4.99493e-05	0.000136703
chr13.trna1009	119.246	-1.15189	0.28415	-4.05382	5.03872e-05	0.000136703
chr11.trna208	521.512	0.827145	0.20421	4.05046	5.11181e-05	0.00013749
chr3.trna286	22.0705	-2.61418	0.648827	-4.02909	5.59938e-05	0.000149317
chr4.trna16	291.165	0.864881	0.21734	3.97939	6.90926e-05	0.000182686
chr5.trna1316	380.62	0.792445	0.199428	3.97358	7.08008e-05	0.000185629
chr3.trna287	20.04	-2.64724	0.680596	-3.88959	0.000100414	0.000261076
chr11.trna1824	705.566	0.765264	0.196981	3.88497	0.000102342	0.00026389
chr5.trna1317	353.294	0.912747	0.235296	3.87915	0.000104821	0.000268067
chr13.trna78	405.057	-0.970963	0.251583	-3.85942	0.000113658	0.000288303
chr11.trna395	377.557	0.789317	0.205685	3.8375	0.000124293	0.000312736
chr3.trna748	449.222	0.739682	0.193056	3.83144	0.000127394	0.000317975
chr13.trna105	139.886	-1.05269	0.278551	-3.77916	0.000157357	0.000389647
chr13.trna1013	570.357	0.799287	0.212287	3.76512	0.000166472	0.00040897
chr9.trna783	332.481	-0.813662	0.218828	-3.71827	0.000200589	0.000488937
chr1.trna730	6.58269	3.47959	0.957651	3.63347	0.000279639	0.000676336
chr13.trna87	53.7002	-1.45117	0.406189	-3.57264	0.000353398	0.000843828
chr19.trna641	312.524	0.781799	0.21887	3.57197	0.0003543	0.000843828
chr11.trna398	299.438	0.762743	0.214489	3.5561	0.000376402	0.000889677
chr14.trna364	238.945	-0.834151	0.235261	-3.54563	0.000391671	0.000918806
