# Supplementary material for: Codon-Driven Translational Efficiency Is Stable across Diverse Mammalian Cell States
Source: PLoS Genet. 2016 May 11;12(5):e1006024. doi: 10.1371/journal.pgen.1006024 (PMC4864286; doi:10.1371/journal.pgen.1006024)
Supplement: S10 Table — (XLSX) [file pgen.1006024.s022.xlsx]

## Sheet: Liver-Adult-vs-Huh7
Name	padj
GO:0000075	0
GO:0000082	0
GO:0000084	0
GO:0000087	0
GO:0000184	0
GO:0000216	0
GO:0000236	0
GO:0000278	0
GO:0000398	0
GO:0000723	0
GO:0006260	0
GO:0006281	0
GO:0006283	0
GO:0006289	0
GO:0006310	0
GO:0006334	0
GO:0006355	0
GO:0006364	0
GO:0006368	0
GO:0006369	0
GO:0006397	0
GO:0006412	0
GO:0006413	0
GO:0006414	0
GO:0006415	0
GO:0006418	0
GO:0006457	0
GO:0006614	0
GO:0007049	0
GO:0007059	0
GO:0007067	0
GO:0008380	0
GO:0010467	0
GO:0015031	0
GO:0016032	0
GO:0016070	0
GO:0016071	0
GO:0019058	0
GO:0019083	0
GO:0031145	0
GO:0044267	0
GO:0051301	0
GO:0000086	0.00096047

## Sheet: Liver-Adult-vs-HepG2
Name	padj
GO:0000075	0
GO:0000082	0
GO:0000084	0
GO:0000086	0
GO:0000087	0
GO:0000184	0
GO:0000236	0
GO:0000278	0
GO:0000398	0
GO:0000723	0
GO:0006260	0
GO:0006281	0
GO:0006310	0
GO:0006334	0
GO:0006355	0
GO:0006364	0
GO:0006367	0
GO:0006368	0
GO:0006397	0
GO:0006412	0
GO:0006413	0
GO:0006414	0
GO:0006415	0
GO:0006418	0
GO:0006457	0
GO:0006614	0
GO:0007049	0
GO:0007059	0
GO:0007067	0
GO:0008033	0
GO:0008380	0
GO:0010467	0
GO:0016032	0
GO:0016070	0
GO:0016071	0
GO:0016568	0
GO:0019058	0
GO:0019083	0
GO:0044267	0
GO:0051301	0
GO:0000080	0.00093864
GO:0000216	0.00093864
GO:0006338	0.00093864
GO:0031145	0.00093864

## Sheet: Huh7-vs-Liver-Adult
Name	padj
GO:0001525	0
GO:0001666	0
GO:0006629	0
GO:0006631	0
GO:0006805	0
GO:0006874	0
GO:0006935	0
GO:0006952	0
GO:0006954	0
GO:0006955	0
GO:0007155	0
GO:0007165	0
GO:0007166	0
GO:0007186	0
GO:0007202	0
GO:0007229	0
GO:0007267	0
GO:0007596	0
GO:0008015	0
GO:0010951	0
GO:0014070	0
GO:0016337	0
GO:0016525	0
GO:0018108	0
GO:0019221	0
GO:0019882	0
GO:0030168	0
GO:0030335	0
GO:0031295	0
GO:0032496	0
GO:0034097	0
GO:0034641	0
GO:0035556	0
GO:0044281	0
GO:0045087	0
GO:0045766	0
GO:0050731	0
GO:0050776	0
GO:0050852	0
GO:0050900	0
GO:0051056	0
GO:0051384	0
GO:0051591	0
GO:0051607	0
GO:0060333	0
GO:0060337	0
GO:0070374	0
GO:0071222	0
GO:0006508	0.00075091
GO:0006816	0.00075091
GO:0006968	0.00075091
GO:0008217	0.00075091
GO:0035023	0.00075091
GO:0042102	0.00075091
GO:0042632	0.00075091

## Sheet: Huh7-vs-HepG2
Name	padj
GO:0006915	0
GO:0006955	0
GO:0051056	0

## Sheet: HepG2-vs-Liver-Adult
Name	padj
GO:0001525	0
GO:0001666	0
GO:0001938	0
GO:0002576	0
GO:0006508	0
GO:0006629	0
GO:0006631	0
GO:0006805	0
GO:0006816	0
GO:0006874	0
GO:0006935	0
GO:0006954	0
GO:0006955	0
GO:0006968	0
GO:0007155	0
GO:0007156	0
GO:0007165	0
GO:0007166	0
GO:0007186	0
GO:0007187	0
GO:0007202	0
GO:0007267	0
GO:0007596	0
GO:0008015	0
GO:0016525	0
GO:0019221	0
GO:0030168	0
GO:0031295	0
GO:0032496	0
GO:0042742	0
GO:0044281	0
GO:0045087	0
GO:0045471	0
GO:0045766	0
GO:0050776	0
GO:0050852	0
GO:0051384	0
GO:0051591	0
GO:0051607	0
GO:0055114	0
GO:0060333	0
GO:0010951	0.00086042
GO:0014070	0.00086042
GO:0030335	0.00086042
GO:0034097	0.00086042
GO:0050731	0.00086042
GO:0050900	0.00086042
GO:0060337	0.00086042

## Sheet: HepG2-vs-Huh7
Name	padj
GO:0006415	0
GO:0006614	0
