# Supplementary material for: Codon-Driven Translational Efficiency Is Stable across Diverse Mammalian Cell States
Source: PLoS Genet. 2016 May 11;12(5):e1006024. doi: 10.1371/journal.pgen.1006024 (PMC4864286; doi:10.1371/journal.pgen.1006024)
Supplement: S11 Table — (XLSX) [file pgen.1006024.s023.xlsx]

## Sheet: Liver-Adult-vs-Hepa1c1c7
Name	padj
GO:0000075	0
GO:0000079	0
GO:0000082	0
GO:0000084	0
GO:0000086	0
GO:0000087	0
GO:0000184	0
GO:0000236	0
GO:0000278	0
GO:0000398	0
GO:0000723	0
GO:0006260	0
GO:0006281	0
GO:0006283	0
GO:0006289	0
GO:0006302	0
GO:0006310	0
GO:0006334	0
GO:0006351	0
GO:0006355	0
GO:0006364	0
GO:0006366	0
GO:0006367	0
GO:0006368	0
GO:0006369	0
GO:0006396	0
GO:0006397	0
GO:0006406	0
GO:0006412	0
GO:0006413	0
GO:0006414	0
GO:0006415	0
GO:0006614	0
GO:0006974	0
GO:0007018	0
GO:0007049	0
GO:0007059	0
GO:0007067	0
GO:0008380	0
GO:0010467	0
GO:0016032	0
GO:0016070	0
GO:0016071	0
GO:0019058	0
GO:0019083	0
GO:0044267	0
GO:0044419	0
GO:0051028	0
GO:0051301	0
GO:0008645	0.00073962
GO:0015758	0.00073962
GO:0016568	0.00073962
GO:0045893	0.00073962

## Sheet: Liver-Adult-vs-Hepa1-6
Name	padj
GO:0000079	0
GO:0000086	0
GO:0000087	0
GO:0000184	0
GO:0000236	0
GO:0000278	0
GO:0000398	0
GO:0000723	0
GO:0006260	0
GO:0006281	0
GO:0006283	0
GO:0006289	0
GO:0006310	0
GO:0006334	0
GO:0006355	0
GO:0006364	0
GO:0006366	0
GO:0006367	0
GO:0006369	0
GO:0006396	0
GO:0006397	0
GO:0006406	0
GO:0006413	0
GO:0006414	0
GO:0006415	0
GO:0006614	0
GO:0006974	0
GO:0007049	0
GO:0007059	0
GO:0007067	0
GO:0008380	0
GO:0008645	0
GO:0010467	0
GO:0016032	0
GO:0016070	0
GO:0016071	0
GO:0016568	0
GO:0019058	0
GO:0019083	0
GO:0030030	0
GO:0051301	0
GO:0006351	0.00091163
GO:0051028	0.00091163

## Sheet: Liver-Adult-vs-E15.5
Name	padj
GO:0000086	0
GO:0000087	0
GO:0000184	0
GO:0000236	0
GO:0000278	0
GO:0000398	0
GO:0000723	0
GO:0006260	0
GO:0006281	0
GO:0006310	0
GO:0006334	0
GO:0006355	0
GO:0006366	0
GO:0006369	0
GO:0006396	0
GO:0006397	0
GO:0006406	0
GO:0006413	0
GO:0006414	0
GO:0006415	0
GO:0006974	0
GO:0007049	0
GO:0007059	0
GO:0007067	0
GO:0007126	0
GO:0008380	0
GO:0008645	0
GO:0010467	0
GO:0016568	0
GO:0019058	0
GO:0019083	0
GO:0045893	0
GO:0051028	0
GO:0051301	0

## Sheet: Hepa1c1c7-vs-Liver-Adult
Name	padj
GO:0006629	0
GO:0006631	0
GO:0006766	0
GO:0006767	0
GO:0006805	0
GO:0006810	0
GO:0006914	0
GO:0006955	0
GO:0007155	0
GO:0008152	0
GO:0008202	0
GO:0008203	0
GO:0022904	0
GO:0034641	0
GO:0042632	0
GO:0044255	0
GO:0044281	0
GO:0045087	0
GO:0055114	0

## Sheet: Hepa1c1c7-vs-Hepa1-6
Name	padj
GO:0000184	0
GO:0006413	0
GO:0006414	0
GO:0006415	0
GO:0006614	0
GO:0007156	0
GO:0019058	0
GO:0019083	0

## Sheet: Hepa1c1c7-vs-E15.5
Name	padj
GO:0006334	0
GO:0006631	0
GO:0006955	0
GO:0007155	0
GO:0007186	0
GO:0007626	0
GO:0042632	0

## Sheet: Hepa1-6-vs-Liver-Adult
Name	padj
GO:0002474	0
GO:0002479	0
GO:0006508	0
GO:0006521	0
GO:0006629	0
GO:0006631	0
GO:0006766	0
GO:0006767	0
GO:0006810	0
GO:0006811	0
GO:0006955	0
GO:0008152	0
GO:0018279	0
GO:0022904	0
GO:0034641	0
GO:0042590	0
GO:0042632	0
GO:0043687	0
GO:0044255	0
GO:0044281	0
GO:0055085	0
GO:0055114	0

## Sheet: Hepa1-6-vs-Hepa1c1c7
Name	padj
GO:0000075	0
GO:0000082	0
GO:0000084	0
GO:0000086	0
GO:0000087	0
GO:0000216	0
GO:0000236	0
GO:0000278	0
GO:0000398	0
GO:0000723	0
GO:0002479	0
GO:0006200	0
GO:0006260	0
GO:0006281	0
GO:0006283	0
GO:0006289	0
GO:0006310	0
GO:0006334	0
GO:0006364	0
GO:0006368	0
GO:0006418	0
GO:0006457	0
GO:0006521	0
GO:0006810	0
GO:0006977	0
GO:0007049	0
GO:0007059	0
GO:0007067	0
GO:0008380	0
GO:0010467	0
GO:0022904	0
GO:0031145	0
GO:0034641	0
GO:0042590	0
GO:0044281	0
GO:0044419	0
GO:0051028	0
GO:0051301	0
GO:0051436	0
GO:0051437	0
GO:0051439	0
GO:0055085	0
GO:0000209	0.00081667
GO:0006302	0.00081667
GO:0006367	0.00081667
GO:0006915	0.00081667
GO:0007126	0.00081667
GO:0008645	0.00081667

## Sheet: Hepa1-6-vs-liver-E15.5
Name	padj
GO:0000087	0
GO:0000236	0
GO:0000278	0
GO:0006260	0
GO:0006334	0
GO:0006508	0
GO:0006631	0
GO:0006811	0
GO:0006955	0
GO:0007155	0
GO:0007596	0
GO:0008015	0
GO:0034641	0
GO:0042632	0
GO:0044281	0
GO:0055085	0

## Sheet: liver-E15.5-vs-Liver-Adult
Name	padj
GO:0002474	0
GO:0002479	0
GO:0006094	0
GO:0006521	0
GO:0006629	0
GO:0006631	0
GO:0006766	0
GO:0006767	0
GO:0006805	0
GO:0006810	0
GO:0006888	0
GO:0006986	0
GO:0008152	0
GO:0008203	0
GO:0015031	0
GO:0018279	0
GO:0022904	0
GO:0034641	0
GO:0042590	0
GO:0042632	0
GO:0042981	0
GO:0043687	0
GO:0044255	0
GO:0044281	0
GO:0051384	0
GO:0055114	0
GO:0060337	0

[truncated: 2 more sheets: liver-E15.5-vs-Hepa1c1c7, liver-E15.5-vs-Hepa1-6]
