# Supplementary material for: Codon-Driven Translational Efficiency Is Stable across Diverse Mammalian Cell States
Source: PLoS Genet. 2016 May 11;12(5):e1006024. doi: 10.1371/journal.pgen.1006024 (PMC4864286; doi:10.1371/journal.pgen.1006024)
Supplement: S12 Table — (XLSX) [file pgen.1006024.s024.xlsx]

## Sheet: DE_top200
Liver-Adult-vs-Huh7	Liver-Adult-vs-HepG2	Huh7-vs-Liver-Adult	HepG2-vs-Liver-Adult	HepG2-vs-Huh7	Huh7-vs-HepG2
ENSG00000187772	ENSG00000268104	ENSG00000132693	ENSG00000113600	ENSG00000198300	ENSG00000184743
ENSG00000106541	ENSG00000187772	ENSG00000124253	ENSG00000145321	ENSG00000100867	ENSG00000026025
ENSG00000159217	ENSG00000145920	ENSG00000160868	ENSG00000138109	ENSG00000140807	ENSG00000154277
ENSG00000163993	ENSG00000078898	ENSG00000132703	ENSG00000132693	ENSG00000145920	ENSG00000144366
ENSG00000181019	ENSG00000096088	ENSG00000101981	ENSG00000151790	ENSG00000078898	ENSG00000135046
ENSG00000154277	ENSG00000206557	ENSG00000129988	ENSG00000248144	ENSG00000265972	ENSG00000084207
ENSG00000149948	ENSG00000081051	ENSG00000257017	ENSG00000166741	ENSG00000123561	ENSG00000125845
ENSG00000081051	ENSG00000168243	ENSG00000198848	ENSG00000134538	ENSG00000118785	ENSG00000186480
ENSG00000133169	ENSG00000159217	ENSG00000196616	ENSG00000000971	ENSG00000109181	ENSG00000164120
ENSG00000151012	ENSG00000100867	ENSG00000136872	ENSG00000007933	ENSG00000096088	ENSG00000075142
ENSG00000133134	ENSG00000130829	ENSG00000113905	ENSG00000113905	ENSG00000185269	ENSG00000115963
ENSG00000110492	ENSG00000164379	ENSG00000101323	ENSG00000132703	ENSG00000268104	ENSG00000166415
ENSG00000116017	ENSG00000006016	ENSG00000117594	ENSG00000101981	ENSG00000176153	ENSG00000145391
ENSG00000007062	ENSG00000181019	ENSG00000180432	ENSG00000103569	ENSG00000109472	ENSG00000106541
ENSG00000070669	ENSG00000149948	ENSG00000169083	ENSG00000154262	ENSG00000204335	ENSG00000172380
ENSG00000242265	ENSG00000132031	ENSG00000103569	ENSG00000116785	ENSG00000100097	ENSG00000135052
ENSG00000113739	ENSG00000175832	ENSG00000133048	ENSG00000160868	ENSG00000135220	ENSG00000164266
ENSG00000103257	ENSG00000163993	ENSG00000204287	ENSG00000106565	ENSG00000092758	ENSG00000165512
ENSG00000153132	ENSG00000204335	ENSG00000187048	ENSG00000255974	ENSG00000006016	ENSG00000133134
ENSG00000060982	ENSG00000092758	ENSG00000007933	ENSG00000073734	ENSG00000196139	ENSG00000135549
ENSG00000144366	ENSG00000242265	ENSG00000248144	ENSG00000101323	ENSG00000137331	ENSG00000146386
ENSG00000130513	ENSG00000151012	ENSG00000113600	ENSG00000134389	ENSG00000108679	ENSG00000176485
ENSG00000169213	ENSG00000107984	ENSG00000147065	ENSG00000166840	ENSG00000189067	ENSG00000255302
ENSG00000084207	ENSG00000140807	ENSG00000011465	ENSG00000166148	ENSG00000136720	ENSG00000213190
ENSG00000147257	ENSG00000130513	ENSG00000136160	ENSG00000111713	ENSG00000146678	ENSG00000158710
ENSG00000213190	ENSG00000117394	ENSG00000149124	ENSG00000011465	ENSG00000111859	ENSG00000118596
ENSG00000278272	ENSG00000185269	ENSG00000186115	ENSG00000196616	ENSG00000125730	ENSG00000007062
ENSG00000125845	ENSG00000183010	ENSG00000231389	ENSG00000136872	ENSG00000091583	ENSG00000272398
ENSG00000274267	ENSG00000103257	ENSG00000116785	ENSG00000130649	ENSG00000205403	ENSG00000198467
ENSG00000204387	ENSG00000274641	ENSG00000122862	ENSG00000112964	ENSG00000171867	ENSG00000167797
ENSG00000278637	ENSG00000110492	ENSG00000244734	ENSG00000204287	ENSG00000132031	ENSG00000157514
ENSG00000196866	ENSG00000116017	ENSG00000176641	ENSG00000002933	ENSG00000137193	ENSG00000124766
ENSG00000275713	ENSG00000278828	ENSG00000132465	ENSG00000138115	ENSG00000169696	ENSG00000100852
ENSG00000277075	ENSG00000147257	ENSG00000160862	ENSG00000177575	ENSG00000108924	ENSG00000113369
ENSG00000184357	ENSG00000185130	ENSG00000110077	ENSG00000187758	ENSG00000124762	ENSG00000106537
ENSG00000187840	ENSG00000176170	ENSG00000147647	ENSG00000134365	ENSG00000117394	ENSG00000169213
ENSG00000196787	ENSG00000196866	ENSG00000131482	ENSG00000117594	ENSG00000069702	ENSG00000278637
ENSG00000278828	ENSG00000277075	ENSG00000138115	ENSG00000244414	ENSG00000102934	ENSG00000174744
ENSG00000276410	ENSG00000278272	ENSG00000140107	ENSG00000169083	ENSG00000127863	ENSG00000135269
ENSG00000124766	ENSG00000133169	ENSG00000120907	ENSG00000136160	ENSG00000081051	ENSG00000166128
ENSG00000146733	ENSG00000276368	ENSG00000183549	ENSG00000196620	ENSG00000142089	ENSG00000154813
ENSG00000117632	ENSG00000198300	ENSG00000110436	ENSG00000108242	ENSG00000206503	ENSG00000128590
ENSG00000168003	ENSG00000141526	ENSG00000196126	ENSG00000231389	ENSG00000118523	ENSG00000211450
ENSG00000135549	ENSG00000127863	ENSG00000130649	ENSG00000197408	ENSG00000164379	ENSG00000109184
ENSG00000137309	ENSG00000274267	ENSG00000173369	ENSG00000122862	ENSG00000141526	ENSG00000185222
ENSG00000101255	ENSG00000278463	ENSG00000175336	ENSG00000244734	ENSG00000090382	ENSG00000153132
ENSG00000065911	ENSG00000089685	ENSG00000147027	ENSG00000132465	ENSG00000171130	ENSG00000107537
ENSG00000100852	ENSG00000276410	ENSG00000166927	ENSG00000110077	ENSG00000165443	ENSG00000169241
ENSG00000135269	ENSG00000113739	ENSG00000039537	ENSG00000148702	ENSG00000276368	ENSG00000172725
ENSG00000166508	ENSG00000196747	ENSG00000223865	ENSG00000176641	ENSG00000242265	ENSG00000101928
ENSG00000182621	ENSG00000137331	ENSG00000131171	ENSG00000125551	ENSG00000187678	ENSG00000197903
ENSG00000136193	ENSG00000070669	ENSG00000255974	ENSG00000139329	ENSG00000213853	ENSG00000163297
ENSG00000272398	ENSG00000197409	ENSG00000151790	ENSG00000187048	ENSG00000115594	ENSG00000241553
ENSG00000135446	ENSG00000131747	ENSG00000165169	ENSG00000196126	ENSG00000115363	ENSG00000123240
ENSG00000124635	ENSG00000105281	ENSG00000127951	ENSG00000129988	ENSG00000005187	ENSG00000274997
ENSG00000273802	ENSG00000137309	ENSG00000112936	ENSG00000173369	ENSG00000164171	ENSG00000250317
ENSG00000174744	ENSG00000277224	ENSG00000111713	ENSG00000184374	ENSG00000176170	ENSG00000109189
ENSG00000196418	ENSG00000182600	ENSG00000163687	ENSG00000004799	ENSG00000182985	ENSG00000134108
ENSG00000166986	ENSG00000278677	ENSG00000115461	ENSG00000149124	ENSG00000103811	ENSG00000153879
ENSG00000108828	ENSG00000197122	ENSG00000116882	ENSG00000134339	ENSG00000143924	ENSG00000182718
ENSG00000152348	ENSG00000273802	ENSG00000114200	ENSG00000147027	ENSG00000083857	ENSG00000165092
ENSG00000067225	ENSG00000118785	ENSG00000184374	ENSG00000135094	ENSG00000118137	ENSG00000147155
ENSG00000172725	ENSG00000253368	ENSG00000244414	ENSG00000166927	ENSG00000197238	ENSG00000205542
ENSG00000198467	ENSG00000101003	ENSG00000198099	ENSG00000079557	ENSG00000132386	ENSG00000197622
ENSG00000245848	ENSG00000102934	ENSG00000159403	ENSG00000223865	ENSG00000141505	ENSG00000105926
ENSG00000167747	ENSG00000065911	ENSG00000234745	ENSG00000132855	ENSG00000274641	ENSG00000125037
ENSG00000174547	ENSG00000168298	ENSG00000124107	ENSG00000017427	ENSG00000156968	ENSG00000166900
ENSG00000203814	ENSG00000164109	ENSG00000134531	ENSG00000107562	ENSG00000181026	ENSG00000094916
ENSG00000105677	ENSG00000233822	ENSG00000204525	ENSG00000110651	ENSG00000152767	ENSG00000176018
ENSG00000182378	ENSG00000119888	ENSG00000196620	ENSG00000133048	ENSG00000204444	ENSG00000138760
ENSG00000095739	ENSG00000141756	ENSG00000158104	ENSG00000134184	ENSG00000198814	ENSG00000109072
ENSG00000125821	ENSG00000115009	ENSG00000130303	ENSG00000139508	ENSG00000107984	ENSG00000205765
ENSG00000175197	ENSG00000124635	ENSG00000134389	ENSG00000178695	ENSG00000163586	ENSG00000106211
ENSG00000125835	ENSG00000139514	ENSG00000162267	ENSG00000106688	ENSG00000100934	ENSG00000163683
ENSG00000184678	ENSG00000187837	ENSG00000171234	ENSG00000120907	ENSG00000047457	ENSG00000103591
ENSG00000109189	ENSG00000165443	ENSG00000017427	ENSG00000114200	ENSG00000204592	ENSG00000152620
ENSG00000101361	ENSG00000176619	ENSG00000055957	ENSG00000184743	ENSG00000167244	ENSG00000038210
ENSG00000173207	ENSG00000090382	ENSG00000172482	ENSG00000170509	ENSG00000100906	ENSG00000174547
ENSG00000168028	ENSG00000060982	ENSG00000164825	ENSG00000168542	ENSG00000130513	ENSG00000151239
ENSG00000129480	ENSG00000101255	ENSG00000160932	ENSG00000205358	ENSG00000189056	ENSG00000245848
ENSG00000126457	ENSG00000184678	ENSG00000148965	ENSG00000186480	ENSG00000197249	ENSG00000137133
ENSG00000184575	ENSG00000169696	ENSG00000079557	ENSG00000139547	ENSG00000175899	ENSG00000164938
ENSG00000104081	ENSG00000173272	ENSG00000197408	ENSG00000168509	ENSG00000278828	ENSG00000204387
ENSG00000168298	ENSG00000136193	ENSG00000170509	ENSG00000113492	ENSG00000072864	ENSG00000104081
ENSG00000111371	ENSG00000197238	ENSG00000021826	ENSG00000074416	ENSG00000240972	ENSG00000275713
ENSG00000112306	ENSG00000196787	ENSG00000112299	ENSG00000124107	ENSG00000113140	ENSG00000148677
ENSG00000278705	ENSG00000109472	ENSG00000182326	ENSG00000134240	ENSG00000101439	ENSG00000175197
ENSG00000144713	ENSG00000184270	ENSG00000178695	ENSG00000171766	ENSG00000105379	ENSG00000106460
ENSG00000172531	ENSG00000108960	ENSG00000175003	ENSG00000145692	ENSG00000115414	ENSG00000177479
ENSG00000235162	ENSG00000278705	ENSG00000109181	ENSG00000137033	ENSG00000125629	ENSG00000134824
ENSG00000136048	ENSG00000197061	ENSG00000203727	ENSG00000100652	ENSG00000134318	ENSG00000134077
ENSG00000123975	ENSG00000067225	ENSG00000185885	ENSG00000116882	ENSG00000198780	ENSG00000144597
ENSG00000167797	ENSG00000187840	ENSG00000021852	ENSG00000105971	ENSG00000100902	ENSG00000219545
ENSG00000134824	ENSG00000068078	ENSG00000265972	ENSG00000164120	ENSG00000125398	ENSG00000145050
ENSG00000051523	ENSG00000189056	ENSG00000187758	ENSG00000138670	ENSG00000185130	ENSG00000131100
ENSG00000197903	ENSG00000125835	ENSG00000135094	ENSG00000147647	ENSG00000173334	ENSG00000164442
ENSG00000204386	ENSG00000125398	ENSG00000134538	ENSG00000169903	ENSG00000105810	ENSG00000134109
ENSG00000250317	ENSG00000146733	ENSG00000168542	ENSG00000122194	ENSG00000183044	ENSG00000172531
ENSG00000240230	ENSG00000276966	ENSG00000110243	ENSG00000127920	ENSG00000119888	ENSG00000145592
ENSG00000123416	ENSG00000158373	ENSG00000145826	ENSG00000164344	ENSG00000196747	ENSG00000163950
ENSG00000136026	ENSG00000184260	ENSG00000134240	ENSG00000164825	ENSG00000139679	ENSG00000091317
ENSG00000101928	ENSG00000197063	ENSG00000144908	ENSG00000005421	ENSG00000197409	ENSG00000131375
ENSG00000157020	ENSG00000149925	ENSG00000100652	ENSG00000165140	ENSG00000166123	ENSG00000157869
ENSG00000083845	ENSG00000111110	ENSG00000162511	ENSG00000277893	ENSG00000142627	ENSG00000067167
ENSG00000178035	ENSG00000152348	ENSG00000145321	ENSG00000253276	ENSG00000115009	ENSG00000070081
ENSG00000182481	ENSG00000182378	ENSG00000183747	ENSG00000113889	ENSG00000084674	ENSG00000166681
ENSG00000113448	ENSG00000123975	ENSG00000140284	ENSG00000036473	ENSG00000138074	ENSG00000121073
ENSG00000239672	ENSG00000167508	ENSG00000123561	ENSG00000072080	ENSG00000114993	ENSG00000174748
ENSG00000130520	ENSG00000103495	ENSG00000136881	ENSG00000112299	ENSG00000100941	ENSG00000136603
ENSG00000160113	ENSG00000089006	ENSG00000138109	ENSG00000114771	ENSG00000165389	ENSG00000133703
ENSG00000157734	ENSG00000087088	ENSG00000072080	ENSG00000140505	ENSG00000187837	ENSG00000176209
ENSG00000137818	ENSG00000146072	ENSG00000166741	ENSG00000198610	ENSG00000096696	ENSG00000235162
ENSG00000130311	ENSG00000117632	ENSG00000170458	ENSG00000127951	ENSG00000145192	ENSG00000144713
ENSG00000167553	ENSG00000125968	ENSG00000100342	ENSG00000116667	ENSG00000197122	ENSG00000156599
ENSG00000176124	ENSG00000051523	ENSG00000073734	ENSG00000009765	ENSG00000278677	ENSG00000167792
ENSG00000108960	ENSG00000180596	ENSG00000168509	ENSG00000153086	ENSG00000184009	ENSG00000111237
ENSG00000142534	ENSG00000118707	ENSG00000111339	ENSG00000118514	ENSG00000099937	ENSG00000023318
ENSG00000130255	ENSG00000139146	ENSG00000123838	ENSG00000104267	ENSG00000168610	ENSG00000135677
ENSG00000105640	ENSG00000152082	ENSG00000137561	ENSG00000146233	ENSG00000125430	ENSG00000197747
ENSG00000102103	ENSG00000101189	ENSG00000145692	ENSG00000118520	ENSG00000168243	ENSG00000101608
ENSG00000110717	ENSG00000164104	ENSG00000197580	ENSG00000159403	ENSG00000137801	ENSG00000151413
ENSG00000125970	ENSG00000167747	ENSG00000235750	ENSG00000137561	ENSG00000169908	ENSG00000049449
ENSG00000175130	ENSG00000146376	ENSG00000151365	ENSG00000147065	ENSG00000141756	ENSG00000163527
ENSG00000120699	ENSG00000277157	ENSG00000132530	ENSG00000025423	ENSG00000188488	ENSG00000132155
ENSG00000105185	ENSG00000108828	ENSG00000025423	ENSG00000180432	ENSG00000185559	ENSG00000188186
ENSG00000168615	ENSG00000146038	ENSG00000036473	ENSG00000115963	ENSG00000180596	ENSG00000179387
ENSG00000153879	ENSG00000169174	ENSG00000165140	ENSG00000153823	ENSG00000103264	ENSG00000131374
ENSG00000145592	ENSG00000184897	ENSG00000122194	ENSG00000205364	ENSG00000058600	ENSG00000197956
ENSG00000183684	ENSG00000125970	ENSG00000163581	ENSG00000256043	ENSG00000112096	ENSG00000154380
ENSG00000142541	ENSG00000181026	ENSG00000261701	ENSG00000101160	ENSG00000137414	ENSG00000144566
ENSG00000161016	ENSG00000213719	ENSG00000211452	ENSG00000198682	ENSG00000175832	ENSG00000072849
ENSG00000154380	ENSG00000203814	ENSG00000140505	ENSG00000163430	ENSG00000173786	ENSG00000106803
ENSG00000091409	ENSG00000157734	ENSG00000002933	ENSG00000134531	ENSG00000181788	ENSG00000139641
ENSG00000090861	ENSG00000204386	ENSG00000198650	ENSG00000173281	ENSG00000183077	ENSG00000170017
ENSG00000214078	ENSG00000198780	ENSG00000139547	ENSG00000163687	ENSG00000196866	ENSG00000104388
ENSG00000181163	ENSG00000100462	ENSG00000186910	ENSG00000081041	ENSG00000135744	ENSG00000149428
ENSG00000276966	ENSG00000184640	ENSG00000154262	ENSG00000182326	ENSG00000136997	ENSG00000140564
ENSG00000241553	ENSG00000126457	ENSG00000243696	ENSG00000166033	ENSG00000129515	ENSG00000106245
ENSG00000196305	ENSG00000136997	ENSG00000116690	ENSG00000055957	ENSG00000277075	ENSG00000213593
ENSG00000105669	ENSG00000100804	ENSG00000106688	ENSG00000197580	ENSG00000163513	ENSG00000133169
ENSG00000167476	ENSG00000129474	ENSG00000137033	ENSG00000187193	ENSG00000049759	ENSG00000079950
ENSG00000187837	ENSG00000197586	ENSG00000151224	ENSG00000115461	ENSG00000169242	ENSG00000164054
ENSG00000185222	ENSG00000158406	ENSG00000160282	ENSG00000163453	ENSG00000277224	ENSG00000012504
ENSG00000171858	ENSG00000214078	ENSG00000166148	ENSG00000163131	ENSG00000065308	ENSG00000144635
ENSG00000174851	ENSG00000169100	ENSG00000114771	ENSG00000175003	ENSG00000168298	ENSG00000254999
ENSG00000131473	ENSG00000125826	ENSG00000105697	ENSG00000124253	ENSG00000080618	ENSG00000143158
ENSG00000106245	ENSG00000168003	ENSG00000166840	ENSG00000116678	ENSG00000169174	ENSG00000165669
ENSG00000164032	ENSG00000141568	ENSG00000188257	ENSG00000106258	ENSG00000149925	ENSG00000148700
ENSG00000151413	ENSG00000101361	ENSG00000167588	ENSG00000100024	ENSG00000122884	ENSG00000176014
ENSG00000025039	ENSG00000166986	ENSG00000134365	ENSG00000149131	ENSG00000103381	ENSG00000149150
ENSG00000124422	ENSG00000101384	ENSG00000019582	ENSG00000026025	ENSG00000140740	ENSG00000116574
ENSG00000175768	ENSG00000157827	ENSG00000137204	ENSG00000123689	ENSG00000100889	ENSG00000105677
ENSG00000142937	ENSG00000104549	ENSG00000117228	ENSG00000039537	ENSG00000276410	ENSG00000119402
ENSG00000197063	ENSG00000180573	ENSG00000009765	ENSG00000198650	ENSG00000174804	ENSG00000128534
ENSG00000091136	ENSG00000136720	ENSG00000198948	ENSG00000243696	ENSG00000146038	ENSG00000176046
ENSG00000182199	ENSG00000125821	ENSG00000141753	ENSG00000125144	ENSG00000125148	ENSG00000182621
ENSG00000106537	ENSG00000122779	ENSG00000198610	ENSG00000143278	ENSG00000187555	ENSG00000139644
ENSG00000169241	ENSG00000131473	ENSG00000125551	ENSG00000257017	ENSG00000152127	ENSG00000122786
ENSG00000163950	ENSG00000183684	ENSG00000007001	ENSG00000170458	ENSG00000110245	ENSG00000090520
ENSG00000145604	ENSG00000159111	ENSG00000125730	ENSG00000117228	ENSG00000170677	ENSG00000102103
ENSG00000160752	ENSG00000049759	ENSG00000187193	ENSG00000203727	ENSG00000132613	ENSG00000135404
ENSG00000187109	ENSG00000105810	ENSG00000100197	ENSG00000134954	ENSG00000115504	ENSG00000063978
ENSG00000196365	ENSG00000167476	ENSG00000113889	ENSG00000172380	ENSG00000146376	ENSG00000122644
ENSG00000114942	ENSG00000167553	ENSG00000205358	ENSG00000021852	ENSG00000153048	ENSG00000109572
ENSG00000213593	ENSG00000130204	ENSG00000166033	ENSG00000110169	ENSG00000197061	ENSG00000102317
ENSG00000140988	ENSG00000105254	ENSG00000066813	ENSG00000187546	ENSG00000106392	ENSG00000178449
ENSG00000181852	ENSG00000132613	ENSG00000083807	ENSG00000183281	ENSG00000228278	ENSG00000170248
ENSG00000229117	ENSG00000214113	ENSG00000110245	ENSG00000145826	ENSG00000100804	ENSG00000148158
ENSG00000158373	ENSG00000187678	ENSG00000047457	ENSG00000145391	ENSG00000143878	ENSG00000116679
ENSG00000161970	ENSG00000118523	ENSG00000139329	ENSG00000108187	ENSG00000124098	ENSG00000205352
ENSG00000130726	ENSG00000171858	ENSG00000138356	ENSG00000119125	ENSG00000151327	ENSG00000113448
ENSG00000166900	ENSG00000132646	ENSG00000164237	ENSG00000116690	ENSG00000148672	ENSG00000170860
ENSG00000110721	ENSG00000172270	ENSG00000125144	ENSG00000235750	ENSG00000141568	ENSG00000161011
ENSG00000123933	ENSG00000142627	ENSG00000243649	ENSG00000131187	ENSG00000197930	ENSG00000183283
ENSG00000128524	ENSG00000171552	ENSG00000004799	ENSG00000139209	ENSG00000165507	ENSG00000101166
ENSG00000125877	ENSG00000101152	ENSG00000106538	ENSG00000135272	ENSG00000165410	ENSG00000105669
ENSG00000143621	ENSG00000101132	ENSG00000171236	ENSG00000151365	ENSG00000182400	ENSG00000111481
ENSG00000172590	ENSG00000178585	ENSG00000121858	ENSG00000143248	ENSG00000100883	ENSG00000169359
ENSG00000139146	ENSG00000059573	ENSG00000160870	ENSG00000136881	ENSG00000104635	ENSG00000118680
ENSG00000102898	ENSG00000115694	ENSG00000179761	ENSG00000140107	ENSG00000144579	ENSG00000081087
ENSG00000204262	ENSG00000101199	ENSG00000108242	ENSG00000007001	ENSG00000147872	ENSG00000155366
ENSG00000125977	ENSG00000204387	ENSG00000112964	ENSG00000138356	ENSG00000134333	ENSG00000134986
ENSG00000136261	ENSG00000172590	ENSG00000164344	ENSG00000162511	ENSG00000089006	ENSG00000160714
ENSG00000163257	ENSG00000169710	ENSG00000091583	ENSG00000183747	ENSG00000233822	ENSG00000135446
ENSG00000177479	ENSG00000143179	ENSG00000164406	ENSG00000071967	ENSG00000171557	ENSG00000173559
ENSG00000184260	ENSG00000182481	ENSG00000110169	ENSG00000131482	ENSG00000092010	ENSG00000196683
ENSG00000114120	ENSG00000106105	ENSG00000275152	ENSG00000146674	ENSG00000174574	ENSG00000196418
ENSG00000134363	ENSG00000189060	ENSG00000169903	ENSG00000112936	ENSG00000198355	ENSG00000120699
ENSG00000132646	ENSG00000100902	ENSG00000165471	ENSG00000100197	ENSG00000116285	ENSG00000188725
ENSG00000134285	ENSG00000058600	ENSG00000106565	ENSG00000187824	ENSG00000169738	ENSG00000083937
ENSG00000153786	ENSG00000239672	ENSG00000118520	ENSG00000129596	ENSG00000223496	ENSG00000141504
ENSG00000242372	ENSG00000142541	ENSG00000106258	ENSG00000205542	ENSG00000196502	ENSG00000134086
ENSG00000136942	ENSG00000123983	ENSG00000277893	ENSG00000021826	ENSG00000184640	ENSG00000162819
ENSG00000068745	ENSG00000103264	ENSG00000205403	ENSG00000144891	ENSG00000198865	ENSG00000110717
ENSG00000101444	ENSG00000108679	ENSG00000100024	ENSG00000183549	ENSG00000075420	ENSG00000112339
ENSG00000108468	ENSG00000071054	ENSG00000161267	ENSG00000132837	ENSG00000136068	ENSG00000139233
ENSG00000213719	ENSG00000140988	ENSG00000069667	ENSG00000117009	ENSG00000087586	ENSG00000145604
ENSG00000160014	ENSG00000105372	ENSG00000149131	ENSG00000243955	ENSG00000162817	ENSG00000101350
ENSG00000101084	ENSG00000089486	ENSG00000117009	ENSG00000160870	ENSG00000100911	ENSG00000129480
ENSG00000134086	ENSG00000176124	ENSG00000163453	ENSG00000116833	ENSG00000100462	ENSG00000112306

## Sheet: GO
Liver-Adult-vs-Huh7_Gene	Liver-Adult-vs-Huh7_GO	Liver-Adult-vs-HepG2_Gene	Liver-Adult-vs-HepG2_GO	Huh7-vs-Liver-Adult_Gene	Huh7-vs-Liver-Adult_GO	Huh7-vs-HepG2_Gene	Huh7-vs-HepG2_GO	HepG2-vs-Liver-Adult_Gene	HepG2-vs-Liver-Adult_GO	HepG2-vs-Huh7_Gene	HepG2-vs-Huh7_GO
ENSG00000115233	GO:0000075	ENSG00000115233	GO:0000075	ENSG00000187091	GO:0001525	ENSG00000242574	GO:0006955	ENSG00000187091	GO:0001525	ENSG00000120662	GO:0006415
ENSG00000175063	GO:0000075	ENSG00000175063	GO:0000075	ENSG00000166086	GO:0001525	ENSG00000179344	GO:0006955	ENSG00000166086	GO:0001525	ENSG00000120705	GO:0006415
ENSG00000154473	GO:0000075	ENSG00000154473	GO:0000075	ENSG00000160691	GO:0001525	ENSG00000204482	GO:0006955	ENSG00000160691	GO:0001525	ENSG00000130921	GO:0006415
ENSG00000093009	GO:0000075	ENSG00000093009	GO:0000075	ENSG00000154188	GO:0001525	ENSG00000204525	GO:0006955	ENSG00000154188	GO:0001525	ENSG00000137818	GO:0006415
ENSG00000101843	GO:0000075	ENSG00000101843	GO:0000075	ENSG00000101346	GO:0001525	ENSG00000204516	GO:0006955	ENSG00000101346	GO:0001525	ENSG00000177600	GO:0006415
ENSG00000152942	GO:0000075	ENSG00000152942	GO:0000075	ENSG00000100644	GO:0001525	ENSG00000232629	GO:0006955	ENSG00000100644	GO:0001525	ENSG00000089157	GO:0006415
ENSG00000183765	GO:0000075	ENSG00000183765	GO:0000075	ENSG00000077782	GO:0001525	ENSG00000206503	GO:0006955	ENSG00000077782	GO:0001525	ENSG00000182774	GO:0006415
ENSG00000175305	GO:0000075	ENSG00000175305	GO:0000075	ENSG00000115310	GO:0001525	ENSG00000223865	GO:0006955	ENSG00000115310	GO:0001525	ENSG00000168028	GO:0006415
ENSG00000141510	GO:0000075	ENSG00000141510	GO:0000075	ENSG00000116016	GO:0001525	ENSG00000276070	GO:0006955	ENSG00000116016	GO:0001525	ENSG00000140988	GO:0006415
ENSG00000170315	GO:0000075	ENSG00000170315	GO:0000075	ENSG00000171951	GO:0001525	ENSG00000131142	GO:0006955	ENSG00000171951	GO:0001525	ENSG00000182899	GO:0006415
ENSG00000150991	GO:0000075	ENSG00000150991	GO:0000075	ENSG00000106392	GO:0001525	ENSG00000186652	GO:0006955	ENSG00000106392	GO:0001525	ENSG00000147604	GO:0006415
ENSG00000134057	GO:0000075	ENSG00000134057	GO:0000075	ENSG00000181555	GO:0001525	ENSG00000178562	GO:0006955	ENSG00000181555	GO:0001525	ENSG00000265681	GO:0006415
ENSG00000117748	GO:0000075	ENSG00000117748	GO:0000075	ENSG00000120899	GO:0001525	ENSG00000204642	GO:0006955	ENSG00000120899	GO:0001525	ENSG00000129824	GO:0006415
ENSG00000165916	GO:0000075	ENSG00000165916	GO:0000075	ENSG00000153560	GO:0001525	ENSG00000108342	GO:0006955	ENSG00000153560	GO:0001525	ENSG00000279950	GO:0006415
ENSG00000104884	GO:0000075	ENSG00000104884	GO:0000075	ENSG00000070193	GO:0001525	ENSG00000161955	GO:0006955	ENSG00000070193	GO:0001525	ENSG00000149273	GO:0006415
ENSG00000163161	GO:0000075	ENSG00000163161	GO:0000075	ENSG00000169398	GO:0001525	ENSG00000154269	GO:0006955	ENSG00000169398	GO:0001525	ENSG00000112306	GO:0006415
ENSG00000008018	GO:0000075	ENSG00000008018	GO:0000075	ENSG00000160199	GO:0001525	ENSG00000204257	GO:0006955	ENSG00000160199	GO:0001525	ENSG00000167526	GO:0006415
ENSG00000123374	GO:0000075	ENSG00000123374	GO:0000075	ENSG00000064012	GO:0001525	ENSG00000204520	GO:0006955	ENSG00000064012	GO:0001525	ENSG00000147403	GO:0006415
ENSG00000112118	GO:0000075	ENSG00000112118	GO:0000075	ENSG00000112062	GO:0001525	ENSG00000204287	GO:0006955	ENSG00000112062	GO:0001525	ENSG00000197958	GO:0006415
ENSG00000256206	GO:0000075	ENSG00000256206	GO:0000075	ENSG00000066468	GO:0001525	ENSG00000131019	GO:0006955	ENSG00000066468	GO:0001525	ENSG00000163682	GO:0006415
ENSG00000129084	GO:0000075	ENSG00000129084	GO:0000075	ENSG00000154096	GO:0001525	ENSG00000136244	GO:0006955	ENSG00000154096	GO:0001525	ENSG00000116251	GO:0006415
ENSG00000256646	GO:0000075	ENSG00000256646	GO:0000075	ENSG00000111145	GO:0001525	ENSG00000142910	GO:0006955	ENSG00000111145	GO:0001525	ENSG00000174444	GO:0006415
ENSG00000106588	GO:0000075	ENSG00000106588	GO:0000075	ENSG00000124882	GO:0001525	ENSG00000158481	GO:0006955	ENSG00000124882	GO:0001525	ENSG00000105372	GO:0006415
ENSG00000100567	GO:0000075	ENSG00000100567	GO:0000075	ENSG00000130702	GO:0001525	ENSG00000125726	GO:0006955	ENSG00000130702	GO:0001525	ENSG00000100316	GO:0006415
ENSG00000041357	GO:0000075	ENSG00000041357	GO:0000075	ENSG00000135341	GO:0001525	ENSG00000019582	GO:0006955	ENSG00000135341	GO:0001525	ENSG00000142541	GO:0006415
ENSG00000132383	GO:0000075	ENSG00000132383	GO:0000075	ENSG00000105997	GO:0001525	ENSG00000234745	GO:0006955	ENSG00000105997	GO:0001525	ENSG00000177954	GO:0006415
ENSG00000204264	GO:0000075	ENSG00000204264	GO:0000075	ENSG00000184058	GO:0001525	ENSG00000204252	GO:0006955	ENSG00000184058	GO:0001525	ENSG00000136942	GO:0006415
ENSG00000240065	GO:0000075	ENSG00000240065	GO:0000075	ENSG00000165197	GO:0001525	ENSG00000089127	GO:0006955	ENSG00000165197	GO:0001525	ENSG00000166441	GO:0006415
ENSG00000143106	GO:0000075	ENSG00000143106	GO:0000075	ENSG00000136720	GO:0001525	ENSG00000137959	GO:0006955	ENSG00000136720	GO:0001525	ENSG00000122406	GO:0006415
ENSG00000159377	GO:0000075	ENSG00000159377	GO:0000075	ENSG00000164930	GO:0001525	ENSG00000153029	GO:0006955	ENSG00000164930	GO:0001525	ENSG00000122026	GO:0006415
ENSG00000142507	GO:0000075	ENSG00000142507	GO:0000075	ENSG00000118257	GO:0001525	ENSG00000114423	GO:0006955	ENSG00000118257	GO:0001525	ENSG00000108107	GO:0006415
ENSG00000100804	GO:0000075	ENSG00000100804	GO:0000075	ENSG00000166923	GO:0001525	ENSG00000099985	GO:0006955	ENSG00000166923	GO:0001525	ENSG00000170889	GO:0006415
ENSG00000164045	GO:0000075	ENSG00000164045	GO:0000075	ENSG00000102359	GO:0001525	ENSG00000185825	GO:0006955	ENSG00000102359	GO:0001525	ENSG00000083845	GO:0006415
ENSG00000158402	GO:0000075	ENSG00000158402	GO:0000075	ENSG00000132329	GO:0001525	ENSG00000160862	GO:0006955	ENSG00000132329	GO:0001525	ENSG00000124614	GO:0006415
ENSG00000104738	GO:0000075	ENSG00000104738	GO:0000075	ENSG00000131477	GO:0001525	ENSG00000174944	GO:0006955	ENSG00000131477	GO:0001525	ENSG00000162244	GO:0006415
ENSG00000100297	GO:0000075	ENSG00000100297	GO:0000075	ENSG00000156427	GO:0001525	ENSG00000203722	GO:0006955	ENSG00000156427	GO:0001525	ENSG00000109475	GO:0006415
ENSG00000166508	GO:0000075	ENSG00000166508	GO:0000075	ENSG00000113196	GO:0001525	ENSG00000113525	GO:0006955	ENSG00000113196	GO:0001525	ENSG00000188846	GO:0006415
ENSG00000106399	GO:0000075	ENSG00000106399	GO:0000075	ENSG00000122861	GO:0001525	ENSG00000125538	GO:0006955	ENSG00000122861	GO:0001525	ENSG00000008988	GO:0006415
ENSG00000163918	GO:0000075	ENSG00000163918	GO:0000075	ENSG00000138798	GO:0001525	ENSG00000151882	GO:0006955	ENSG00000138798	GO:0001525	ENSG00000145425	GO:0006415
ENSG00000049541	GO:0000075	ENSG00000049541	GO:0000075	ENSG00000163235	GO:0001525	ENSG00000124875	GO:0006955	ENSG00000163235	GO:0001525	ENSG00000161970	GO:0006415
ENSG00000161057	GO:0000075	ENSG00000161057	GO:0000075	ENSG00000187498	GO:0001525	ENSG00000136960	GO:0006955	ENSG00000187498	GO:0001525	ENSG00000174748	GO:0006415
ENSG00000205220	GO:0000075	ENSG00000205220	GO:0000075	ENSG00000115414	GO:0001525	ENSG00000168811	GO:0006955	ENSG00000115414	GO:0001525	ENSG00000131469	GO:0006415
ENSG00000013275	GO:0000075	ENSG00000013275	GO:0000075	ENSG00000214274	GO:0001525	ENSG00000204592	GO:0006955	ENSG00000214274	GO:0001525	ENSG00000197756	GO:0006415
ENSG00000099341	GO:0000075	ENSG00000099341	GO:0000075	ENSG00000197461	GO:0001525	ENSG00000158488	GO:0006955	ENSG00000197461	GO:0001525	ENSG00000145592	GO:0006415
ENSG00000277791	GO:0000075	ENSG00000277791	GO:0000075	ENSG00000106211	GO:0001525	ENSG00000112936	GO:0006955	ENSG00000106211	GO:0001525	ENSG00000171863	GO:0006415
ENSG00000126067	GO:0000075	ENSG00000126067	GO:0000075	ENSG00000189058	GO:0001525	ENSG00000116690	GO:0006955	ENSG00000189058	GO:0001525	ENSG00000142937	GO:0006415
ENSG00000073111	GO:0000075	ENSG00000073111	GO:0000075	ENSG00000106366	GO:0001525	ENSG00000250264	GO:0006955	ENSG00000106366	GO:0001525	ENSG00000134419	GO:0006415
ENSG00000020922	GO:0000075	ENSG00000020922	GO:0000075	ENSG00000177606	GO:0001525	ENSG00000204267	GO:0006955	ENSG00000177606	GO:0001525	ENSG00000105193	GO:0006415
ENSG00000103035	GO:0000075	ENSG00000103035	GO:0000075	ENSG00000110955	GO:0001525	ENSG00000196735	GO:0006955	ENSG00000110955	GO:0001525	ENSG00000164587	GO:0006415
ENSG00000072401	GO:0000075	ENSG00000072401	GO:0000075	ENSG00000105220	GO:0001525	ENSG00000226979	GO:0006955	ENSG00000105220	GO:0001525	ENSG00000186468	GO:0006415
ENSG00000170142	GO:0000075	ENSG00000170142	GO:0000075	ENSG00000138448	GO:0001525	ENSG00000197594	GO:0006955	ENSG00000138448	GO:0001525	ENSG00000231500	GO:0006415
ENSG00000159352	GO:0000075	ENSG00000159352	GO:0000075	ENSG00000182718	GO:0001525	ENSG00000137251	GO:0006955	ENSG00000182718	GO:0001525	ENSG00000213741	GO:0006415
ENSG00000100902	GO:0000075	ENSG00000100902	GO:0000075	ENSG00000087245	GO:0001525	ENSG00000231389	GO:0006955	ENSG00000087245	GO:0001525	ENSG00000110700	GO:0006415
ENSG00000100764	GO:0000075	ENSG00000100764	GO:0000075	ENSG00000161638	GO:0001525	ENSG00000164520	GO:0006955	ENSG00000161638	GO:0001525	ENSG00000142534	GO:0006415
ENSG00000087191	GO:0000075	ENSG00000087191	GO:0000075	ENSG00000100292	GO:0001525	ENSG00000241106	GO:0006955	ENSG00000100292	GO:0001525	ENSG00000148303	GO:0006415
ENSG00000100519	GO:0000075	ENSG00000100519	GO:0000075	ENSG00000111241	GO:0001525	ENSG00000111331	GO:0006955	ENSG00000111241	GO:0001525	ENSG00000198034	GO:0006415
ENSG00000143947	GO:0000075	ENSG00000143947	GO:0000075	ENSG00000108691	GO:0001525	ENSG00000026103	GO:0006955	ENSG00000108691	GO:0001525	ENSG00000198242	GO:0006415
ENSG00000221983	GO:0000075	ENSG00000221983	GO:0000075	ENSG00000079385	GO:0001525	ENSG00000109072	GO:0006955	ENSG00000079385	GO:0001525	ENSG00000137154	GO:0006415
ENSG00000135679	GO:0000075	ENSG00000135679	GO:0000075	ENSG00000120093	GO:0001525	ENSG00000021852	GO:0006955	ENSG00000120093	GO:0001525	ENSG00000125691	GO:0006415
ENSG00000154767	GO:0000075	ENSG00000154767	GO:0000075	ENSG00000166825	GO:0001525	ENSG00000276085	GO:0006955	ENSG00000166825	GO:0001525	ENSG00000115268	GO:0006415
ENSG00000154611	GO:0000075	ENSG00000154611	GO:0000075	ENSG00000112715	GO:0001525	ENSG00000010704	GO:0006955	ENSG00000112715	GO:0001525	ENSG00000138326	GO:0006415
ENSG00000125818	GO:0000075	ENSG00000125818	GO:0000075	ENSG00000162367	GO:0001525	ENSG00000166710	GO:0006955	ENSG00000162367	GO:0001525	ENSG00000118181	GO:0006415
ENSG00000101773	GO:0000075	ENSG00000101773	GO:0000075	ENSG00000274286	GO:0001525	ENSG00000111335	GO:0006955	ENSG00000274286	GO:0001525	ENSG00000197728	GO:0006415
ENSG00000094804	GO:0000075	ENSG00000094804	GO:0000075	ENSG00000115053	GO:0001525	ENSG00000196126	GO:0006955	ENSG00000115053	GO:0001525	ENSG00000233927	GO:0006415
ENSG00000135336	GO:0000075	ENSG00000135336	GO:0000075	ENSG00000025708	GO:0001525	ENSG00000275152	GO:0006955	ENSG00000025708	GO:0001525	ENSG00000149806	GO:0006415
ENSG00000002822	GO:0000075	ENSG00000002822	GO:0000075	ENSG00000170989	GO:0001525	ENSG00000237541	GO:0006955	ENSG00000170989	GO:0001525	ENSG00000156482	GO:0006415
ENSG00000149554	GO:0000075	ENSG00000149554	GO:0000075	ENSG00000130066	GO:0001525	ENSG00000106178	GO:0006955	ENSG00000130066	GO:0001525	ENSG00000198918	GO:0006415
ENSG00000101182	GO:0000075	ENSG00000101182	GO:0000075	ENSG00000127329	GO:0001525	ENSG00000100226	GO:0006955	ENSG00000127329	GO:0001525	ENSG00000071082	GO:0006415
ENSG00000085840	GO:0000075	ENSG00000085840	GO:0000075	ENSG00000171812	GO:0001525	ENSG00000136869	GO:0006955	ENSG00000171812	GO:0001525	ENSG00000198755	GO:0006415
ENSG00000115942	GO:0000075	ENSG00000115942	GO:0000075	ENSG00000144810	GO:0001525	ENSG00000137077	GO:0006955	ENSG00000144810	GO:0001525	ENSG00000144713	GO:0006415
ENSG00000175166	GO:0000075	ENSG00000175166	GO:0000075	ENSG00000133216	GO:0001525	ENSG00000102962	GO:0006955	ENSG00000133216	GO:0001525	ENSG00000142676	GO:0006415
ENSG00000164109	GO:0000075	ENSG00000164109	GO:0000075	ENSG00000143556	GO:0001525	ENSG00000169248	GO:0006955	ENSG00000143556	GO:0001525	ENSG00000161016	GO:0006415
ENSG00000157456	GO:0000075	ENSG00000157456	GO:0000075	ENSG00000122592	GO:0001525	ENSG00000120659	GO:0006955	ENSG00000122592	GO:0001525	ENSG00000279483	GO:0006415
ENSG00000124762	GO:0000075	ENSG00000124762	GO:0000075	ENSG00000102678	GO:0001525	ENSG00000163568	GO:0006955	ENSG00000102678	GO:0001525	ENSG00000229117	GO:0006415
ENSG00000092853	GO:0000075	ENSG00000092853	GO:0000075	ENSG00000100345	GO:0001525	ENSG00000204475	GO:0006955	ENSG00000100345	GO:0001525	ENSG00000143947	GO:0006415
ENSG00000068878	GO:0000075	ENSG00000068878	GO:0000075	ENSG00000203883	GO:0001525	ENSG00000213341	GO:0006955	ENSG00000203883	GO:0001525	ENSG00000221983	GO:0006415
ENSG00000111445	GO:0000075	ENSG00000111445	GO:0000075	ENSG00000128052	GO:0001525	ENSG00000082074	GO:0006955	ENSG00000128052	GO:0001525	ENSG00000172809	GO:0006415
ENSG00000133119	GO:0000075	ENSG00000133119	GO:0000075	ENSG00000265107	GO:0001525	ENSG00000134028	GO:0006955	ENSG00000265107	GO:0001525	ENSG00000171858	GO:0006415
ENSG00000164815	GO:0000075	ENSG00000164815	GO:0000075	ENSG00000139567	GO:0001525	ENSG00000177257	GO:0006955	ENSG00000139567	GO:0001525	ENSG00000114391	GO:0006415
ENSG00000115947	GO:0000075	ENSG00000115947	GO:0000075	ENSG00000204291	GO:0001525	ENSG00000231925	GO:0006955	ENSG00000204291	GO:0001525	ENSG00000241343	GO:0006415
ENSG00000113456	GO:0000075	ENSG00000113456	GO:0000075	ENSG00000134086	GO:0001525	ENSG00000103569	GO:0006955	ENSG00000134086	GO:0001525	ENSG00000108298	GO:0006415
ENSG00000136273	GO:0000075	ENSG00000136273	GO:0000075	ENSG00000125968	GO:0001525	ENSG00000239697	GO:0006955	ENSG00000125968	GO:0001525	ENSG00000105640	GO:0006415
ENSG00000166483	GO:0000075	ENSG00000166483	GO:0000075	ENSG00000121879	GO:0001525	ENSG00000137834	GO:0006955	ENSG00000121879	GO:0001525	ENSG00000089009	GO:0006415
ENSG00000147889	GO:0000075	ENSG00000147889	GO:0000075	ENSG00000165025	GO:0001525	ENSG00000125735	GO:0006955	ENSG00000165025	GO:0001525	ENSG00000063177	GO:0006415
ENSG00000111276	GO:0000075	ENSG00000111276	GO:0000075	ENSG00000119630	GO:0001525	ENSG00000213658	GO:0006955	ENSG00000119630	GO:0001525	ENSG00000112031	GO:0006415
ENSG00000175054	GO:0000075	ENSG00000175054	GO:0000075	ENSG00000150630	GO:0001525	ENSG00000160224	GO:0006955	ENSG00000150630	GO:0001525	ENSG00000189369	GO:0006415
ENSG00000163636	GO:0000075	ENSG00000163636	GO:0000075	ENSG00000106511	GO:0001525	ENSG00000156234	GO:0006955	ENSG00000106511	GO:0001525	ENSG00000140986	GO:0006415
ENSG00000065328	GO:0000075	ENSG00000065328	GO:0000075	ENSG00000157227	GO:0001525	ENSG00000054219	GO:0006955	ENSG00000157227	GO:0001525	ENSG00000037241	GO:0006415
ENSG00000095787	GO:0000075	ENSG00000095787	GO:0000075	ENSG00000183943	GO:0001525	ENSG00000137462	GO:0006955	ENSG00000183943	GO:0001525	ENSG00000130255	GO:0006415
ENSG00000006634	GO:0000075	ENSG00000006634	GO:0000075	ENSG00000160293	GO:0001525	ENSG00000162747	GO:0006955	ENSG00000160293	GO:0001525	ENSG00000100883	GO:0006614
ENSG00000100911	GO:0000075	ENSG00000100911	GO:0000075	ENSG00000125266	GO:0001525	ENSG00000138623	GO:0006955	ENSG00000125266	GO:0001525	ENSG00000153037	GO:0006614
ENSG00000156970	GO:0000075	ENSG00000156970	GO:0000075	ENSG00000182580	GO:0001525	ENSG00000180228	GO:0006955	ENSG00000182580	GO:0001525	ENSG00000143742	GO:0006614
ENSG00000004897	GO:0000075	ENSG00000004897	GO:0000075	ENSG00000196411	GO:0001525	ENSG00000008438	GO:0006955	ENSG00000196411	GO:0001525	ENSG00000182934	GO:0006614
ENSG00000131467	GO:0000075	ENSG00000131467	GO:0000075	ENSG00000154928	GO:0001525	ENSG00000077984	GO:0006955	ENSG00000154928	GO:0001525	ENSG00000174780	GO:0006614
ENSG00000172613	GO:0000075	ENSG00000172613	GO:0000075	ENSG00000121075	GO:0001525	ENSG00000181634	GO:0006955	ENSG00000121075	GO:0001525	ENSG00000140319	GO:0006614
ENSG00000153107	GO:0000075	ENSG00000153107	GO:0000075	ENSG00000171862	GO:0001525	ENSG00000070061	GO:0006955	ENSG00000171862	GO:0001525	ENSG00000163902	GO:0006614
ENSG00000138814	GO:0000082	ENSG00000112242	GO:0000080	ENSG00000164107	GO:0001525	ENSG00000115607	GO:0006955	ENSG00000164107	GO:0001525	ENSG00000118705	GO:0006614
ENSG00000115233	GO:0000082	ENSG00000151465	GO:0000080	ENSG00000092969	GO:0001525	ENSG00000145824	GO:0006955	ENSG00000092969	GO:0001525	ENSG00000137818	GO:0006614
ENSG00000119414	GO:0000082	ENSG00000170315	GO:0000080	ENSG00000151651	GO:0001525	ENSG00000140749	GO:0006955	ENSG00000151651	GO:0001525	ENSG00000177600	GO:0006614
ENSG00000101182	GO:0000082	ENSG00000150991	GO:0000080	ENSG00000135250	GO:0001525	ENSG00000125910	GO:0006955	ENSG00000135250	GO:0001525	ENSG00000089157	GO:0006614
ENSG00000164815	GO:0000082	ENSG00000135446	GO:0000080	ENSG00000101384	GO:0001525	ENSG00000198805	GO:0006955	ENSG00000101384	GO:0001525	ENSG00000182774	GO:0006614
ENSG00000115947	GO:0000082	ENSG00000071564	GO:0000080	ENSG00000142798	GO:0001525	ENSG00000159403	GO:0006955	ENSG00000142798	GO:0001525	ENSG00000168028	GO:0006614
ENSG00000093009	GO:0000082	ENSG00000147133	GO:0000080	ENSG00000120156	GO:0001525	ENSG00000125730	GO:0006955	ENSG00000120156	GO:0001525	ENSG00000140988	GO:0006614
ENSG00000101843	GO:0000082	ENSG00000110092	GO:0000080	ENSG00000185215	GO:0001525	ENSG00000115008	GO:0006955	ENSG00000185215	GO:0001525	ENSG00000182899	GO:0006614
ENSG00000175305	GO:0000082	ENSG00000080839	GO:0000080	ENSG00000138792	GO:0001525	ENSG00000134460	GO:0006955	ENSG00000138792	GO:0001525	ENSG00000147604	GO:0006614
ENSG00000228716	GO:0000082	ENSG00000124762	GO:0000080	ENSG00000140545	GO:0001525	ENSG00000132465	GO:0006955	ENSG00000140545	GO:0001525	ENSG00000265681	GO:0006614
ENSG00000176890	GO:0000082	ENSG00000147889	GO:0000080	ENSG00000164022	GO:0001525	ENSG00000010610	GO:0006955	ENSG00000164022	GO:0001525	ENSG00000129824	GO:0006614
ENSG00000150093	GO:0000082	ENSG00000147883	GO:0000080	ENSG00000143537	GO:0001525	ENSG00000153563	GO:0006955	ENSG00000143537	GO:0001525	ENSG00000279950	GO:0006614
ENSG00000151247	GO:0000082	ENSG00000123080	GO:0000080	ENSG00000163251	GO:0001525	ENSG00000197971	GO:0006955	ENSG00000163251	GO:0001525	ENSG00000149273	GO:0006614
ENSG00000122641	GO:0000082	ENSG00000111276	GO:0000080	ENSG00000127837	GO:0001525	ENSG00000159189	GO:0006955	ENSG00000127837	GO:0001525	ENSG00000112306	GO:0006614
ENSG00000101868	GO:0000082	ENSG00000129757	GO:0000080	ENSG00000102554	GO:0001525	ENSG00000163736	GO:0006955	ENSG00000102554	GO:0001525	ENSG00000167526	GO:0006614
ENSG00000170315	GO:0000082	ENSG00000134058	GO:0000080	ENSG00000150782	GO:0001525	ENSG00000163737	GO:0006955	ENSG00000150782	GO:0001525	ENSG00000147403	GO:0006614
ENSG00000150991	GO:0000082	ENSG00000134480	GO:0000080	ENSG00000136451	GO:0001525	ENSG00000169245	GO:0006955	ENSG00000136451	GO:0001525	ENSG00000197958	GO:0006614
ENSG00000171791	GO:0000082	ENSG00000020426	GO:0000080	ENSG00000107338	GO:0001525	ENSG00000167996	GO:0006955	ENSG00000107338	GO:0001525	ENSG00000163682	GO:0006614
ENSG00000135446	GO:0000082	ENSG00000173207	GO:0000080	ENSG00000120708	GO:0001525	ENSG00000164400	GO:0006955	ENSG00000120708	GO:0001525	ENSG00000116251	GO:0006614
ENSG00000132646	GO:0000082	ENSG00000143947	GO:0000080	ENSG00000125686	GO:0001525	ENSG00000113520	GO:0006955	ENSG00000125686	GO:0001525	ENSG00000174444	GO:0006614
ENSG00000134057	GO:0000082	ENSG00000221983	GO:0000080	ENSG00000138061	GO:0001525	ENSG00000158477	GO:0006955	ENSG00000138061	GO:0001525	ENSG00000105372	GO:0006614
ENSG00000103342	GO:0000082	ENSG00000113558	GO:0000080	ENSG00000100697	GO:0001525	ENSG00000157131	GO:0006955	ENSG00000100697	GO:0001525	ENSG00000100316	GO:0006614
ENSG00000117748	GO:0000082	ENSG00000105810	GO:0000080	ENSG00000163874	GO:0001525	ENSG00000137801	GO:0006955	ENSG00000163874	GO:0001525	ENSG00000244038	GO:0006614
ENSG00000165916	GO:0000082	ENSG00000198176	GO:0000080	ENSG00000105538	GO:0001525	ENSG00000140443	GO:0006955	ENSG00000105538	GO:0001525	ENSG00000142541	GO:0006614
ENSG00000180198	GO:0000082	ENSG00000269905	GO:0000080	ENSG00000173546	GO:0001525	ENSG00000100448	GO:0006955	ENSG00000173546	GO:0001525	ENSG00000177954	GO:0006614
ENSG00000008018	GO:0000082	ENSG00000114126	GO:0000080	ENSG00000182585	GO:0001525	ENSG00000203747	GO:0006955	ENSG00000182585	GO:0001525	ENSG00000136942	GO:0006614
ENSG00000108443	GO:0000082	ENSG00000138814	GO:0000082	ENSG00000189377	GO:0001525	ENSG00000164399	GO:0006955	ENSG00000189377	GO:0001525	ENSG00000124783	GO:0006614
ENSG00000110092	GO:0000082	ENSG00000115233	GO:0000082	ENSG00000128165	GO:0001525	ENSG00000163739	GO:0006955	ENSG00000128165	GO:0001525	ENSG00000163479	GO:0006614
ENSG00000105173	GO:0000082	ENSG00000119414	GO:0000082	ENSG00000128805	GO:0001525	ENSG00000173762	GO:0006955	ENSG00000128805	GO:0001525	ENSG00000166441	GO:0006614
ENSG00000123374	GO:0000082	ENSG00000101182	GO:0000082	ENSG00000187045	GO:0001525	ENSG00000126709	GO:0006955	ENSG00000187045	GO:0001525	ENSG00000122406	GO:0006614
ENSG00000112118	GO:0000082	ENSG00000164815	GO:0000082	ENSG00000161381	GO:0001525	ENSG00000277632	GO:0006955	ENSG00000161381	GO:0001525	ENSG00000122026	GO:0006614
ENSG00000256206	GO:0000082	ENSG00000115947	GO:0000082	ENSG00000138639	GO:0001525	ENSG00000109272	GO:0006955	ENSG00000138639	GO:0001525	ENSG00000108107	GO:0006614
ENSG00000129084	GO:0000082	ENSG00000093009	GO:0000082	ENSG00000161714	GO:0001525	ENSG00000172116	GO:0006955	ENSG00000161714	GO:0001525	ENSG00000170889	GO:0006614
ENSG00000256646	GO:0000082	ENSG00000101843	GO:0000082	ENSG00000130812	GO:0001525	ENSG00000156738	GO:0006955	ENSG00000130812	GO:0001525	ENSG00000083845	GO:0006614
ENSG00000106588	GO:0000082	ENSG00000175305	GO:0000082	ENSG00000136011	GO:0001525	ENSG00000169575	GO:0006955	ENSG00000136011	GO:0001525	ENSG00000124614	GO:0006614
ENSG00000100567	GO:0000082	ENSG00000228716	GO:0000082	ENSG00000154133	GO:0001525	ENSG00000150337	GO:0006955	ENSG00000154133	GO:0001525	ENSG00000162244	GO:0006614
ENSG00000041357	GO:0000082	ENSG00000176890	GO:0000082	ENSG00000091129	GO:0001525	ENSG00000145649	GO:0006955	ENSG00000091129	GO:0001525	ENSG00000109475	GO:0006614
ENSG00000132383	GO:0000082	ENSG00000150093	GO:0000082	ENSG00000159184	GO:0001525	ENSG00000275302	GO:0006955	ENSG00000159184	GO:0001525	ENSG00000188846	GO:0006614
ENSG00000204264	GO:0000082	ENSG00000151247	GO:0000082	ENSG00000153989	GO:0001525	ENSG00000271503	GO:0006955	ENSG00000153989	GO:0001525	ENSG00000180879	GO:0006614
ENSG00000240065	GO:0000082	ENSG00000122641	GO:0000082	ENSG00000096717	GO:0001525	ENSG00000115594	GO:0006955	ENSG00000096717	GO:0001525	ENSG00000132432	GO:0006614
ENSG00000143106	GO:0000082	ENSG00000101868	GO:0000082	ENSG00000178878	GO:0001525	ENSG00000134954	GO:0006955	ENSG00000178878	GO:0001525	ENSG00000106803	GO:0006614
ENSG00000159377	GO:0000082	ENSG00000170315	GO:0000082	ENSG00000255346	GO:0001525	ENSG00000128342	GO:0006955	ENSG00000255346	GO:0001525	ENSG00000008988	GO:0006614
ENSG00000142507	GO:0000082	ENSG00000150991	GO:0000082	ENSG00000123342	GO:0001525	ENSG00000145839	GO:0006955	ENSG00000123342	GO:0001525	ENSG00000129128	GO:0006614
ENSG00000100804	GO:0000082	ENSG00000171791	GO:0000082	ENSG00000125850	GO:0001525	ENSG00000141968	GO:0006955	ENSG00000125850	GO:0001525	ENSG00000145425	GO:0006614
ENSG00000166483	GO:0000082	ENSG00000135446	GO:0000082	ENSG00000114209	GO:0001525	ENSG00000160882	GO:0006955	ENSG00000114209	GO:0001525	ENSG00000161970	GO:0006614
ENSG00000164045	GO:0000082	ENSG00000132646	GO:0000082	ENSG00000164134	GO:0001525	ENSG00000128322	GO:0006955	ENSG00000164134	GO:0001525	ENSG00000174748	GO:0006614
ENSG00000171848	GO:0000082	ENSG00000134057	GO:0000082	ENSG00000111186	GO:0001525	ENSG00000166349	GO:0006955	ENSG00000111186	GO:0001525	ENSG00000131469	GO:0006614
ENSG00000104738	GO:0000082	ENSG00000103342	GO:0000082	ENSG00000164736	GO:0001525	ENSG00000197471	GO:0006955	ENSG00000164736	GO:0001525	ENSG00000197756	GO:0006614
ENSG00000100297	GO:0000082	ENSG00000117748	GO:0000082	ENSG00000163421	GO:0001525	ENSG00000163599	GO:0006955	ENSG00000163421	GO:0001525	ENSG00000145592	GO:0006614
ENSG00000166508	GO:0000082	ENSG00000165916	GO:0000082	ENSG00000021645	GO:0001525	ENSG00000168685	GO:0006955	ENSG00000021645	GO:0001525	ENSG00000171863	GO:0006614
ENSG00000106399	GO:0000082	ENSG00000180198	GO:0000082	ENSG00000027869	GO:0001525	ENSG00000101425	GO:0006955	ENSG00000027869	GO:0001525	ENSG00000142937	GO:0006614
ENSG00000161057	GO:0000082	ENSG00000008018	GO:0000082	ENSG00000006327	GO:0001525	ENSG00000172216	GO:0006955	ENSG00000006327	GO:0001525	ENSG00000134419	GO:0006614
ENSG00000135503	GO:0000082	ENSG00000108443	GO:0000082	ENSG00000164283	GO:0001525	ENSG00000100219	GO:0006955	ENSG00000164283	GO:0001525	ENSG00000105193	GO:0006614
ENSG00000124762	GO:0000082	ENSG00000110092	GO:0000082	ENSG00000128917	GO:0001525	ENSG00000136689	GO:0006955	ENSG00000128917	GO:0001525	ENSG00000164587	GO:0006614
ENSG00000205220	GO:0000082	ENSG00000105173	GO:0000082	ENSG00000164307	GO:0001525	ENSG00000081041	GO:0006955	ENSG00000164307	GO:0001525	ENSG00000186468	GO:0006614
ENSG00000147889	GO:0000082	ENSG00000123374	GO:0000082	ENSG00000172889	GO:0001525	ENSG00000163734	GO:0006955	ENSG00000172889	GO:0001525	ENSG00000231500	GO:0006614
ENSG00000123080	GO:0000082	ENSG00000112118	GO:0000082	ENSG00000140199	GO:0001525	ENSG00000117322	GO:0006955	ENSG00000140199	GO:0001525	ENSG00000213741	GO:0006614
ENSG00000013275	GO:0000082	ENSG00000256206	GO:0000082	ENSG00000130770	GO:0001525	ENSG00000111405	GO:0006955	ENSG00000130770	GO:0001525	ENSG00000110700	GO:0006614
ENSG00000111276	GO:0000082	ENSG00000129084	GO:0000082	ENSG00000134215	GO:0001525	ENSG00000197405	GO:0006955	ENSG00000134215	GO:0001525	ENSG00000142534	GO:0006614
ENSG00000172201	GO:0000082	ENSG00000256646	GO:0000082	ENSG00000004399	GO:0001525	ENSG00000153162	GO:0006955	ENSG00000004399	GO:0001525	ENSG00000148303	GO:0006614
ENSG00000099341	GO:0000082	ENSG00000106588	GO:0000082	ENSG00000164683	GO:0001525	ENSG00000108702	GO:0006955	ENSG00000164683	GO:0001525	ENSG00000198034	GO:0006614
ENSG00000099804	GO:0000082	ENSG00000100567	GO:0000082	ENSG00000007952	GO:0001525	ENSG00000132005	GO:0006955	ENSG00000007952	GO:0001525	ENSG00000198242	GO:0006614
ENSG00000198056	GO:0000082	ENSG00000041357	GO:0000082	ENSG00000158195	GO:0001525	ENSG00000117586	GO:0006955	ENSG00000158195	GO:0001525	ENSG00000137154	GO:0006614
ENSG00000146143	GO:0000082	ENSG00000132383	GO:0000082	ENSG00000198125	GO:0001666	ENSG00000008517	GO:0006955	ENSG00000198125	GO:0001666	ENSG00000125691	GO:0006614
ENSG00000277791	GO:0000082	ENSG00000204264	GO:0000082	ENSG00000186951	GO:0001666	ENSG00000186431	GO:0006955	ENSG00000186951	GO:0001666	ENSG00000115268	GO:0006614
ENSG00000126067	GO:0000082	ENSG00000240065	GO:0000082	ENSG00000232810	GO:0001666	ENSG00000077238	GO:0006955	ENSG00000232810	GO:0001666	ENSG00000138326	GO:0006614
ENSG00000073111	GO:0000082	ENSG00000143106	GO:0000082	ENSG00000100292	GO:0001666	ENSG00000113749	GO:0006955	ENSG00000100292	GO:0001666	ENSG00000118181	GO:0006614
ENSG00000134058	GO:0000082	ENSG00000159377	GO:0000082	ENSG00000112096	GO:0001666	ENSG00000169403	GO:0006955	ENSG00000112096	GO:0001666	ENSG00000197728	GO:0006614
ENSG00000103035	GO:0000082	ENSG00000142507	GO:0000082	ENSG00000106459	GO:0001666	ENSG00000163131	GO:0006955	ENSG00000106459	GO:0001666	ENSG00000233927	GO:0006614
ENSG00000134480	GO:0000082	ENSG00000100804	GO:0000082	ENSG00000176171	GO:0001666	ENSG00000126759	GO:0006955	ENSG00000176171	GO:0001666	ENSG00000149806	GO:0006614
ENSG00000020426	GO:0000082	ENSG00000166483	GO:0000082	ENSG00000076242	GO:0001666	ENSG00000115590	GO:0006955	ENSG00000076242	GO:0001666	ENSG00000156482	GO:0006614
ENSG00000060982	GO:0000082	ENSG00000164045	GO:0000082	ENSG00000120088	GO:0001666	ENSG00000158485	GO:0006955	ENSG00000120088	GO:0001666	ENSG00000198918	GO:0006614
ENSG00000159352	GO:0000082	ENSG00000171848	GO:0000082	ENSG00000160691	GO:0001666	ENSG00000147168	GO:0006955	ENSG00000160691	GO:0001666	ENSG00000071082	GO:0006614
ENSG00000100479	GO:0000082	ENSG00000104738	GO:0000082	ENSG00000154188	GO:0001666	ENSG00000072694	GO:0006955	ENSG00000154188	GO:0001666	ENSG00000198755	GO:0006614
ENSG00000100902	GO:0000082	ENSG00000100297	GO:0000082	ENSG00000239900	GO:0001666	ENSG00000124469	GO:0006955	ENSG00000239900	GO:0001666	ENSG00000144713	GO:0006614
ENSG00000173207	GO:0000082	ENSG00000166508	GO:0000082	ENSG00000143801	GO:0001666	ENSG00000114812	GO:0006955	ENSG00000143801	GO:0001666	ENSG00000142676	GO:0006614
ENSG00000131467	GO:0000082	ENSG00000106399	GO:0000082	ENSG00000087245	GO:0001666	ENSG00000163823	GO:0006955	ENSG00000087245	GO:0001666	ENSG00000161016	GO:0006614
ENSG00000100764	GO:0000082	ENSG00000161057	GO:0000082	ENSG00000106799	GO:0001666	ENSG00000126353	GO:0006955	ENSG00000106799	GO:0001666	ENSG00000279483	GO:0006614
ENSG00000087191	GO:0000082	ENSG00000135503	GO:0000082	ENSG00000100644	GO:0001666	ENSG00000169508	GO:0006955	ENSG00000100644	GO:0001666	ENSG00000229117	GO:0006614
ENSG00000100519	GO:0000082	ENSG00000124762	GO:0000082	ENSG00000109107	GO:0001666	ENSG00000162645	GO:0006955	ENSG00000109107	GO:0001666	ENSG00000143947	GO:0006614
ENSG00000143947	GO:0000082	ENSG00000205220	GO:0000082	ENSG00000092108	GO:0001666	ENSG00000106952	GO:0006955	ENSG00000092108	GO:0001666	ENSG00000221983	GO:0006614
ENSG00000221983	GO:0000082	ENSG00000147889	GO:0000082	ENSG00000143153	GO:0001666	ENSG00000179583	GO:0006955	ENSG00000143153	GO:0001666	ENSG00000172809	GO:0006614
ENSG00000113558	GO:0000082	ENSG00000123080	GO:0000082	ENSG00000153234	GO:0001666	ENSG00000188822	GO:0006955	ENSG00000153234	GO:0001666	ENSG00000171858	GO:0006614
ENSG00000133101	GO:0000082	ENSG00000013275	GO:0000082	ENSG00000143437	GO:0001666	ENSG00000120088	GO:0006955	ENSG00000143437	GO:0001666	ENSG00000140612	GO:0006614
ENSG00000250506	GO:0000082	ENSG00000111276	GO:0000082	ENSG00000173757	GO:0001666	ENSG00000169194	GO:0006955	ENSG00000173757	GO:0001666	ENSG00000114391	GO:0006614
ENSG00000105810	GO:0000082	ENSG00000172201	GO:0000082	ENSG00000116016	GO:0001666	ENSG00000171522	GO:0006955	ENSG00000116016	GO:0001666	ENSG00000241343	GO:0006614
ENSG00000177084	GO:0000082	ENSG00000099341	GO:0000082	ENSG00000138735	GO:0001666	ENSG00000081059	GO:0006955	ENSG00000138735	GO:0001666	ENSG00000108298	GO:0006614
ENSG00000175166	GO:0000082	ENSG00000099804	GO:0000082	ENSG00000120899	GO:0001666	ENSG00000107779	GO:0006955	ENSG00000120899	GO:0001666	ENSG00000105640	GO:0006614
ENSG00000085840	GO:0000082	ENSG00000198056	GO:0000082	ENSG00000105974	GO:0001666	ENSG00000148516	GO:0006955	ENSG00000105974	GO:0001666	ENSG00000089009	GO:0006614
ENSG00000115942	GO:0000082	ENSG00000146143	GO:0000082	ENSG00000108602	GO:0001666	ENSG00000153283	GO:0006955	ENSG00000108602	GO:0001666	ENSG00000063177	GO:0006614
ENSG00000014138	GO:0000082	ENSG00000277791	GO:0000082	ENSG00000114650	GO:0001666	ENSG00000007312	GO:0006955	ENSG00000114650	GO:0001666	ENSG00000118363	GO:0006614
ENSG00000198176	GO:0000082	ENSG00000126067	GO:0000082	ENSG00000132693	GO:0001666	ENSG00000164136	GO:0006955	ENSG00000132693	GO:0001666	ENSG00000067167	GO:0006614
ENSG00000163636	GO:0000082	ENSG00000073111	GO:0000082	ENSG00000125538	GO:0001666	ENSG00000116329	GO:0006955	ENSG00000125538	GO:0001666	ENSG00000140986	GO:0006614
ENSG00000163806	GO:0000082	ENSG00000134058	GO:0000082	ENSG00000103197	GO:0001666	ENSG00000082556	GO:0006955	ENSG00000103197	GO:0001666	ENSG00000166562	GO:0006614
ENSG00000116574	GO:0000082	ENSG00000103035	GO:0000082	ENSG00000145730	GO:0001666	ENSG00000125657	GO:0006955	ENSG00000145730	GO:0001666	ENSG00000167881	GO:0006614
ENSG00000065328	GO:0000082	ENSG00000134480	GO:0000082	ENSG00000104368	GO:0001666	ENSG00000121807	GO:0006955	ENSG00000104368	GO:0001666	ENSG00000114850	GO:0006614
ENSG00000183856	GO:0000082	ENSG00000020426	GO:0000082	ENSG00000169439	GO:0001666	ENSG00000114013	GO:0006955	ENSG00000169439	GO:0001666	ENSG00000037241	GO:0006614
ENSG00000125818	GO:0000082	ENSG00000060982	GO:0000082	ENSG00000150995	GO:0001666	ENSG00000015285	GO:0006955	ENSG00000150995	GO:0001666	ENSG00000130255	GO:0006614
ENSG00000146670	GO:0000082	ENSG00000159352	GO:0000082	ENSG00000151617	GO:0001666	ENSG00000163735	GO:0006955	ENSG00000151617	GO:0001666	ENSG00000144867	GO:0006614
ENSG00000007047	GO:0000082	ENSG00000100479	GO:0000082	ENSG00000164867	GO:0001666	ENSG00000115085	GO:0006955	ENSG00000164867	GO:0001666	ENSG00000114902	GO:0006614
ENSG00000127564	GO:0000082	ENSG00000100902	GO:0000082	ENSG00000152952	GO:0001666	ENSG00000186827	GO:0006955	ENSG00000152952	GO:0001666
ENSG00000101773	GO:0000082	ENSG00000173207	GO:0000082	ENSG00000069702	GO:0001666	ENSG00000125498	GO:0006955	ENSG00000069702	GO:0001666
ENSG00000094804	GO:0000082	ENSG00000131467	GO:0000082	ENSG00000124440	GO:0001666	ENSG00000243772	GO:0006955	ENSG00000124440	GO:0001666
ENSG00000172273	GO:0000082	ENSG00000100764	GO:0000082	ENSG00000183023	GO:0001666	ENSG00000167633	GO:0006955	ENSG00000183023	GO:0001666
ENSG00000167513	GO:0000082	ENSG00000087191	GO:0000082	ENSG00000149311	GO:0001666	ENSG00000148400	GO:0006955	ENSG00000149311	GO:0001666
ENSG00000173846	GO:0000082	ENSG00000100519	GO:0000082	ENSG00000149428	GO:0001666	ENSG00000143184	GO:0006955	ENSG00000149428	GO:0001666
ENSG00000102096	GO:0000082	ENSG00000143947	GO:0000082	ENSG00000149269	GO:0001666	ENSG00000117560	GO:0006955	ENSG00000149269	GO:0001666
ENSG00000135336	GO:0000082	ENSG00000221983	GO:0000082	ENSG00000117298	GO:0001666	ENSG00000107562	GO:0006955	ENSG00000117298	GO:0001666
ENSG00000006634	GO:0000082	ENSG00000113558	GO:0000082	ENSG00000109846	GO:0001666	ENSG00000206073	GO:0006955	ENSG00000109846	GO:0001666
ENSG00000112029	GO:0000082	ENSG00000133101	GO:0000082	ENSG00000148926	GO:0001666	ENSG00000123146	GO:0006955	ENSG00000148926	GO:0001666
ENSG00000100911	GO:0000082	ENSG00000250506	GO:0000082	ENSG00000155366	GO:0001666	ENSG00000213145	GO:0006955	ENSG00000155366	GO:0001666
ENSG00000115233	GO:0000084	ENSG00000105810	GO:0000082	ENSG00000256269	GO:0001666	ENSG00000257341	GO:0006955	ENSG00000256269	GO:0001666
ENSG00000111328	GO:0000084	ENSG00000177084	GO:0000082	ENSG00000167772	GO:0001666	ENSG00000170542	GO:0006955	ENSG00000167772	GO:0001666
ENSG00000101182	GO:0000084	ENSG00000175166	GO:0000082	ENSG00000175567	GO:0001666	ENSG00000121858	GO:0006955	ENSG00000175567	GO:0001666
ENSG00000164815	GO:0000084	ENSG00000085840	GO:0000082	ENSG00000175564	GO:0001666	ENSG00000172156	GO:0006955	ENSG00000175564	GO:0001666
ENSG00000115947	GO:0000084	ENSG00000115942	GO:0000082	ENSG00000067182	GO:0001666	ENSG00000183813	GO:0006955	ENSG00000067182	GO:0001666
ENSG00000093009	GO:0000084	ENSG00000014138	GO:0000082	ENSG00000072274	GO:0001666	ENSG00000160791	GO:0006955	ENSG00000072274	GO:0001666
ENSG00000101843	GO:0000084	ENSG00000198176	GO:0000082	ENSG00000140464	GO:0001666	ENSG00000272980	GO:0006955	ENSG00000140464	GO:0001666
ENSG00000101868	GO:0000084	ENSG00000163636	GO:0000082	ENSG00000107438	GO:0001666	ENSG00000112486	GO:0006955	ENSG00000107438	GO:0001666
ENSG00000170315	GO:0000084	ENSG00000163806	GO:0000082	ENSG00000136869	GO:0001666	ENSG00000179934	GO:0006955	ENSG00000136869	GO:0001666
ENSG00000150991	GO:0000084	ENSG00000116574	GO:0000082	ENSG00000184557	GO:0001666	ENSG00000173585	GO:0006955	ENSG00000184557	GO:0001666
ENSG00000135446	GO:0000084	ENSG00000065328	GO:0000082	ENSG00000129219	GO:0001666	ENSG00000111348	GO:0006955	ENSG00000129219	GO:0001666
ENSG00000132646	GO:0000084	ENSG00000183856	GO:0000082	ENSG00000091879	GO:0001666	ENSG00000153879	GO:0006955	ENSG00000091879	GO:0001666
ENSG00000117748	GO:0000084	ENSG00000125818	GO:0000082	ENSG00000120693	GO:0001666	ENSG00000109861	GO:0006955	ENSG00000120693	GO:0001666
ENSG00000165916	GO:0000084	ENSG00000146670	GO:0000082	ENSG00000166856	GO:0001666	ENSG00000164949	GO:0006955	ENSG00000166856	GO:0001666
ENSG00000105486	GO:0000084	ENSG00000007047	GO:0000082	ENSG00000165215	GO:0001666	ENSG00000274736	GO:0006955	ENSG00000165215	GO:0001666
ENSG00000008018	GO:0000084	ENSG00000127564	GO:0000082	ENSG00000130402	GO:0001666	ENSG00000275385	GO:0006955	ENSG00000130402	GO:0001666
ENSG00000110092	GO:0000084	ENSG00000101773	GO:0000082	ENSG00000165197	GO:0001666	ENSG00000104870	GO:0006955	ENSG00000165197	GO:0001666
ENSG00000123374	GO:0000084	ENSG00000094804	GO:0000082	ENSG00000122861	GO:0001666	ENSG00000172543	GO:0006955	ENSG00000122861	GO:0001666
ENSG00000112118	GO:0000084	ENSG00000172273	GO:0000082	ENSG00000196839	GO:0001666	ENSG00000240247	GO:0006955	ENSG00000196839	GO:0001666
ENSG00000256206	GO:0000084	ENSG00000167513	GO:0000082	ENSG00000197249	GO:0001666	ENSG00000164825	GO:0006955	ENSG00000197249	GO:0001666
ENSG00000129084	GO:0000084	ENSG00000173846	GO:0000082	ENSG00000101439	GO:0001666	ENSG00000109471	GO:0006955	ENSG00000101439	GO:0001666
ENSG00000256646	GO:0000084	ENSG00000102096	GO:0000082	ENSG00000100311	GO:0001666	ENSG00000006210	GO:0006955	ENSG00000100311	GO:0001666
ENSG00000106588	GO:0000084	ENSG00000135336	GO:0000082	ENSG00000105329	GO:0001666	ENSG00000115009	GO:0006955	ENSG00000105329	GO:0001666
ENSG00000100567	GO:0000084	ENSG00000006634	GO:0000082	ENSG00000226979	GO:0001666	ENSG00000108700	GO:0006955	ENSG00000226979	GO:0001666
ENSG00000041357	GO:0000084	ENSG00000112029	GO:0000082	ENSG00000115008	GO:0001666	ENSG00000108688	GO:0006955	ENSG00000115008	GO:0001666
ENSG00000132383	GO:0000084	ENSG00000100911	GO:0000082	ENSG00000130427	GO:0001666	ENSG00000068079	GO:0006955	ENSG00000130427	GO:0001666
ENSG00000204264	GO:0000084	ENSG00000115233	GO:0000084	ENSG00000276076	GO:0001666	ENSG00000105697	GO:0006955	ENSG00000276076	GO:0001666
ENSG00000240065	GO:0000084	ENSG00000111328	GO:0000084	ENSG00000160202	GO:0001666	ENSG00000166949	GO:0006955	ENSG00000160202	GO:0001666
ENSG00000143106	GO:0000084	ENSG00000101182	GO:0000084	ENSG00000214274	GO:0001666	ENSG00000142089	GO:0006955	ENSG00000214274	GO:0001666
ENSG00000159377	GO:0000084	ENSG00000164815	GO:0000084	ENSG00000121691	GO:0001666	ENSG00000185201	GO:0006955	ENSG00000121691	GO:0001666
ENSG00000142507	GO:0000084	ENSG00000115947	GO:0000084	ENSG00000132155	GO:0001666	ENSG00000115602	GO:0006955	ENSG00000132155	GO:0001666
ENSG00000100804	GO:0000084	ENSG00000093009	GO:0000084	ENSG00000197461	GO:0001666	ENSG00000167182	GO:0006955	ENSG00000197461	GO:0001666
ENSG00000062822	GO:0000084	ENSG00000101843	GO:0000084	ENSG00000140465	GO:0001666	ENSG00000140968	GO:0006955	ENSG00000140465	GO:0001666
ENSG00000166483	GO:0000084	ENSG00000101868	GO:0000084	ENSG00000078401	GO:0001666	ENSG00000069702	GO:0006955	ENSG00000078401	GO:0001666
ENSG00000164045	GO:0000084	ENSG00000170315	GO:0000084	ENSG00000180176	GO:0001666	ENSG00000135535	GO:0006955	ENSG00000180176	GO:0001666
ENSG00000104738	GO:0000084	ENSG00000150991	GO:0000084	ENSG00000168878	GO:0001666	ENSG00000123737	GO:0006955	ENSG00000168878	GO:0001666
ENSG00000100297	GO:0000084	ENSG00000135446	GO:0000084	ENSG00000137801	GO:0001666	ENSG00000227507	GO:0006955	ENSG00000137801	GO:0001666
ENSG00000166508	GO:0000084	ENSG00000132646	GO:0000084	ENSG00000149968	GO:0001666	ENSG00000108561	GO:0006955	ENSG00000149968	GO:0001666
ENSG00000106399	GO:0000084	ENSG00000117748	GO:0000084	ENSG00000109610	GO:0001666	ENSG00000138755	GO:0006955	ENSG00000109610	GO:0001666
ENSG00000163918	GO:0000084	ENSG00000165916	GO:0000084	ENSG00000115850	GO:0001666	ENSG00000090104	GO:0006955	ENSG00000115850	GO:0001666
ENSG00000049541	GO:0000084	ENSG00000105486	GO:0000084	ENSG00000171791	GO:0001666	ENSG00000243646	GO:0006955	ENSG00000171791	GO:0001666
ENSG00000035928	GO:0000084	ENSG00000008018	GO:0000084	ENSG00000119699	GO:0001666	ENSG00000168067	GO:0006955	ENSG00000119699	GO:0001666
ENSG00000161057	GO:0000084	ENSG00000110092	GO:0000084	ENSG00000068976	GO:0001666	ENSG00000143621	GO:0006955	ENSG00000068976	GO:0001666
ENSG00000124762	GO:0000084	ENSG00000123374	GO:0000084	ENSG00000125845	GO:0001666	ENSG00000043462	GO:0006955	ENSG00000125845	GO:0001666
ENSG00000205220	GO:0000084	ENSG00000112118	GO:0000084	ENSG00000159640	GO:0001666	ENSG00000113141	GO:0006955	ENSG00000159640	GO:0001666
ENSG00000111445	GO:0000084	ENSG00000256206	GO:0000084	ENSG00000264813	GO:0001666	ENSG00000133063	GO:0006955	ENSG00000264813	GO:0001666
ENSG00000133119	GO:0000084	ENSG00000129084	GO:0000084	ENSG00000108691	GO:0001666	ENSG00000156886	GO:0006955	ENSG00000108691	GO:0001666
ENSG00000013275	GO:0000084	ENSG00000256646	GO:0000084	ENSG00000149295	GO:0001666	ENSG00000099866	GO:0006955	ENSG00000149295	GO:0001666
ENSG00000111276	GO:0000084	ENSG00000106588	GO:0000084	ENSG00000166598	GO:0001666	ENSG00000115604	GO:0006955	ENSG00000166598	GO:0001666
ENSG00000099341	GO:0000084	ENSG00000100567	GO:0000084	ENSG00000100985	GO:0001666	ENSG00000109079	GO:0006955	ENSG00000100985	GO:0001666
ENSG00000106628	GO:0000084	ENSG00000041357	GO:0000084	ENSG00000112715	GO:0001666	ENSG00000172349	GO:0006955	ENSG00000112715	GO:0001666
ENSG00000198056	GO:0000084	ENSG00000132383	GO:0000084	ENSG00000120937	GO:0001666	ENSG00000150782	GO:0006955	ENSG00000120937	GO:0001666
ENSG00000146143	GO:0000084	ENSG00000204264	GO:0000084	ENSG00000162909	GO:0001666	ENSG00000263528	GO:0006955	ENSG00000162909	GO:0001666
ENSG00000277791	GO:0000084	ENSG00000240065	GO:0000084	ENSG00000160716	GO:0001666	ENSG00000100365	GO:0006955	ENSG00000160716	GO:0001666
ENSG00000126067	GO:0000084	ENSG00000143106	GO:0000084	ENSG00000106991	GO:0001666	ENSG00000110400	GO:0006955	ENSG00000106991	GO:0001666
ENSG00000073111	GO:0000084	ENSG00000159377	GO:0000084	ENSG00000102755	GO:0001666	ENSG00000174125	GO:0006955	ENSG00000102755	GO:0001666
ENSG00000134058	GO:0000084	ENSG00000142507	GO:0000084	ENSG00000104884	GO:0001666	ENSG00000135114	GO:0006955	ENSG00000104884	GO:0001666
ENSG00000138346	GO:0000084	ENSG00000100804	GO:0000084	ENSG00000073050	GO:0001666	ENSG00000213903	GO:0006955	ENSG00000073050	GO:0001666
ENSG00000103035	GO:0000084	ENSG00000062822	GO:0000084	ENSG00000162692	GO:0001666	ENSG00000112115	GO:0006955	ENSG00000162692	GO:0001666
ENSG00000134480	GO:0000084	ENSG00000166483	GO:0000084	ENSG00000163161	GO:0001666	ENSG00000276409	GO:0006955	ENSG00000163161	GO:0001666
ENSG00000020426	GO:0000084	ENSG00000164045	GO:0000084	ENSG00000170893	GO:0001666	ENSG00000165030	GO:0006955	ENSG00000170893	GO:0001666
ENSG00000159352	GO:0000084	ENSG00000104738	GO:0000084	ENSG00000196712	GO:0001666	ENSG00000275718	GO:0006955	ENSG00000196712	GO:0001666
ENSG00000100479	GO:0000084	ENSG00000100297	GO:0000084	ENSG00000196218	GO:0001666	ENSG00000198502	GO:0006955	ENSG00000196218	GO:0001666
ENSG00000100902	GO:0000084	ENSG00000166508	GO:0000084	ENSG00000158773	GO:0001666	ENSG00000104432	GO:0006955	ENSG00000158773	GO:0001666
ENSG00000173207	GO:0000084	ENSG00000106399	GO:0000084	ENSG00000130037	GO:0001666	ENSG00000155918	GO:0006955	ENSG00000130037	GO:0001666
ENSG00000131467	GO:0000084	ENSG00000163918	GO:0000084	ENSG00000158578	GO:0001666	ENSG00000172724	GO:0006955	ENSG00000158578	GO:0001666
ENSG00000100764	GO:0000084	ENSG00000049541	GO:0000084	ENSG00000163273	GO:0001666	ENSG00000103855	GO:0006955	ENSG00000163273	GO:0001666
ENSG00000087191	GO:0000084	ENSG00000035928	GO:0000084	ENSG00000272398	GO:0001666	ENSG00000104998	GO:0006955	ENSG00000272398	GO:0001666
ENSG00000100519	GO:0000084	ENSG00000161057	GO:0000084	ENSG00000026103	GO:0001666	ENSG00000074603	GO:0006955	ENSG00000026103	GO:0001666
ENSG00000143947	GO:0000084	ENSG00000124762	GO:0000084	ENSG00000087250	GO:0001666	ENSG00000109684	GO:0006955	ENSG00000087250	GO:0001666
ENSG00000221983	GO:0000084	ENSG00000205220	GO:0000084	ENSG00000197635	GO:0001666	ENSG00000205038	GO:0006955	ENSG00000197635	GO:0001666
ENSG00000113558	GO:0000084	ENSG00000111445	GO:0000084	ENSG00000070748	GO:0001666	ENSG00000122188	GO:0006955	ENSG00000070748	GO:0001666
ENSG00000155858	GO:0000084	ENSG00000133119	GO:0000084	ENSG00000004468	GO:0001666	ENSG00000140030	GO:0006955	ENSG00000004468	GO:0001666
ENSG00000177084	GO:0000084	ENSG00000013275	GO:0000084	ENSG00000089250	GO:0001666	ENSG00000132274	GO:0006955	ENSG00000089250	GO:0001666
ENSG00000175166	GO:0000084	ENSG00000111276	GO:0000084	ENSG00000103415	GO:0001666	ENSG00000131042	GO:0006955	ENSG00000103415	GO:0001666
ENSG00000085840	GO:0000084	ENSG00000099341	GO:0000084	ENSG00000163485	GO:0001666	ENSG00000140835	GO:0006955	ENSG00000163485	GO:0001666
ENSG00000115942	GO:0000084	ENSG00000106628	GO:0000084	ENSG00000143627	GO:0001666	ENSG00000119919	GO:0006955	ENSG00000143627	GO:0001666
ENSG00000014138	GO:0000084	ENSG00000198056	GO:0000084	ENSG00000007171	GO:0001666	ENSG00000145416	GO:0006955	ENSG00000007171	GO:0001666
ENSG00000068878	GO:0000084	ENSG00000146143	GO:0000084	ENSG00000175344	GO:0001666	ENSG00000141574	GO:0006955	ENSG00000175344	GO:0001666
ENSG00000163636	GO:0000084	ENSG00000277791	GO:0000084	ENSG00000196365	GO:0001666	ENSG00000102970	GO:0006955	ENSG00000196365	GO:0001666
ENSG00000077514	GO:0000084	ENSG00000126067	GO:0000084	ENSG00000134086	GO:0001666	ENSG00000130508	GO:0006955	ENSG00000134086	GO:0001666
ENSG00000154611	GO:0000084	ENSG00000073111	GO:0000084	ENSG00000174697	GO:0001666	ENSG00000198019	GO:0006955	ENSG00000174697	GO:0001666
ENSG00000125818	GO:0000084	ENSG00000134058	GO:0000084	ENSG00000101204	GO:0001666	ENSG00000158813	GO:0006955	ENSG00000101204	GO:0001666
ENSG00000013573	GO:0000084	ENSG00000138346	GO:0000084	ENSG00000110911	GO:0001666	ENSG00000187764	GO:0006955	ENSG00000110911	GO:0001666
ENSG00000094804	GO:0000084	ENSG00000103035	GO:0000084	ENSG00000157227	GO:0001666	ENSG00000157873	GO:0006955	ENSG00000157227	GO:0001666
ENSG00000147536	GO:0000084	ENSG00000134480	GO:0000084	ENSG00000168447	GO:0001666	ENSG00000180209	GO:0006955	ENSG00000168447	GO:0001666
ENSG00000197771	GO:0000084	ENSG00000020426	GO:0000084	ENSG00000166828	GO:0001666	ENSG00000140262	GO:0006955	ENSG00000166828	GO:0001666
ENSG00000167513	GO:0000084	ENSG00000159352	GO:0000084	ENSG00000109991	GO:0001666	ENSG00000006062	GO:0006955	ENSG00000109991	GO:0001666
ENSG00000173846	GO:0000084	ENSG00000100479	GO:0000084	ENSG00000121966	GO:0001666	ENSG00000181374	GO:0006955	ENSG00000121966	GO:0001666
ENSG00000175482	GO:0000084	ENSG00000100902	GO:0000084	ENSG00000092969	GO:0001666	ENSG00000174600	GO:0006955	ENSG00000092969	GO:0001666
ENSG00000135336	GO:0000084	ENSG00000173207	GO:0000084	ENSG00000119048	GO:0001666	ENSG00000075223	GO:0006955	ENSG00000119048	GO:0001666
ENSG00000100911	GO:0000084	ENSG00000131467	GO:0000084	ENSG00000006210	GO:0001666	ENSG00000197646	GO:0006955	ENSG00000006210	GO:0001666
ENSG00000131153	GO:0000084	ENSG00000100764	GO:0000084	ENSG00000151694	GO:0001666	ENSG00000174123	GO:0006955	ENSG00000151694	GO:0001666
ENSG00000108671	GO:0000075	ENSG00000087191	GO:0000084	ENSG00000081181	GO:0001666	ENSG00000134216	GO:0006955	ENSG00000081181	GO:0001666
ENSG00000197170	GO:0000075	ENSG00000100519	GO:0000084	ENSG00000176387	GO:0001666	ENSG00000138684	GO:0006955	ENSG00000176387	GO:0001666
ENSG00000110801	GO:0000075	ENSG00000143947	GO:0000084	ENSG00000183044	GO:0001666	ENSG00000018280	GO:0006955	ENSG00000183044	GO:0001666
ENSG00000097046	GO:0000075	ENSG00000221983	GO:0000084	ENSG00000166949	GO:0001666	ENSG00000196083	GO:0006955	ENSG00000166949	GO:0001666
ENSG00000108671	GO:0000082	ENSG00000113558	GO:0000084	ENSG00000083444	GO:0001666	ENSG00000152207	GO:0006955	ENSG00000083444	GO:0001666
ENSG00000197170	GO:0000082	ENSG00000155858	GO:0000084	ENSG00000065675	GO:0001666	ENSG00000125571	GO:0006955	ENSG00000065675	GO:0001666
ENSG00000110801	GO:0000082	ENSG00000177084	GO:0000084	ENSG00000100393	GO:0001666	ENSG00000136696	GO:0006955	ENSG00000100393	GO:0001666
ENSG00000097046	GO:0000082	ENSG00000175166	GO:0000084	ENSG00000156113	GO:0001666	ENSG00000120217	GO:0006955	ENSG00000156113	GO:0001666
ENSG00000108671	GO:0000084	ENSG00000085840	GO:0000084	ENSG00000185615	GO:0001666	ENSG00000143185	GO:0006955	ENSG00000185615	GO:0001666
ENSG00000197170	GO:0000084	ENSG00000115942	GO:0000084	ENSG00000132356	GO:0001666	ENSG00000146049	GO:0006955	ENSG00000132356	GO:0001666
ENSG00000110801	GO:0000084	ENSG00000014138	GO:0000084	ENSG00000141646	GO:0001666	ENSG00000099994	GO:0006955	ENSG00000141646	GO:0001666
ENSG00000108344	GO:0000075	ENSG00000068878	GO:0000084	ENSG00000150782	GO:0001666	ENSG00000136694	GO:0006955	ENSG00000150782	GO:0001666
ENSG00000108344	GO:0000082	ENSG00000163636	GO:0000084	ENSG00000123104	GO:0001666	ENSG00000142224	GO:0006955	ENSG00000123104	GO:0001666
ENSG00000108344	GO:0000084	ENSG00000077514	GO:0000084	ENSG00000164690	GO:0001666	ENSG00000127743	GO:0006955	ENSG00000164690	GO:0001666
ENSG00000072501	GO:0000075	ENSG00000154611	GO:0000084	ENSG00000181092	GO:0001666	ENSG00000166523	GO:0006955	ENSG00000181092	GO:0001666
ENSG00000101003	GO:0000084	ENSG00000125818	GO:0000084	ENSG00000136856	GO:0001666	ENSG00000171388	GO:0006955	ENSG00000136856	GO:0001666
ENSG00000125885	GO:0000075	ENSG00000013573	GO:0000084	ENSG00000177674	GO:0001666	ENSG00000120337	GO:0006955	ENSG00000177674	GO:0001666
ENSG00000125885	GO:0000082	ENSG00000094804	GO:0000084	ENSG00000198626	GO:0001666	ENSG00000101000	GO:0006955	ENSG00000198626	GO:0001666
ENSG00000125885	GO:0000084	ENSG00000147536	GO:0000084	ENSG00000005339	GO:0001666	ENSG00000169230	GO:0006955	ENSG00000005339	GO:0001666
ENSG00000222028	GO:0000075	ENSG00000197771	GO:0000084	ENSG00000178473	GO:0001666	ENSG00000006606	GO:0006955	ENSG00000178473	GO:0001666
ENSG00000222028	GO:0000084	ENSG00000167513	GO:0000084	ENSG00000269858	GO:0001666	ENSG00000174130	GO:0006955	ENSG00000269858	GO:0001666
ENSG00000221829	GO:0000075	ENSG00000173846	GO:0000084	ENSG00000178878	GO:0001666	ENSG00000156575	GO:0006955	ENSG00000178878	GO:0001666
ENSG00000139687	GO:0000075	ENSG00000175482	GO:0000084	ENSG00000100348	GO:0001666	ENSG00000101347	GO:0006955	ENSG00000100348	GO:0001666
ENSG00000139687	GO:0000082	ENSG00000135336	GO:0000084	ENSG00000183734	GO:0001666	ENSG00000185344	GO:0006955	ENSG00000183734	GO:0001666
ENSG00000139687	GO:0000084	ENSG00000100911	GO:0000084	ENSG00000164442	GO:0001666	ENSG00000213927	GO:0006955	ENSG00000164442	GO:0001666
ENSG00000170312	GO:0000075	ENSG00000131153	GO:0000084	ENSG00000135766	GO:0001666	ENSG00000113163	GO:0006955	ENSG00000135766	GO:0001666
ENSG00000170312	GO:0000082	ENSG00000149554	GO:0000086	ENSG00000103245	GO:0001666	ENSG00000269335	GO:0006955	ENSG00000103245	GO:0001666
ENSG00000092010	GO:0000075	ENSG00000142731	GO:0000086	ENSG00000129521	GO:0001666	ENSG00000163600	GO:0006955	ENSG00000129521	GO:0001666
ENSG00000092010	GO:0000082	ENSG00000103540	GO:0000086	ENSG00000172379	GO:0001666	ENSG00000071205	GO:0051056	ENSG00000172379	GO:0001666
ENSG00000092010	GO:0000084	ENSG00000143420	GO:0000086	ENSG00000168209	GO:0001666	ENSG00000237441	GO:0051056	ENSG00000168209	GO:0001666
ENSG00000117399	GO:0000075	ENSG00000176101	GO:0000086	ENSG00000135018	GO:0001666	ENSG00000158987	GO:0051056	ENSG00000135018	GO:0001666
ENSG00000130177	GO:0000075	ENSG00000046651	GO:0000086	ENSG00000064989	GO:0001525	ENSG00000068831	GO:0051056	ENSG00000064989	GO:0001525
ENSG00000149311	GO:0000075	ENSG00000137100	GO:0000086	ENSG00000179915	GO:0001525	ENSG00000134909	GO:0051056	ENSG00000179915	GO:0001525
ENSG00000145604	GO:0000082	ENSG00000058091	GO:0000086	ENSG00000108576	GO:0001666	ENSG00000136237	GO:0051056	ENSG00000108576	GO:0001666
ENSG00000145604	GO:0000084	ENSG00000103995	GO:0000086	ENSG00000279686	GO:0001525	ENSG00000188559	GO:0051056	ENSG00000153162	GO:0001938
ENSG00000076003	GO:0000075	ENSG00000157456	GO:0000086	ENSG00000249751	GO:0001525	ENSG00000075391	GO:0051056	ENSG00000183625	GO:0001938
ENSG00000076003	GO:0000082	ENSG00000131023	GO:0000086	ENSG00000137745	GO:0001666	ENSG00000066933	GO:0051056	ENSG00000106178	GO:0001938
ENSG00000076003	GO:0000084	ENSG00000183765	GO:0000086	ENSG00000168615	GO:0006508	ENSG00000205517	GO:0051056	ENSG00000099250	GO:0001938
ENSG00000095261	GO:0000075	ENSG00000104833	GO:0000086	ENSG00000185888	GO:0006508	ENSG00000165219	GO:0051056	ENSG00000239697	GO:0001938
ENSG00000095261	GO:0000082	ENSG00000196230	GO:0000086	ENSG00000149451	GO:0006508	ENSG00000103197	GO:0051056	ENSG00000118257	GO:0001938
ENSG00000095261	GO:0000084	ENSG00000080824	GO:0000086	ENSG00000096088	GO:0006508	ENSG00000145715	GO:0051056	ENSG00000100311	GO:0001938
ENSG00000167986	GO:0000075	ENSG00000085563	GO:0000086	ENSG00000007384	GO:0006508	ENSG00000091428	GO:0051056	ENSG00000214274	GO:0001938
ENSG00000138764	GO:0000075	ENSG00000134057	GO:0000086	ENSG00000165076	GO:0006508	ENSG00000143344	GO:0051056	ENSG00000118520	GO:0001938
ENSG00000151164	GO:0000075	ENSG00000145386	GO:0000086	ENSG00000151694	GO:0006508	ENSG00000198753	GO:0051056	ENSG00000259207	GO:0001938
ENSG00000143207	GO:0000075	ENSG00000131462	GO:0000086	ENSG00000225327	GO:0006508	ENSG00000136895	GO:0051056	ENSG00000259753	GO:0001938
ENSG00000176386	GO:0000075	ENSG00000116717	GO:0000086	ENSG00000142615	GO:0006508	ENSG00000197283	GO:0051056	ENSG00000177606	GO:0001938
ENSG00000164053	GO:0000075	ENSG00000123374	GO:0000086	ENSG00000142892	GO:0006508	ENSG00000100485	GO:0051056	ENSG00000138685	GO:0001938
ENSG00000136930	GO:0000075	ENSG00000105568	GO:0000086	ENSG00000165806	GO:0006508	ENSG00000171777	GO:0051056	ENSG00000105989	GO:0001938
ENSG00000173692	GO:0000075	ENSG00000166483	GO:0000086	ENSG00000183571	GO:0006508	ENSG00000152689	GO:0051056	ENSG00000125845	GO:0001938
ENSG00000136930	GO:0000082	ENSG00000164045	GO:0000086	ENSG00000182326	GO:0006508	ENSG00000170667	GO:0051056	ENSG00000125378	GO:0001938
ENSG00000173692	GO:0000082	ENSG00000101224	GO:0000086	ENSG00000143537	GO:0006508	ENSG00000172575	GO:0051056	ENSG00000051523	GO:0001938
ENSG00000136930	GO:0000084	ENSG00000158402	GO:0000086	ENSG00000125703	GO:0006508	ENSG00000107263	GO:0051056	ENSG00000108691	GO:0001938
ENSG00000173692	GO:0000084	ENSG00000005249	GO:0000086	ENSG00000203697	GO:0006508	ENSG00000113319	GO:0051056	ENSG00000171951	GO:0001938
ENSG00000118655	GO:0000075	ENSG00000124762	GO:0000086	ENSG00000101557	GO:0006508	ENSG00000079337	GO:0051056	ENSG00000117525	GO:0001938
ENSG00000141552	GO:0000075	ENSG00000147400	GO:0000086	ENSG00000176393	GO:0006508	ENSG00000174373	GO:0051056	ENSG00000112715	GO:0001938
ENSG00000145632	GO:0000082	ENSG00000147883	GO:0000086	ENSG00000140943	GO:0006508	ENSG00000160271	GO:0051056	ENSG00000154229	GO:0001938
ENSG00000094880	GO:0000075	ENSG00000007168	GO:0000086	ENSG00000273820	GO:0006508	ENSG00000105808	GO:0051056	ENSG00000196712	GO:0001938
ENSG00000196510	GO:0000075	ENSG00000132688	GO:0000086	ENSG00000204983	GO:0006508	ENSG00000171798	GO:0051056	ENSG00000123358	GO:0001938
ENSG00000089053	GO:0000075	ENSG00000141551	GO:0000086	ENSG00000087191	GO:0006508	ENSG00000155903	GO:0051056	ENSG00000164104	GO:0001938
ENSG00000053900	GO:0000075	ENSG00000213923	GO:0000086	ENSG00000136378	GO:0006508	ENSG00000145703	GO:0051056	ENSG00000143437	GO:0001938
ENSG00000176248	GO:0000075	ENSG00000079805	GO:0000086	ENSG00000149090	GO:0006508	ENSG00000217128	GO:0051056	ENSG00000113296	GO:0001938
ENSG00000164162	GO:0000075	ENSG00000134058	GO:0000086	ENSG00000162438	GO:0006508	ENSG00000183856	GO:0051056	ENSG00000037280	GO:0001938
ENSG00000105325	GO:0000084	ENSG00000134480	GO:0000086	ENSG00000137509	GO:0006508	ENSG00000076864	GO:0051056	ENSG00000128052	GO:0001938
ENSG00000185627	GO:0000075	ENSG00000020426	GO:0000086	ENSG00000064012	GO:0006508	ENSG00000115904	GO:0051056	ENSG00000139567	GO:0001938
ENSG00000185627	GO:0000082	ENSG00000117650	GO:0000086	ENSG00000227140	GO:0006508	ENSG00000197555	GO:0051056	ENSG00000114251	GO:0001938
ENSG00000183484	GO:0000082	ENSG00000166851	GO:0000086	ENSG00000164305	GO:0006508	ENSG00000140575	GO:0051056	ENSG00000135914	GO:0001938
ENSG00000185627	GO:0000084	ENSG00000147601	GO:0000086	ENSG00000214711	GO:0006508	ENSG00000213445	GO:0051056	ENSG00000198793	GO:0001938
ENSG00000091651	GO:0000075	ENSG00000128989	GO:0000086	ENSG00000175352	GO:0006508	ENSG00000058335	GO:0051056	ENSG00000173511	GO:0001938
ENSG00000091651	GO:0000082	ENSG00000170027	GO:0000086	ENSG00000137845	GO:0006508	ENSG00000111344	GO:0051056	ENSG00000172156	GO:0001938
ENSG00000167393	GO:0000082	ENSG00000108671	GO:0000075	ENSG00000137757	GO:0006508	ENSG00000185989	GO:0051056	ENSG00000140945	GO:0001938
ENSG00000091651	GO:0000084	ENSG00000197170	GO:0000075	ENSG00000187045	GO:0006508	ENSG00000136848	GO:0051056	ENSG00000120156	GO:0001938
ENSG00000135913	GO:0000082	ENSG00000110801	GO:0000075	ENSG00000243649	GO:0006508	ENSG00000164050	GO:0051056	ENSG00000179388	GO:0001938
ENSG00000172943	GO:0000082	ENSG00000097046	GO:0000075	ENSG00000078618	GO:0006508	ENSG00000196712	GO:0051056	ENSG00000204217	GO:0001938
ENSG00000204120	GO:0000084	ENSG00000108671	GO:0000082	ENSG00000099139	GO:0006508	ENSG00000173156	GO:0051056	ENSG00000184304	GO:0001938
ENSG00000168496	GO:0000084	ENSG00000197170	GO:0000082	ENSG00000186094	GO:0006508	ENSG00000105647	GO:0051056	ENSG00000143369	GO:0001938
ENSG00000050030	GO:0000084	ENSG00000110801	GO:0000082	ENSG00000010438	GO:0006508	ENSG00000268173	GO:0051056	ENSG00000100644	GO:0001938
ENSG00000181817	GO:0000084	ENSG00000097046	GO:0000082	ENSG00000125851	GO:0006508	ENSG00000196576	GO:0051056	ENSG00000198435	GO:0001938
ENSG00000187840	GO:0000082	ENSG00000108671	GO:0000084	ENSG00000120054	GO:0006508	ENSG00000126217	GO:0051056	ENSG00000143494	GO:0001938
ENSG00000058404	GO:0000082	ENSG00000197170	GO:0000084	ENSG00000107959	GO:0006508	ENSG00000132694	GO:0051056	ENSG00000141564	GO:0001938
ENSG00000145349	GO:0000082	ENSG00000110801	GO:0000084	ENSG00000137251	GO:0006508	ENSG00000047648	GO:0051056	ENSG00000164252	GO:0001938
ENSG00000101224	GO:0000087	ENSG00000108344	GO:0000075	ENSG00000112701	GO:0006508	ENSG00000196220	GO:0051056	ENSG00000117707	GO:0001938
ENSG00000158402	GO:0000087	ENSG00000108344	GO:0000082	ENSG00000172382	GO:0006508	ENSG00000131089	GO:0051056	ENSG00000105287	GO:0001938
ENSG00000068796	GO:0000087	ENSG00000108344	GO:0000084	ENSG00000115257	GO:0006508	ENSG00000160145	GO:0051056	ENSG00000175482	GO:0001938
ENSG00000080986	GO:0000087	ENSG00000072501	GO:0000075	ENSG00000105819	GO:0006508	ENSG00000105738	GO:0051056	ENSG00000263761	GO:0001938
ENSG00000082898	GO:0000087	ENSG00000101003	GO:0000084	ENSG00000138134	GO:0006508	ENSG00000079482	GO:0051056	ENSG00000006606	GO:0001938
ENSG00000089685	GO:0000087	ENSG00000125885	GO:0000075	ENSG00000099219	GO:0006508	ENSG00000266028	GO:0051056	ENSG00000143768	GO:0002576
ENSG00000086827	GO:0000087	ENSG00000125885	GO:0000082	ENSG00000172009	GO:0006508	ENSG00000038382	GO:0051056	ENSG00000125257	GO:0002576
ENSG00000169679	GO:0000087	ENSG00000125885	GO:0000084	ENSG00000166278	GO:0006508	ENSG00000171680	GO:0051056	ENSG00000130402	GO:0002576
ENSG00000154473	GO:0000087	ENSG00000222028	GO:0000075	ENSG00000160613	GO:0006508	ENSG00000072422	GO:0051056	ENSG00000128595	GO:0002576
ENSG00000156970	GO:0000087	ENSG00000222028	GO:0000084	ENSG00000158315	GO:0006508	ENSG00000138640	GO:0051056	ENSG00000165197	GO:0002576
ENSG00000163539	GO:0000087	ENSG00000221829	GO:0000075	ENSG00000175556	GO:0006508	ENSG00000175899	GO:0051056	ENSG00000071127	GO:0002576
ENSG00000122952	GO:0000087	ENSG00000198707	GO:0000086	ENSG00000206549	GO:0006508	ENSG00000155366	GO:0051056	ENSG00000142168	GO:0002576
ENSG00000112984	GO:0000087	ENSG00000170836	GO:0000086	ENSG00000135093	GO:0006508	ENSG00000101977	GO:0051056	ENSG00000185010	GO:0002576
ENSG00000186298	GO:0000087	ENSG00000139687	GO:0000075	ENSG00000196365	GO:0006508	ENSG00000186716	GO:0051056	ENSG00000124491	GO:0002576
ENSG00000177954	GO:0000087	ENSG00000139687	GO:0000080	ENSG00000042980	GO:0006508	ENSG00000128340	GO:0051056	ENSG00000197766	GO:0002576
ENSG00000007168	GO:0000087	ENSG00000139687	GO:0000082	ENSG00000111144	GO:0006508	ENSG00000141968	GO:0051056	ENSG00000122194	GO:0002576
ENSG00000100401	GO:0000087	ENSG00000139687	GO:0000084	ENSG00000140873	GO:0006508	ENSG00000128656	GO:0051056	ENSG00000197249	GO:0002576
ENSG00000115163	GO:0000087	ENSG00000170312	GO:0000075	ENSG00000103269	GO:0006508	ENSG00000119729	GO:0051056	ENSG00000175899	GO:0002576
ENSG00000117724	GO:0000087	ENSG00000170312	GO:0000082	ENSG00000091140	GO:0006508	ENSG00000203879	GO:0051056	ENSG00000102265	GO:0002576
ENSG00000153201	GO:0000087	ENSG00000170312	GO:0000086	ENSG00000169035	GO:0006508	ENSG00000204084	GO:0051056	ENSG00000113889	GO:0002576
ENSG00000110713	GO:0000087	ENSG00000092010	GO:0000075	ENSG00000166562	GO:0006508	ENSG00000163219	GO:0051056	ENSG00000100311	GO:0002576
ENSG00000166851	GO:0000087	ENSG00000092010	GO:0000082	ENSG00000144306	GO:0006508	ENSG00000057608	GO:0051056	ENSG00000138798	GO:0002576
ENSG00000111581	GO:0000087	ENSG00000092010	GO:0000084	ENSG00000136193	GO:0006508	ENSG00000141522	GO:0051056	ENSG00000105329	GO:0002576
ENSG00000138778	GO:0000087	ENSG00000117399	GO:0000075	ENSG00000003402	GO:0006508	ENSG00000111348	GO:0051056	ENSG00000118137	GO:0002576
ENSG00000137807	GO:0000087	ENSG00000130177	GO:0000075	ENSG00000138592	GO:0006508	ENSG00000160293	GO:0051056	ENSG00000171560	GO:0002576
ENSG00000117399	GO:0000087	ENSG00000149311	GO:0000075	ENSG00000117298	GO:0006508	ENSG00000106069	GO:0051056	ENSG00000171564	GO:0002576
ENSG00000164109	GO:0000087	ENSG00000145604	GO:0000080	ENSG00000073670	GO:0006508	ENSG00000169750	GO:0051056	ENSG00000171557	GO:0002576
ENSG00000142856	GO:0000087	ENSG00000145604	GO:0000082	ENSG00000165688	GO:0006508	ENSG00000070831	GO:0051056	ENSG00000115414	GO:0002576
ENSG00000072501	GO:0000087	ENSG00000145604	GO:0000084	ENSG00000148120	GO:0006508	ENSG00000067560	GO:0051056	ENSG00000163631	GO:0002576
ENSG00000126787	GO:0000087	ENSG00000076003	GO:0000075	ENSG00000153802	GO:0006508	ENSG00000143878	GO:0051056	ENSG00000163736	GO:0002576
ENSG00000101367	GO:0000087	ENSG00000076003	GO:0000082	ENSG00000078098	GO:0006508	ENSG00000136238	GO:0051056	ENSG00000163737	GO:0002576
ENSG00000129810	GO:0000087	ENSG00000076003	GO:0000084	ENSG00000167642	GO:0006508	ENSG00000177105	GO:0051056	ENSG00000091513	GO:0002576
ENSG00000031691	GO:0000087	ENSG00000095261	GO:0000075	ENSG00000164733	GO:0006508	ENSG00000241484	GO:0051056	ENSG00000149925	GO:0002576
ENSG00000160551	GO:0000087	ENSG00000095261	GO:0000082	ENSG00000189409	GO:0006508	ENSG00000089820	GO:0051056	ENSG00000197461	GO:0002576
ENSG00000120334	GO:0000087	ENSG00000095261	GO:0000084	ENSG00000104368	GO:0006508	ENSG00000102302	GO:0051056	ENSG00000113905	GO:0002576
ENSG00000161888	GO:0000087	ENSG00000167986	GO:0000075	ENSG00000136758	GO:0006508	ENSG00000122126	GO:0051056	ENSG00000110799	GO:0002576
ENSG00000069248	GO:0000087	ENSG00000138764	GO:0000075	ENSG00000196188	GO:0006508	ENSG00000175220	GO:0051056	ENSG00000017427	GO:0002576
ENSG00000182628	GO:0000087	ENSG00000173327	GO:0000080	ENSG00000166825	GO:0006508	ENSG00000138670	GO:0051056	ENSG00000142192	GO:0002576
ENSG00000118007	GO:0000087	ENSG00000151164	GO:0000075	ENSG00000142910	GO:0006508	ENSG00000170776	GO:0051056	ENSG00000259207	GO:0002576
ENSG00000153207	GO:0000087	ENSG00000143207	GO:0000075	ENSG00000115718	GO:0006508	ENSG00000159842	GO:0051056	ENSG00000259753	GO:0002576
ENSG00000102384	GO:0000087	ENSG00000176386	GO:0000075	ENSG00000163904	GO:0006508	ENSG00000156299	GO:0051056	ENSG00000106366	GO:0002576
ENSG00000085415	GO:0000087	ENSG00000164053	GO:0000075	ENSG00000100764	GO:0006508	ENSG00000100852	GO:0051056	ENSG00000149131	GO:0002576
ENSG00000178999	GO:0000087	ENSG00000136930	GO:0000075	ENSG00000166340	GO:0006508	ENSG00000099331	GO:0051056	ENSG00000184500	GO:0002576
ENSG00000166451	GO:0000087	ENSG00000173692	GO:0000075	ENSG00000111142	GO:0006508	ENSG00000102606	GO:0051056	ENSG00000197746	GO:0002576
ENSG00000138182	GO:0000087	ENSG00000136930	GO:0000082	ENSG00000137752	GO:0006508	ENSG00000213390	GO:0051056	ENSG00000108518	GO:0002576
ENSG00000135698	GO:0000087	ENSG00000173692	GO:0000082	ENSG00000163131	GO:0006508	ENSG00000129675	GO:0051056	ENSG00000254087	GO:0002576
ENSG00000051825	GO:0000087	ENSG00000136930	GO:0000084	ENSG00000102174	GO:0006508	ENSG00000017797	GO:0051056	ENSG00000137801	GO:0002576
ENSG00000142945	GO:0000087	ENSG00000173692	GO:0000084	ENSG00000087245	GO:0006508	ENSG00000125733	GO:0051056	ENSG00000005961	GO:0002576
ENSG00000123810	GO:0000087	ENSG00000118655	GO:0000075	ENSG00000104755	GO:0006508	ENSG00000168421	GO:0051056	ENSG00000115956	GO:0002576
ENSG00000114745	GO:0000087	ENSG00000141552	GO:0000075	ENSG00000159640	GO:0006508	ENSG00000205726	GO:0051056	ENSG00000167711	GO:0002576
ENSG00000123219	GO:0000087	ENSG00000145632	GO:0000082	ENSG00000264813	GO:0006508	ENSG00000006740	GO:0051056	ENSG00000135404	GO:0002576
ENSG00000138092	GO:0000087	ENSG00000094880	GO:0000075	ENSG00000119231	GO:0006508	ENSG00000031081	GO:0051056	ENSG00000113140	GO:0002576
ENSG00000125450	GO:0000087	ENSG00000196510	GO:0000075	ENSG00000058056	GO:0006508	ENSG00000187951	GO:0051056	ENSG00000122862	GO:0002576
ENSG00000153044	GO:0000087	ENSG00000089053	GO:0000075	ENSG00000112812	GO:0006508	ENSG00000137962	GO:0051056	ENSG00000119699	GO:0002576
ENSG00000149636	GO:0000087	ENSG00000053900	GO:0000075	ENSG00000123342	GO:0006508	ENSG00000075884	GO:0051056	ENSG00000120885	GO:0002576
ENSG00000152253	GO:0000087	ENSG00000176248	GO:0000075	ENSG00000132906	GO:0006508	ENSG00000127084	GO:0051056	ENSG00000044574	GO:0002576
ENSG00000100162	GO:0000087	ENSG00000094880	GO:0000080	ENSG00000149131	GO:0006508	ENSG00000124143	GO:0051056	ENSG00000198734	GO:0002576
ENSG00000072864	GO:0000087	ENSG00000164162	GO:0000075	ENSG00000150687	GO:0006508	ENSG00000154358	GO:0051056	ENSG00000072110	GO:0002576
ENSG00000179051	GO:0000087	ENSG00000105325	GO:0000084	ENSG00000048028	GO:0006508	ENSG00000097096	GO:0051056	ENSG00000005893	GO:0002576
ENSG00000112029	GO:0000087	ENSG00000185627	GO:0000075	ENSG00000115828	GO:0006508	ENSG00000130762	GO:0051056	ENSG00000019991	GO:0002576
ENSG00000090273	GO:0000087	ENSG00000185627	GO:0000082	ENSG00000187054	GO:0006508	ENSG00000132359	GO:0051056	ENSG00000112715	GO:0002576
ENSG00000002822	GO:0000087	ENSG00000183484	GO:0000082	ENSG00000215440	GO:0006508	ENSG00000140750	GO:0051056	ENSG00000174175	GO:0002576
ENSG00000101412	GO:0000082	ENSG00000185627	GO:0000084	ENSG00000172046	GO:0006508	ENSG00000198826	GO:0051056	ENSG00000261371	GO:0002576
ENSG00000204086	GO:0000082	ENSG00000091651	GO:0000075	ENSG00000162402	GO:0006508	ENSG00000147256	GO:0051056	ENSG00000135218	GO:0002576
ENSG00000150457	GO:0000082	ENSG00000091651	GO:0000082	ENSG00000142330	GO:0006508	ENSG00000104880	GO:0051056	ENSG00000035403	GO:0002576
ENSG00000164045	GO:0000087	ENSG00000167393	GO:0000082	ENSG00000160183	GO:0006508	ENSG00000105137	GO:0051056	ENSG00000196924	GO:0002576
ENSG00000070808	GO:0000082	ENSG00000091651	GO:0000084	ENSG00000105707	GO:0006508	ENSG00000116574	GO:0051056	ENSG00000010278	GO:0002576
ENSG00000131196	GO:0000082	ENSG00000089685	GO:0000086	ENSG00000086205	GO:0006508	ENSG00000128805	GO:0051056	ENSG00000172757	GO:0002576
ENSG00000129355	GO:0000082	ENSG00000160299	GO:0000086	ENSG00000141279	GO:0006508	ENSG00000173848	GO:0051056	ENSG00000077522	GO:0002576
ENSG00000100526	GO:0000082	ENSG00000213066	GO:0000086	ENSG00000100600	GO:0006508	ENSG00000196935	GO:0051056	ENSG00000173511	GO:0002576
ENSG00000143228	GO:0000087	ENSG00000133740	GO:0000080	ENSG00000128510	GO:0006508	ENSG00000186517	GO:0051056	ENSG00000150630	GO:0002576
ENSG00000055130	GO:0000082	ENSG00000135913	GO:0000082	ENSG00000161057	GO:0006508	ENSG00000146192	GO:0051056	ENSG00000136854	GO:0002576
ENSG00000108094	GO:0000082	ENSG00000172943	GO:0000082	ENSG00000229183	GO:0006508	ENSG00000170471	GO:0051056	ENSG00000092969	GO:0002576
ENSG00000036257	GO:0000082	ENSG00000204120	GO:0000084	ENSG00000162909	GO:0006508	ENSG00000105122	GO:0051056	ENSG00000160014	GO:0002576
ENSG00000139842	GO:0000082	ENSG00000168496	GO:0000084	ENSG00000134028	GO:0006508	ENSG00000146426	GO:0051056	ENSG00000205542	GO:0002576
ENSG00000055130	GO:0000084	ENSG00000050030	GO:0000084	ENSG00000126218	GO:0006508	ENSG00000165322	GO:0051056	ENSG00000196262	GO:0002576
ENSG00000115170	GO:0000082	ENSG00000181817	GO:0000084	ENSG00000102910	GO:0006508	ENSG00000140983	GO:0051056	ENSG00000127824	GO:0002576
ENSG00000183434	GO:0000082	ENSG00000072062	GO:0000086	ENSG00000168487	GO:0006508	ENSG00000126858	GO:0051056	ENSG00000131236	GO:0002576
ENSG00000166266	GO:0000082	ENSG00000138107	GO:0000086	ENSG00000163638	GO:0006508	ENSG00000164691	GO:0051056	ENSG00000138722	GO:0002576
ENSG00000074054	GO:0000087	ENSG00000184481	GO:0000080	ENSG00000256713	GO:0006508	ENSG00000138639	GO:0051056	ENSG00000183087	GO:0002576
ENSG00000164754	GO:0000087	ENSG00000187840	GO:0000082	ENSG00000012174	GO:0006508	ENSG00000146376	GO:0051056	ENSG00000130956	GO:0002576
ENSG00000130779	GO:0000087	ENSG00000058404	GO:0000082	ENSG00000115464	GO:0006508	ENSG00000146090	GO:0051056	ENSG00000104112	GO:0002576
ENSG00000184445	GO:0000087	ENSG00000145349	GO:0000082	ENSG00000123992	GO:0006508	ENSG00000066248	GO:0051056	ENSG00000155657	GO:0002576
ENSG00000157020	GO:0000087	ENSG00000136270	GO:0000080	ENSG00000164344	GO:0006508	ENSG00000198915	GO:0051056	ENSG00000096070	GO:0002576
ENSG00000175279	GO:0000087	ENSG00000108953	GO:0000086	ENSG00000196549	GO:0006508	ENSG00000124126	GO:0051056	ENSG00000137076	GO:0002576
ENSG00000154839	GO:0000087	ENSG00000088986	GO:0000086	ENSG00000168397	GO:0006508	ENSG00000035499	GO:0051056	ENSG00000279686	GO:0001525
ENSG00000102901	GO:0000087	ENSG00000127824	GO:0000086	ENSG00000183378	GO:0006508	ENSG00000120318	GO:0051056	ENSG00000249751	GO:0001525
ENSG00000117697	GO:0000087	ENSG00000188229	GO:0000086	ENSG00000167261	GO:0006508	ENSG00000047365	GO:0051056	ENSG00000137745	GO:0001666
ENSG00000167842	GO:0000087	ENSG00000133101	GO:0000086	ENSG00000153002	GO:0006508	ENSG00000130052	GO:0051056	ENSG00000168615	GO:0006508
ENSG00000174442	GO:0000087	ENSG00000121774	GO:0000086	ENSG00000243989	GO:0006508	ENSG00000180448	GO:0051056	ENSG00000185888	GO:0006508
ENSG00000101972	GO:0000087	ENSG00000145604	GO:0000086	ENSG00000106066	GO:0006508	ENSG00000116584	GO:0051056	ENSG00000149451	GO:0006508
ENSG00000121621	GO:0000087	ENSG00000077380	GO:0000086	ENSG00000176040	GO:0006508	ENSG00000104140	GO:0051056	ENSG00000096088	GO:0006508
ENSG00000166579	GO:0000087	ENSG00000175203	GO:0000086	ENSG00000080618	GO:0006508	ENSG00000139132	GO:0051056	ENSG00000007384	GO:0006508
ENSG00000108055	GO:0000087	ENSG00000165304	GO:0000086	ENSG00000011198	GO:0006508	ENSG00000186635	GO:0051056	ENSG00000165076	GO:0006508
ENSG00000175216	GO:0000087	ENSG00000137497	GO:0000086	ENSG00000158525	GO:0006508	ENSG00000110237	GO:0051056	ENSG00000151694	GO:0006508
ENSG00000141200	GO:0000087	ENSG00000078674	GO:0000086	ENSG00000164690	GO:0006508	ENSG00000164741	GO:0051056	ENSG00000225327	GO:0006508
ENSG00000149503	GO:0000087	ENSG00000101367	GO:0000086	ENSG00000095917	GO:0006508	ENSG00000121690	GO:0051056	ENSG00000142615	GO:0006508
ENSG00000030066	GO:0000087	ENSG00000148019	GO:0000086	ENSG00000109472	GO:0006508	ENSG00000242173	GO:0051056	ENSG00000142892	GO:0006508
ENSG00000186871	GO:0000087	ENSG00000119397	GO:0000086	ENSG00000185621	GO:0006508	ENSG00000123329	GO:0051056	ENSG00000165806	GO:0006508
ENSG00000134690	GO:0000087	ENSG00000166037	GO:0000086	ENSG00000168060	GO:0006508	ENSG00000008853	GO:0051056	ENSG00000183571	GO:0006508
ENSG00000163535	GO:0000087	ENSG00000126216	GO:0000086	ENSG00000117984	GO:0006508	ENSG00000147799	GO:0051056	ENSG00000182326	GO:0006508
ENSG00000188312	GO:0000087	ENSG00000013573	GO:0000086	ENSG00000164062	GO:0006508	ENSG00000161800	GO:0051056	ENSG00000143537	GO:0006508
ENSG00000160783	GO:0000087	ENSG00000120539	GO:0000086	ENSG00000178297	GO:0006508	ENSG00000126785	GO:0051056	ENSG00000125703	GO:0006508
ENSG00000120253	GO:0000087	ENSG00000007047	GO:0000086	ENSG00000069206	GO:0006508	ENSG00000090924	GO:0051056	ENSG00000203697	GO:0006508
ENSG00000075188	GO:0000087	ENSG00000128159	GO:0000086	ENSG00000215704	GO:0006508	ENSG00000114346	GO:0051056	ENSG00000101557	GO:0006508
ENSG00000137812	GO:0000087	ENSG00000275835	GO:0000086	ENSG00000184012	GO:0006508	ENSG00000139725	GO:0051056	ENSG00000176393	GO:0006508
ENSG00000108349	GO:0000184	ENSG00000136861	GO:0000086	ENSG00000138078	GO:0006508	ENSG00000136002	GO:0051056	ENSG00000140943	GO:0006508
ENSG00000134030	GO:0000184	ENSG00000127564	GO:0000086	ENSG00000175193	GO:0006508	ENSG00000163947	GO:0051056	ENSG00000273820	GO:0006508
ENSG00000140694	GO:0000184	ENSG00000130640	GO:0000086	ENSG00000091704	GO:0006508	ENSG00000160007	GO:0051056	ENSG00000204983	GO:0006508
ENSG00000137818	GO:0000184	ENSG00000126001	GO:0000086	ENSG00000184903	GO:0006508	ENSG00000031003	GO:0051056	ENSG00000087191	GO:0006508
ENSG00000177600	GO:0000184	ENSG00000106477	GO:0000086	ENSG00000106144	GO:0006508	ENSG00000196914	GO:0051056	ENSG00000136378	GO:0006508
ENSG00000089157	GO:0000184	ENSG00000107872	GO:0000086	ENSG00000074603	GO:0006508	ENSG00000089639	GO:0051056	ENSG00000149090	GO:0006508
ENSG00000182774	GO:0000184	ENSG00000173846	GO:0000086	ENSG00000142327	GO:0006508	ENSG00000137727	GO:0051056	ENSG00000162438	GO:0006508
ENSG00000168028	GO:0000184	ENSG00000151849	GO:0000086	ENSG00000180210	GO:0006508	ENSG00000116991	GO:0051056	ENSG00000137509	GO:0006508
ENSG00000070756	GO:0000184	ENSG00000137814	GO:0000086	ENSG00000178055	GO:0006508	ENSG00000088756	GO:0051056	ENSG00000064012	GO:0006508
ENSG00000103342	GO:0000184	ENSG00000072864	GO:0000086	ENSG00000049192	GO:0006508	ENSG00000134215	GO:0051056	ENSG00000227140	GO:0006508
ENSG00000140988	GO:0000184	ENSG00000112877	GO:0000086	ENSG00000142515	GO:0006508	ENSG00000138757	GO:0051056	ENSG00000164305	GO:0006508
ENSG00000182899	GO:0000184	ENSG00000089053	GO:0000086	ENSG00000164307	GO:0006508	ENSG00000145819	GO:0051056	ENSG00000214711	GO:0006508
ENSG00000147604	GO:0000184	ENSG00000053900	GO:0000086	ENSG00000109758	GO:0006508	ENSG00000133121	GO:0051056	ENSG00000175352	GO:0006508
ENSG00000265681	GO:0000184	ENSG00000164162	GO:0000086	ENSG00000088926	GO:0006508	ENSG00000109756	GO:0051056	ENSG00000137845	GO:0006508
ENSG00000129824	GO:0000184	ENSG00000110274	GO:0000086	ENSG00000138794	GO:0006508			ENSG00000137757	GO:0006508
ENSG00000279950	GO:0000184	ENSG00000101004	GO:0000086	ENSG00000123552	GO:0006508			ENSG00000187045	GO:0006508
ENSG00000149273	GO:0000184	ENSG00000006611	GO:0000086	ENSG00000038295	GO:0006508			ENSG00000243649	GO:0006508
ENSG00000112306	GO:0000184	ENSG00000101224	GO:0000087	ENSG00000151388	GO:0006508			ENSG00000078618	GO:0006508
ENSG00000167526	GO:0000184	ENSG00000158402	GO:0000087	ENSG00000164308	GO:0006508			ENSG00000099139	GO:0006508
ENSG00000147403	GO:0000184	ENSG00000068796	GO:0000087	ENSG00000168594	GO:0006508			ENSG00000186094	GO:0006508
ENSG00000197958	GO:0000184	ENSG00000080986	GO:0000087	ENSG00000175426	GO:0006508			ENSG00000010438	GO:0006508
ENSG00000105568	GO:0000184	ENSG00000082898	GO:0000087	ENSG00000197140	GO:0006508			ENSG00000125851	GO:0006508
ENSG00000163682	GO:0000184	ENSG00000089685	GO:0000087	ENSG00000168619	GO:0006508			ENSG00000120054	GO:0006508
ENSG00000116251	GO:0000184	ENSG00000086827	GO:0000087	ENSG00000128694	GO:0006508			ENSG00000107959	GO:0006508
ENSG00000174444	GO:0000184	ENSG00000169679	GO:0000087	ENSG00000154734	GO:0006508			ENSG00000137251	GO:0006508
ENSG00000141543	GO:0000184	ENSG00000154473	GO:0000087	ENSG00000135074	GO:0006508			ENSG00000112701	GO:0006508
ENSG00000105372	GO:0000184	ENSG00000156970	GO:0000087	ENSG00000188086	GO:0006508			ENSG00000172382	GO:0006508
ENSG00000100316	GO:0000184	ENSG00000163539	GO:0000087	ENSG00000156103	GO:0006508			ENSG00000115257	GO:0006508
ENSG00000142541	GO:0000184	ENSG00000122952	GO:0000087	ENSG00000184647	GO:0006508			ENSG00000105819	GO:0006508
ENSG00000177954	GO:0000184	ENSG00000112984	GO:0000087	ENSG00000140479	GO:0006508			ENSG00000138134	GO:0006508
ENSG00000136942	GO:0000184	ENSG00000186298	GO:0000087	ENSG00000108578	GO:0006508			ENSG00000099219	GO:0006508
ENSG00000166441	GO:0000184	ENSG00000177954	GO:0000087	ENSG00000008277	GO:0006508			ENSG00000172009	GO:0006508
ENSG00000122406	GO:0000184	ENSG00000007168	GO:0000087	ENSG00000106346	GO:0006508			ENSG00000166278	GO:0006508
ENSG00000122026	GO:0000184	ENSG00000100401	GO:0000087	ENSG00000145244	GO:0006508			ENSG00000160613	GO:0006508
ENSG00000108107	GO:0000184	ENSG00000115163	GO:0000087	ENSG00000109625	GO:0006508			ENSG00000158315	GO:0006508
ENSG00000170889	GO:0000184	ENSG00000117724	GO:0000087	ENSG00000139178	GO:0006508			ENSG00000175556	GO:0006508
ENSG00000083845	GO:0000184	ENSG00000153201	GO:0000087	ENSG00000137648	GO:0006508			ENSG00000206549	GO:0006508
ENSG00000124614	GO:0000184	ENSG00000110713	GO:0000087	ENSG00000166033	GO:0006508			ENSG00000135093	GO:0006508
ENSG00000162244	GO:0000184	ENSG00000166851	GO:0000087	ENSG00000122861	GO:0006508			ENSG00000196365	GO:0006508
ENSG00000109475	GO:0000184	ENSG00000111581	GO:0000087	ENSG00000135773	GO:0006508			ENSG00000042980	GO:0006508
ENSG00000188846	GO:0000184	ENSG00000138778	GO:0000087	ENSG00000205403	GO:0006508			ENSG00000111144	GO:0006508
ENSG00000114503	GO:0000184	ENSG00000137807	GO:0000087	ENSG00000052344	GO:0006508			ENSG00000140873	GO:0006508
ENSG00000008988	GO:0000184	ENSG00000117399	GO:0000087	ENSG00000197993	GO:0006508			ENSG00000103269	GO:0006508
ENSG00000145425	GO:0000184	ENSG00000164109	GO:0000087	ENSG00000167755	GO:0006508			ENSG00000091140	GO:0006508
ENSG00000161970	GO:0000184	ENSG00000142856	GO:0000087	ENSG00000121898	GO:0006508			ENSG00000169035	GO:0006508
ENSG00000174748	GO:0000184	ENSG00000072501	GO:0000087	ENSG00000229859	GO:0006508			ENSG00000166562	GO:0006508
ENSG00000162385	GO:0000184	ENSG00000126787	GO:0000087	ENSG00000100453	GO:0006508			ENSG00000144306	GO:0006508
ENSG00000131469	GO:0000184	ENSG00000101367	GO:0000087	ENSG00000149260	GO:0006508			ENSG00000136193	GO:0006508
ENSG00000145592	GO:0000184	ENSG00000129810	GO:0000087	ENSG00000114948	GO:0006508			ENSG00000003402	GO:0006508
ENSG00000171863	GO:0000184	ENSG00000031691	GO:0000087	ENSG00000150656	GO:0006508			ENSG00000138592	GO:0006508
ENSG00000142937	GO:0000184	ENSG00000160551	GO:0000087	ENSG00000178226	GO:0006508			ENSG00000117298	GO:0006508
ENSG00000134419	GO:0000184	ENSG00000120334	GO:0000087	ENSG00000103811	GO:0006508			ENSG00000073670	GO:0006508
ENSG00000105193	GO:0000184	ENSG00000161888	GO:0000087	ENSG00000148848	GO:0006508			ENSG00000165688	GO:0006508
ENSG00000164587	GO:0000184	ENSG00000069248	GO:0000087	ENSG00000141295	GO:0006508			ENSG00000148120	GO:0006508
ENSG00000186468	GO:0000184	ENSG00000182628	GO:0000087	ENSG00000123213	GO:0006508			ENSG00000153802	GO:0006508
ENSG00000231500	GO:0000184	ENSG00000118007	GO:0000087	ENSG00000135655	GO:0006508			ENSG00000078098	GO:0006508
ENSG00000213741	GO:0000184	ENSG00000153207	GO:0000087	ENSG00000141314	GO:0006508			ENSG00000167642	GO:0006508
ENSG00000110700	GO:0000184	ENSG00000102384	GO:0000087	ENSG00000130226	GO:0006508			ENSG00000164733	GO:0006508
ENSG00000142534	GO:0000184	ENSG00000085415	GO:0000087	ENSG00000186318	GO:0006508			ENSG00000189409	GO:0006508
ENSG00000148303	GO:0000184	ENSG00000178999	GO:0000087	ENSG00000099953	GO:0006508			ENSG00000104368	GO:0006508
ENSG00000120705	GO:0000184	ENSG00000166451	GO:0000087	ENSG00000137747	GO:0006508			ENSG00000136758	GO:0006508
ENSG00000198034	GO:0000184	ENSG00000138182	GO:0000087	ENSG00000172543	GO:0006508			ENSG00000196188	GO:0006508
ENSG00000198242	GO:0000184	ENSG00000135698	GO:0000087	ENSG00000014216	GO:0006508			ENSG00000166825	GO:0006508
ENSG00000137154	GO:0000184	ENSG00000051825	GO:0000087	ENSG00000148950	GO:0006508			ENSG00000142910	GO:0006508
ENSG00000125691	GO:0000184	ENSG00000142945	GO:0000087	ENSG00000118369	GO:0006508			ENSG00000115718	GO:0006508
ENSG00000115268	GO:0000184	ENSG00000123810	GO:0000087	ENSG00000254986	GO:0006508			ENSG00000163904	GO:0006508
ENSG00000138326	GO:0000184	ENSG00000114745	GO:0000087	ENSG00000077616	GO:0006508			ENSG00000100764	GO:0006508
ENSG00000118181	GO:0000184	ENSG00000123219	GO:0000087	ENSG00000100312	GO:0006508			ENSG00000166340	GO:0006508
ENSG00000197728	GO:0000184	ENSG00000138092	GO:0000087	ENSG00000170242	GO:0006508			ENSG00000111142	GO:0006508
ENSG00000233927	GO:0000184	ENSG00000125450	GO:0000087	ENSG00000196954	GO:0006508			ENSG00000137752	GO:0006508
ENSG00000149806	GO:0000184	ENSG00000153044	GO:0000087	ENSG00000149418	GO:0006508			ENSG00000163131	GO:0006508
ENSG00000156482	GO:0000184	ENSG00000149636	GO:0000087	ENSG00000036672	GO:0006508			ENSG00000102174	GO:0006508
ENSG00000198918	GO:0000184	ENSG00000152253	GO:0000087	ENSG00000154359	GO:0006508			ENSG00000087245	GO:0006508
ENSG00000071082	GO:0000184	ENSG00000100162	GO:0000087	ENSG00000137225	GO:0006508			ENSG00000104755	GO:0006508
ENSG00000198755	GO:0000184	ENSG00000072864	GO:0000087	ENSG00000186474	GO:0006508			ENSG00000159640	GO:0006508
ENSG00000144713	GO:0000184	ENSG00000179051	GO:0000087	ENSG00000125966	GO:0006508			ENSG00000264813	GO:0006508
ENSG00000142676	GO:0000184	ENSG00000112029	GO:0000087	ENSG00000169174	GO:0006508			ENSG00000119231	GO:0006508
ENSG00000161016	GO:0000184	ENSG00000090273	GO:0000087	ENSG00000077274	GO:0006508			ENSG00000058056	GO:0006508
ENSG00000279483	GO:0000184	ENSG00000002822	GO:0000087	ENSG00000198598	GO:0006508			ENSG00000112812	GO:0006508
ENSG00000229117	GO:0000184	ENSG00000101412	GO:0000080	ENSG00000166682	GO:0006508			ENSG00000123342	GO:0006508
ENSG00000143947	GO:0000184	ENSG00000101412	GO:0000082	ENSG00000118113	GO:0006508			ENSG00000132906	GO:0006508
ENSG00000221983	GO:0000184	ENSG00000204086	GO:0000082	ENSG00000164024	GO:0006508			ENSG00000149131	GO:0006508
ENSG00000221914	GO:0000184	ENSG00000182923	GO:0000086	ENSG00000100985	GO:0006508			ENSG00000150687	GO:0006508
ENSG00000172809	GO:0000184	ENSG00000150457	GO:0000082	ENSG00000162949	GO:0006508			ENSG00000048028	GO:0006508
ENSG00000171858	GO:0000184	ENSG00000037042	GO:0000086	ENSG00000166670	GO:0006508			ENSG00000115828	GO:0006508
ENSG00000113575	GO:0000184	ENSG00000164045	GO:0000087	ENSG00000108582	GO:0006508			ENSG00000187054	GO:0006508
ENSG00000114391	GO:0000184	ENSG00000070808	GO:0000082	ENSG00000143839	GO:0006508			ENSG00000215440	GO:0006508
ENSG00000241343	GO:0000184	ENSG00000131196	GO:0000082	ENSG00000140455	GO:0006508			ENSG00000172046	GO:0006508
ENSG00000108298	GO:0000184	ENSG00000129355	GO:0000080	ENSG00000127241	GO:0006508			ENSG00000162402	GO:0006508
ENSG00000171824	GO:0000184	ENSG00000129355	GO:0000082	ENSG00000055483	GO:0006508			ENSG00000142330	GO:0006508
ENSG00000105640	GO:0000184	ENSG00000100526	GO:0000082	ENSG00000101844	GO:0006508			ENSG00000160183	GO:0006508
ENSG00000089009	GO:0000184	ENSG00000143228	GO:0000087	ENSG00000113851	GO:0006508			ENSG00000105707	GO:0006508
ENSG00000114867	GO:0000184	ENSG00000103479	GO:0000080	ENSG00000145536	GO:0006508			ENSG00000086205	GO:0006508
ENSG00000136937	GO:0000184	ENSG00000055130	GO:0000080	ENSG00000053702	GO:0006508			ENSG00000141279	GO:0006508
ENSG00000205937	GO:0000184	ENSG00000055130	GO:0000082	ENSG00000008516	GO:0006508			ENSG00000100600	GO:0006508
ENSG00000152520	GO:0000184	ENSG00000108094	GO:0000082	ENSG00000148702	GO:0006508			ENSG00000128510	GO:0006508
ENSG00000070366	GO:0000184	ENSG00000036257	GO:0000082	ENSG00000072274	GO:0006508			ENSG00000161057	GO:0006508
ENSG00000172795	GO:0000184	ENSG00000139842	GO:0000082	ENSG00000103023	GO:0006508			ENSG00000229183	GO:0006508
ENSG00000189369	GO:0000184	ENSG00000055130	GO:0000084	ENSG00000271447	GO:0006508			ENSG00000162909	GO:0006508
ENSG00000151065	GO:0000184	ENSG00000007968	GO:0000080	ENSG00000057593	GO:0006508			ENSG00000134028	GO:0006508
ENSG00000167447	GO:0000184	ENSG00000204843	GO:0000086	ENSG00000196415	GO:0006508			ENSG00000126218	GO:0006508
ENSG00000116698	GO:0000184	ENSG00000197102	GO:0000086	ENSG00000187555	GO:0006508			ENSG00000102910	GO:0006508
ENSG00000005007	GO:0000184	ENSG00000205250	GO:0000080	ENSG00000167751	GO:0006508			ENSG00000168487	GO:0006508
ENSG00000140986	GO:0000184	ENSG00000161036	GO:0000080	ENSG00000109861	GO:0006508			ENSG00000163638	GO:0006508
ENSG00000110063	GO:0000184	ENSG00000137822	GO:0000086	ENSG00000165923	GO:0006508			ENSG00000256713	GO:0006508
ENSG00000157106	GO:0000184	ENSG00000115170	GO:0000082	ENSG00000136014	GO:0006508			ENSG00000012174	GO:0006508
ENSG00000170473	GO:0000184	ENSG00000183434	GO:0000082	ENSG00000135678	GO:0006508			ENSG00000115464	GO:0006508
ENSG00000125351	GO:0000184	ENSG00000166266	GO:0000082	ENSG00000157227	GO:0006508			ENSG00000123992	GO:0006508
ENSG00000105771	GO:0000184	ENSG00000198089	GO:0000086	ENSG00000146856	GO:0006508			ENSG00000164344	GO:0006508
ENSG00000169062	GO:0000184	ENSG00000167552	GO:0000086	ENSG00000197253	GO:0006508			ENSG00000196549	GO:0006508
ENSG00000151461	GO:0000184	ENSG00000074054	GO:0000086	ENSG00000092529	GO:0006508			ENSG00000168397	GO:0006508
ENSG00000272886	GO:0000184	ENSG00000074054	GO:0000087	ENSG00000142606	GO:0006508			ENSG00000183378	GO:0006508
ENSG00000189266	GO:0000184	ENSG00000108100	GO:0000086	ENSG00000167748	GO:0006508			ENSG00000167261	GO:0006508
ENSG00000037241	GO:0000184	ENSG00000114107	GO:0000086	ENSG00000186452	GO:0006508			ENSG00000153002	GO:0006508
ENSG00000198952	GO:0000184	ENSG00000139350	GO:0000086	ENSG00000145194	GO:0006508			ENSG00000243989	GO:0006508
ENSG00000130255	GO:0000184	ENSG00000101624	GO:0000086	ENSG00000197635	GO:0006508			ENSG00000106066	GO:0006508
ENSG00000265241	GO:0000184	ENSG00000101639	GO:0000086	ENSG00000173157	GO:0006508			ENSG00000176040	GO:0006508
ENSG00000222028	GO:0000216	ENSG00000164754	GO:0000087	ENSG00000092094	GO:0006508			ENSG00000080618	GO:0006508
ENSG00000108671	GO:0000216	ENSG00000130779	GO:0000087	ENSG00000100450	GO:0006508			ENSG00000011198	GO:0006508
ENSG00000197170	GO:0000216	ENSG00000184445	GO:0000087	ENSG00000173531	GO:0006508			ENSG00000158525	GO:0006508
ENSG00000110801	GO:0000216	ENSG00000157020	GO:0000087	ENSG00000137745	GO:0006508			ENSG00000164690	GO:0006508
ENSG00000097046	GO:0000216	ENSG00000175279	GO:0000087	ENSG00000102226	GO:0006508			ENSG00000095917	GO:0006508
ENSG00000115233	GO:0000216	ENSG00000154839	GO:0000087	ENSG00000257017	GO:0006508			ENSG00000109472	GO:0006508
ENSG00000101182	GO:0000216	ENSG00000102901	GO:0000087	ENSG00000129667	GO:0006508			ENSG00000185621	GO:0006508
ENSG00000108344	GO:0000216	ENSG00000117697	GO:0000087	ENSG00000085377	GO:0006508			ENSG00000168060	GO:0006508
ENSG00000164815	GO:0000216	ENSG00000167842	GO:0000087	ENSG00000134917	GO:0006508			ENSG00000117984	GO:0006508
ENSG00000115947	GO:0000216	ENSG00000174442	GO:0000087	ENSG00000145808	GO:0006508			ENSG00000164062	GO:0006508
ENSG00000093009	GO:0000216	ENSG00000054282	GO:0000086	ENSG00000002549	GO:0006508			ENSG00000178297	GO:0006508
ENSG00000112312	GO:0000216	ENSG00000101972	GO:0000087	ENSG00000138792	GO:0006508			ENSG00000069206	GO:0006508
ENSG00000101843	GO:0000216	ENSG00000116127	GO:0000086	ENSG00000189099	GO:0006508			ENSG00000215704	GO:0006508
ENSG00000101868	GO:0000216	ENSG00000121621	GO:0000087	ENSG00000174080	GO:0006508			ENSG00000184012	GO:0006508
ENSG00000170315	GO:0000216	ENSG00000166579	GO:0000087	ENSG00000175497	GO:0006508			ENSG00000138078	GO:0006508
ENSG00000150991	GO:0000216	ENSG00000108055	GO:0000087	ENSG00000159403	GO:0006508			ENSG00000175193	GO:0006508
ENSG00000117748	GO:0000216	ENSG00000111206	GO:0000086	ENSG00000072657	GO:0006508			ENSG00000091704	GO:0006508
ENSG00000165916	GO:0000216	ENSG00000175216	GO:0000086	ENSG00000151651	GO:0006508			ENSG00000184903	GO:0006508
ENSG00000008018	GO:0000216	ENSG00000175216	GO:0000087	ENSG00000140564	GO:0006508			ENSG00000106144	GO:0006508
ENSG00000123374	GO:0000216	ENSG00000111907	GO:0000086	ENSG00000009724	GO:0006508			ENSG00000074603	GO:0006508
ENSG00000112118	GO:0000216	ENSG00000136811	GO:0000086	ENSG00000115233	GO:0006508			ENSG00000142327	GO:0006508
ENSG00000256206	GO:0000216	ENSG00000174799	GO:0000086	ENSG00000114374	GO:0006508			ENSG00000180210	GO:0006508
ENSG00000129084	GO:0000216	ENSG00000064313	GO:0000086	ENSG00000279327	GO:0006508			ENSG00000178055	GO:0006508
ENSG00000256646	GO:0000216	ENSG00000141200	GO:0000087	ENSG00000156140	GO:0006508			ENSG00000049192	GO:0006508
ENSG00000106588	GO:0000216	ENSG00000127914	GO:0000086	ENSG00000213886	GO:0006508			ENSG00000142515	GO:0006508
ENSG00000100567	GO:0000216	ENSG00000182621	GO:0000086	ENSG00000129451	GO:0006508			ENSG00000164307	GO:0006508
ENSG00000041357	GO:0000216	ENSG00000149503	GO:0000087	ENSG00000139549	GO:0006508			ENSG00000109758	GO:0006508
ENSG00000132383	GO:0000216	ENSG00000030066	GO:0000087	ENSG00000115317	GO:0006508			ENSG00000088926	GO:0006508
ENSG00000204264	GO:0000216	ENSG00000186871	GO:0000087	ENSG00000134007	GO:0006508			ENSG00000138794	GO:0006508
ENSG00000240065	GO:0000216	ENSG00000134690	GO:0000087	ENSG00000122121	GO:0006508			ENSG00000123552	GO:0006508
ENSG00000143106	GO:0000216	ENSG00000163535	GO:0000087	ENSG00000129455	GO:0006508			ENSG00000038295	GO:0006508
ENSG00000159377	GO:0000216	ENSG00000188312	GO:0000087	ENSG00000137674	GO:0006508			ENSG00000151388	GO:0006508
ENSG00000142507	GO:0000216	ENSG00000160783	GO:0000087	ENSG00000101849	GO:0006508			ENSG00000164308	GO:0006508
ENSG00000100804	GO:0000216	ENSG00000120253	GO:0000087	ENSG00000158859	GO:0006508			ENSG00000168594	GO:0006508
ENSG00000104738	GO:0000216	ENSG00000075188	GO:0000087	ENSG00000152484	GO:0006508			ENSG00000175426	GO:0006508
ENSG00000100297	GO:0000216	ENSG00000137812	GO:0000087	ENSG00000084073	GO:0006508			ENSG00000197140	GO:0006508
ENSG00000166508	GO:0000216	ENSG00000108349	GO:0000184	ENSG00000162607	GO:0006508			ENSG00000168619	GO:0006508
ENSG00000106399	GO:0000216	ENSG00000134030	GO:0000184	ENSG00000087116	GO:0006508			ENSG00000128694	GO:0006508
ENSG00000161057	GO:0000216	ENSG00000140694	GO:0000184	ENSG00000124356	GO:0006508			ENSG00000154734	GO:0006508
ENSG00000205220	GO:0000216	ENSG00000137818	GO:0000184	ENSG00000171551	GO:0006508			ENSG00000135074	GO:0006508
ENSG00000013275	GO:0000216	ENSG00000177600	GO:0000184	ENSG00000131400	GO:0006508			ENSG00000188086	GO:0006508
ENSG00000099341	GO:0000216	ENSG00000089157	GO:0000184	ENSG00000101981	GO:0006508			ENSG00000156103	GO:0006508
ENSG00000198056	GO:0000216	ENSG00000182774	GO:0000184	ENSG00000197766	GO:0006508			ENSG00000184647	GO:0006508
ENSG00000146143	GO:0000216	ENSG00000168028	GO:0000184	ENSG00000122194	GO:0006508			ENSG00000140479	GO:0006508
ENSG00000277791	GO:0000216	ENSG00000070756	GO:0000184	ENSG00000131187	GO:0006508			ENSG00000108578	GO:0006508
ENSG00000126067	GO:0000216	ENSG00000103342	GO:0000184	ENSG00000012223	GO:0006508			ENSG00000008277	GO:0006508
ENSG00000073111	GO:0000216	ENSG00000140988	GO:0000184	ENSG00000196611	GO:0006508			ENSG00000106346	GO:0006508
ENSG00000103035	GO:0000216	ENSG00000182899	GO:0000184	ENSG00000126247	GO:0006508			ENSG00000145244	GO:0006508
ENSG00000159352	GO:0000216	ENSG00000147604	GO:0000184	ENSG00000184500	GO:0006508			ENSG00000109625	GO:0006508
ENSG00000100479	GO:0000216	ENSG00000265681	GO:0000184	ENSG00000197561	GO:0006508			ENSG00000139178	GO:0006508
ENSG00000100902	GO:0000216	ENSG00000129824	GO:0000184	ENSG00000149968	GO:0006508			ENSG00000137648	GO:0006508
ENSG00000131467	GO:0000216	ENSG00000279950	GO:0000184	ENSG00000100448	GO:0006508			ENSG00000166033	GO:0006508
ENSG00000100764	GO:0000216	ENSG00000149273	GO:0000184	ENSG00000198670	GO:0006508			ENSG00000122861	GO:0006508
ENSG00000087191	GO:0000216	ENSG00000112306	GO:0000184	ENSG00000219073	GO:0006508			ENSG00000135773	GO:0006508
ENSG00000100519	GO:0000216	ENSG00000167526	GO:0000184	ENSG00000142789	GO:0006508			ENSG00000205403	GO:0006508
ENSG00000143947	GO:0000216	ENSG00000147403	GO:0000184	ENSG00000137673	GO:0006508			ENSG00000052344	GO:0006508
ENSG00000221983	GO:0000216	ENSG00000197958	GO:0000184	ENSG00000154277	GO:0006508			ENSG00000197993	GO:0006508
ENSG00000092010	GO:0000216	ENSG00000105568	GO:0000184	ENSG00000237412	GO:0006508			ENSG00000167755	GO:0006508
ENSG00000177084	GO:0000216	ENSG00000163682	GO:0000184	ENSG00000064601	GO:0006508			ENSG00000121898	GO:0006508
ENSG00000204086	GO:0000216	ENSG00000116251	GO:0000184	ENSG00000265203	GO:0006508			ENSG00000229859	GO:0006508
ENSG00000175166	GO:0000216	ENSG00000174444	GO:0000184	ENSG00000124299	GO:0006508			ENSG00000100453	GO:0006508
ENSG00000085840	GO:0000216	ENSG00000141543	GO:0000184	ENSG00000019991	GO:0006508			ENSG00000149260	GO:0006508
ENSG00000115942	GO:0000216	ENSG00000105372	GO:0000184	ENSG00000119912	GO:0006508			ENSG00000114948	GO:0006508
ENSG00000014138	GO:0000216	ENSG00000100316	GO:0000184	ENSG00000163751	GO:0006508			ENSG00000150656	GO:0006508
ENSG00000076003	GO:0000216	ENSG00000142541	GO:0000184	ENSG00000118939	GO:0006508			ENSG00000178226	GO:0006508
ENSG00000068878	GO:0000216	ENSG00000177954	GO:0000184	ENSG00000157766	GO:0006508			ENSG00000103811	GO:0006508
ENSG00000163636	GO:0000216	ENSG00000136942	GO:0000184	ENSG00000015413	GO:0006508			ENSG00000148848	GO:0006508
ENSG00000095261	GO:0000216	ENSG00000166441	GO:0000184	ENSG00000168925	GO:0006508			ENSG00000141295	GO:0006508
ENSG00000065328	GO:0000216	ENSG00000122406	GO:0000184	ENSG00000111405	GO:0006508			ENSG00000123213	GO:0006508
ENSG00000154611	GO:0000216	ENSG00000122026	GO:0000184	ENSG00000118503	GO:0006508			ENSG00000135655	GO:0006508
ENSG00000125818	GO:0000216	ENSG00000108107	GO:0000184	ENSG00000140740	GO:0006508			ENSG00000141314	GO:0006508
ENSG00000136930	GO:0000216	ENSG00000170889	GO:0000184	ENSG00000126231	GO:0006508			ENSG00000130226	GO:0006508
ENSG00000173692	GO:0000216	ENSG00000083845	GO:0000184	ENSG00000092009	GO:0006508			ENSG00000186318	GO:0006508
ENSG00000094804	GO:0000216	ENSG00000124614	GO:0000184	ENSG00000134900	GO:0006508			ENSG00000099953	GO:0006508
ENSG00000167513	GO:0000216	ENSG00000162244	GO:0000184	ENSG00000160349	GO:0006508			ENSG00000137747	GO:0006508
ENSG00000135336	GO:0000216	ENSG00000109475	GO:0000184	ENSG00000010256	GO:0006508			ENSG00000172543	GO:0006508
ENSG00000006634	GO:0000216	ENSG00000188846	GO:0000184	ENSG00000105141	GO:0006508			ENSG00000014216	GO:0006508
ENSG00000125885	GO:0000216	ENSG00000114503	GO:0000184	ENSG00000129204	GO:0006508			ENSG00000148950	GO:0006508
ENSG00000100911	GO:0000216	ENSG00000008988	GO:0000184	ENSG00000262406	GO:0006508			ENSG00000118369	GO:0006508
ENSG00000185627	GO:0000216	ENSG00000145425	GO:0000184	ENSG00000141086	GO:0006508			ENSG00000254986	GO:0006508
ENSG00000091651	GO:0000216	ENSG00000161970	GO:0000184	ENSG00000134086	GO:0006508			ENSG00000077616	GO:0006508
ENSG00000166851	GO:0000236	ENSG00000174748	GO:0000184	ENSG00000256043	GO:0006508			ENSG00000100312	GO:0006508
ENSG00000068796	GO:0000236	ENSG00000162385	GO:0000184	ENSG00000143387	GO:0006508			ENSG00000170242	GO:0006508
ENSG00000080986	GO:0000236	ENSG00000131469	GO:0000184	ENSG00000013275	GO:0006508			ENSG00000196954	GO:0006508
ENSG00000082898	GO:0000236	ENSG00000145592	GO:0000184	ENSG00000111667	GO:0006508			ENSG00000149418	GO:0006508
ENSG00000089685	GO:0000236	ENSG00000171863	GO:0000184	ENSG00000185515	GO:0006508			ENSG00000036672	GO:0006508
ENSG00000086827	GO:0000236	ENSG00000142937	GO:0000184	ENSG00000158516	GO:0006508			ENSG00000154359	GO:0006508
ENSG00000169679	GO:0000236	ENSG00000134419	GO:0000184	ENSG00000099341	GO:0006508			ENSG00000137225	GO:0006508
ENSG00000154473	GO:0000236	ENSG00000105193	GO:0000184	ENSG00000080815	GO:0006508			ENSG00000186474	GO:0006508
ENSG00000164754	GO:0000236	ENSG00000164587	GO:0000184	ENSG00000143801	GO:0006508			ENSG00000125966	GO:0006508
ENSG00000156970	GO:0000236	ENSG00000186468	GO:0000184	ENSG00000113088	GO:0006508			ENSG00000169174	GO:0006508
ENSG00000163539	GO:0000236	ENSG00000231500	GO:0000184	ENSG00000197540	GO:0006508			ENSG00000077274	GO:0006508
ENSG00000122952	GO:0000236	ENSG00000213741	GO:0000184	ENSG00000102996	GO:0006508			ENSG00000198598	GO:0006508
ENSG00000134057	GO:0000236	ENSG00000110700	GO:0000184	ENSG00000066427	GO:0006508			ENSG00000166682	GO:0006508
ENSG00000130779	GO:0000236	ENSG00000142534	GO:0000184	ENSG00000164099	GO:0006508			ENSG00000118113	GO:0006508
ENSG00000186298	GO:0000236	ENSG00000148303	GO:0000184	ENSG00000127922	GO:0006508			ENSG00000164024	GO:0006508
ENSG00000177954	GO:0000236	ENSG00000120705	GO:0000184	ENSG00000129128	GO:0006508			ENSG00000100985	GO:0006508
ENSG00000007168	GO:0000236	ENSG00000198034	GO:0000184	ENSG00000177889	GO:0006508			ENSG00000162949	GO:0006508
ENSG00000100401	GO:0000236	ENSG00000198242	GO:0000184	ENSG00000109189	GO:0006508			ENSG00000166670	GO:0006508
ENSG00000115163	GO:0000236	ENSG00000137154	GO:0000184	ENSG00000140612	GO:0006508			ENSG00000108582	GO:0006508
ENSG00000117724	GO:0000236	ENSG00000125691	GO:0000184	ENSG00000173391	GO:0006508			ENSG00000143839	GO:0006508
ENSG00000153201	GO:0000236	ENSG00000115268	GO:0000184	ENSG00000189056	GO:0006508			ENSG00000140455	GO:0006508
ENSG00000184445	GO:0000236	ENSG00000138326	GO:0000184	ENSG00000169495	GO:0006508			ENSG00000127241	GO:0006508
ENSG00000110713	GO:0000236	ENSG00000118181	GO:0000184	ENSG00000170801	GO:0006508			ENSG00000055483	GO:0006508
ENSG00000157020	GO:0000236	ENSG00000197728	GO:0000184	ENSG00000154646	GO:0006508			ENSG00000101844	GO:0006508
ENSG00000111581	GO:0000236	ENSG00000233927	GO:0000184	ENSG00000114062	GO:0006508			ENSG00000113851	GO:0006508
ENSG00000138778	GO:0000236	ENSG00000149806	GO:0000184	ENSG00000114316	GO:0006508			ENSG00000145536	GO:0006508
ENSG00000030066	GO:0000236	ENSG00000156482	GO:0000184	ENSG00000182752	GO:0006508			ENSG00000053702	GO:0006508
ENSG00000117399	GO:0000236	ENSG00000198918	GO:0000184	ENSG00000157193	GO:0006508			ENSG00000008516	GO:0006508
ENSG00000164109	GO:0000236	ENSG00000071082	GO:0000184	ENSG00000183087	GO:0006508			ENSG00000148702	GO:0006508
ENSG00000142856	GO:0000236	ENSG00000198755	GO:0000184	ENSG00000101443	GO:0006508			ENSG00000072274	GO:0006508
ENSG00000175216	GO:0000236	ENSG00000144713	GO:0000184	ENSG00000163501	GO:0006508			ENSG00000103023	GO:0006508
ENSG00000072501	GO:0000236	ENSG00000142676	GO:0000184	ENSG00000135476	GO:0006508			ENSG00000271447	GO:0006508
ENSG00000101367	GO:0000236	ENSG00000161016	GO:0000184	ENSG00000103194	GO:0006508			ENSG00000057593	GO:0006508
ENSG00000186871	GO:0000236	ENSG00000279483	GO:0000184	ENSG00000044090	GO:0006508			ENSG00000196415	GO:0006508
ENSG00000134690	GO:0000236	ENSG00000229117	GO:0000184	ENSG00000118363	GO:0006508			ENSG00000187555	GO:0006508
ENSG00000163535	GO:0000236	ENSG00000143947	GO:0000184	ENSG00000163636	GO:0006508			ENSG00000167751	GO:0006508
ENSG00000129810	GO:0000236	ENSG00000221983	GO:0000184	ENSG00000100221	GO:0006508			ENSG00000109861	GO:0006508
ENSG00000188312	GO:0000236	ENSG00000221914	GO:0000184	ENSG00000106333	GO:0006508			ENSG00000165923	GO:0006508
ENSG00000160783	GO:0000236	ENSG00000172809	GO:0000184	ENSG00000172236	GO:0006508			ENSG00000136014	GO:0006508
ENSG00000031691	GO:0000236	ENSG00000171858	GO:0000184	ENSG00000129559	GO:0006508			ENSG00000135678	GO:0006508
ENSG00000160551	GO:0000236	ENSG00000113575	GO:0000184	ENSG00000125656	GO:0006508			ENSG00000157227	GO:0006508
ENSG00000074054	GO:0000236	ENSG00000114391	GO:0000184	ENSG00000112818	GO:0006508			ENSG00000146856	GO:0006508
ENSG00000120334	GO:0000236	ENSG00000241343	GO:0000184	ENSG00000141434	GO:0006508			ENSG00000197253	GO:0006508
ENSG00000175279	GO:0000236	ENSG00000108298	GO:0000184	ENSG00000170500	GO:0006508			ENSG00000092529	GO:0006508
ENSG00000101972	GO:0000236	ENSG00000171824	GO:0000184	ENSG00000151006	GO:0006508			ENSG00000142606	GO:0006508
ENSG00000141200	GO:0000236	ENSG00000105640	GO:0000184	ENSG00000156521	GO:0006508			ENSG00000167748	GO:0006508
ENSG00000161888	GO:0000236	ENSG00000089009	GO:0000184	ENSG00000161133	GO:0006508			ENSG00000186452	GO:0006508
ENSG00000120253	GO:0000236	ENSG00000114867	GO:0000184	ENSG00000170185	GO:0006508			ENSG00000145194	GO:0006508
ENSG00000075188	GO:0000236	ENSG00000136937	GO:0000184	ENSG00000244617	GO:0006508			ENSG00000197635	GO:0006508
ENSG00000137812	GO:0000236	ENSG00000205937	GO:0000184	ENSG00000142303	GO:0006508			ENSG00000173157	GO:0006508
ENSG00000121621	GO:0000236	ENSG00000152520	GO:0000184	ENSG00000164663	GO:0006508			ENSG00000092094	GO:0006508
ENSG00000069248	GO:0000236	ENSG00000070366	GO:0000184	ENSG00000108039	GO:0006508			ENSG00000100450	GO:0006508
ENSG00000182628	GO:0000236	ENSG00000172795	GO:0000184	ENSG00000197312	GO:0006508			ENSG00000173531	GO:0006508
ENSG00000118007	GO:0000236	ENSG00000189369	GO:0000184	ENSG00000162601	GO:0006508			ENSG00000137745	GO:0006508
ENSG00000153207	GO:0000236	ENSG00000151065	GO:0000184	ENSG00000180667	GO:0006508			ENSG00000102226	GO:0006508
ENSG00000102384	GO:0000236	ENSG00000167447	GO:0000184	ENSG00000255221	GO:0006508			ENSG00000257017	GO:0006508
ENSG00000154839	GO:0000236	ENSG00000116698	GO:0000184	ENSG00000168928	GO:0006508			ENSG00000129667	GO:0006508
ENSG00000102901	GO:0000236	ENSG00000005007	GO:0000184	ENSG00000264522	GO:0006508			ENSG00000085377	GO:0006508
ENSG00000085415	GO:0000236	ENSG00000140986	GO:0000184	ENSG00000162877	GO:0006508			ENSG00000134917	GO:0006508
ENSG00000178999	GO:0000236	ENSG00000110063	GO:0000184	ENSG00000188886	GO:0006508			ENSG00000145808	GO:0006508
ENSG00000166451	GO:0000236	ENSG00000157106	GO:0000184	ENSG00000223443	GO:0006508			ENSG00000002549	GO:0006508
ENSG00000117697	GO:0000236	ENSG00000170473	GO:0000184	ENSG00000172878	GO:0006508			ENSG00000138792	GO:0006508
ENSG00000142945	GO:0000236	ENSG00000125351	GO:0000184	ENSG00000174562	GO:0006508			ENSG00000189099	GO:0006508
ENSG00000123810	GO:0000236	ENSG00000105771	GO:0000184	ENSG00000185198	GO:0006508			ENSG00000174080	GO:0006508
ENSG00000123219	GO:0000236	ENSG00000169062	GO:0000184	ENSG00000182472	GO:0006508			ENSG00000175497	GO:0006508
ENSG00000138092	GO:0000236	ENSG00000151461	GO:0000184	ENSG00000198092	GO:0006508			ENSG00000159403	GO:0006508
ENSG00000125450	GO:0000236	ENSG00000272886	GO:0000184	ENSG00000103404	GO:0006508			ENSG00000072657	GO:0006508
ENSG00000143228	GO:0000236	ENSG00000189266	GO:0000184	ENSG00000247746	GO:0006508			ENSG00000151651	GO:0006508
ENSG00000166579	GO:0000236	ENSG00000037241	GO:0000184	ENSG00000154914	GO:0006508			ENSG00000140564	GO:0006508
ENSG00000167842	GO:0000236	ENSG00000198952	GO:0000184	ENSG00000160323	GO:0006508			ENSG00000009724	GO:0006508
ENSG00000153044	GO:0000236	ENSG00000130255	GO:0000184	ENSG00000187950	GO:0006508			ENSG00000115233	GO:0006508
ENSG00000149636	GO:0000236	ENSG00000265241	GO:0000184	ENSG00000172232	GO:0006508			ENSG00000114374	GO:0006508
ENSG00000174442	GO:0000236	ENSG00000222028	GO:0000216	ENSG00000185873	GO:0006508			ENSG00000279327	GO:0006508
ENSG00000152253	GO:0000236	ENSG00000108671	GO:0000216	ENSG00000135913	GO:0006508			ENSG00000156140	GO:0006508
ENSG00000149503	GO:0000236	ENSG00000197170	GO:0000216	ENSG00000142002	GO:0006508			ENSG00000213886	GO:0006508
ENSG00000100162	GO:0000236	ENSG00000110801	GO:0000216	ENSG00000130734	GO:0006508			ENSG00000129451	GO:0006508
ENSG00000072864	GO:0000236	ENSG00000097046	GO:0000216	ENSG00000090686	GO:0006508			ENSG00000139549	GO:0006508
ENSG00000179051	GO:0000236	ENSG00000115233	GO:0000216	ENSG00000167759	GO:0006508			ENSG00000115317	GO:0006508
ENSG00000108055	GO:0000236	ENSG00000101182	GO:0000216	ENSG00000196704	GO:0006508			ENSG00000134007	GO:0006508
ENSG00000090273	GO:0000236	ENSG00000108344	GO:0000216	ENSG00000185294	GO:0006508			ENSG00000122121	GO:0006508
ENSG00000002822	GO:0000236	ENSG00000164815	GO:0000216	ENSG00000196470	GO:0006508			ENSG00000129455	GO:0006508
ENSG00000087586	GO:0000278	ENSG00000115947	GO:0000216	ENSG00000106624	GO:0006508			ENSG00000137674	GO:0006508
ENSG00000222028	GO:0000278	ENSG00000093009	GO:0000216	ENSG00000144410	GO:0006508			ENSG00000101849	GO:0006508
ENSG00000198089	GO:0000278	ENSG00000112312	GO:0000216	ENSG00000167757	GO:0006508			ENSG00000158859	GO:0006508
ENSG00000072609	GO:0000278	ENSG00000101843	GO:0000216	ENSG00000258223	GO:0006508			ENSG00000152484	GO:0006508
ENSG00000068796	GO:0000278	ENSG00000101868	GO:0000216	ENSG00000154485	GO:0006508			ENSG00000084073	GO:0006508
ENSG00000108671	GO:0000278	ENSG00000170315	GO:0000216	ENSG00000088882	GO:0006508			ENSG00000162607	GO:0006508
ENSG00000197170	GO:0000278	ENSG00000150991	GO:0000216	ENSG00000165078	GO:0006508			ENSG00000087116	GO:0006508
ENSG00000110801	GO:0000278	ENSG00000117748	GO:0000216	ENSG00000182325	GO:0006508			ENSG00000124356	GO:0006508
ENSG00000097046	GO:0000278	ENSG00000165916	GO:0000216	ENSG00000008382	GO:0006508			ENSG00000171551	GO:0006508
ENSG00000142731	GO:0000278	ENSG00000008018	GO:0000216	ENSG00000174611	GO:0006508			ENSG00000131400	GO:0006508
ENSG00000115233	GO:0000278	ENSG00000123374	GO:0000216	ENSG00000084693	GO:0006508			ENSG00000101981	GO:0006508
ENSG00000112242	GO:0000278	ENSG00000112118	GO:0000216	ENSG00000103355	GO:0006508			ENSG00000197766	GO:0006508
ENSG00000175063	GO:0000278	ENSG00000256206	GO:0000216	ENSG00000170832	GO:0006508			ENSG00000122194	GO:0006508
ENSG00000080986	GO:0000278	ENSG00000129084	GO:0000216	ENSG00000141385	GO:0006508			ENSG00000131187	GO:0006508
ENSG00000101182	GO:0000278	ENSG00000256646	GO:0000216	ENSG00000161677	GO:0006508			ENSG00000012223	GO:0006508
ENSG00000082898	GO:0000278	ENSG00000106588	GO:0000216	ENSG00000144744	GO:0006508			ENSG00000196611	GO:0006508
ENSG00000198707	GO:0000278	ENSG00000100567	GO:0000216	ENSG00000157837	GO:0006508			ENSG00000126247	GO:0006508
ENSG00000089685	GO:0000278	ENSG00000041357	GO:0000216	ENSG00000005206	GO:0006508			ENSG00000184500	GO:0006508
ENSG00000108344	GO:0000278	ENSG00000132383	GO:0000216	ENSG00000138600	GO:0006508			ENSG00000197561	GO:0006508
ENSG00000086827	GO:0000278	ENSG00000204264	GO:0000216	ENSG00000169918	GO:0006508			ENSG00000149968	GO:0006508
ENSG00000103540	GO:0000278	ENSG00000240065	GO:0000216	ENSG00000140470	GO:0006508			ENSG00000100448	GO:0006508
ENSG00000169679	GO:0000278	ENSG00000143106	GO:0000216	ENSG00000166106	GO:0006508			ENSG00000198670	GO:0006508
ENSG00000154473	GO:0000278	ENSG00000159377	GO:0000216	ENSG00000144468	GO:0006508			ENSG00000219073	GO:0006508
ENSG00000176101	GO:0000278	ENSG00000142507	GO:0000216	ENSG00000077254	GO:0006508			ENSG00000142789	GO:0006508
ENSG00000164815	GO:0000278	ENSG00000100804	GO:0000216	ENSG00000170967	GO:0006508			ENSG00000137673	GO:0006508
ENSG00000115947	GO:0000278	ENSG00000104738	GO:0000216	ENSG00000169900	GO:0006508			ENSG00000154277	GO:0006508
ENSG00000164754	GO:0000278	ENSG00000100297	GO:0000216	ENSG00000138316	GO:0006508			ENSG00000237412	GO:0006508
ENSG00000156970	GO:0000278	ENSG00000166508	GO:0000216	ENSG00000162736	GO:0006508			ENSG00000064601	GO:0006508
ENSG00000163539	GO:0000278	ENSG00000106399	GO:0000216	ENSG00000163930	GO:0006508			ENSG00000265203	GO:0006508
ENSG00000093009	GO:0000278	ENSG00000161057	GO:0000216	ENSG00000003400	GO:0006508			ENSG00000124299	GO:0006508
ENSG00000112312	GO:0000278	ENSG00000205220	GO:0000216	ENSG00000121022	GO:0006508			ENSG00000019991	GO:0006508
ENSG00000046651	GO:0000278	ENSG00000013275	GO:0000216	ENSG00000124486	GO:0006508			ENSG00000119912	GO:0006508
ENSG00000101843	GO:0000278	ENSG00000099341	GO:0000216	ENSG00000125912	GO:0006508			ENSG00000163751	GO:0006508
ENSG00000137100	GO:0000278	ENSG00000198056	GO:0000216	ENSG00000089723	GO:0006508			ENSG00000118939	GO:0006508
ENSG00000103995	GO:0000278	ENSG00000146143	GO:0000216	ENSG00000162600	GO:0006508			ENSG00000157766	GO:0006508
ENSG00000157456	GO:0000278	ENSG00000277791	GO:0000216	ENSG00000167770	GO:0006508			ENSG00000015413	GO:0006508
ENSG00000122952	GO:0000278	ENSG00000126067	GO:0000216	ENSG00000068308	GO:0006508			ENSG00000168925	GO:0006508
ENSG00000112984	GO:0000278	ENSG00000073111	GO:0000216	ENSG00000175073	GO:0006508			ENSG00000111405	GO:0006508
ENSG00000160299	GO:0000278	ENSG00000103035	GO:0000216	ENSG00000133313	GO:0006508			ENSG00000118503	GO:0006508
ENSG00000213066	GO:0000278	ENSG00000159352	GO:0000216	ENSG00000166192	GO:0006508			ENSG00000140740	GO:0006508
ENSG00000164611	GO:0000278	ENSG00000100479	GO:0000216	ENSG00000166748	GO:0006508			ENSG00000126231	GO:0006508
ENSG00000175305	GO:0000278	ENSG00000100902	GO:0000216	ENSG00000167749	GO:0006508			ENSG00000092009	GO:0006508
ENSG00000228716	GO:0000278	ENSG00000131467	GO:0000216	ENSG00000116288	GO:0006508			ENSG00000134900	GO:0006508
ENSG00000104833	GO:0000278	ENSG00000100764	GO:0000216	ENSG00000027001	GO:0006508			ENSG00000160349	GO:0006508
ENSG00000176890	GO:0000278	ENSG00000087191	GO:0000216	ENSG00000138468	GO:0006508			ENSG00000010256	GO:0006508
ENSG00000139687	GO:0000278	ENSG00000100519	GO:0000216	ENSG00000116183	GO:0006508			ENSG00000105141	GO:0006508
ENSG00000170312	GO:0000278	ENSG00000143947	GO:0000216	ENSG00000134588	GO:0006508			ENSG00000129204	GO:0006508
ENSG00000196230	GO:0000278	ENSG00000221983	GO:0000216	ENSG00000130234	GO:0006508			ENSG00000262406	GO:0006508
ENSG00000080824	GO:0000278	ENSG00000092010	GO:0000216	ENSG00000005001	GO:0006508			ENSG00000141086	GO:0006508
ENSG00000101868	GO:0000278	ENSG00000177084	GO:0000216	ENSG00000137675	GO:0006508			ENSG00000134086	GO:0006508
ENSG00000170315	GO:0000278	ENSG00000204086	GO:0000216	ENSG00000123594	GO:0006508			ENSG00000256043	GO:0006508
ENSG00000150991	GO:0000278	ENSG00000175166	GO:0000216	ENSG00000141096	GO:0006508			ENSG00000143387	GO:0006508
ENSG00000101057	GO:0000278	ENSG00000085840	GO:0000216	ENSG00000161956	GO:0006508			ENSG00000013275	GO:0006508
ENSG00000131747	GO:0000278	ENSG00000115942	GO:0000216	ENSG00000089123	GO:0006508			ENSG00000111667	GO:0006508
ENSG00000135446	GO:0000278	ENSG00000014138	GO:0000216	ENSG00000121064	GO:0006508			ENSG00000185515	GO:0006508
ENSG00000132646	GO:0000278	ENSG00000076003	GO:0000216	ENSG00000131864	GO:0006508			ENSG00000158516	GO:0006508
ENSG00000134057	GO:0000278	ENSG00000068878	GO:0000216	ENSG00000147003	GO:0006508			ENSG00000099341	GO:0006508
ENSG00000117748	GO:0000278	ENSG00000163636	GO:0000216	ENSG00000083799	GO:0006508			ENSG00000080815	GO:0006508
ENSG00000072062	GO:0000278	ENSG00000095261	GO:0000216	ENSG00000196236	GO:0006508			ENSG00000143801	GO:0006508
ENSG00000165916	GO:0000278	ENSG00000065328	GO:0000216	ENSG00000116663	GO:0006508			ENSG00000113088	GO:0006508
ENSG00000105486	GO:0000278	ENSG00000154611	GO:0000216	ENSG00000167346	GO:0006508			ENSG00000197540	GO:0006508
ENSG00000145386	GO:0000278	ENSG00000125818	GO:0000216	ENSG00000116176	GO:0006508			ENSG00000102996	GO:0006508
ENSG00000008018	GO:0000278	ENSG00000136930	GO:0000216	ENSG00000144827	GO:0006508			ENSG00000066427	GO:0006508
ENSG00000131462	GO:0000278	ENSG00000173692	GO:0000216	ENSG00000109775	GO:0006508			ENSG00000164099	GO:0006508
ENSG00000110092	GO:0000278	ENSG00000094804	GO:0000216	ENSG00000085982	GO:0006508			ENSG00000127922	GO:0006508
ENSG00000105173	GO:0000278	ENSG00000167513	GO:0000216	ENSG00000130517	GO:0006508			ENSG00000129128	GO:0006508
ENSG00000123374	GO:0000278	ENSG00000135336	GO:0000216	ENSG00000011478	GO:0006508			ENSG00000177889	GO:0006508
ENSG00000112118	GO:0000278	ENSG00000006634	GO:0000216	ENSG00000129437	GO:0006508			ENSG00000109189	GO:0006508
ENSG00000256206	GO:0000278	ENSG00000125885	GO:0000216	ENSG00000079387	GO:0006508			ENSG00000140612	GO:0006508
ENSG00000129084	GO:0000278	ENSG00000100911	GO:0000216	ENSG00000101160	GO:0006508			ENSG00000173391	GO:0006508
ENSG00000256646	GO:0000278	ENSG00000185627	GO:0000216	ENSG00000172175	GO:0006508			ENSG00000189056	GO:0006508
ENSG00000106588	GO:0000278	ENSG00000091651	GO:0000216	ENSG00000019995	GO:0006508			ENSG00000169495	GO:0006508
ENSG00000100567	GO:0000278	ENSG00000166851	GO:0000236	ENSG00000176978	GO:0006508			ENSG00000170801	GO:0006508
ENSG00000041357	GO:0000278	ENSG00000068796	GO:0000236	ENSG00000155313	GO:0006508			ENSG00000154646	GO:0006508
ENSG00000132383	GO:0000278	ENSG00000080986	GO:0000236	ENSG00000113441	GO:0006508			ENSG00000114062	GO:0006508
ENSG00000204264	GO:0000278	ENSG00000082898	GO:0000236	ENSG00000116661	GO:0006508			ENSG00000114316	GO:0006508
ENSG00000240065	GO:0000278	ENSG00000089685	GO:0000236	ENSG00000143258	GO:0006508			ENSG00000182752	GO:0006508
ENSG00000143106	GO:0000278	ENSG00000086827	GO:0000236	ENSG00000110429	GO:0006508			ENSG00000157193	GO:0006508
ENSG00000159377	GO:0000278	ENSG00000169679	GO:0000236	ENSG00000153558	GO:0006508			ENSG00000183087	GO:0006508
ENSG00000142507	GO:0000278	ENSG00000154473	GO:0000236	ENSG00000134249	GO:0006508			ENSG00000101443	GO:0006508
ENSG00000100804	GO:0000278	ENSG00000164754	GO:0000236	ENSG00000139985	GO:0006508			ENSG00000163501	GO:0006508
ENSG00000062822	GO:0000278	ENSG00000156970	GO:0000236	ENSG00000269741	GO:0006508			ENSG00000135476	GO:0006508
ENSG00000080839	GO:0000278	ENSG00000163539	GO:0000236	ENSG00000213022	GO:0006508			ENSG00000103194	GO:0006508
ENSG00000105568	GO:0000278	ENSG00000122952	GO:0000236	ENSG00000119402	GO:0006508			ENSG00000044090	GO:0006508
ENSG00000004897	GO:0000278	ENSG00000134057	GO:0000236	ENSG00000087128	GO:0006508			ENSG00000118363	GO:0006508
ENSG00000166483	GO:0000278	ENSG00000130779	GO:0000236	ENSG00000103490	GO:0006508			ENSG00000163636	GO:0006508
ENSG00000164045	GO:0000278	ENSG00000186298	GO:0000236	ENSG00000184979	GO:0006508			ENSG00000100221	GO:0006508
ENSG00000101224	GO:0000278	ENSG00000177954	GO:0000236	ENSG00000107882	GO:0006508			ENSG00000106333	GO:0006508
ENSG00000158402	GO:0000278	ENSG00000007168	GO:0000236	ENSG00000154736	GO:0006508			ENSG00000172236	GO:0006508
ENSG00000130779	GO:0000278	ENSG00000100401	GO:0000236	ENSG00000139610	GO:0006508			ENSG00000129559	GO:0006508
ENSG00000005249	GO:0000278	ENSG00000115163	GO:0000236	ENSG00000106327	GO:0006508			ENSG00000125656	GO:0006508
ENSG00000171848	GO:0000278	ENSG00000117724	GO:0000236	ENSG00000124422	GO:0006508			ENSG00000112818	GO:0006508
ENSG00000104738	GO:0000278	ENSG00000153201	GO:0000236	ENSG00000135049	GO:0006508			ENSG00000141434	GO:0006508
ENSG00000100297	GO:0000278	ENSG00000184445	GO:0000236	ENSG00000197912	GO:0006508			ENSG00000170500	GO:0006508
ENSG00000166508	GO:0000278	ENSG00000110713	GO:0000236	ENSG00000173653	GO:0006508			ENSG00000151006	GO:0006508
ENSG00000106399	GO:0000278	ENSG00000157020	GO:0000236	ENSG00000136878	GO:0006508			ENSG00000156521	GO:0006508
ENSG00000163918	GO:0000278	ENSG00000111581	GO:0000236	ENSG00000167754	GO:0006508			ENSG00000161133	GO:0006508
ENSG00000049541	GO:0000278	ENSG00000138778	GO:0000236	ENSG00000116750	GO:0006508			ENSG00000170185	GO:0006508
ENSG00000035928	GO:0000278	ENSG00000030066	GO:0000236	ENSG00000156256	GO:0006508			ENSG00000244617	GO:0006508
ENSG00000161057	GO:0000278	ENSG00000117399	GO:0000236	ENSG00000182240	GO:0006508			ENSG00000142303	GO:0006508
ENSG00000186298	GO:0000278	ENSG00000164109	GO:0000236	ENSG00000114902	GO:0006508			ENSG00000164663	GO:0006508
ENSG00000124762	GO:0000278	ENSG00000142856	GO:0000236	ENSG00000166896	GO:0006508			ENSG00000108039	GO:0006508
ENSG00000168496	GO:0000278	ENSG00000175216	GO:0000236	ENSG00000095587	GO:0006508			ENSG00000197312	GO:0006508
ENSG00000205220	GO:0000278	ENSG00000072501	GO:0000236	ENSG00000007038	GO:0006508			ENSG00000162601	GO:0006508
ENSG00000111445	GO:0000278	ENSG00000101367	GO:0000236	ENSG00000131375	GO:0006508			ENSG00000180667	GO:0006508
ENSG00000133119	GO:0000278	ENSG00000186871	GO:0000236	ENSG00000163898	GO:0006629			ENSG00000255221	GO:0006508
ENSG00000147400	GO:0000278	ENSG00000134690	GO:0000236	ENSG00000184716	GO:0006629			ENSG00000168928	GO:0006508
ENSG00000177954	GO:0000278	ENSG00000163535	GO:0000236	ENSG00000116127	GO:0006629			ENSG00000264522	GO:0006508
ENSG00000147889	GO:0000278	ENSG00000129810	GO:0000236	ENSG00000152234	GO:0006629			ENSG00000162877	GO:0006508
ENSG00000147883	GO:0000278	ENSG00000188312	GO:0000236	ENSG00000149485	GO:0006629			ENSG00000188886	GO:0006508
ENSG00000123080	GO:0000278	ENSG00000160783	GO:0000236	ENSG00000278540	GO:0006629			ENSG00000223443	GO:0006508
ENSG00000007168	GO:0000278	ENSG00000031691	GO:0000236	ENSG00000100341	GO:0006629			ENSG00000172878	GO:0006508
ENSG00000013275	GO:0000278	ENSG00000160551	GO:0000236	ENSG00000197746	GO:0006629			ENSG00000174562	GO:0006508
ENSG00000100401	GO:0000278	ENSG00000074054	GO:0000236	ENSG00000173239	GO:0006629			ENSG00000185198	GO:0006508
ENSG00000111276	GO:0000278	ENSG00000120334	GO:0000236	ENSG00000187091	GO:0006629			ENSG00000182472	GO:0006508
ENSG00000099341	GO:0000278	ENSG00000175279	GO:0000236	ENSG00000175445	GO:0006629			ENSG00000198092	GO:0006508
ENSG00000141551	GO:0000278	ENSG00000101972	GO:0000236	ENSG00000099797	GO:0006629			ENSG00000103404	GO:0006508
ENSG00000106628	GO:0000278	ENSG00000141200	GO:0000236	ENSG00000172782	GO:0006629			ENSG00000247746	GO:0006508
ENSG00000115163	GO:0000278	ENSG00000161888	GO:0000236	ENSG00000134330	GO:0006629			ENSG00000154914	GO:0006508
ENSG00000117724	GO:0000278	ENSG00000120253	GO:0000236	ENSG00000103066	GO:0006629			ENSG00000160323	GO:0006508
ENSG00000198056	GO:0000278	ENSG00000075188	GO:0000236	ENSG00000164535	GO:0006629			ENSG00000187950	GO:0006508
ENSG00000146143	GO:0000278	ENSG00000137812	GO:0000236	ENSG00000130055	GO:0006629			ENSG00000172232	GO:0006508
ENSG00000213923	GO:0000278	ENSG00000121621	GO:0000236	ENSG00000101670	GO:0006629			ENSG00000185873	GO:0006508
ENSG00000277791	GO:0000278	ENSG00000069248	GO:0000236	ENSG00000144837	GO:0006629			ENSG00000135913	GO:0006508
ENSG00000126067	GO:0000278	ENSG00000182628	GO:0000236	ENSG00000006757	GO:0006629			ENSG00000142002	GO:0006508
ENSG00000073111	GO:0000278	ENSG00000118007	GO:0000236	ENSG00000136250	GO:0006629			ENSG00000130734	GO:0006508
ENSG00000153201	GO:0000278	ENSG00000153207	GO:0000236	ENSG00000134824	GO:0006629			ENSG00000090686	GO:0006508
ENSG00000134058	GO:0000278	ENSG00000102384	GO:0000236	ENSG00000149527	GO:0006629			ENSG00000167759	GO:0006508
ENSG00000184445	GO:0000278	ENSG00000154839	GO:0000236	ENSG00000139151	GO:0006629			ENSG00000196704	GO:0006508
ENSG00000138346	GO:0000278	ENSG00000102901	GO:0000236	ENSG00000011198	GO:0006629			ENSG00000185294	GO:0006508
ENSG00000103035	GO:0000278	ENSG00000085415	GO:0000236	ENSG00000114805	GO:0006629			ENSG00000196470	GO:0006508
ENSG00000072401	GO:0000278	ENSG00000178999	GO:0000236	ENSG00000240891	GO:0006629			ENSG00000106624	GO:0006508
ENSG00000134480	GO:0000278	ENSG00000166451	GO:0000236	ENSG00000169884	GO:0006629			ENSG00000144410	GO:0006508
ENSG00000020426	GO:0000278	ENSG00000117697	GO:0000236	ENSG00000115556	GO:0006629			ENSG00000167757	GO:0006508
ENSG00000117650	GO:0000278	ENSG00000142945	GO:0000236	ENSG00000135241	GO:0006629			ENSG00000258223	GO:0006508
ENSG00000170142	GO:0000278	ENSG00000123810	GO:0000236	ENSG00000182378	GO:0006629			ENSG00000154485	GO:0006508
ENSG00000110713	GO:0000278	ENSG00000123219	GO:0000236	ENSG00000101577	GO:0006629			ENSG00000088882	GO:0006508
ENSG00000166851	GO:0000278	ENSG00000138092	GO:0000236	ENSG00000130653	GO:0006629			ENSG00000165078	GO:0006508
ENSG00000159352	GO:0000278	ENSG00000125450	GO:0000236	ENSG00000101333	GO:0006629			ENSG00000182325	GO:0006508
ENSG00000129355	GO:0000278	ENSG00000143228	GO:0000236	ENSG00000167904	GO:0006629			ENSG00000008382	GO:0006508
ENSG00000157020	GO:0000278	ENSG00000166579	GO:0000236	ENSG00000143753	GO:0006629			ENSG00000174611	GO:0006508
ENSG00000100479	GO:0000278	ENSG00000167842	GO:0000236	ENSG00000104763	GO:0006629			ENSG00000084693	GO:0006508
ENSG00000111581	GO:0000278	ENSG00000153044	GO:0000236	ENSG00000184381	GO:0006629			ENSG00000103355	GO:0006508
ENSG00000100902	GO:0000278	ENSG00000149636	GO:0000236	ENSG00000130203	GO:0006629			ENSG00000170832	GO:0006508
ENSG00000173207	GO:0000278	ENSG00000174442	GO:0000236	ENSG00000166035	GO:0006629			ENSG00000141385	GO:0006508
ENSG00000138107	GO:0000278	ENSG00000152253	GO:0000236	ENSG00000107798	GO:0006629			ENSG00000161677	GO:0006508
ENSG00000131467	GO:0000278	ENSG00000149503	GO:0000236	ENSG00000187021	GO:0006629			ENSG00000144744	GO:0006508
ENSG00000170027	GO:0000278	ENSG00000100162	GO:0000236	ENSG00000205678	GO:0006629			ENSG00000157837	GO:0006508
ENSG00000100764	GO:0000278	ENSG00000072864	GO:0000236	ENSG00000125772	GO:0006629			ENSG00000005206	GO:0006508
ENSG00000087191	GO:0000278	ENSG00000179051	GO:0000236	ENSG00000188992	GO:0006629			ENSG00000138600	GO:0006508
ENSG00000108953	GO:0000278	ENSG00000108055	GO:0000236	ENSG00000221968	GO:0006629			ENSG00000169918	GO:0006508
ENSG00000100519	GO:0000278	ENSG00000090273	GO:0000236	ENSG00000081760	GO:0006629			ENSG00000140470	GO:0006508
ENSG00000143947	GO:0000278	ENSG00000002822	GO:0000236	ENSG00000145545	GO:0006629			ENSG00000166106	GO:0006508
ENSG00000221983	GO:0000278	ENSG00000087586	GO:0000278	ENSG00000182333	GO:0006629			ENSG00000144468	GO:0006508
ENSG00000088986	GO:0000278	ENSG00000222028	GO:0000278	ENSG00000032444	GO:0006629			ENSG00000077254	GO:0006508
ENSG00000113558	GO:0000278	ENSG00000198089	GO:0000278	ENSG00000070610	GO:0006629			ENSG00000170967	GO:0006508
ENSG00000127824	GO:0000278	ENSG00000072609	GO:0000278	ENSG00000112033	GO:0006629			ENSG00000169900	GO:0006508
ENSG00000188229	GO:0000278	ENSG00000068796	GO:0000278	ENSG00000107317	GO:0006629			ENSG00000138316	GO:0006508
ENSG00000133101	GO:0000278	ENSG00000108671	GO:0000278	ENSG00000184227	GO:0006629			ENSG00000162736	GO:0006508
ENSG00000105810	GO:0000278	ENSG00000197170	GO:0000278	ENSG00000168878	GO:0006629			ENSG00000163930	GO:0006508
ENSG00000101412	GO:0000278	ENSG00000110801	GO:0000278	ENSG00000128039	GO:0006629			ENSG00000003400	GO:0006508
ENSG00000138778	GO:0000278	ENSG00000097046	GO:0000278	ENSG00000158555	GO:0006629			ENSG00000121022	GO:0006508
ENSG00000137807	GO:0000278	ENSG00000142731	GO:0000278	ENSG00000161714	GO:0006629			ENSG00000124486	GO:0006508
ENSG00000092010	GO:0000278	ENSG00000115233	GO:0000278	ENSG00000137841	GO:0006629			ENSG00000125912	GO:0006508
ENSG00000177084	GO:0000278	ENSG00000112242	GO:0000278	ENSG00000097021	GO:0006629			ENSG00000089723	GO:0006508
ENSG00000103479	GO:0000278	ENSG00000175063	GO:0000278	ENSG00000026950	GO:0006629			ENSG00000162600	GO:0006508
ENSG00000030066	GO:0000278	ENSG00000080986	GO:0000278	ENSG00000110697	GO:0006629			ENSG00000167770	GO:0006508
ENSG00000117399	GO:0000278	ENSG00000101182	GO:0000278	ENSG00000067113	GO:0006629			ENSG00000068308	GO:0006508
ENSG00000130177	GO:0000278	ENSG00000082898	GO:0000278	ENSG00000162407	GO:0006629			ENSG00000175073	GO:0006508
ENSG00000204086	GO:0000278	ENSG00000198707	GO:0000278	ENSG00000166340	GO:0006629			ENSG00000133313	GO:0006508
ENSG00000175166	GO:0000278	ENSG00000089685	GO:0000278	ENSG00000143198	GO:0006629			ENSG00000166192	GO:0006508
ENSG00000164109	GO:0000278	ENSG00000108344	GO:0000278	ENSG00000179593	GO:0006629			ENSG00000166748	GO:0006508
ENSG00000145604	GO:0000278	ENSG00000086827	GO:0000278	ENSG00000166819	GO:0006629			ENSG00000167749	GO:0006508
ENSG00000142856	GO:0000278	ENSG00000103540	GO:0000278	ENSG00000068366	GO:0006629			ENSG00000116288	GO:0006508
ENSG00000077380	GO:0000278	ENSG00000169679	GO:0000278	ENSG00000107611	GO:0006629			ENSG00000027001	GO:0006508
ENSG00000085840	GO:0000278	ENSG00000154473	GO:0000278	ENSG00000176194	GO:0006629			ENSG00000138468	GO:0006508
ENSG00000115942	GO:0000278	ENSG00000176101	GO:0000278	ENSG00000085719	GO:0006629			ENSG00000116183	GO:0006508
ENSG00000116478	GO:0000278	ENSG00000164815	GO:0000278	ENSG00000179477	GO:0006629			ENSG00000134588	GO:0006508
ENSG00000175203	GO:0000278	ENSG00000115947	GO:0000278	ENSG00000139547	GO:0006629			ENSG00000130234	GO:0006508
ENSG00000055130	GO:0000278	ENSG00000164754	GO:0000278	ENSG00000120992	GO:0006629			ENSG00000005001	GO:0006508
ENSG00000157540	GO:0000278	ENSG00000156970	GO:0000278	ENSG00000224586	GO:0006629			ENSG00000137675	GO:0006508
ENSG00000175216	GO:0000278	ENSG00000163539	GO:0000278	ENSG00000166261	GO:0006629			ENSG00000123594	GO:0006508
ENSG00000014138	GO:0000278	ENSG00000093009	GO:0000278	ENSG00000011009	GO:0006629			ENSG00000141096	GO:0006508
ENSG00000198176	GO:0000278	ENSG00000112312	GO:0000278	ENSG00000166224	GO:0006629			ENSG00000161956	GO:0006508
ENSG00000269905	GO:0000278	ENSG00000046651	GO:0000278	ENSG00000165029	GO:0006629			ENSG00000089123	GO:0006508
ENSG00000114126	GO:0000278	ENSG00000101843	GO:0000278	ENSG00000100884	GO:0006629			ENSG00000121064	GO:0006508
ENSG00000204843	GO:0000278	ENSG00000137100	GO:0000278	ENSG00000138135	GO:0006629			ENSG00000131864	GO:0006508
ENSG00000197102	GO:0000278	ENSG00000103995	GO:0000278	ENSG00000130164	GO:0006629			ENSG00000147003	GO:0006508
ENSG00000007968	GO:0000278	ENSG00000157456	GO:0000278	ENSG00000118137	GO:0006629			ENSG00000083799	GO:0006508
ENSG00000076003	GO:0000278	ENSG00000122952	GO:0000278	ENSG00000158874	GO:0006629			ENSG00000196236	GO:0006508
ENSG00000072501	GO:0000278	ENSG00000112984	GO:0000278	ENSG00000130208	GO:0006629			ENSG00000116663	GO:0006508
ENSG00000101003	GO:0000278	ENSG00000160299	GO:0000278	ENSG00000234906	GO:0006629			ENSG00000167346	GO:0006508
ENSG00000137497	GO:0000278	ENSG00000213066	GO:0000278	ENSG00000110245	GO:0006629			ENSG00000116176	GO:0006508
ENSG00000068878	GO:0000278	ENSG00000164611	GO:0000278	ENSG00000163631	GO:0006629			ENSG00000144827	GO:0006508
ENSG00000163636	GO:0000278	ENSG00000175305	GO:0000278	ENSG00000177628	GO:0006629			ENSG00000109775	GO:0006508
ENSG00000077514	GO:0000278	ENSG00000228716	GO:0000278	ENSG00000135046	GO:0006629			ENSG00000085982	GO:0006508
ENSG00000078674	GO:0000278	ENSG00000104833	GO:0000278	ENSG00000084674	GO:0006629			ENSG00000130517	GO:0006508
ENSG00000133740	GO:0000278	ENSG00000176890	GO:0000278	ENSG00000137392	GO:0006629			ENSG00000011478	GO:0006508
ENSG00000101367	GO:0000278	ENSG00000139687	GO:0000278	ENSG00000213398	GO:0006629			ENSG00000129437	GO:0006508
ENSG00000205250	GO:0000278	ENSG00000170312	GO:0000278	ENSG00000189058	GO:0006629			ENSG00000079387	GO:0006508
ENSG00000095261	GO:0000278	ENSG00000196230	GO:0000278	ENSG00000110955	GO:0006629			ENSG00000101160	GO:0006508
ENSG00000186871	GO:0000278	ENSG00000080824	GO:0000278	ENSG00000110244	GO:0006629			ENSG00000172175	GO:0006508
ENSG00000134690	GO:0000278	ENSG00000101868	GO:0000278	ENSG00000185624	GO:0006629			ENSG00000019995	GO:0006508
ENSG00000163535	GO:0000278	ENSG00000170315	GO:0000278	ENSG00000198670	GO:0006629			ENSG00000176978	GO:0006508
ENSG00000136811	GO:0000278	ENSG00000150991	GO:0000278	ENSG00000160868	GO:0006629			ENSG00000155313	GO:0006508
ENSG00000129810	GO:0000278	ENSG00000101057	GO:0000278	ENSG00000215009	GO:0006629			ENSG00000113441	GO:0006508
ENSG00000148019	GO:0000278	ENSG00000131747	GO:0000278	ENSG00000265203	GO:0006629			ENSG00000116661	GO:0006508
ENSG00000174799	GO:0000278	ENSG00000135446	GO:0000278	ENSG00000120885	GO:0006629			ENSG00000143258	GO:0006508
ENSG00000188312	GO:0000278	ENSG00000132646	GO:0000278	ENSG00000160211	GO:0006629			ENSG00000110429	GO:0006508
ENSG00000160783	GO:0000278	ENSG00000134057	GO:0000278	ENSG00000087237	GO:0006629			ENSG00000153558	GO:0006508
ENSG00000167552	GO:0000278	ENSG00000117748	GO:0000278	ENSG00000168487	GO:0006629			ENSG00000134249	GO:0006508
ENSG00000031691	GO:0000278	ENSG00000072062	GO:0000278	ENSG00000170323	GO:0006629			ENSG00000139985	GO:0006508
ENSG00000065328	GO:0000278	ENSG00000165916	GO:0000278	ENSG00000164120	GO:0006629			ENSG00000269741	GO:0006508
ENSG00000160551	GO:0000278	ENSG00000105486	GO:0000278	ENSG00000161905	GO:0006629			ENSG00000213022	GO:0006508
ENSG00000074054	GO:0000278	ENSG00000145386	GO:0000278	ENSG00000175535	GO:0006629			ENSG00000119402	GO:0006508
ENSG00000119397	GO:0000278	ENSG00000008018	GO:0000278	ENSG00000171234	GO:0006629			ENSG00000087128	GO:0006508
ENSG00000054282	GO:0000278	ENSG00000131462	GO:0000278	ENSG00000135218	GO:0006629			ENSG00000103490	GO:0006508
ENSG00000166037	GO:0000278	ENSG00000110092	GO:0000278	ENSG00000072062	GO:0006629			ENSG00000184979	GO:0006508
ENSG00000186185	GO:0000278	ENSG00000105173	GO:0000278	ENSG00000196743	GO:0006629			ENSG00000107882	GO:0006508
ENSG00000116273	GO:0000278	ENSG00000123374	GO:0000278	ENSG00000115884	GO:0006629			ENSG00000154736	GO:0006508
ENSG00000120334	GO:0000278	ENSG00000112118	GO:0000278	ENSG00000170835	GO:0006629			ENSG00000139610	GO:0006508
ENSG00000175279	GO:0000278	ENSG00000256206	GO:0000278	ENSG00000005471	GO:0006629			ENSG00000106327	GO:0006508
ENSG00000101972	GO:0000278	ENSG00000129084	GO:0000278	ENSG00000165059	GO:0006629			ENSG00000124422	GO:0006508
ENSG00000141200	GO:0000278	ENSG00000256646	GO:0000278	ENSG00000142875	GO:0006629			ENSG00000135049	GO:0006508
ENSG00000161888	GO:0000278	ENSG00000106588	GO:0000278	ENSG00000095303	GO:0006629			ENSG00000197912	GO:0006508
ENSG00000120253	GO:0000278	ENSG00000100567	GO:0000278	ENSG00000185551	GO:0006629			ENSG00000173653	GO:0006508
ENSG00000075188	GO:0000278	ENSG00000041357	GO:0000278	ENSG00000005421	GO:0006629			ENSG00000136878	GO:0006508
ENSG00000137812	GO:0000278	ENSG00000132383	GO:0000278	ENSG00000124253	GO:0006629			ENSG00000167754	GO:0006508
ENSG00000114107	GO:0000278	ENSG00000204264	GO:0000278	ENSG00000110721	GO:0006629			ENSG00000116750	GO:0006508
ENSG00000139350	GO:0000278	ENSG00000240065	GO:0000278	ENSG00000109181	GO:0006629			ENSG00000156256	GO:0006508
ENSG00000176386	GO:0000278	ENSG00000143106	GO:0000278	ENSG00000186298	GO:0006629			ENSG00000182240	GO:0006508
ENSG00000121621	GO:0000278	ENSG00000159377	GO:0000278	ENSG00000072310	GO:0006629			ENSG00000114902	GO:0006508
ENSG00000154611	GO:0000278	ENSG00000142507	GO:0000278	ENSG00000132170	GO:0006629			ENSG00000166896	GO:0006508
ENSG00000101624	GO:0000278	ENSG00000100804	GO:0000278	ENSG00000174697	GO:0006629			ENSG00000095587	GO:0006508
ENSG00000116127	GO:0000278	ENSG00000062822	GO:0000278	ENSG00000111701	GO:0006629			ENSG00000007038	GO:0006508
ENSG00000101639	GO:0000278	ENSG00000080839	GO:0000278	ENSG00000167315	GO:0006629			ENSG00000131375	GO:0006508
ENSG00000069248	GO:0000278	ENSG00000105568	GO:0000278	ENSG00000006534	GO:0006629			ENSG00000163898	GO:0006629
ENSG00000182628	GO:0000278	ENSG00000004897	GO:0000278	ENSG00000160179	GO:0006629			ENSG00000184716	GO:0006629
ENSG00000118007	GO:0000278	ENSG00000166483	GO:0000278	ENSG00000196177	GO:0006629			ENSG00000116127	GO:0006629
ENSG00000153207	GO:0000278	ENSG00000164045	GO:0000278	ENSG00000132746	GO:0006629			ENSG00000152234	GO:0006629
ENSG00000125818	GO:0000278	ENSG00000101224	GO:0000278	ENSG00000180957	GO:0006629			ENSG00000149485	GO:0006629
ENSG00000102384	GO:0000278	ENSG00000158402	GO:0000278	ENSG00000137561	GO:0006629			ENSG00000278540	GO:0006629
ENSG00000154839	GO:0000278	ENSG00000130779	GO:0000278	ENSG00000119673	GO:0006629			ENSG00000100341	GO:0006629
ENSG00000102901	GO:0000278	ENSG00000005249	GO:0000278	ENSG00000170231	GO:0006629			ENSG00000197746	GO:0006629
ENSG00000126216	GO:0000278	ENSG00000171848	GO:0000278	ENSG00000267467	GO:0006629			ENSG00000173239	GO:0006629
ENSG00000085415	GO:0000278	ENSG00000104738	GO:0000278	ENSG00000100979	GO:0006629			ENSG00000187091	GO:0006629
ENSG00000178999	GO:0000278	ENSG00000100297	GO:0000278	ENSG00000138823	GO:0006629			ENSG00000175445	GO:0006629
ENSG00000267796	GO:0000278	ENSG00000166508	GO:0000278	ENSG00000175564	GO:0006629			ENSG00000099797	GO:0006629
ENSG00000166451	GO:0000278	ENSG00000106399	GO:0000278	ENSG00000171862	GO:0006629			ENSG00000172782	GO:0006629
ENSG00000117697	GO:0000278	ENSG00000163918	GO:0000278	ENSG00000172531	GO:0006629			ENSG00000134330	GO:0006629
ENSG00000182923	GO:0000278	ENSG00000049541	GO:0000278	ENSG00000213639	GO:0006629			ENSG00000103066	GO:0006629
ENSG00000128159	GO:0000278	ENSG00000035928	GO:0000278	ENSG00000168092	GO:0006629			ENSG00000164535	GO:0006629
ENSG00000275835	GO:0000278	ENSG00000161057	GO:0000278	ENSG00000163684	GO:0006629			ENSG00000130055	GO:0006629
ENSG00000136861	GO:0000278	ENSG00000186298	GO:0000278	ENSG00000255154	GO:0006629			ENSG00000101670	GO:0006629
ENSG00000136930	GO:0000278	ENSG00000124762	GO:0000278	ENSG00000142798	GO:0006629			ENSG00000144837	GO:0006629
ENSG00000173692	GO:0000278	ENSG00000168496	GO:0000278	ENSG00000081479	GO:0006629			ENSG00000006757	GO:0006629
ENSG00000121481	GO:0000278	ENSG00000205220	GO:0000278	ENSG00000174238	GO:0006629			ENSG00000136250	GO:0006629
ENSG00000127564	GO:0000278	ENSG00000111445	GO:0000278	ENSG00000164687	GO:0006629			ENSG00000134824	GO:0006629
ENSG00000142945	GO:0000278	ENSG00000133119	GO:0000278	ENSG00000112972	GO:0006629			ENSG00000149527	GO:0006629
ENSG00000094804	GO:0000278	ENSG00000147400	GO:0000278	ENSG00000122126	GO:0006629			ENSG00000139151	GO:0006629
ENSG00000127914	GO:0000278	ENSG00000177954	GO:0000278	ENSG00000138744	GO:0006629			ENSG00000011198	GO:0006629
ENSG00000123810	GO:0000278	ENSG00000147889	GO:0000278	ENSG00000079435	GO:0006629			ENSG00000114805	GO:0006629
ENSG00000114745	GO:0000278	ENSG00000147883	GO:0000278	ENSG00000186951	GO:0006629			ENSG00000240891	GO:0006629
ENSG00000147536	GO:0000278	ENSG00000123080	GO:0000278	ENSG00000113790	GO:0006629			ENSG00000169884	GO:0006629
ENSG00000123219	GO:0000278	ENSG00000007168	GO:0000278	ENSG00000166743	GO:0006629			ENSG00000115556	GO:0006629
ENSG00000130640	GO:0000278	ENSG00000013275	GO:0000278	ENSG00000183747	GO:0006629			ENSG00000135241	GO:0006629
ENSG00000138092	GO:0000278	ENSG00000100401	GO:0000278	ENSG00000198911	GO:0006629			ENSG00000182378	GO:0006629
ENSG00000126001	GO:0000278	ENSG00000111276	GO:0000278	ENSG00000104823	GO:0006629			ENSG00000101577	GO:0006629
ENSG00000125450	GO:0000278	ENSG00000099341	GO:0000278	ENSG00000175336	GO:0006629			ENSG00000130653	GO:0006629
ENSG00000106477	GO:0000278	ENSG00000141551	GO:0000278	ENSG00000136881	GO:0006629			ENSG00000101333	GO:0006629
ENSG00000143228	GO:0000278	ENSG00000106628	GO:0000278	ENSG00000157193	GO:0006629			ENSG00000167904	GO:0006629
ENSG00000166579	GO:0000278	ENSG00000115163	GO:0000278	ENSG00000172572	GO:0006629			ENSG00000143753	GO:0006629
ENSG00000167842	GO:0000278	ENSG00000117724	GO:0000278	ENSG00000140943	GO:0006629			ENSG00000104763	GO:0006629
ENSG00000153107	GO:0000278	ENSG00000198056	GO:0000278	ENSG00000131748	GO:0006629			ENSG00000184381	GO:0006629
ENSG00000167513	GO:0000278	ENSG00000146143	GO:0000278	ENSG00000072818	GO:0006629			ENSG00000130203	GO:0006629
ENSG00000153044	GO:0000278	ENSG00000213923	GO:0000278	ENSG00000161533	GO:0006629			ENSG00000166035	GO:0006629
ENSG00000149636	GO:0000278	ENSG00000277791	GO:0000278	ENSG00000079462	GO:0006629			ENSG00000107798	GO:0006629
ENSG00000174442	GO:0000278	ENSG00000126067	GO:0000278	ENSG00000115896	GO:0006629			ENSG00000187021	GO:0006629
ENSG00000152253	GO:0000278	ENSG00000073111	GO:0000278	ENSG00000124212	GO:0006629			ENSG00000205678	GO:0006629
ENSG00000151849	GO:0000278	ENSG00000153201	GO:0000278	ENSG00000176715	GO:0006629			ENSG00000125772	GO:0006629
ENSG00000175482	GO:0000278	ENSG00000134058	GO:0000278	ENSG00000157426	GO:0006629			ENSG00000188992	GO:0006629
ENSG00000149503	GO:0000278	ENSG00000184445	GO:0000278	ENSG00000005187	GO:0006629			ENSG00000221968	GO:0006629
ENSG00000138738	GO:0000278	ENSG00000138346	GO:0000278	ENSG00000130377	GO:0006629			ENSG00000081760	GO:0006629
ENSG00000037042	GO:0000278	ENSG00000103035	GO:0000278	ENSG00000143554	GO:0006629			ENSG00000145545	GO:0006629
ENSG00000100162	GO:0000278	ENSG00000072401	GO:0000278	ENSG00000177076	GO:0006629			ENSG00000182333	GO:0006629
ENSG00000137814	GO:0000278	ENSG00000134480	GO:0000278	ENSG00000066813	GO:0006629			ENSG00000032444	GO:0006629
ENSG00000072864	GO:0000278	ENSG00000020426	GO:0000278	ENSG00000161048	GO:0006629			ENSG00000070610	GO:0006629
ENSG00000141552	GO:0000278	ENSG00000117650	GO:0000278	ENSG00000184925	GO:0006629			ENSG00000112033	GO:0006629
ENSG00000112877	GO:0000278	ENSG00000170142	GO:0000278	ENSG00000178597	GO:0006629			ENSG00000107317	GO:0006629
ENSG00000179051	GO:0000278	ENSG00000110713	GO:0000278	ENSG00000183549	GO:0006629			ENSG00000184227	GO:0006629
ENSG00000135336	GO:0000278	ENSG00000166851	GO:0000278	ENSG00000167114	GO:0006629			ENSG00000168878	GO:0006629
ENSG00000006634	GO:0000278	ENSG00000159352	GO:0000278	ENSG00000173124	GO:0006629			ENSG00000128039	GO:0006629
ENSG00000137822	GO:0000278	ENSG00000129355	GO:0000278	ENSG00000177984	GO:0006629			ENSG00000158555	GO:0006629
ENSG00000125885	GO:0000278	ENSG00000157020	GO:0000278	ENSG00000168903	GO:0006629			ENSG00000161714	GO:0006629
ENSG00000094880	GO:0000278	ENSG00000100479	GO:0000278	ENSG00000112763	GO:0006629			ENSG00000137841	GO:0006629
ENSG00000196510	GO:0000278	ENSG00000111581	GO:0000278	ENSG00000102886	GO:0006629			ENSG00000097021	GO:0006629
ENSG00000089053	GO:0000278	ENSG00000100902	GO:0000278	ENSG00000113971	GO:0006629			ENSG00000026950	GO:0006629
ENSG00000053900	GO:0000278	ENSG00000173207	GO:0000278	ENSG00000197324	GO:0006629			ENSG00000110697	GO:0006629
ENSG00000176248	GO:0000278	ENSG00000138107	GO:0000278	ENSG00000006831	GO:0006629			ENSG00000067113	GO:0006629
ENSG00000112029	GO:0000278	ENSG00000131467	GO:0000278	ENSG00000164300	GO:0006629			ENSG00000162407	GO:0006629
ENSG00000100911	GO:0000278	ENSG00000170027	GO:0000278	ENSG00000198964	GO:0006629			ENSG00000166340	GO:0006629
ENSG00000105325	GO:0000278	ENSG00000100764	GO:0000278	ENSG00000163870	GO:0006629			ENSG00000143198	GO:0006629
ENSG00000164162	GO:0000278	ENSG00000087191	GO:0000278	ENSG00000121310	GO:0006629			ENSG00000179593	GO:0006629
ENSG00000185627	GO:0000278	ENSG00000108953	GO:0000278	ENSG00000153982	GO:0006629			ENSG00000166819	GO:0006629
ENSG00000110274	GO:0000278	ENSG00000100519	GO:0000278	ENSG00000177465	GO:0006629			ENSG00000068366	GO:0006629
ENSG00000108055	GO:0000278	ENSG00000143947	GO:0000278	ENSG00000262304	GO:0006629			ENSG00000107611	GO:0006629
ENSG00000131153	GO:0000278	ENSG00000221983	GO:0000278	ENSG00000196689	GO:0006629			ENSG00000176194	GO:0006629
ENSG00000090273	GO:0000278	ENSG00000088986	GO:0000278	ENSG00000164023	GO:0006629			ENSG00000085719	GO:0006629
ENSG00000166167	GO:0000278	ENSG00000113558	GO:0000278	ENSG00000169169	GO:0006629			ENSG00000179477	GO:0006629
ENSG00000101004	GO:0000278	ENSG00000127824	GO:0000278	ENSG00000073060	GO:0006629			ENSG00000139547	GO:0006629
ENSG00000091651	GO:0000278	ENSG00000188229	GO:0000278	ENSG00000111666	GO:0006629			ENSG00000120992	GO:0006629
ENSG00000167393	GO:0000278	ENSG00000133101	GO:0000278	ENSG00000172497	GO:0006629			ENSG00000224586	GO:0006629
ENSG00000002822	GO:0000278	ENSG00000105810	GO:0000278	ENSG00000111728	GO:0006629			ENSG00000166261	GO:0006629
ENSG00000140455	GO:0000278	ENSG00000101412	GO:0000278	ENSG00000151365	GO:0006629			ENSG00000011009	GO:0006629
ENSG00000063177	GO:0000184	ENSG00000138778	GO:0000278	ENSG00000159346	GO:0006629			ENSG00000166224	GO:0006629
ENSG00000162521	GO:0000278	ENSG00000137807	GO:0000278	ENSG00000167107	GO:0006629			ENSG00000165029	GO:0006629
ENSG00000135473	GO:0000184	ENSG00000092010	GO:0000278	ENSG00000103740	GO:0006629			ENSG00000100884	GO:0006629
ENSG00000205659	GO:0000278	ENSG00000177084	GO:0000278	ENSG00000156671	GO:0006629			ENSG00000138135	GO:0006629
ENSG00000197756	GO:0000184	ENSG00000103479	GO:0000278	ENSG00000158006	GO:0006629			ENSG00000130164	GO:0006629
ENSG00000183814	GO:0000278	ENSG00000030066	GO:0000278	ENSG00000074416	GO:0006629			ENSG00000118137	GO:0006629
ENSG00000189308	GO:0000278	ENSG00000117399	GO:0000278	ENSG00000072506	GO:0006629			ENSG00000158874	GO:0006629
ENSG00000077312	GO:0000398	ENSG00000130177	GO:0000278	ENSG00000214078	GO:0006629			ENSG00000130208	GO:0006629
ENSG00000100603	GO:0000398	ENSG00000204086	GO:0000278	ENSG00000100336	GO:0006629			ENSG00000234906	GO:0006629
ENSG00000138231	GO:0000398	ENSG00000175166	GO:0000278	ENSG00000128335	GO:0006629			ENSG00000110245	GO:0006629
ENSG00000139910	GO:0000398	ENSG00000164109	GO:0000278	ENSG00000132793	GO:0006629			ENSG00000163631	GO:0006629
ENSG00000021776	GO:0000398	ENSG00000145604	GO:0000278	ENSG00000120437	GO:0006629			ENSG00000177628	GO:0006629
ENSG00000123136	GO:0000398	ENSG00000142856	GO:0000278	ENSG00000128313	GO:0006629			ENSG00000135046	GO:0006629
ENSG00000144231	GO:0000398	ENSG00000077380	GO:0000278	ENSG00000166126	GO:0006629			ENSG00000084674	GO:0006629
ENSG00000136875	GO:0000398	ENSG00000085840	GO:0000278	ENSG00000107331	GO:0006629			ENSG00000137392	GO:0006629
ENSG00000175467	GO:0000398	ENSG00000115942	GO:0000278	ENSG00000143921	GO:0006629			ENSG00000213398	GO:0006629
ENSG00000125944	GO:0000398	ENSG00000116478	GO:0000278	ENSG00000138075	GO:0006629			ENSG00000189058	GO:0006629
ENSG00000117360	GO:0000398	ENSG00000175203	GO:0000278	ENSG00000173409	GO:0006629			ENSG00000110955	GO:0006629
ENSG00000171960	GO:0000398	ENSG00000055130	GO:0000278	ENSG00000162836	GO:0006629			ENSG00000110244	GO:0006629
ENSG00000171566	GO:0000398	ENSG00000157540	GO:0000278	ENSG00000188611	GO:0006629			ENSG00000185624	GO:0006629
ENSG00000167005	GO:0000398	ENSG00000175216	GO:0000278	ENSG00000148384	GO:0006629			ENSG00000198670	GO:0006629
ENSG00000135316	GO:0000398	ENSG00000014138	GO:0000278	ENSG00000111897	GO:0006629			ENSG00000160868	GO:0006629
ENSG00000168438	GO:0000398	ENSG00000198176	GO:0000278	ENSG00000006007	GO:0006629			ENSG00000215009	GO:0006629
ENSG00000188529	GO:0000398	ENSG00000269905	GO:0000278	ENSG00000178773	GO:0006629			ENSG00000265203	GO:0006629
ENSG00000115524	GO:0000398	ENSG00000114126	GO:0000278	ENSG00000133027	GO:0006629			ENSG00000120885	GO:0006629
ENSG00000144028	GO:0000398	ENSG00000204843	GO:0000278	ENSG00000015520	GO:0006629			ENSG00000160211	GO:0006629
ENSG00000126698	GO:0000398	ENSG00000197102	GO:0000278	ENSG00000151498	GO:0006629			ENSG00000087237	GO:0006629
ENSG00000101161	GO:0000398	ENSG00000007968	GO:0000278	ENSG00000154822	GO:0006629			ENSG00000168487	GO:0006629
ENSG00000165494	GO:0000398	ENSG00000076003	GO:0000278	ENSG00000144182	GO:0006629			ENSG00000170323	GO:0006629
ENSG00000164609	GO:0000398	ENSG00000072501	GO:0000278	ENSG00000113396	GO:0006629			ENSG00000164120	GO:0006629
ENSG00000169217	GO:0000398	ENSG00000101003	GO:0000278	ENSG00000083807	GO:0006629			ENSG00000161905	GO:0006629
ENSG00000183011	GO:0000398	ENSG00000137497	GO:0000278	ENSG00000134255	GO:0006629			ENSG00000175535	GO:0006629
ENSG00000117614	GO:0000398	ENSG00000068878	GO:0000278	ENSG00000168306	GO:0006631			ENSG00000171234	GO:0006629
ENSG00000092199	GO:0000398	ENSG00000163636	GO:0000278	ENSG00000113790	GO:0006631			ENSG00000135218	GO:0006629
ENSG00000125870	GO:0000398	ENSG00000077514	GO:0000278	ENSG00000151726	GO:0006631			ENSG00000072062	GO:0006629
ENSG00000104852	GO:0000398	ENSG00000078674	GO:0000278	ENSG00000095794	GO:0006631			ENSG00000196743	GO:0006629
ENSG00000124562	GO:0000398	ENSG00000133740	GO:0000278	ENSG00000173757	GO:0006631			ENSG00000115884	GO:0006629
ENSG00000135486	GO:0000398	ENSG00000101367	GO:0000278	ENSG00000126561	GO:0006631			ENSG00000170835	GO:0006629
ENSG00000131876	GO:0000398	ENSG00000205250	GO:0000278	ENSG00000145335	GO:0006631			ENSG00000005471	GO:0006629
ENSG00000070756	GO:0000398	ENSG00000095261	GO:0000278	ENSG00000158669	GO:0006631			ENSG00000165059	GO:0006629
ENSG00000188342	GO:0000398	ENSG00000186871	GO:0000278	ENSG00000153093	GO:0006631			ENSG00000142875	GO:0006629
ENSG00000125835	GO:0000398	ENSG00000134690	GO:0000278	ENSG00000138796	GO:0006631			ENSG00000095303	GO:0006629
ENSG00000104824	GO:0000398	ENSG00000163535	GO:0000278	ENSG00000161533	GO:0006631			ENSG00000185551	GO:0006629
ENSG00000108654	GO:0000398	ENSG00000136811	GO:0000278	ENSG00000175564	GO:0006631			ENSG00000005421	GO:0006629
ENSG00000102978	GO:0000398	ENSG00000129810	GO:0000278	ENSG00000112964	GO:0006631			ENSG00000124253	GO:0006629
ENSG00000099817	GO:0000398	ENSG00000148019	GO:0000278	ENSG00000084754	GO:0006631			ENSG00000110721	GO:0006629
ENSG00000122566	GO:0000398	ENSG00000174799	GO:0000278	ENSG00000087008	GO:0006631			ENSG00000109181	GO:0006629
ENSG00000181222	GO:0000398	ENSG00000188312	GO:0000278	ENSG00000179593	GO:0006631			ENSG00000186298	GO:0006629
ENSG00000063244	GO:0000398	ENSG00000160783	GO:0000278	ENSG00000068366	GO:0006631			ENSG00000072310	GO:0006629
ENSG00000011304	GO:0000398	ENSG00000167552	GO:0000278	ENSG00000120992	GO:0006631			ENSG00000132170	GO:0006629
ENSG00000047315	GO:0000398	ENSG00000031691	GO:0000278	ENSG00000011009	GO:0006631			ENSG00000174697	GO:0006629
ENSG00000096746	GO:0000398	ENSG00000065328	GO:0000278	ENSG00000121769	GO:0006631			ENSG00000111701	GO:0006629
ENSG00000169045	GO:0000398	ENSG00000160551	GO:0000278	ENSG00000180176	GO:0006631			ENSG00000167315	GO:0006629
ENSG00000101811	GO:0000398	ENSG00000074054	GO:0000278	ENSG00000060971	GO:0006631			ENSG00000006534	GO:0006629
ENSG00000125651	GO:0000398	ENSG00000119397	GO:0000278	ENSG00000215009	GO:0006631			ENSG00000160179	GO:0006629
ENSG00000089280	GO:0000398	ENSG00000054282	GO:0000278	ENSG00000145384	GO:0006631			ENSG00000196177	GO:0006629
ENSG00000105258	GO:0000398	ENSG00000166037	GO:0000278	ENSG00000164120	GO:0006631			ENSG00000132746	GO:0006629
ENSG00000147274	GO:0000398	ENSG00000186185	GO:0000278	ENSG00000122971	GO:0006631			ENSG00000180957	GO:0006629
ENSG00000141543	GO:0000398	ENSG00000116273	GO:0000278	ENSG00000157184	GO:0006631			ENSG00000137561	GO:0006629
ENSG00000039123	GO:0000398	ENSG00000120334	GO:0000278	ENSG00000115361	GO:0006631			ENSG00000119673	GO:0006629
ENSG00000090060	GO:0000398	ENSG00000175279	GO:0000278	ENSG00000127884	GO:0006631			ENSG00000170231	GO:0006629
ENSG00000170144	GO:0000398	ENSG00000101972	GO:0000278	ENSG00000005249	GO:0006631			ENSG00000267467	GO:0006629
ENSG00000099783	GO:0000398	ENSG00000141200	GO:0000278	ENSG00000107798	GO:0006631			ENSG00000100979	GO:0006629
ENSG00000114503	GO:0000398	ENSG00000161888	GO:0000278	ENSG00000167969	GO:0006631			ENSG00000138823	GO:0006629
ENSG00000163882	GO:0000398	ENSG00000120253	GO:0000278	ENSG00000167315	GO:0006631			ENSG00000175564	GO:0006629
ENSG00000005075	GO:0000398	ENSG00000075188	GO:0000278	ENSG00000095321	GO:0006631			ENSG00000171862	GO:0006629
ENSG00000169813	GO:0000398	ENSG00000137812	GO:0000278	ENSG00000196177	GO:0006631			ENSG00000172531	GO:0006629
ENSG00000003756	GO:0000398	ENSG00000114107	GO:0000278	ENSG00000169710	GO:0006631			ENSG00000213639	GO:0006629
ENSG00000147669	GO:0000398	ENSG00000139350	GO:0000278	ENSG00000072778	GO:0006631			ENSG00000168092	GO:0006629
ENSG00000100138	GO:0000398	ENSG00000176386	GO:0000278	ENSG00000133835	GO:0006631			ENSG00000163684	GO:0006629
ENSG00000126945	GO:0000398	ENSG00000121621	GO:0000278	ENSG00000138029	GO:0006631			ENSG00000255154	GO:0006629
ENSG00000100142	GO:0000398	ENSG00000154611	GO:0000278	ENSG00000163684	GO:0006631			ENSG00000142798	GO:0006629
ENSG00000162385	GO:0000398	ENSG00000101624	GO:0000278	ENSG00000255154	GO:0006631			ENSG00000081479	GO:0006629
ENSG00000165119	GO:0000398	ENSG00000116127	GO:0000278	ENSG00000187048	GO:0006631			ENSG00000174238	GO:0006629
ENSG00000182004	GO:0000398	ENSG00000101639	GO:0000278	ENSG00000186951	GO:0006631			ENSG00000164687	GO:0006629
ENSG00000139343	GO:0000398	ENSG00000069248	GO:0000278	ENSG00000183747	GO:0006631			ENSG00000112972	GO:0006629
ENSG00000143977	GO:0000398	ENSG00000182628	GO:0000278	ENSG00000104823	GO:0006631			ENSG00000122126	GO:0006629
ENSG00000170860	GO:0000398	ENSG00000118007	GO:0000278	ENSG00000136881	GO:0006631			ENSG00000138744	GO:0006629
ENSG00000167088	GO:0000398	ENSG00000153207	GO:0000278	ENSG00000052802	GO:0006631			ENSG00000079435	GO:0006629
ENSG00000125743	GO:0000398	ENSG00000125818	GO:0000278	ENSG00000176715	GO:0006631			ENSG00000186951	GO:0006629
ENSG00000100028	GO:0000398	ENSG00000102384	GO:0000278	ENSG00000157426	GO:0006631			ENSG00000113790	GO:0006629
ENSG00000168002	GO:0000398	ENSG00000154839	GO:0000278	ENSG00000130377	GO:0006631			ENSG00000166743	GO:0006629
ENSG00000177700	GO:0000398	ENSG00000102901	GO:0000278	ENSG00000143554	GO:0006631			ENSG00000183747	GO:0006629
ENSG00000136527	GO:0000398	ENSG00000126216	GO:0000278	ENSG00000066813	GO:0006631			ENSG00000198911	GO:0006629
ENSG00000065978	GO:0000398	ENSG00000085415	GO:0000278	ENSG00000183549	GO:0006631			ENSG00000104823	GO:0006629
ENSG00000141759	GO:0000398	ENSG00000178999	GO:0000278	ENSG00000173124	GO:0006631			ENSG00000175336	GO:0006629
ENSG00000112081	GO:0000398	ENSG00000267796	GO:0000278	ENSG00000130304	GO:0006631			ENSG00000136881	GO:0006629
ENSG00000153187	GO:0000398	ENSG00000166451	GO:0000278	ENSG00000163126	GO:0006631			ENSG00000157193	GO:0006629
ENSG00000275895	GO:0000398	ENSG00000117697	GO:0000278	ENSG00000081760	GO:0006631			ENSG00000172572	GO:0006629
ENSG00000160201	GO:0000398	ENSG00000182923	GO:0000278	ENSG00000121310	GO:0006631			ENSG00000140943	GO:0006629
ENSG00000161547	GO:0000398	ENSG00000128159	GO:0000278	ENSG00000169169	GO:0006631			ENSG00000131748	GO:0006629
ENSG00000101138	GO:0000398	ENSG00000275835	GO:0000278	ENSG00000011198	GO:0006631			ENSG00000072818	GO:0006629
ENSG00000116754	GO:0000398	ENSG00000136861	GO:0000278	ENSG00000162390	GO:0006631			ENSG00000161533	GO:0006629
ENSG00000136450	GO:0000398	ENSG00000136930	GO:0000278	ENSG00000172497	GO:0006631			ENSG00000079462	GO:0006629
ENSG00000116350	GO:0000398	ENSG00000173692	GO:0000278	ENSG00000205560	GO:0006631			ENSG00000115896	GO:0006629
ENSG00000135829	GO:0000398	ENSG00000121481	GO:0000278	ENSG00000101577	GO:0006631			ENSG00000124212	GO:0006629
ENSG00000136937	GO:0000398	ENSG00000127564	GO:0000278	ENSG00000167107	GO:0006631			ENSG00000176715	GO:0006629
ENSG00000071894	GO:0000398	ENSG00000142945	GO:0000278	ENSG00000132793	GO:0006631			ENSG00000157426	GO:0006629
ENSG00000183431	GO:0000398	ENSG00000094804	GO:0000278	ENSG00000116353	GO:0006631			ENSG00000005187	GO:0006629
ENSG00000176102	GO:0000398	ENSG00000127914	GO:0000278	ENSG00000241635	GO:0006631			ENSG00000130377	GO:0006629
ENSG00000177733	GO:0000398	ENSG00000123810	GO:0000278	ENSG00000119927	GO:0006631			ENSG00000143554	GO:0006629
ENSG00000111786	GO:0000398	ENSG00000114745	GO:0000278	ENSG00000135241	GO:0006631			ENSG00000177076	GO:0006629
ENSG00000100650	GO:0000398	ENSG00000147536	GO:0000278	ENSG00000005469	GO:0006631			ENSG00000066813	GO:0006629
ENSG00000124193	GO:0000398	ENSG00000123219	GO:0000278	ENSG00000164398	GO:0006631			ENSG00000161048	GO:0006629
ENSG00000087365	GO:0000398	ENSG00000130640	GO:0000278	ENSG00000197142	GO:0006631			ENSG00000184925	GO:0006629
ENSG00000112739	GO:0000398	ENSG00000138092	GO:0000278	ENSG00000113396	GO:0006631			ENSG00000178597	GO:0006629
ENSG00000164548	GO:0000398	ENSG00000126001	GO:0000278	ENSG00000083807	GO:0006631			ENSG00000183549	GO:0006629
ENSG00000198563	GO:0000398	ENSG00000125450	GO:0000278	ENSG00000165475	GO:0006631			ENSG00000167114	GO:0006629
ENSG00000138668	GO:0000398	ENSG00000106477	GO:0000278	ENSG00000132855	GO:0006631			ENSG00000173124	GO:0006629
ENSG00000109536	GO:0000398	ENSG00000143228	GO:0000278	ENSG00000130649	GO:0006805			ENSG00000177984	GO:0006629
ENSG00000067596	GO:0000398	ENSG00000166579	GO:0000278	ENSG00000144959	GO:0006805			ENSG00000168903	GO:0006629
ENSG00000072501	GO:0000398	ENSG00000167842	GO:0000278	ENSG00000110711	GO:0006805			ENSG00000112763	GO:0006629
ENSG00000108883	GO:0000398	ENSG00000153107	GO:0000278	ENSG00000088002	GO:0006805			ENSG00000102886	GO:0006629
ENSG00000205937	GO:0000398	ENSG00000167513	GO:0000278	ENSG00000198203	GO:0006805			ENSG00000113971	GO:0006629
ENSG00000169564	GO:0000398	ENSG00000153044	GO:0000278	ENSG00000178814	GO:0006805			ENSG00000197324	GO:0006629
ENSG00000197111	GO:0000398	ENSG00000149636	GO:0000278	ENSG00000143198	GO:0006805			ENSG00000006831	GO:0006629
ENSG00000189091	GO:0000398	ENSG00000174442	GO:0000278	ENSG00000170899	GO:0006805			ENSG00000164300	GO:0006629
ENSG00000143368	GO:0000398	ENSG00000152253	GO:0000278	ENSG00000111012	GO:0006805			ENSG00000198964	GO:0006629
ENSG00000104897	GO:0000398	ENSG00000151849	GO:0000278	ENSG00000095596	GO:0006805			ENSG00000163870	GO:0006629
ENSG00000099995	GO:0000398	ENSG00000175482	GO:0000278	ENSG00000138801	GO:0006805			ENSG00000121310	GO:0006629
ENSG00000168066	GO:0000398	ENSG00000149503	GO:0000278	ENSG00000173597	GO:0006805			ENSG00000153982	GO:0006629
ENSG00000169249	GO:0000398	ENSG00000138738	GO:0000278	ENSG00000241119	GO:0006805			ENSG00000177465	GO:0006629
ENSG00000115875	GO:0000398	ENSG00000037042	GO:0000278	ENSG00000109814	GO:0006805			ENSG00000262304	GO:0006629
ENSG00000159409	GO:0000398	ENSG00000100162	GO:0000278	ENSG00000006625	GO:0006805			ENSG00000196689	GO:0006629
ENSG00000174231	GO:0000398	ENSG00000137814	GO:0000278	ENSG00000213759	GO:0006805			ENSG00000164023	GO:0006629
ENSG00000153015	GO:0000398	ENSG00000072864	GO:0000278	ENSG00000144852	GO:0006805			ENSG00000169169	GO:0006629
ENSG00000100836	GO:0000398	ENSG00000141552	GO:0000278	ENSG00000172817	GO:0006805			ENSG00000073060	GO:0006629
ENSG00000183684	GO:0000398	ENSG00000112877	GO:0000278	ENSG00000198075	GO:0006805			ENSG00000111666	GO:0006629
ENSG00000105705	GO:0000398	ENSG00000179051	GO:0000278	ENSG00000198682	GO:0006805			ENSG00000172497	GO:0006629
ENSG00000060339	GO:0000398	ENSG00000135336	GO:0000278	ENSG00000162813	GO:0006805			ENSG00000111728	GO:0006629
ENSG00000133226	GO:0000398	ENSG00000006634	GO:0000278	ENSG00000196616	GO:0006805			ENSG00000151365	GO:0006629
ENSG00000149532	GO:0000398	ENSG00000137822	GO:0000278	ENSG00000248144	GO:0006805			ENSG00000159346	GO:0006629
ENSG00000082516	GO:0000398	ENSG00000125885	GO:0000278	ENSG00000165092	GO:0006805			ENSG00000167107	GO:0006629
ENSG00000105618	GO:0000398	ENSG00000094880	GO:0000278	ENSG00000140465	GO:0006805			ENSG00000103740	GO:0006629
ENSG00000152147	GO:0000398	ENSG00000196510	GO:0000278	ENSG00000111275	GO:0006805			ENSG00000156671	GO:0006629
ENSG00000140829	GO:0000398	ENSG00000089053	GO:0000278	ENSG00000148795	GO:0006805			ENSG00000158006	GO:0006629
ENSG00000172409	GO:0000398	ENSG00000053900	GO:0000278	ENSG00000140459	GO:0006805			ENSG00000074416	GO:0006629
ENSG00000113593	GO:0000398	ENSG00000176248	GO:0000278	ENSG00000140505	GO:0006805			ENSG00000072506	GO:0006629
ENSG00000100056	GO:0000398	ENSG00000112029	GO:0000278	ENSG00000156096	GO:0006805			ENSG00000214078	GO:0006629
ENSG00000060688	GO:0000398	ENSG00000100911	GO:0000278	ENSG00000187758	GO:0006805			ENSG00000100336	GO:0006629
ENSG00000174891	GO:0000398	ENSG00000105325	GO:0000278	ENSG00000243955	GO:0006805			ENSG00000128335	GO:0006629
ENSG00000083896	GO:0000398	ENSG00000164162	GO:0000278	ENSG00000198099	GO:0006805			ENSG00000132793	GO:0006629
ENSG00000096401	GO:0000398	ENSG00000185627	GO:0000278	ENSG00000160868	GO:0006805			ENSG00000120437	GO:0006629
ENSG00000137656	GO:0000398	ENSG00000110274	GO:0000278	ENSG00000231852	GO:0006805			ENSG00000128313	GO:0006629
ENSG00000076650	GO:0000398	ENSG00000108055	GO:0000278	ENSG00000244067	GO:0006805			ENSG00000166126	GO:0006629
ENSG00000123154	GO:0000398	ENSG00000131153	GO:0000278	ENSG00000084207	GO:0006805			ENSG00000107331	GO:0006629
ENSG00000105323	GO:0000398	ENSG00000090273	GO:0000278	ENSG00000134184	GO:0006805			ENSG00000143921	GO:0006629
ENSG00000174243	GO:0000398	ENSG00000166167	GO:0000278	ENSG00000008394	GO:0006805			ENSG00000138075	GO:0006629
ENSG00000169976	GO:0000398	ENSG00000101004	GO:0000278	ENSG00000138115	GO:0006805			ENSG00000173409	GO:0006629
ENSG00000125351	GO:0000398	ENSG00000091651	GO:0000278	ENSG00000100197	GO:0006805			ENSG00000162836	GO:0006629
ENSG00000101343	GO:0000398	ENSG00000167393	GO:0000278	ENSG00000156006	GO:0006805			ENSG00000188611	GO:0006629
ENSG00000240344	GO:0000398	ENSG00000002822	GO:0000278	ENSG00000255974	GO:0006805			ENSG00000148384	GO:0006629
ENSG00000100941	GO:0000398	ENSG00000140455	GO:0000278	ENSG00000137869	GO:0006805			ENSG00000111897	GO:0006629
ENSG00000101452	GO:0000398	ENSG00000063177	GO:0000184	ENSG00000138109	GO:0006805			ENSG00000006007	GO:0006629
ENSG00000142252	GO:0000398	ENSG00000162521	GO:0000278	ENSG00000142973	GO:0006805			ENSG00000178773	GO:0006629
ENSG00000163510	GO:0000398	ENSG00000135473	GO:0000184	ENSG00000160882	GO:0006805			ENSG00000133027	GO:0006629
ENSG00000076924	GO:0000398	ENSG00000205659	GO:0000278	ENSG00000181019	GO:0006805			ENSG00000015520	GO:0006629
ENSG00000086589	GO:0000398	ENSG00000197756	GO:0000184	ENSG00000171428	GO:0006805			ENSG00000151498	GO:0006629
ENSG00000150316	GO:0000398	ENSG00000183814	GO:0000278	ENSG00000179142	GO:0006805			ENSG00000154822	GO:0006629
ENSG00000165934	GO:0000398	ENSG00000189308	GO:0000278	ENSG00000167165	GO:0006805			ENSG00000144182	GO:0006629
ENSG00000100109	GO:0000398	ENSG00000077312	GO:0000398	ENSG00000100031	GO:0006805			ENSG00000113396	GO:0006629
ENSG00000183258	GO:0000398	ENSG00000100603	GO:0000398	ENSG00000197408	GO:0006805			ENSG00000083807	GO:0006629
ENSG00000130332	GO:0000398	ENSG00000138231	GO:0000398	ENSG00000106258	GO:0006805			ENSG00000134255	GO:0006629
ENSG00000119203	GO:0000398	ENSG00000139910	GO:0000398	ENSG00000189221	GO:0006805			ENSG00000168306	GO:0006631
ENSG00000125970	GO:0000398	ENSG00000021776	GO:0000398	ENSG00000093010	GO:0006805			ENSG00000113790	GO:0006631
ENSG00000240682	GO:0000398	ENSG00000123136	GO:0000398	ENSG00000242366	GO:0006805			ENSG00000151726	GO:0006631
ENSG00000110107	GO:0000398	ENSG00000144231	GO:0000398	ENSG00000244474	GO:0006805			ENSG00000095794	GO:0006631
ENSG00000084072	GO:0000398	ENSG00000136875	GO:0000398	ENSG00000167910	GO:0006805			ENSG00000173757	GO:0006631
ENSG00000167978	GO:0000398	ENSG00000175467	GO:0000398	ENSG00000095303	GO:0006805			ENSG00000126561	GO:0006631
ENSG00000204392	GO:0000398	ENSG00000125944	GO:0000398	ENSG00000101444	GO:0006805			ENSG00000145335	GO:0006631
ENSG00000137168	GO:0000398	ENSG00000117360	GO:0000398	ENSG00000160870	GO:0006805			ENSG00000158669	GO:0006631
ENSG00000265241	GO:0000398	ENSG00000171960	GO:0000398	ENSG00000059377	GO:0006805			ENSG00000153093	GO:0006631
ENSG00000152457	GO:0000723	ENSG00000171566	GO:0000398	ENSG00000197446	GO:0006805			ENSG00000138796	GO:0006631
ENSG00000128513	GO:0000723	ENSG00000167005	GO:0000398	ENSG00000069535	GO:0006805			ENSG00000161533	GO:0006631
ENSG00000253729	GO:0000723	ENSG00000135316	GO:0000398	ENSG00000172955	GO:0006805			ENSG00000175564	GO:0006631
ENSG00000197299	GO:0000723	ENSG00000168438	GO:0000398	ENSG00000168906	GO:0006805			ENSG00000112964	GO:0006631
ENSG00000164362	GO:0000723	ENSG00000188529	GO:0000398	ENSG00000076258	GO:0006805			ENSG00000084754	GO:0006631
ENSG00000130826	GO:0000723	ENSG00000115524	GO:0000398	ENSG00000007933	GO:0006805			ENSG00000087008	GO:0006631
ENSG00000104320	GO:0000723	ENSG00000144028	GO:0000398	ENSG00000108242	GO:0006805			ENSG00000179593	GO:0006631
ENSG00000143799	GO:0000723	ENSG00000126698	GO:0000398	ENSG00000165841	GO:0006805			ENSG00000068366	GO:0006631
ENSG00000101868	GO:0000723	ENSG00000101161	GO:0000398	ENSG00000120915	GO:0006805			ENSG00000120992	GO:0006631
ENSG00000132646	GO:0000723	ENSG00000165494	GO:0000398	ENSG00000073756	GO:0006805			ENSG00000011009	GO:0006631
ENSG00000196419	GO:0000723	ENSG00000164609	GO:0000398	ENSG00000240224	GO:0006805			ENSG00000121769	GO:0006631
ENSG00000079246	GO:0000723	ENSG00000169217	GO:0000398	ENSG00000106546	GO:0006805			ENSG00000180176	GO:0006631
ENSG00000117748	GO:0000723	ENSG00000183011	GO:0000398	ENSG00000133475	GO:0006805			ENSG00000060971	GO:0006631
ENSG00000105486	GO:0000723	ENSG00000117614	GO:0000398	ENSG00000166741	GO:0006805			ENSG00000215009	GO:0006631
ENSG00000132383	GO:0000723	ENSG00000092199	GO:0000398	ENSG00000196344	GO:0006805			ENSG00000145384	GO:0006631
ENSG00000062822	GO:0000723	ENSG00000125870	GO:0000398	ENSG00000101076	GO:0006805			ENSG00000164120	GO:0006631
ENSG00000106399	GO:0000723	ENSG00000104852	GO:0000398	ENSG00000134201	GO:0006805			ENSG00000122971	GO:0006631
ENSG00000163918	GO:0000723	ENSG00000124562	GO:0000398	ENSG00000001084	GO:0006805			ENSG00000157184	GO:0006631
ENSG00000049541	GO:0000723	ENSG00000135486	GO:0000398	ENSG00000023909	GO:0006805			ENSG00000115361	GO:0006631
ENSG00000035928	GO:0000723	ENSG00000131876	GO:0000398	ENSG00000100983	GO:0006805			ENSG00000127884	GO:0006631
ENSG00000168496	GO:0000723	ENSG00000070756	GO:0000398	ENSG00000109193	GO:0006805			ENSG00000005249	GO:0006631
ENSG00000111445	GO:0000723	ENSG00000188342	GO:0000398	ENSG00000213648	GO:0006805			ENSG00000107798	GO:0006631
ENSG00000133119	GO:0000723	ENSG00000125835	GO:0000398	ENSG00000196502	GO:0006805			ENSG00000167969	GO:0006631
ENSG00000106628	GO:0000723	ENSG00000104824	GO:0000398	ENSG00000197165	GO:0006805			ENSG00000167315	GO:0006631
ENSG00000198056	GO:0000723	ENSG00000108654	GO:0000398	ENSG00000137364	GO:0006805			ENSG00000095321	GO:0006631
ENSG00000146143	GO:0000723	ENSG00000102978	GO:0000398	ENSG00000134716	GO:0006805			ENSG00000196177	GO:0006631
ENSG00000138346	GO:0000723	ENSG00000099817	GO:0000398	ENSG00000196620	GO:0006805			ENSG00000169710	GO:0006631
ENSG00000147601	GO:0000723	ENSG00000122566	GO:0000398	ENSG00000186115	GO:0006805			ENSG00000072778	GO:0006631
ENSG00000100479	GO:0000723	ENSG00000181222	GO:0000398	ENSG00000148834	GO:0006805			ENSG00000133835	GO:0006631
ENSG00000275126	GO:0000723	ENSG00000063244	GO:0000398	ENSG00000163221	GO:0006805			ENSG00000138029	GO:0006631
ENSG00000177084	GO:0000723	ENSG00000011304	GO:0000398	ENSG00000186526	GO:0006805			ENSG00000163684	GO:0006631
ENSG00000014138	GO:0000723	ENSG00000047315	GO:0000398	ENSG00000151224	GO:0006805			ENSG00000255154	GO:0006631
ENSG00000165392	GO:0000723	ENSG00000096746	GO:0000398	ENSG00000010932	GO:0006805			ENSG00000187048	GO:0006631
ENSG00000077514	GO:0000723	ENSG00000169045	GO:0000398	ENSG00000135929	GO:0006805			ENSG00000186951	GO:0006631
ENSG00000110958	GO:0000723	ENSG00000101811	GO:0000398	ENSG00000187048	GO:0006805			ENSG00000183747	GO:0006631
ENSG00000132604	GO:0000723	ENSG00000125651	GO:0000398	ENSG00000168765	GO:0006805			ENSG00000104823	GO:0006631
ENSG00000168148	GO:0000723	ENSG00000089280	GO:0000398	ENSG00000187134	GO:0006805			ENSG00000136881	GO:0006631
ENSG00000178971	GO:0000723	ENSG00000105258	GO:0000398	ENSG00000105398	GO:0006805			ENSG00000052802	GO:0006631
ENSG00000070366	GO:0000723	ENSG00000147274	GO:0000398	ENSG00000019186	GO:0006805			ENSG00000176715	GO:0006631
ENSG00000113522	GO:0000723	ENSG00000141543	GO:0000398	ENSG00000186529	GO:0006805			ENSG00000157426	GO:0006631
ENSG00000175595	GO:0000723	ENSG00000039123	GO:0000398	ENSG00000166743	GO:0006805			ENSG00000130377	GO:0006631
ENSG00000102977	GO:0000723	ENSG00000090060	GO:0000398	ENSG00000124212	GO:0006805			ENSG00000143554	GO:0006631
ENSG00000092330	GO:0000723	ENSG00000170144	GO:0000398	ENSG00000138061	GO:0006805			ENSG00000066813	GO:0006631
ENSG00000107960	GO:0000723	ENSG00000099783	GO:0000398	ENSG00000197838	GO:0006805			ENSG00000183549	GO:0006631
ENSG00000118655	GO:0000723	ENSG00000114503	GO:0000398	ENSG00000174156	GO:0006805			ENSG00000173124	GO:0006631
ENSG00000175482	GO:0000723	ENSG00000163882	GO:0000398	ENSG00000001630	GO:0006805			ENSG00000130304	GO:0006631
ENSG00000166848	GO:0000723	ENSG00000005075	GO:0000398	ENSG00000169764	GO:0006805			ENSG00000163126	GO:0006631
ENSG00000258366	GO:0000723	ENSG00000169813	GO:0000398	ENSG00000066813	GO:0006805			ENSG00000081760	GO:0006631
ENSG00000151876	GO:0000723	ENSG00000003756	GO:0000398	ENSG00000149124	GO:0006805			ENSG00000121310	GO:0006631
ENSG00000104408	GO:0000184	ENSG00000147669	GO:0000398	ENSG00000148832	GO:0006805			ENSG00000169169	GO:0006631
ENSG00000100410	GO:0000398	ENSG00000100138	GO:0000398	ENSG00000187553	GO:0006805			ENSG00000011198	GO:0006631
ENSG00000033030	GO:0000398	ENSG00000126945	GO:0000398	ENSG00000186104	GO:0006805			ENSG00000162390	GO:0006631
ENSG00000166508	GO:0006260	ENSG00000100142	GO:0000398	ENSG00000182793	GO:0006805			ENSG00000172497	GO:0006631
ENSG00000205835	GO:0006260	ENSG00000162385	GO:0000398	ENSG00000155016	GO:0006805			ENSG00000205560	GO:0006631
ENSG00000101868	GO:0006260	ENSG00000165119	GO:0000398	ENSG00000073067	GO:0006805			ENSG00000101577	GO:0006631
ENSG00000133119	GO:0006260	ENSG00000182004	GO:0000398	ENSG00000133313	GO:0006805			ENSG00000167107	GO:0006631
ENSG00000111445	GO:0006260	ENSG00000139343	GO:0000398	ENSG00000167600	GO:0006805			ENSG00000132793	GO:0006631
ENSG00000100311	GO:0006260	ENSG00000143977	GO:0000398	ENSG00000094963	GO:0006805			ENSG00000116353	GO:0006631
ENSG00000100297	GO:0006260	ENSG00000170860	GO:0000398	ENSG00000116984	GO:0006805			ENSG00000241635	GO:0006631
ENSG00000162599	GO:0006260	ENSG00000167088	GO:0000398	ENSG00000085871	GO:0006805			ENSG00000119927	GO:0006631
ENSG00000177084	GO:0006260	ENSG00000125743	GO:0000398	ENSG00000130540	GO:0006805			ENSG00000135241	GO:0006631
ENSG00000014138	GO:0006260	ENSG00000100028	GO:0000398	ENSG00000135226	GO:0006805			ENSG00000005469	GO:0006631
ENSG00000132780	GO:0006260	ENSG00000168002	GO:0000398	ENSG00000065621	GO:0006805			ENSG00000164398	GO:0006631
ENSG00000105486	GO:0006260	ENSG00000177700	GO:0000398	ENSG00000021461	GO:0006805			ENSG00000197142	GO:0006631
ENSG00000164815	GO:0006260	ENSG00000136527	GO:0000398	ENSG00000171903	GO:0006805			ENSG00000113396	GO:0006631
ENSG00000135336	GO:0006260	ENSG00000065978	GO:0000398	ENSG00000186204	GO:0006805			ENSG00000083807	GO:0006631
ENSG00000115947	GO:0006260	ENSG00000141759	GO:0000398	ENSG00000131069	GO:0006805			ENSG00000165475	GO:0006631
ENSG00000109079	GO:0006260	ENSG00000112081	GO:0000398	ENSG00000003137	GO:0006805			ENSG00000132855	GO:0006631
ENSG00000115942	GO:0006260	ENSG00000153187	GO:0000398	ENSG00000116704	GO:0006805			ENSG00000130649	GO:0006805
ENSG00000105821	GO:0006260	ENSG00000275895	GO:0000398	ENSG00000154930	GO:0006805			ENSG00000144959	GO:0006805
ENSG00000012048	GO:0006260	ENSG00000160201	GO:0000398	ENSG00000088826	GO:0006805			ENSG00000110711	GO:0006805
ENSG00000130997	GO:0006260	ENSG00000161547	GO:0000398	ENSG00000146233	GO:0006805			ENSG00000088002	GO:0006805
ENSG00000106628	GO:0006260	ENSG00000101138	GO:0000398	ENSG00000038274	GO:0006805			ENSG00000198203	GO:0006805
ENSG00000008441	GO:0006260	ENSG00000116754	GO:0000398	ENSG00000180432	GO:0006805			ENSG00000178814	GO:0006805
ENSG00000163918	GO:0006260	ENSG00000136450	GO:0000398	ENSG00000036530	GO:0006805			ENSG00000143198	GO:0006805
ENSG00000106028	GO:0006260	ENSG00000116350	GO:0000398	ENSG00000130433	GO:0006816			ENSG00000170899	GO:0006805
ENSG00000147536	GO:0006260	ENSG00000135829	GO:0000398	ENSG00000165995	GO:0006816			ENSG00000111012	GO:0006805
ENSG00000104738	GO:0006260	ENSG00000136937	GO:0000398	ENSG00000182389	GO:0006816			ENSG00000095596	GO:0006805
ENSG00000167967	GO:0006260	ENSG00000071894	GO:0000398	ENSG00000016490	GO:0006816			ENSG00000138801	GO:0006805
ENSG00000125885	GO:0006260	ENSG00000183431	GO:0000398	ENSG00000196296	GO:0006816			ENSG00000173597	GO:0006805
ENSG00000062822	GO:0006260	ENSG00000176102	GO:0000398	ENSG00000143801	GO:0006816			ENSG00000241119	GO:0006805
ENSG00000181938	GO:0006260	ENSG00000177733	GO:0000398	ENSG00000135124	GO:0006816			ENSG00000109814	GO:0006805
ENSG00000189283	GO:0006260	ENSG00000111786	GO:0000398	ENSG00000197043	GO:0006816			ENSG00000006625	GO:0006805
ENSG00000051341	GO:0006260	ENSG00000100650	GO:0000398	ENSG00000150995	GO:0006816			ENSG00000213759	GO:0006805
ENSG00000167325	GO:0006260	ENSG00000124193	GO:0000398	ENSG00000157445	GO:0006816			ENSG00000144852	GO:0006805
ENSG00000112118	GO:0006260	ENSG00000087365	GO:0000398	ENSG00000105974	GO:0006816			ENSG00000172817	GO:0006805
ENSG00000073111	GO:0006260	ENSG00000112739	GO:0000398	ENSG00000070808	GO:0006816			ENSG00000198075	GO:0006805
ENSG00000168496	GO:0006260	ENSG00000164548	GO:0000398	ENSG00000131196	GO:0006816			ENSG00000198682	GO:0006805
ENSG00000197299	GO:0006260	ENSG00000198563	GO:0000398	ENSG00000017260	GO:0006816			ENSG00000162813	GO:0006805
ENSG00000175482	GO:0006260	ENSG00000138668	GO:0000398	ENSG00000064270	GO:0006816			ENSG00000196616	GO:0006805
ENSG00000198056	GO:0006260	ENSG00000109536	GO:0000398	ENSG00000138814	GO:0006816			ENSG00000248144	GO:0006805
ENSG00000009413	GO:0006260	ENSG00000067596	GO:0000398	ENSG00000183023	GO:0006816			ENSG00000165092	GO:0006805
ENSG00000077514	GO:0006260	ENSG00000072501	GO:0000398	ENSG00000089041	GO:0006816			ENSG00000140465	GO:0006805
ENSG00000138346	GO:0006260	ENSG00000108883	GO:0000398	ENSG00000148408	GO:0006816			ENSG00000111275	GO:0006805
ENSG00000141905	GO:0006260	ENSG00000205937	GO:0000398	ENSG00000118160	GO:0006816			ENSG00000148795	GO:0006805
ENSG00000147862	GO:0006260	ENSG00000169564	GO:0000398	ENSG00000100678	GO:0006816			ENSG00000140459	GO:0006805
ENSG00000111877	GO:0006260	ENSG00000197111	GO:0000398	ENSG00000139151	GO:0006816			ENSG00000140505	GO:0006805
ENSG00000035928	GO:0006260	ENSG00000189091	GO:0000398	ENSG00000167535	GO:0006816			ENSG00000156096	GO:0006805
ENSG00000140521	GO:0006260	ENSG00000143368	GO:0000398	ENSG00000151067	GO:0006816			ENSG00000187758	GO:0006805
ENSG00000166548	GO:0006260	ENSG00000104897	GO:0000398	ENSG00000074621	GO:0006816			ENSG00000243955	GO:0006805
ENSG00000097046	GO:0006260	ENSG00000099995	GO:0000398	ENSG00000067191	GO:0006816			ENSG00000198099	GO:0006805
ENSG00000149554	GO:0006260	ENSG00000168066	GO:0000398	ENSG00000111424	GO:0006816			ENSG00000160868	GO:0006805
ENSG00000160294	GO:0006260	ENSG00000169249	GO:0000398	ENSG00000111012	GO:0006816			ENSG00000231852	GO:0006805
ENSG00000113456	GO:0006260	ENSG00000115875	GO:0000398	ENSG00000074370	GO:0006816			ENSG00000244067	GO:0006805
ENSG00000151657	GO:0006260	ENSG00000159409	GO:0000398	ENSG00000170290	GO:0006816			ENSG00000084207	GO:0006805
ENSG00000136273	GO:0006260	ENSG00000174231	GO:0000398	ENSG00000104783	GO:0006816			ENSG00000134184	GO:0006805
ENSG00000093009	GO:0006260	ENSG00000153015	GO:0000398	ENSG00000006116	GO:0006816			ENSG00000008394	GO:0006805
ENSG00000104889	GO:0006260	ENSG00000100836	GO:0000398	ENSG00000132329	GO:0006816			ENSG00000138115	GO:0006805
ENSG00000152942	GO:0006260	ENSG00000183684	GO:0000398	ENSG00000131477	GO:0006816			ENSG00000100197	GO:0006805
ENSG00000160957	GO:0006260	ENSG00000105705	GO:0000398	ENSG00000122679	GO:0006816			ENSG00000156006	GO:0006805
ENSG00000136504	GO:0006260	ENSG00000060339	GO:0000398	ENSG00000142185	GO:0006816			ENSG00000255974	GO:0006805
ENSG00000138798	GO:0006260	ENSG00000133226	GO:0000398	ENSG00000122585	GO:0006816			ENSG00000137869	GO:0006805
ENSG00000167900	GO:0006260	ENSG00000149532	GO:0000398	ENSG00000135222	GO:0006816			ENSG00000138109	GO:0006805
ENSG00000176890	GO:0006260	ENSG00000082516	GO:0000398	ENSG00000010810	GO:0006816			ENSG00000142973	GO:0006805
ENSG00000017427	GO:0006260	ENSG00000105618	GO:0000398	ENSG00000168003	GO:0006816			ENSG00000160882	GO:0006805
ENSG00000170312	GO:0006260	ENSG00000152147	GO:0000398	ENSG00000277632	GO:0006816			ENSG00000181019	GO:0006805
ENSG00000135480	GO:0006260	ENSG00000140829	GO:0000398	ENSG00000271503	GO:0006816			ENSG00000171428	GO:0006805
ENSG00000168802	GO:0006260	ENSG00000172409	GO:0000398	ENSG00000133112	GO:0006816			ENSG00000179142	GO:0006805
ENSG00000198900	GO:0006260	ENSG00000113593	GO:0000398	ENSG00000160716	GO:0006816			ENSG00000167165	GO:0006805
ENSG00000131747	GO:0006260	ENSG00000100056	GO:0000398	ENSG00000196218	GO:0006816			ENSG00000100031	GO:0006805
ENSG00000132646	GO:0006260	ENSG00000060688	GO:0000398	ENSG00000075142	GO:0006816			ENSG00000197408	GO:0006805
ENSG00000117748	GO:0006260	ENSG00000174891	GO:0000398	ENSG00000102879	GO:0006816			ENSG00000106258	GO:0006805
ENSG00000025708	GO:0006260	ENSG00000083896	GO:0000398	ENSG00000163823	GO:0006816			ENSG00000189221	GO:0006805
ENSG00000159335	GO:0006260	ENSG00000096401	GO:0000398	ENSG00000187513	GO:0006816			ENSG00000093010	GO:0006805
ENSG00000087085	GO:0006260	ENSG00000137656	GO:0000398	ENSG00000175344	GO:0006816			ENSG00000242366	GO:0006805
ENSG00000123374	GO:0006260	ENSG00000076650	GO:0000398	ENSG00000101204	GO:0006816			ENSG00000244474	GO:0006805
ENSG00000132383	GO:0006260	ENSG00000123154	GO:0000398	ENSG00000144935	GO:0006816			ENSG00000167910	GO:0006805
ENSG00000118523	GO:0006260	ENSG00000105323	GO:0000398	ENSG00000080815	GO:0006816			ENSG00000095303	GO:0006805
ENSG00000153250	GO:0006260	ENSG00000174243	GO:0000398	ENSG00000160791	GO:0006816			ENSG00000101444	GO:0006805
ENSG00000164045	GO:0006260	ENSG00000169976	GO:0000398	ENSG00000153956	GO:0006816			ENSG00000160870	GO:0006805
ENSG00000158402	GO:0006260	ENSG00000125351	GO:0000398	ENSG00000105605	GO:0006816			ENSG00000059377	GO:0006805
ENSG00000171848	GO:0006260	ENSG00000101343	GO:0000398	ENSG00000108700	GO:0006816			ENSG00000197446	GO:0006805
ENSG00000128951	GO:0006260	ENSG00000240344	GO:0000398	ENSG00000008710	GO:0006816			ENSG00000069535	GO:0006805
ENSG00000167085	GO:0006260	ENSG00000100941	GO:0000398	ENSG00000157388	GO:0006816			ENSG00000172955	GO:0006805
ENSG00000106399	GO:0006260	ENSG00000101452	GO:0000398	ENSG00000157087	GO:0006816			ENSG00000168906	GO:0006805
ENSG00000049541	GO:0006260	ENSG00000142252	GO:0000398	ENSG00000138741	GO:0006816			ENSG00000076258	GO:0006805
ENSG00000132740	GO:0006260	ENSG00000163510	GO:0000398	ENSG00000145349	GO:0006816			ENSG00000007933	GO:0006805
ENSG00000004700	GO:0006260	ENSG00000076924	GO:0000398	ENSG00000118762	GO:0006816			ENSG00000108242	GO:0006805
ENSG00000117724	GO:0006260	ENSG00000086589	GO:0000398	ENSG00000081248	GO:0006816			ENSG00000165841	GO:0006805
ENSG00000146143	GO:0006260	ENSG00000150316	GO:0000398	ENSG00000198838	GO:0006816			ENSG00000120915	GO:0006805
ENSG00000005156	GO:0006260	ENSG00000165934	GO:0000398	ENSG00000064989	GO:0006816			ENSG00000073756	GO:0006805
ENSG00000174405	GO:0006260	ENSG00000100109	GO:0000398	ENSG00000006283	GO:0006816			ENSG00000240224	GO:0006805
ENSG00000110713	GO:0006260	ENSG00000183258	GO:0000398	ENSG00000158966	GO:0006816			ENSG00000106546	GO:0006805
ENSG00000187109	GO:0006260	ENSG00000130332	GO:0000398	ENSG00000119411	GO:0006816			ENSG00000133475	GO:0006805
ENSG00000100479	GO:0006260	ENSG00000119203	GO:0000398	ENSG00000188467	GO:0006816			ENSG00000166741	GO:0006805
ENSG00000119335	GO:0006260	ENSG00000125970	GO:0000398	ENSG00000140090	GO:0006816			ENSG00000196344	GO:0006805
ENSG00000149136	GO:0006260	ENSG00000240682	GO:0000398	ENSG00000198785	GO:0006816			ENSG00000101076	GO:0006805
ENSG00000162521	GO:0006260	ENSG00000110107	GO:0000398	ENSG00000142408	GO:0006816			ENSG00000134201	GO:0006805
ENSG00000167670	GO:0006260	ENSG00000084072	GO:0000398	ENSG00000198626	GO:0006816			ENSG00000001084	GO:0006805
ENSG00000159259	GO:0006260	ENSG00000167978	GO:0000398	ENSG00000110218	GO:0006816			ENSG00000023909	GO:0006805
ENSG00000085840	GO:0006260	ENSG00000204392	GO:0000398	ENSG00000107745	GO:0006816			ENSG00000100983	GO:0006805
ENSG00000175054	GO:0006260	ENSG00000137168	GO:0000398	ENSG00000132911	GO:0006816			ENSG00000109193	GO:0006805
ENSG00000159593	GO:0006260	ENSG00000265241	GO:0000398	ENSG00000090674	GO:0006816			ENSG00000213648	GO:0006805
ENSG00000165392	GO:0006260	ENSG00000152457	GO:0000723	ENSG00000165125	GO:0006816			ENSG00000196502	GO:0006805
ENSG00000076003	GO:0006260	ENSG00000128513	GO:0000723	ENSG00000107736	GO:0006816			ENSG00000197165	GO:0006805
ENSG00000198646	GO:0006260	ENSG00000253729	GO:0000723	ENSG00000171596	GO:0006816			ENSG00000137364	GO:0006805
ENSG00000101003	GO:0006260	ENSG00000197299	GO:0000723	ENSG00000111199	GO:0006816			ENSG00000134716	GO:0006805
ENSG00000213029	GO:0006260	ENSG00000164362	GO:0000723	ENSG00000127412	GO:0006816			ENSG00000196620	GO:0006805
ENSG00000125686	GO:0006260	ENSG00000130826	GO:0000723	ENSG00000100346	GO:0006816			ENSG00000186115	GO:0006805
ENSG00000102054	GO:0006260	ENSG00000104320	GO:0000723	ENSG00000133107	GO:0006816			ENSG00000148834	GO:0006805
ENSG00000154144	GO:0006260	ENSG00000143799	GO:0000723	ENSG00000072315	GO:0006816			ENSG00000163221	GO:0006805
ENSG00000065328	GO:0006260	ENSG00000101868	GO:0000723	ENSG00000173198	GO:0006816			ENSG00000186526	GO:0006805
ENSG00000183814	GO:0006260	ENSG00000132646	GO:0000723	ENSG00000198838	GO:0006874			ENSG00000151224	GO:0006805
ENSG00000112941	GO:0006260	ENSG00000196419	GO:0000723	ENSG00000118762	GO:0006874			ENSG00000010932	GO:0006805
ENSG00000151164	GO:0006260	ENSG00000079246	GO:0000723	ENSG00000198626	GO:0006874			ENSG00000135929	GO:0006805
ENSG00000198000	GO:0006260	ENSG00000117748	GO:0000723	ENSG00000138279	GO:0006874			ENSG00000187048	GO:0006805
ENSG00000048392	GO:0006260	ENSG00000105486	GO:0000723	ENSG00000051382	GO:0006874			ENSG00000168765	GO:0006805
ENSG00000140534	GO:0006260	ENSG00000132383	GO:0000723	ENSG00000150093	GO:0006874			ENSG00000187134	GO:0006805
ENSG00000146857	GO:0006260	ENSG00000062822	GO:0000723	ENSG00000105974	GO:0006874			ENSG00000105398	GO:0006805
ENSG00000121274	GO:0006260	ENSG00000106399	GO:0000723	ENSG00000049860	GO:0006874			ENSG00000019186	GO:0006805
ENSG00000127311	GO:0006260	ENSG00000163918	GO:0000723	ENSG00000130203	GO:0006874			ENSG00000186529	GO:0006805
ENSG00000127586	GO:0006260	ENSG00000049541	GO:0000723	ENSG00000160801	GO:0006874			ENSG00000166743	GO:0006805
ENSG00000164053	GO:0006260	ENSG00000035928	GO:0000723	ENSG00000183023	GO:0006874			ENSG00000124212	GO:0006805
ENSG00000168395	GO:0006260	ENSG00000168496	GO:0000723	ENSG00000111424	GO:0006874			ENSG00000138061	GO:0006805
ENSG00000174943	GO:0006260	ENSG00000111445	GO:0000723	ENSG00000174437	GO:0006874			ENSG00000197838	GO:0006805
ENSG00000005007	GO:0006260	ENSG00000133119	GO:0000723	ENSG00000164418	GO:0006874			ENSG00000174156	GO:0006805
ENSG00000175643	GO:0006260	ENSG00000106628	GO:0000723	ENSG00000266964	GO:0006874			ENSG00000001630	GO:0006805
ENSG00000096717	GO:0006260	ENSG00000198056	GO:0000723	ENSG00000102001	GO:0006874			ENSG00000169764	GO:0006805
ENSG00000239306	GO:0006260	ENSG00000146143	GO:0000723	ENSG00000124827	GO:0006874			ENSG00000066813	GO:0006805
ENSG00000124535	GO:0006260	ENSG00000138346	GO:0000723	ENSG00000106804	GO:0006874			ENSG00000149124	GO:0006805
ENSG00000169375	GO:0006260	ENSG00000147601	GO:0000723	ENSG00000105329	GO:0006874			ENSG00000148832	GO:0006805
ENSG00000172613	GO:0006260	ENSG00000100479	GO:0000723	ENSG00000110680	GO:0006874			ENSG00000187553	GO:0006805
ENSG00000094804	GO:0006260	ENSG00000275126	GO:0000723	ENSG00000152266	GO:0006874			ENSG00000186104	GO:0006805
ENSG00000100865	GO:0006260	ENSG00000177084	GO:0000723	ENSG00000197561	GO:0006874			ENSG00000182793	GO:0006805
ENSG00000214022	GO:0006260	ENSG00000014138	GO:0000723	ENSG00000175868	GO:0006874			ENSG00000155016	GO:0006805
ENSG00000167513	GO:0006260	ENSG00000165392	GO:0000723	ENSG00000277632	GO:0006874			ENSG00000073067	GO:0006805
ENSG00000139921	GO:0006260	ENSG00000077514	GO:0000723	ENSG00000068976	GO:0006874			ENSG00000133313	GO:0006805
ENSG00000178966	GO:0006260	ENSG00000110958	GO:0000723	ENSG00000108691	GO:0006874			ENSG00000167600	GO:0006805
ENSG00000092853	GO:0006260	ENSG00000132604	GO:0000723	ENSG00000271503	GO:0006874			ENSG00000094963	GO:0006805
ENSG00000205309	GO:0006260	ENSG00000168148	GO:0000723	ENSG00000133112	GO:0006874			ENSG00000116984	GO:0006805
ENSG00000148229	GO:0006260	ENSG00000178971	GO:0000723	ENSG00000149295	GO:0006874			ENSG00000085871	GO:0006805
ENSG00000213689	GO:0006260	ENSG00000070366	GO:0000723	ENSG00000129991	GO:0006874			ENSG00000130540	GO:0006805
ENSG00000143476	GO:0006260	ENSG00000113522	GO:0000723	ENSG00000069696	GO:0006874			ENSG00000135226	GO:0006805
ENSG00000122008	GO:0006260	ENSG00000175595	GO:0000723	ENSG00000169676	GO:0006874			ENSG00000065621	GO:0006805
ENSG00000006634	GO:0006260	ENSG00000102977	GO:0000723	ENSG00000108702	GO:0006874			ENSG00000021461	GO:0006805
ENSG00000135945	GO:0006260	ENSG00000092330	GO:0000723	ENSG00000101017	GO:0006874			ENSG00000171903	GO:0006805
ENSG00000161036	GO:0006260	ENSG00000107960	GO:0000723	ENSG00000198523	GO:0006874			ENSG00000186204	GO:0006805
ENSG00000166169	GO:0006260	ENSG00000118655	GO:0000723	ENSG00000179218	GO:0006874			ENSG00000131069	GO:0006805
ENSG00000256525	GO:0006260	ENSG00000175482	GO:0000723	ENSG00000163823	GO:0006874			ENSG00000003137	GO:0006805
ENSG00000101751	GO:0006260	ENSG00000166848	GO:0000723	ENSG00000120915	GO:0006874			ENSG00000116704	GO:0006805
ENSG00000111653	GO:0006260	ENSG00000258366	GO:0000723	ENSG00000151577	GO:0006874			ENSG00000154930	GO:0006805
ENSG00000131153	GO:0006260	ENSG00000151876	GO:0000723	ENSG00000175344	GO:0006874			ENSG00000088826	GO:0006805
ENSG00000170734	GO:0006260	ENSG00000104408	GO:0000184	ENSG00000036828	GO:0006874			ENSG00000146233	GO:0006805
ENSG00000092201	GO:0006260	ENSG00000100410	GO:0000398	ENSG00000121807	GO:0006874			ENSG00000038274	GO:0006805
ENSG00000091651	GO:0006260	ENSG00000033030	GO:0000398	ENSG00000132975	GO:0006874			ENSG00000180432	GO:0006805
ENSG00000213780	GO:0006281	ENSG00000166508	GO:0006260	ENSG00000107562	GO:0006874			ENSG00000036530	GO:0006805
ENSG00000197774	GO:0006281	ENSG00000205835	GO:0006260	ENSG00000129170	GO:0006874			ENSG00000130433	GO:0006816
ENSG00000169689	GO:0006281	ENSG00000101868	GO:0006260	ENSG00000172156	GO:0006874			ENSG00000165995	GO:0006816
ENSG00000278023	GO:0006281	ENSG00000133119	GO:0006260	ENSG00000159167	GO:0006874			ENSG00000182389	GO:0006816
ENSG00000183207	GO:0006281	ENSG00000111445	GO:0006260	ENSG00000274736	GO:0006874			ENSG00000016490	GO:0006816
ENSG00000012061	GO:0006281	ENSG00000100311	GO:0006260	ENSG00000108700	GO:0006874			ENSG00000196296	GO:0006816
ENSG00000124535	GO:0006281	ENSG00000100297	GO:0006260	ENSG00000108688	GO:0006874			ENSG00000143801	GO:0006816
ENSG00000166169	GO:0006281	ENSG00000162599	GO:0006260	ENSG00000017260	GO:0006874			ENSG00000135124	GO:0006816
ENSG00000034533	GO:0006281	ENSG00000177084	GO:0006260	ENSG00000104936	GO:0006874			ENSG00000197043	GO:0006816
ENSG00000139372	GO:0006281	ENSG00000014138	GO:0006260	ENSG00000051108	GO:0006874			ENSG00000150995	GO:0006816
ENSG00000151164	GO:0006281	ENSG00000132780	GO:0006260	ENSG00000130988	GO:0006874			ENSG00000157445	GO:0006816
ENSG00000105486	GO:0006281	ENSG00000105486	GO:0006260	ENSG00000276409	GO:0006874			ENSG00000105974	GO:0006816
ENSG00000048392	GO:0006281	ENSG00000164815	GO:0006260	ENSG00000275718	GO:0006874			ENSG00000070808	GO:0006816
ENSG00000079616	GO:0006281	ENSG00000135336	GO:0006260	ENSG00000143028	GO:0006874			ENSG00000131196	GO:0006816
ENSG00000012048	GO:0006281	ENSG00000115947	GO:0006260	ENSG00000159164	GO:0006874			ENSG00000017260	GO:0006816
ENSG00000106268	GO:0006281	ENSG00000109079	GO:0006260	ENSG00000144481	GO:0006874			ENSG00000064270	GO:0006816
ENSG00000135945	GO:0006281	ENSG00000115942	GO:0006260	ENSG00000085872	GO:0006874			ENSG00000138814	GO:0006816
ENSG00000113456	GO:0006281	ENSG00000105821	GO:0006260	ENSG00000162341	GO:0006874			ENSG00000183023	GO:0006816
ENSG00000122008	GO:0006281	ENSG00000012048	GO:0006260	ENSG00000181374	GO:0006874			ENSG00000089041	GO:0006816
ENSG00000152942	GO:0006281	ENSG00000130997	GO:0006260	ENSG00000172724	GO:0006874			ENSG00000148408	GO:0006816
ENSG00000183474	GO:0006281	ENSG00000106628	GO:0006260	ENSG00000111199	GO:0006874			ENSG00000118160	GO:0006816
ENSG00000173818	GO:0006281	ENSG00000008441	GO:0006260	ENSG00000109689	GO:0006874			ENSG00000100678	GO:0006816
ENSG00000174371	GO:0006281	ENSG00000163918	GO:0006260	ENSG00000155886	GO:0006874			ENSG00000139151	GO:0006816
ENSG00000070501	GO:0006281	ENSG00000106028	GO:0006260	ENSG00000170385	GO:0006874			ENSG00000167535	GO:0006816
ENSG00000113522	GO:0006281	ENSG00000147536	GO:0006260	ENSG00000128340	GO:0006935			ENSG00000151067	GO:0006816
ENSG00000042088	GO:0006281	ENSG00000104738	GO:0006260	ENSG00000134516	GO:0006935			ENSG00000074621	GO:0006816
ENSG00000051180	GO:0006281	ENSG00000167967	GO:0006260	ENSG00000125450	GO:0006935			ENSG00000067191	GO:0006816
ENSG00000008405	GO:0006281	ENSG00000125885	GO:0006260	ENSG00000163464	GO:0006935			ENSG00000111424	GO:0006816
ENSG00000113810	GO:0006281	ENSG00000062822	GO:0006260	ENSG00000180871	GO:0006935			ENSG00000111012	GO:0006816
ENSG00000002016	GO:0006281	ENSG00000181938	GO:0006260	ENSG00000130592	GO:0006935			ENSG00000074370	GO:0006816
ENSG00000149311	GO:0006281	ENSG00000189283	GO:0006260	ENSG00000126016	GO:0006935			ENSG00000170290	GO:0006816
ENSG00000149554	GO:0006281	ENSG00000051341	GO:0006260	ENSG00000183625	GO:0006935			ENSG00000104783	GO:0006816
ENSG00000178295	GO:0006281	ENSG00000167325	GO:0006260	ENSG00000171860	GO:0006935			ENSG00000006116	GO:0006816
ENSG00000172732	GO:0006281	ENSG00000112118	GO:0006260	ENSG00000106178	GO:0006935			ENSG00000132329	GO:0006816
ENSG00000111358	GO:0006281	ENSG00000073111	GO:0006260	ENSG00000171608	GO:0006935			ENSG00000131477	GO:0006816
ENSG00000181625	GO:0006281	ENSG00000168496	GO:0006260	ENSG00000121797	GO:0006935			ENSG00000122679	GO:0006816
ENSG00000168496	GO:0006281	ENSG00000197299	GO:0006260	ENSG00000142871	GO:0006935			ENSG00000142185	GO:0006816
ENSG00000197299	GO:0006281	ENSG00000175482	GO:0006260	ENSG00000102962	GO:0006935			ENSG00000122585	GO:0006816
ENSG00000172613	GO:0006281	ENSG00000198056	GO:0006260	ENSG00000169248	GO:0006935			ENSG00000135222	GO:0006816
ENSG00000175595	GO:0006281	ENSG00000009413	GO:0006260	ENSG00000145826	GO:0006935			ENSG00000010810	GO:0006816
ENSG00000070950	GO:0006281	ENSG00000077514	GO:0006260	ENSG00000177257	GO:0006935			ENSG00000168003	GO:0006816
ENSG00000100823	GO:0006281	ENSG00000138346	GO:0006260	ENSG00000131142	GO:0006935			ENSG00000277632	GO:0006816
ENSG00000132781	GO:0006281	ENSG00000141905	GO:0006260	ENSG00000275152	GO:0006935			ENSG00000271503	GO:0006816
ENSG00000064655	GO:0006281	ENSG00000147862	GO:0006260	ENSG00000107175	GO:0006935			ENSG00000133112	GO:0006816
ENSG00000133895	GO:0006281	ENSG00000111877	GO:0006260	ENSG00000156234	GO:0006935			ENSG00000160716	GO:0006816
ENSG00000221829	GO:0006281	ENSG00000035928	GO:0006260	ENSG00000139144	GO:0006935			ENSG00000196218	GO:0006816
ENSG00000182185	GO:0006281	ENSG00000140521	GO:0006260	ENSG00000145824	GO:0006935			ENSG00000075142	GO:0006816
ENSG00000187741	GO:0006281	ENSG00000166548	GO:0006260	ENSG00000122861	GO:0006935			ENSG00000102879	GO:0006816
ENSG00000144231	GO:0006281	ENSG00000097046	GO:0006260	ENSG00000106804	GO:0006935			ENSG00000163823	GO:0006816
ENSG00000114026	GO:0006281	ENSG00000149554	GO:0006260	ENSG00000174775	GO:0006935			ENSG00000187513	GO:0006816
ENSG00000108384	GO:0006281	ENSG00000160294	GO:0006260	ENSG00000163736	GO:0006935			ENSG00000175344	GO:0006816
ENSG00000126215	GO:0006281	ENSG00000113456	GO:0006260	ENSG00000163737	GO:0006935			ENSG00000101204	GO:0006816
ENSG00000196584	GO:0006281	ENSG00000151657	GO:0006260	ENSG00000169245	GO:0006935			ENSG00000144935	GO:0006816
ENSG00000009413	GO:0006281	ENSG00000136273	GO:0006260	ENSG00000143546	GO:0006935			ENSG00000080815	GO:0006816
ENSG00000081377	GO:0006281	ENSG00000093009	GO:0006260	ENSG00000113520	GO:0006935			ENSG00000160791	GO:0006816
ENSG00000151657	GO:0006281	ENSG00000104889	GO:0006260	ENSG00000099937	GO:0006935			ENSG00000153956	GO:0006816
ENSG00000136273	GO:0006281	ENSG00000152942	GO:0006260	ENSG00000163220	GO:0006935			ENSG00000105605	GO:0006816
ENSG00000104320	GO:0006281	ENSG00000160957	GO:0006260	ENSG00000138685	GO:0006935			ENSG00000108700	GO:0006816
ENSG00000051341	GO:0006281	ENSG00000136504	GO:0006260	ENSG00000163739	GO:0006935			ENSG00000008710	GO:0006816
ENSG00000185379	GO:0006281	ENSG00000138798	GO:0006260	ENSG00000277632	GO:0006935			ENSG00000157388	GO:0006816
ENSG00000160957	GO:0006281	ENSG00000167900	GO:0006260	ENSG00000169385	GO:0006935			ENSG00000157087	GO:0006816
ENSG00000108469	GO:0006281	ENSG00000176890	GO:0006260	ENSG00000006451	GO:0006935			ENSG00000138741	GO:0006816
ENSG00000162607	GO:0006281	ENSG00000017427	GO:0006260	ENSG00000275302	GO:0006935			ENSG00000145349	GO:0006816
ENSG00000129071	GO:0006281	ENSG00000170312	GO:0006260	ENSG00000108691	GO:0006935			ENSG00000118762	GO:0006816
ENSG00000130222	GO:0006281	ENSG00000135480	GO:0006260	ENSG00000271503	GO:0006935			ENSG00000081248	GO:0006816
ENSG00000136824	GO:0006281	ENSG00000168802	GO:0006260	ENSG00000175592	GO:0006935			ENSG00000198838	GO:0006816
ENSG00000112319	GO:0006281	ENSG00000198900	GO:0006260	ENSG00000197471	GO:0006935			ENSG00000064989	GO:0006816
ENSG00000128731	GO:0006281	ENSG00000131747	GO:0006260	ENSG00000151422	GO:0006935			ENSG00000006283	GO:0006816
ENSG00000164611	GO:0006281	ENSG00000132646	GO:0006260	ENSG00000102755	GO:0006935			ENSG00000158966	GO:0006816
ENSG00000136518	GO:0006281	ENSG00000117748	GO:0006260	ENSG00000081041	GO:0006935			ENSG00000119411	GO:0006816
ENSG00000176890	GO:0006281	ENSG00000025708	GO:0006260	ENSG00000163734	GO:0006935			ENSG00000188467	GO:0006816
ENSG00000170312	GO:0006281	ENSG00000159335	GO:0006260	ENSG00000025708	GO:0006935			ENSG00000140090	GO:0006816
ENSG00000181163	GO:0006281	ENSG00000087085	GO:0006260	ENSG00000172232	GO:0006935			ENSG00000198785	GO:0006816
ENSG00000143799	GO:0006281	ENSG00000123374	GO:0006260	ENSG00000171051	GO:0006935			ENSG00000142408	GO:0006816
ENSG00000101868	GO:0006281	ENSG00000132383	GO:0006260	ENSG00000197405	GO:0006935			ENSG00000198626	GO:0006816
ENSG00000105619	GO:0006281	ENSG00000118523	GO:0006260	ENSG00000108702	GO:0006935			ENSG00000110218	GO:0006816
ENSG00000170315	GO:0006281	ENSG00000153250	GO:0006260	ENSG00000011201	GO:0006935			ENSG00000107745	GO:0006816
ENSG00000150991	GO:0006281	ENSG00000164045	GO:0006260	ENSG00000187474	GO:0006935			ENSG00000132911	GO:0006816
ENSG00000131747	GO:0006281	ENSG00000158402	GO:0006260	ENSG00000171049	GO:0006935			ENSG00000090674	GO:0006816
ENSG00000132646	GO:0006281	ENSG00000171848	GO:0006260	ENSG00000169403	GO:0006935			ENSG00000165125	GO:0006816
ENSG00000196419	GO:0006281	ENSG00000128951	GO:0006260	ENSG00000100030	GO:0006935			ENSG00000107736	GO:0006816
ENSG00000079246	GO:0006281	ENSG00000167085	GO:0006260	ENSG00000198910	GO:0006935			ENSG00000171596	GO:0006816
ENSG00000076248	GO:0006281	ENSG00000106399	GO:0006260	ENSG00000163823	GO:0006935			ENSG00000111199	GO:0006816
ENSG00000117748	GO:0006281	ENSG00000049541	GO:0006260	ENSG00000126353	GO:0006935			ENSG00000127412	GO:0006816
ENSG00000188486	GO:0006281	ENSG00000132740	GO:0006260	ENSG00000184166	GO:0006935			ENSG00000100346	GO:0006816
ENSG00000170430	GO:0006281	ENSG00000004700	GO:0006260	ENSG00000121807	GO:0006935			ENSG00000133107	GO:0006816
ENSG00000104884	GO:0006281	ENSG00000117724	GO:0006260	ENSG00000051382	GO:0006935			ENSG00000072315	GO:0006816
ENSG00000073050	GO:0006281	ENSG00000146143	GO:0006260	ENSG00000163735	GO:0006935			ENSG00000173198	GO:0006816
ENSG00000102978	GO:0006281	ENSG00000005156	GO:0006260	ENSG00000184451	GO:0006935			ENSG00000198838	GO:0006874
ENSG00000099817	GO:0006281	ENSG00000174405	GO:0006260	ENSG00000173578	GO:0006935			ENSG00000118762	GO:0006874
ENSG00000163161	GO:0006281	ENSG00000110713	GO:0006260	ENSG00000143184	GO:0006935			ENSG00000198626	GO:0006874
ENSG00000113318	GO:0006281	ENSG00000187109	GO:0006260	ENSG00000107562	GO:0006935			ENSG00000138279	GO:0006874
ENSG00000152669	GO:0006281	ENSG00000100479	GO:0006260	ENSG00000105851	GO:0006935			ENSG00000051382	GO:0006874
ENSG00000136936	GO:0006281	ENSG00000119335	GO:0006260	ENSG00000168329	GO:0006935			ENSG00000150093	GO:0006874
ENSG00000187735	GO:0006281	ENSG00000149136	GO:0006260	ENSG00000186810	GO:0006935			ENSG00000105974	GO:0006874
ENSG00000116560	GO:0006281	ENSG00000162521	GO:0006260	ENSG00000172156	GO:0006935			ENSG00000049860	GO:0006874
ENSG00000116717	GO:0006281	ENSG00000167670	GO:0006260	ENSG00000183813	GO:0006935			ENSG00000130203	GO:0006874
ENSG00000181222	GO:0006281	ENSG00000159259	GO:0006260	ENSG00000160791	GO:0006935			ENSG00000160801	GO:0006874
ENSG00000123374	GO:0006281	ENSG00000085840	GO:0006260	ENSG00000272980	GO:0006935			ENSG00000183023	GO:0006874
ENSG00000100811	GO:0006281	ENSG00000175054	GO:0006260	ENSG00000112486	GO:0006935			ENSG00000111424	GO:0006874
ENSG00000132383	GO:0006281	ENSG00000159593	GO:0006260	ENSG00000179934	GO:0006935			ENSG00000174437	GO:0006874
ENSG00000062822	GO:0006281	ENSG00000165392	GO:0006260	ENSG00000173585	GO:0006935			ENSG00000164418	GO:0006874
ENSG00000134899	GO:0006281	ENSG00000076003	GO:0006260	ENSG00000274736	GO:0006935			ENSG00000266964	GO:0006874
ENSG00000103152	GO:0006281	ENSG00000198646	GO:0006260	ENSG00000275385	GO:0006935			ENSG00000102001	GO:0006874
ENSG00000047315	GO:0006281	ENSG00000101003	GO:0006260	ENSG00000240247	GO:0006935			ENSG00000124827	GO:0006874
ENSG00000110768	GO:0006281	ENSG00000213029	GO:0006260	ENSG00000164825	GO:0006935			ENSG00000106804	GO:0006874
ENSG00000106399	GO:0006281	ENSG00000125686	GO:0006260	ENSG00000006210	GO:0006935			ENSG00000105329	GO:0006874
ENSG00000163918	GO:0006281	ENSG00000102054	GO:0006260	ENSG00000115009	GO:0006935			ENSG00000110680	GO:0006874
ENSG00000049541	GO:0006281	ENSG00000154144	GO:0006260	ENSG00000108700	GO:0006935			ENSG00000152266	GO:0006874
ENSG00000035928	GO:0006281	ENSG00000065328	GO:0006260	ENSG00000108688	GO:0006935			ENSG00000197561	GO:0006874
ENSG00000105258	GO:0006281	ENSG00000183814	GO:0006260	ENSG00000124875	GO:0006935			ENSG00000175868	GO:0006874
ENSG00000132740	GO:0006281	ENSG00000112941	GO:0006260	ENSG00000169032	GO:0006935			ENSG00000277632	GO:0006874
ENSG00000111445	GO:0006281	ENSG00000151164	GO:0006260	ENSG00000011422	GO:0006935			ENSG00000068976	GO:0006874
ENSG00000133119	GO:0006281	ENSG00000198000	GO:0006260	ENSG00000102007	GO:0006935			ENSG00000108691	GO:0006874
ENSG00000095002	GO:0006281	ENSG00000048392	GO:0006260	ENSG00000138755	GO:0006935			ENSG00000271503	GO:0006874
ENSG00000101204	GO:0006281	ENSG00000140534	GO:0006260	ENSG00000164022	GO:0006935			ENSG00000133112	GO:0006874
ENSG00000004700	GO:0006281	ENSG00000146857	GO:0006260	ENSG00000075651	GO:0006935			ENSG00000149295	GO:0006874
ENSG00000085224	GO:0006281	ENSG00000121274	GO:0006260	ENSG00000136960	GO:0006935			ENSG00000129991	GO:0006874
ENSG00000141551	GO:0006281	ENSG00000127311	GO:0006260	ENSG00000172349	GO:0006935			ENSG00000069696	GO:0006874
ENSG00000106628	GO:0006281	ENSG00000127586	GO:0006260	ENSG00000017797	GO:0006935			ENSG00000169676	GO:0006874
ENSG00000077721	GO:0006281	ENSG00000164053	GO:0006260	ENSG00000112062	GO:0006935			ENSG00000108702	GO:0006874
ENSG00000213923	GO:0006281	ENSG00000168395	GO:0006260	ENSG00000275718	GO:0006935			ENSG00000101017	GO:0006874
ENSG00000005156	GO:0006281	ENSG00000174943	GO:0006260	ENSG00000279686	GO:0006935			ENSG00000198523	GO:0006874
ENSG00000174405	GO:0006281	ENSG00000005007	GO:0006260	ENSG00000249751	GO:0006935			ENSG00000179218	GO:0006874
ENSG00000020922	GO:0006281	ENSG00000175643	GO:0006260	ENSG00000189377	GO:0006935			ENSG00000163823	GO:0006874
ENSG00000134058	GO:0006281	ENSG00000096717	GO:0006260	ENSG00000089505	GO:0006935			ENSG00000120915	GO:0006874
ENSG00000139618	GO:0006281	ENSG00000239306	GO:0006260	ENSG00000183723	GO:0006935			ENSG00000151577	GO:0006874
ENSG00000134480	GO:0006281	ENSG00000124535	GO:0006260	ENSG00000170293	GO:0006935			ENSG00000175344	GO:0006874
ENSG00000020426	GO:0006281	ENSG00000169375	GO:0006260	ENSG00000276070	GO:0006935			ENSG00000036828	GO:0006874
ENSG00000163882	GO:0006281	ENSG00000172613	GO:0006260	ENSG00000140932	GO:0006935			ENSG00000121807	GO:0006874
ENSG00000005075	GO:0006281	ENSG00000094804	GO:0006260	ENSG00000102970	GO:0006935			ENSG00000132975	GO:0006874
ENSG00000116062	GO:0006281	ENSG00000100865	GO:0006260	ENSG00000166091	GO:0006935			ENSG00000107562	GO:0006874
ENSG00000147669	GO:0006281	ENSG00000214022	GO:0006260	ENSG00000153551	GO:0006935			ENSG00000129170	GO:0006874
ENSG00000119318	GO:0006281	ENSG00000167513	GO:0006260	ENSG00000140931	GO:0006935			ENSG00000172156	GO:0006874
ENSG00000165280	GO:0006281	ENSG00000139921	GO:0006260	ENSG00000181374	GO:0006935			ENSG00000159167	GO:0006874
ENSG00000100479	GO:0006281	ENSG00000178966	GO:0006260	ENSG00000174600	GO:0006935			ENSG00000274736	GO:0006874
ENSG00000109332	GO:0006281	ENSG00000092853	GO:0006260	ENSG00000161921	GO:0006935			ENSG00000108700	GO:0006874
ENSG00000100142	GO:0006281	ENSG00000205309	GO:0006260	ENSG00000163421	GO:0006935			ENSG00000108688	GO:0006874
ENSG00000168002	GO:0006281	ENSG00000148229	GO:0006260	ENSG00000213906	GO:0006935			ENSG00000017260	GO:0006874
ENSG00000177700	GO:0006281	ENSG00000213689	GO:0006260	ENSG00000151882	GO:0006935			ENSG00000104936	GO:0006874
ENSG00000100387	GO:0006281	ENSG00000143476	GO:0006260	ENSG00000091317	GO:0006935			ENSG00000051108	GO:0006874
ENSG00000143947	GO:0006281	ENSG00000122008	GO:0006260	ENSG00000143185	GO:0006935			ENSG00000130988	GO:0006874
ENSG00000221983	GO:0006281	ENSG00000006634	GO:0006260	ENSG00000217555	GO:0006935			ENSG00000276409	GO:0006874
ENSG00000119048	GO:0006281	ENSG00000135945	GO:0006260	ENSG00000006606	GO:0006935			ENSG00000275718	GO:0006874
ENSG00000116030	GO:0006281	ENSG00000161036	GO:0006260	ENSG00000173198	GO:0006935			ENSG00000143028	GO:0006874
ENSG00000253729	GO:0006281	ENSG00000166169	GO:0006260	ENSG00000213927	GO:0006935			ENSG00000159164	GO:0006874
ENSG00000159388	GO:0006281	ENSG00000256525	GO:0006260	ENSG00000130592	GO:0006952			ENSG00000144481	GO:0006874
ENSG00000065057	GO:0006281	ENSG00000101751	GO:0006260	ENSG00000120868	GO:0006952			ENSG00000085872	GO:0006874
ENSG00000158169	GO:0006281	ENSG00000111653	GO:0006260	ENSG00000178287	GO:0006952			ENSG00000162341	GO:0006874
ENSG00000154767	GO:0006281	ENSG00000131153	GO:0006260	ENSG00000233816	GO:0006952			ENSG00000181374	GO:0006874
ENSG00000225830	GO:0006281	ENSG00000170734	GO:0006260	ENSG00000091592	GO:0006952			ENSG00000172724	GO:0006874
ENSG00000177084	GO:0006281	ENSG00000092201	GO:0006260	ENSG00000173039	GO:0006952			ENSG00000111199	GO:0006874
ENSG00000111206	GO:0006281	ENSG00000091651	GO:0006260	ENSG00000168394	GO:0006952			ENSG00000109689	GO:0006874
ENSG00000149136	GO:0006281	ENSG00000213780	GO:0006281	ENSG00000170677	GO:0006952			ENSG00000155886	GO:0006874
ENSG00000067369	GO:0006281	ENSG00000197774	GO:0006281	ENSG00000109101	GO:0006952			ENSG00000170385	GO:0006874
ENSG00000167670	GO:0006281	ENSG00000169689	GO:0006281	ENSG00000104783	GO:0006952			ENSG00000128340	GO:0006935
ENSG00000159259	GO:0006281	ENSG00000278023	GO:0006281	ENSG00000104974	GO:0006952			ENSG00000134516	GO:0006935
ENSG00000049167	GO:0006281	ENSG00000183207	GO:0006281	ENSG00000204577	GO:0006952			ENSG00000125450	GO:0006935
ENSG00000130726	GO:0006281	ENSG00000012061	GO:0006281	ENSG00000105609	GO:0006952			ENSG00000163464	GO:0006935
ENSG00000152422	GO:0006281	ENSG00000124535	GO:0006281	ENSG00000277117	GO:0006952			ENSG00000180871	GO:0006935
ENSG00000175054	GO:0006281	ENSG00000166169	GO:0006281	ENSG00000160223	GO:0006952			ENSG00000130592	GO:0006935
ENSG00000139842	GO:0006281	ENSG00000034533	GO:0006281	ENSG00000204657	GO:0006952			ENSG00000126016	GO:0006935
ENSG00000158290	GO:0006281	ENSG00000139372	GO:0006281	ENSG00000257017	GO:0006952			ENSG00000183625	GO:0006935
ENSG00000100601	GO:0006281	ENSG00000151164	GO:0006281	ENSG00000101439	GO:0006952			ENSG00000171860	GO:0006935
ENSG00000145736	GO:0006281	ENSG00000105486	GO:0006281	ENSG00000234745	GO:0006952			ENSG00000106178	GO:0006935
ENSG00000137337	GO:0006281	ENSG00000048392	GO:0006281	ENSG00000019582	GO:0006952			ENSG00000171608	GO:0006935
ENSG00000072501	GO:0006281	ENSG00000079616	GO:0006281	ENSG00000177047	GO:0006952			ENSG00000121797	GO:0006935
ENSG00000198646	GO:0006281	ENSG00000012048	GO:0006281	ENSG00000005381	GO:0006952			ENSG00000142871	GO:0006935
ENSG00000103194	GO:0006281	ENSG00000106268	GO:0006281	ENSG00000122641	GO:0006952			ENSG00000102962	GO:0006935
ENSG00000146414	GO:0006281	ENSG00000135945	GO:0006281	ENSG00000117091	GO:0006952			ENSG00000169248	GO:0006935
ENSG00000123562	GO:0006281	ENSG00000113456	GO:0006281	ENSG00000163083	GO:0006952			ENSG00000145826	GO:0006935
ENSG00000077514	GO:0006281	ENSG00000122008	GO:0006281	ENSG00000157601	GO:0006952			ENSG00000177257	GO:0006935
ENSG00000147140	GO:0006281	ENSG00000152942	GO:0006281	ENSG00000183486	GO:0006952			ENSG00000131142	GO:0006935
ENSG00000167986	GO:0006281	ENSG00000183474	GO:0006281	ENSG00000107485	GO:0006952			ENSG00000275152	GO:0006935
ENSG00000214941	GO:0006281	ENSG00000173818	GO:0006281	ENSG00000008517	GO:0006952			ENSG00000107175	GO:0006935
ENSG00000175854	GO:0006281	ENSG00000174371	GO:0006281	ENSG00000015285	GO:0006952			ENSG00000156234	GO:0006935
ENSG00000160953	GO:0006281	ENSG00000070501	GO:0006281	ENSG00000164615	GO:0006952			ENSG00000139144	GO:0006935
ENSG00000121671	GO:0006281	ENSG00000113522	GO:0006281	ENSG00000096006	GO:0006952			ENSG00000145824	GO:0006935
ENSG00000135999	GO:0006281	ENSG00000042088	GO:0006281	ENSG00000006210	GO:0006952			ENSG00000122861	GO:0006935
ENSG00000170364	GO:0006281	ENSG00000051180	GO:0006281	ENSG00000243137	GO:0006952			ENSG00000106804	GO:0006935
ENSG00000123415	GO:0006281	ENSG00000008405	GO:0006281	ENSG00000151923	GO:0006952			ENSG00000174775	GO:0006935
ENSG00000114933	GO:0006281	ENSG00000113810	GO:0006281	ENSG00000112149	GO:0006952			ENSG00000163736	GO:0006935
ENSG00000072121	GO:0006281	ENSG00000002016	GO:0006281	ENSG00000164078	GO:0006952			ENSG00000163737	GO:0006935
ENSG00000143624	GO:0006281	ENSG00000149311	GO:0006281	ENSG00000138755	GO:0006952			ENSG00000169245	GO:0006935
ENSG00000189046	GO:0006281	ENSG00000149554	GO:0006281	ENSG00000160180	GO:0006952			ENSG00000143546	GO:0006935
ENSG00000173928	GO:0006281	ENSG00000178295	GO:0006281	ENSG00000079263	GO:0006952			ENSG00000113520	GO:0006935
ENSG00000170322	GO:0006281	ENSG00000172732	GO:0006281	ENSG00000213402	GO:0006952			ENSG00000099937	GO:0006935
ENSG00000168411	GO:0006281	ENSG00000111358	GO:0006281	ENSG00000145901	GO:0006952			ENSG00000163220	GO:0006935
ENSG00000153391	GO:0006281	ENSG00000181625	GO:0006281	ENSG00000243130	GO:0006952			ENSG00000138685	GO:0006935
ENSG00000198924	GO:0006281	ENSG00000168496	GO:0006281	ENSG00000172236	GO:0006952			ENSG00000163739	GO:0006935
ENSG00000146263	GO:0006281	ENSG00000197299	GO:0006281	ENSG00000092067	GO:0006952			ENSG00000277632	GO:0006935
ENSG00000157212	GO:0006281	ENSG00000172613	GO:0006281	ENSG00000089693	GO:0006952			ENSG00000169385	GO:0006935
ENSG00000185088	GO:0006281	ENSG00000175595	GO:0006281	ENSG00000221826	GO:0006952			ENSG00000006451	GO:0006935
ENSG00000160551	GO:0006281	ENSG00000070950	GO:0006281	ENSG00000158270	GO:0006952			ENSG00000275302	GO:0006935
ENSG00000122547	GO:0006281	ENSG00000100823	GO:0006281	ENSG00000184995	GO:0006952			ENSG00000108691	GO:0006935
ENSG00000140534	GO:0006281	ENSG00000132781	GO:0006281	ENSG00000239998	GO:0006952			ENSG00000271503	GO:0006935
ENSG00000130997	GO:0006281	ENSG00000064655	GO:0006281	ENSG00000150048	GO:0006952			ENSG00000175592	GO:0006935
ENSG00000129197	GO:0006281	ENSG00000133895	GO:0006281	ENSG00000164509	GO:0006952			ENSG00000197471	GO:0006935
ENSG00000131778	GO:0006281	ENSG00000221829	GO:0006281	ENSG00000169413	GO:0006952			ENSG00000151422	GO:0006935
ENSG00000156384	GO:0006281	ENSG00000182185	GO:0006281	ENSG00000244165	GO:0006952			ENSG00000102755	GO:0006935
ENSG00000083093	GO:0006281	ENSG00000187741	GO:0006281	ENSG00000162711	GO:0006952			ENSG00000081041	GO:0006935
ENSG00000198887	GO:0006281	ENSG00000144231	GO:0006281	ENSG00000119535	GO:0006952			ENSG00000163734	GO:0006935
ENSG00000188827	GO:0006281	ENSG00000114026	GO:0006281	ENSG00000107745	GO:0006952			ENSG00000025708	GO:0006935
ENSG00000187790	GO:0006281	ENSG00000108384	GO:0006281	ENSG00000167207	GO:0006952			ENSG00000172232	GO:0006935
ENSG00000136319	GO:0006281	ENSG00000126215	GO:0006281	ENSG00000056736	GO:0006952			ENSG00000171051	GO:0006935
ENSG00000175279	GO:0006281	ENSG00000196584	GO:0006281	ENSG00000147896	GO:0006952			ENSG00000197405	GO:0006935
ENSG00000152409	GO:0006281	ENSG00000009413	GO:0006281	ENSG00000165682	GO:0006952			ENSG00000108702	GO:0006935
ENSG00000181544	GO:0006281	ENSG00000081377	GO:0006281	ENSG00000172175	GO:0006952			ENSG00000011201	GO:0006935
ENSG00000169592	GO:0006281	ENSG00000151657	GO:0006281	ENSG00000066294	GO:0006952			ENSG00000187474	GO:0006935
ENSG00000077935	GO:0006281	ENSG00000136273	GO:0006281	ENSG00000106100	GO:0006952			ENSG00000171049	GO:0006935
ENSG00000169189	GO:0006281	ENSG00000104320	GO:0006281	ENSG00000173198	GO:0006952			ENSG00000169403	GO:0006935
ENSG00000164053	GO:0006281	ENSG00000051341	GO:0006281	ENSG00000237693	GO:0006954			ENSG00000100030	GO:0006935
ENSG00000134574	GO:0006281	ENSG00000185379	GO:0006281	ENSG00000244731	GO:0006954			ENSG00000198910	GO:0006935
ENSG00000163781	GO:0006281	ENSG00000160957	GO:0006281	ENSG00000137801	GO:0006954			ENSG00000163823	GO:0006935
ENSG00000085999	GO:0006281	ENSG00000108469	GO:0006281	ENSG00000186350	GO:0006954			ENSG00000126353	GO:0006935
ENSG00000005007	GO:0006281	ENSG00000162607	GO:0006281	ENSG00000153162	GO:0006954			ENSG00000184166	GO:0006935
ENSG00000154920	GO:0006281	ENSG00000129071	GO:0006281	ENSG00000125730	GO:0006954			ENSG00000121807	GO:0006935
ENSG00000111247	GO:0006281	ENSG00000130222	GO:0006281	ENSG00000141753	GO:0006954			ENSG00000051382	GO:0006935
ENSG00000096717	GO:0006281	ENSG00000136824	GO:0006281	ENSG00000067182	GO:0006954			ENSG00000163735	GO:0006935
ENSG00000187778	GO:0006281	ENSG00000112319	GO:0006281	ENSG00000213658	GO:0006954			ENSG00000184451	GO:0006935
ENSG00000160949	GO:0006281	ENSG00000128731	GO:0006281	ENSG00000142208	GO:0006954			ENSG00000173578	GO:0006935
ENSG00000156831	GO:0006281	ENSG00000164611	GO:0006281	ENSG00000078900	GO:0006954			ENSG00000143184	GO:0006935
ENSG00000239306	GO:0006281	ENSG00000136518	GO:0006281	ENSG00000144802	GO:0006954			ENSG00000107562	GO:0006935
ENSG00000157106	GO:0006281	ENSG00000176890	GO:0006281	ENSG00000121797	GO:0006954			ENSG00000105851	GO:0006935
ENSG00000166199	GO:0006281	ENSG00000170312	GO:0006281	ENSG00000125538	GO:0006954			ENSG00000168329	GO:0006935
ENSG00000048028	GO:0006281	ENSG00000181163	GO:0006281	ENSG00000170365	GO:0006954			ENSG00000186810	GO:0006935
ENSG00000163029	GO:0006281	ENSG00000143799	GO:0006281	ENSG00000170458	GO:0006954			ENSG00000172156	GO:0006935
ENSG00000039650	GO:0006281	ENSG00000101868	GO:0006281	ENSG00000138696	GO:0006954			ENSG00000183813	GO:0006935
ENSG00000276043	GO:0006281	ENSG00000105619	GO:0006281	ENSG00000131203	GO:0006954			ENSG00000160791	GO:0006935
ENSG00000101773	GO:0006281	ENSG00000170315	GO:0006281	ENSG00000085276	GO:0006954			ENSG00000272980	GO:0006935
ENSG00000138376	GO:0006281	ENSG00000150991	GO:0006281	ENSG00000169432	GO:0006954			ENSG00000112486	GO:0006935
ENSG00000183479	GO:0006281	ENSG00000131747	GO:0006281	ENSG00000089041	GO:0006954			ENSG00000179934	GO:0006935
ENSG00000172273	GO:0006281	ENSG00000132646	GO:0006281	ENSG00000149534	GO:0006954			ENSG00000173585	GO:0006935
ENSG00000100865	GO:0006281	ENSG00000196419	GO:0006281	ENSG00000034152	GO:0006954			ENSG00000274736	GO:0006935
ENSG00000144554	GO:0006281	ENSG00000079246	GO:0006281	ENSG00000224389	GO:0006954			ENSG00000275385	GO:0006935
ENSG00000115274	GO:0006281	ENSG00000076248	GO:0006281	ENSG00000173391	GO:0006954			ENSG00000240247	GO:0006935
ENSG00000135090	GO:0006281	ENSG00000117748	GO:0006281	ENSG00000162493	GO:0006954			ENSG00000164825	GO:0006935
ENSG00000118655	GO:0006281	ENSG00000188486	GO:0006281	ENSG00000106804	GO:0006954			ENSG00000006210	GO:0006935
ENSG00000113812	GO:0006281	ENSG00000170430	GO:0006281	ENSG00000106178	GO:0006954			ENSG00000115009	GO:0006935
ENSG00000092853	GO:0006281	ENSG00000104884	GO:0006281	ENSG00000171608	GO:0006954			ENSG00000108700	GO:0006935
ENSG00000112039	GO:0006281	ENSG00000073050	GO:0006281	ENSG00000137077	GO:0006954			ENSG00000108688	GO:0006935
ENSG00000076924	GO:0006281	ENSG00000102978	GO:0006281	ENSG00000102962	GO:0006954			ENSG00000124875	GO:0006935
ENSG00000175482	GO:0006281	ENSG00000099817	GO:0006281	ENSG00000169248	GO:0006954			ENSG00000169032	GO:0006935
ENSG00000122678	GO:0006281	ENSG00000163161	GO:0006281	ENSG00000104365	GO:0006954			ENSG00000011422	GO:0006935
ENSG00000077152	GO:0006281	ENSG00000113318	GO:0006281	ENSG00000204475	GO:0006954			ENSG00000102007	GO:0006935
ENSG00000183161	GO:0006281	ENSG00000152669	GO:0006281	ENSG00000132510	GO:0006954			ENSG00000138755	GO:0006935
ENSG00000116663	GO:0006281	ENSG00000136936	GO:0006281	ENSG00000213341	GO:0006954			ENSG00000164022	GO:0006935
ENSG00000213689	GO:0006281	ENSG00000187735	GO:0006281	ENSG00000131142	GO:0006954			ENSG00000075651	GO:0006935
ENSG00000140525	GO:0006281	ENSG00000116560	GO:0006281	ENSG00000275152	GO:0006954			ENSG00000136960	GO:0006935
ENSG00000115392	GO:0006281	ENSG00000116717	GO:0006281	ENSG00000103313	GO:0006954			ENSG00000172349	GO:0006935
ENSG00000258366	GO:0006281	ENSG00000181222	GO:0006281	ENSG00000134070	GO:0006954			ENSG00000017797	GO:0006935
ENSG00000107949	GO:0006281	ENSG00000123374	GO:0006281	ENSG00000104312	GO:0006954			ENSG00000112062	GO:0006935
ENSG00000198382	GO:0006281	ENSG00000100811	GO:0006281	ENSG00000121897	GO:0006954			ENSG00000275718	GO:0006935
ENSG00000185787	GO:0006281	ENSG00000132383	GO:0006281	ENSG00000186792	GO:0006954			ENSG00000279686	GO:0006935
ENSG00000169188	GO:0006281	ENSG00000062822	GO:0006281	ENSG00000175264	GO:0006954			ENSG00000249751	GO:0006935
ENSG00000129484	GO:0006281	ENSG00000134899	GO:0006281	ENSG00000054219	GO:0006954			ENSG00000189377	GO:0006935
ENSG00000256525	GO:0006281	ENSG00000103152	GO:0006281	ENSG00000169902	GO:0006954			ENSG00000089505	GO:0006935
ENSG00000116670	GO:0006281	ENSG00000047315	GO:0006281	ENSG00000187554	GO:0006954			ENSG00000183723	GO:0006935
ENSG00000102699	GO:0006281	ENSG00000110768	GO:0006281	ENSG00000241258	GO:0006954			ENSG00000170293	GO:0006935
ENSG00000105325	GO:0006281	ENSG00000106399	GO:0006281	ENSG00000100784	GO:0006954			ENSG00000276070	GO:0006935
ENSG00000110107	GO:0006281	ENSG00000163918	GO:0006281	ENSG00000162302	GO:0006954			ENSG00000140932	GO:0006935
ENSG00000101751	GO:0006281	ENSG00000049541	GO:0006281	ENSG00000088812	GO:0006954			ENSG00000102970	GO:0006935
ENSG00000103266	GO:0006281	ENSG00000035928	GO:0006281	ENSG00000128284	GO:0006954			ENSG00000166091	GO:0006935
ENSG00000110274	GO:0006281	ENSG00000105258	GO:0006281	ENSG00000115607	GO:0006954			ENSG00000153551	GO:0006935
ENSG00000108055	GO:0006281	ENSG00000132740	GO:0006281	ENSG00000112299	GO:0006954			ENSG00000140931	GO:0006935
ENSG00000170734	GO:0006281	ENSG00000111445	GO:0006281	ENSG00000112799	GO:0006954			ENSG00000181374	GO:0006935
ENSG00000175792	GO:0006281	ENSG00000133119	GO:0006281	ENSG00000197249	GO:0006954			ENSG00000174600	GO:0006935
ENSG00000111875	GO:0006281	ENSG00000095002	GO:0006281	ENSG00000273259	GO:0006954			ENSG00000161921	GO:0006935
ENSG00000198690	GO:0006281	ENSG00000101204	GO:0006281	ENSG00000196136	GO:0006954			ENSG00000163421	GO:0006935
ENSG00000011590	GO:0006281	ENSG00000004700	GO:0006281	ENSG00000113889	GO:0006954			ENSG00000213906	GO:0006935
ENSG00000092201	GO:0006281	ENSG00000085224	GO:0006281	ENSG00000170345	GO:0006954			ENSG00000151882	GO:0006935
ENSG00000116750	GO:0006281	ENSG00000141551	GO:0006281	ENSG00000105329	GO:0006954			ENSG00000091317	GO:0006935
ENSG00000197275	GO:0006281	ENSG00000106628	GO:0006281	ENSG00000134259	GO:0006954			ENSG00000143185	GO:0006935
ENSG00000041880	GO:0006281	ENSG00000077721	GO:0006281	ENSG00000232810	GO:0006954			ENSG00000217555	GO:0006935
ENSG00000140455	GO:0006281	ENSG00000213923	GO:0006281	ENSG00000188379	GO:0006954			ENSG00000006606	GO:0006935
ENSG00000225830	GO:0006283	ENSG00000005156	GO:0006281	ENSG00000115008	GO:0006954			ENSG00000173198	GO:0006935
ENSG00000144231	GO:0006283	ENSG00000174405	GO:0006281	ENSG00000132693	GO:0006954			ENSG00000213927	GO:0006935
ENSG00000012061	GO:0006283	ENSG00000020922	GO:0006281	ENSG00000229314	GO:0006954			ENSG00000237693	GO:0006954
ENSG00000132646	GO:0006283	ENSG00000134058	GO:0006281	ENSG00000169245	GO:0006954			ENSG00000244731	GO:0006954
ENSG00000117748	GO:0006283	ENSG00000139618	GO:0006281	ENSG00000164344	GO:0006954			ENSG00000137801	GO:0006954
ENSG00000104884	GO:0006283	ENSG00000134480	GO:0006281	ENSG00000135046	GO:0006954			ENSG00000186350	GO:0006954
ENSG00000105486	GO:0006283	ENSG00000020426	GO:0006281	ENSG00000165168	GO:0006954			ENSG00000153162	GO:0006954
ENSG00000102978	GO:0006283	ENSG00000163882	GO:0006281	ENSG00000160255	GO:0006954			ENSG00000125730	GO:0006954
ENSG00000099817	GO:0006283	ENSG00000005075	GO:0006281	ENSG00000143546	GO:0006954			ENSG00000141753	GO:0006954
ENSG00000163161	GO:0006283	ENSG00000116062	GO:0006281	ENSG00000113525	GO:0006954			ENSG00000067182	GO:0006954
ENSG00000187735	GO:0006283	ENSG00000147669	GO:0006281	ENSG00000136244	GO:0006954			ENSG00000213658	GO:0006954
ENSG00000181222	GO:0006283	ENSG00000119318	GO:0006281	ENSG00000163220	GO:0006954			ENSG00000142208	GO:0006954
ENSG00000132383	GO:0006283	ENSG00000165280	GO:0006281	ENSG00000147571	GO:0006954			ENSG00000078900	GO:0006954
ENSG00000062822	GO:0006283	ENSG00000100479	GO:0006281	ENSG00000182578	GO:0006954			ENSG00000144802	GO:0006954
ENSG00000134899	GO:0006283	ENSG00000109332	GO:0006281	ENSG00000254087	GO:0006954			ENSG00000121797	GO:0006954
ENSG00000047315	GO:0006283	ENSG00000100142	GO:0006281	ENSG00000163739	GO:0006954			ENSG00000125538	GO:0006954
ENSG00000110768	GO:0006283	ENSG00000168002	GO:0006281	ENSG00000184371	GO:0006954			ENSG00000170365	GO:0006954
ENSG00000106399	GO:0006283	ENSG00000177700	GO:0006281	ENSG00000111144	GO:0006954			ENSG00000170458	GO:0006954
ENSG00000163918	GO:0006283	ENSG00000100387	GO:0006281	ENSG00000243708	GO:0006954			ENSG00000138696	GO:0006954
ENSG00000049541	GO:0006283	ENSG00000143947	GO:0006281	ENSG00000277632	GO:0006954			ENSG00000131203	GO:0006954
ENSG00000035928	GO:0006283	ENSG00000221983	GO:0006281	ENSG00000118785	GO:0006954			ENSG00000085276	GO:0006954
ENSG00000105258	GO:0006283	ENSG00000119048	GO:0006281	ENSG00000125845	GO:0006954			ENSG00000169432	GO:0006954
ENSG00000111445	GO:0006283	ENSG00000116030	GO:0006281	ENSG00000275302	GO:0006954			ENSG00000089041	GO:0006954
ENSG00000133119	GO:0006283	ENSG00000253729	GO:0006281	ENSG00000051523	GO:0006954			ENSG00000149534	GO:0006954
ENSG00000106628	GO:0006283	ENSG00000159388	GO:0006281	ENSG00000108691	GO:0006954			ENSG00000034152	GO:0006954
ENSG00000134058	GO:0006283	ENSG00000065057	GO:0006281	ENSG00000271503	GO:0006954			ENSG00000224389	GO:0006954
ENSG00000134480	GO:0006283	ENSG00000158169	GO:0006281	ENSG00000171951	GO:0006954			ENSG00000173391	GO:0006954
ENSG00000020426	GO:0006283	ENSG00000154767	GO:0006281	ENSG00000240972	GO:0006954			ENSG00000162493	GO:0006954
ENSG00000163882	GO:0006283	ENSG00000225830	GO:0006281	ENSG00000158517	GO:0006954			ENSG00000106804	GO:0006954
ENSG00000005075	GO:0006283	ENSG00000177084	GO:0006281	ENSG00000145839	GO:0006954			ENSG00000106178	GO:0006954
ENSG00000147669	GO:0006283	ENSG00000111206	GO:0006281	ENSG00000161905	GO:0006954			ENSG00000171608	GO:0006954
ENSG00000100479	GO:0006283	ENSG00000149136	GO:0006281	ENSG00000174175	GO:0006954			ENSG00000137077	GO:0006954
ENSG00000100142	GO:0006283	ENSG00000067369	GO:0006281	ENSG00000007908	GO:0006954			ENSG00000102962	GO:0006954
ENSG00000168002	GO:0006283	ENSG00000167670	GO:0006281	ENSG00000120937	GO:0006954			ENSG00000169248	GO:0006954
ENSG00000177700	GO:0006283	ENSG00000159259	GO:0006281	ENSG00000172216	GO:0006954			ENSG00000104365	GO:0006954
ENSG00000177084	GO:0006283	ENSG00000049167	GO:0006281	ENSG00000115221	GO:0006954			ENSG00000204475	GO:0006954
ENSG00000049167	GO:0006283	ENSG00000130726	GO:0006281	ENSG00000109320	GO:0006954			ENSG00000132510	GO:0006954
ENSG00000145736	GO:0006283	ENSG00000152422	GO:0006281	ENSG00000081041	GO:0006954			ENSG00000213341	GO:0006954
ENSG00000111358	GO:0006283	ENSG00000175054	GO:0006281	ENSG00000163734	GO:0006954			ENSG00000131142	GO:0006954
ENSG00000077514	GO:0006283	ENSG00000139842	GO:0006281	ENSG00000172232	GO:0006954			ENSG00000275152	GO:0006954
ENSG00000213780	GO:0006283	ENSG00000158290	GO:0006281	ENSG00000006128	GO:0006954			ENSG00000103313	GO:0006954
ENSG00000175595	GO:0006283	ENSG00000100601	GO:0006281	ENSG00000005844	GO:0006954			ENSG00000134070	GO:0006954
ENSG00000076924	GO:0006283	ENSG00000145736	GO:0006281	ENSG00000136634	GO:0006954			ENSG00000104312	GO:0006954
ENSG00000175482	GO:0006283	ENSG00000137337	GO:0006281	ENSG00000069482	GO:0006954			ENSG00000121897	GO:0006954
ENSG00000104884	GO:0006289	ENSG00000072501	GO:0006281	ENSG00000145708	GO:0006954			ENSG00000186792	GO:0006954
ENSG00000158169	GO:0006289	ENSG00000198646	GO:0006281	ENSG00000163464	GO:0006954			ENSG00000175264	GO:0006954
ENSG00000179262	GO:0006289	ENSG00000103194	GO:0006281	ENSG00000180871	GO:0006954			ENSG00000054219	GO:0006954
ENSG00000154328	GO:0006289	ENSG00000146414	GO:0006281	ENSG00000171049	GO:0006954			ENSG00000169902	GO:0006954
ENSG00000154767	GO:0006289	ENSG00000123562	GO:0006281	ENSG00000115353	GO:0006954			ENSG00000187554	GO:0006954
ENSG00000136936	GO:0006289	ENSG00000077514	GO:0006281	ENSG00000169403	GO:0006954			ENSG00000241258	GO:0006954
ENSG00000114026	GO:0006289	ENSG00000147140	GO:0006281	ENSG00000181104	GO:0006954			ENSG00000100784	GO:0006954
ENSG00000134899	GO:0006289	ENSG00000167986	GO:0006281	ENSG00000101017	GO:0006954			ENSG00000162302	GO:0006954
ENSG00000163161	GO:0006289	ENSG00000214941	GO:0006281	ENSG00000163661	GO:0006954			ENSG00000088812	GO:0006954
ENSG00000119318	GO:0006289	ENSG00000175854	GO:0006281	ENSG00000136250	GO:0006954			ENSG00000128284	GO:0006954
ENSG00000144231	GO:0006289	ENSG00000160953	GO:0006281	ENSG00000128271	GO:0006954			ENSG00000115607	GO:0006954
ENSG00000141510	GO:0006289	ENSG00000121671	GO:0006281	ENSG00000102245	GO:0006954			ENSG00000112299	GO:0006954
ENSG00000012061	GO:0006289	ENSG00000135999	GO:0006281	ENSG00000126432	GO:0006954			ENSG00000112799	GO:0006954
ENSG00000132646	GO:0006289	ENSG00000170364	GO:0006281	ENSG00000168398	GO:0006954			ENSG00000197249	GO:0006954
ENSG00000117748	GO:0006289	ENSG00000123415	GO:0006281	ENSG00000167601	GO:0006954			ENSG00000273259	GO:0006954
ENSG00000105486	GO:0006289	ENSG00000114933	GO:0006281	ENSG00000163485	GO:0006954			ENSG00000196136	GO:0006954
ENSG00000102978	GO:0006289	ENSG00000072121	GO:0006281	ENSG00000163823	GO:0006954			ENSG00000113889	GO:0006954
ENSG00000099817	GO:0006289	ENSG00000143624	GO:0006281	ENSG00000126353	GO:0006954			ENSG00000170345	GO:0006954
ENSG00000187735	GO:0006289	ENSG00000189046	GO:0006281	ENSG00000121933	GO:0006954			ENSG00000105329	GO:0006954
ENSG00000181222	GO:0006289	ENSG00000173928	GO:0006281	ENSG00000120915	GO:0006954			ENSG00000134259	GO:0006954
ENSG00000132383	GO:0006289	ENSG00000170322	GO:0006281	ENSG00000169194	GO:0006954			ENSG00000232810	GO:0006954
ENSG00000062822	GO:0006289	ENSG00000168411	GO:0006281	ENSG00000196639	GO:0006954			ENSG00000188379	GO:0006954
ENSG00000047315	GO:0006289	ENSG00000153391	GO:0006281	ENSG00000133048	GO:0006954			ENSG00000115008	GO:0006954
ENSG00000110768	GO:0006289	ENSG00000198924	GO:0006281	ENSG00000107798	GO:0006954			ENSG00000132693	GO:0006954
ENSG00000106399	GO:0006289	ENSG00000146263	GO:0006281	ENSG00000121807	GO:0006954			ENSG00000229314	GO:0006954
ENSG00000163918	GO:0006289	ENSG00000157212	GO:0006281	ENSG00000186827	GO:0006954			ENSG00000169245	GO:0006954
ENSG00000049541	GO:0006289	ENSG00000185088	GO:0006281	ENSG00000173578	GO:0006954			ENSG00000164344	GO:0006954
ENSG00000035928	GO:0006289	ENSG00000160551	GO:0006281	ENSG00000100739	GO:0006954			ENSG00000135046	GO:0006954
ENSG00000105258	GO:0006289	ENSG00000122547	GO:0006281	ENSG00000105851	GO:0006954			ENSG00000165168	GO:0006954
ENSG00000111445	GO:0006289	ENSG00000140534	GO:0006281	ENSG00000123146	GO:0006954			ENSG00000160255	GO:0006954
ENSG00000133119	GO:0006289	ENSG00000130997	GO:0006281	ENSG00000162889	GO:0006954			ENSG00000143546	GO:0006954
ENSG00000147400	GO:0006289	ENSG00000129197	GO:0006281	ENSG00000018280	GO:0006954			ENSG00000113525	GO:0006954
ENSG00000106628	GO:0006289	ENSG00000131778	GO:0006281	ENSG00000180772	GO:0006954			ENSG00000136244	GO:0006954
ENSG00000134058	GO:0006289	ENSG00000156384	GO:0006281	ENSG00000172156	GO:0006954			ENSG00000163220	GO:0006954
ENSG00000139618	GO:0006289	ENSG00000083093	GO:0006281	ENSG00000183625	GO:0006954			ENSG00000147571	GO:0006954
ENSG00000134480	GO:0006289	ENSG00000198887	GO:0006281	ENSG00000183813	GO:0006954			ENSG00000182578	GO:0006954
ENSG00000020426	GO:0006289	ENSG00000188827	GO:0006281	ENSG00000160791	GO:0006954			ENSG00000254087	GO:0006954
ENSG00000163882	GO:0006289	ENSG00000187790	GO:0006281	ENSG00000070614	GO:0006954			ENSG00000163739	GO:0006954
ENSG00000005075	GO:0006289	ENSG00000136319	GO:0006281	ENSG00000204472	GO:0006954			ENSG00000184371	GO:0006954
ENSG00000147669	GO:0006289	ENSG00000175279	GO:0006281	ENSG00000164251	GO:0006954			ENSG00000111144	GO:0006954
ENSG00000066427	GO:0006289	ENSG00000152409	GO:0006281	ENSG00000163794	GO:0006954			ENSG00000243708	GO:0006954
ENSG00000100479	GO:0006289	ENSG00000181544	GO:0006281	ENSG00000274736	GO:0006954			ENSG00000277632	GO:0006954
ENSG00000100142	GO:0006289	ENSG00000169592	GO:0006281	ENSG00000275385	GO:0006954			ENSG00000118785	GO:0006954
ENSG00000168002	GO:0006289	ENSG00000077935	GO:0006281	ENSG00000068024	GO:0006954			ENSG00000125845	GO:0006954
ENSG00000177700	GO:0006289	ENSG00000169189	GO:0006281	ENSG00000255501	GO:0006954			ENSG00000275302	GO:0006954
ENSG00000225830	GO:0006289	ENSG00000164053	GO:0006281	ENSG00000150455	GO:0006954			ENSG00000051523	GO:0006954
ENSG00000177084	GO:0006289	ENSG00000134574	GO:0006281	ENSG00000121966	GO:0006954			ENSG00000108691	GO:0006954
ENSG00000204086	GO:0006289	ENSG00000163781	GO:0006281	ENSG00000090382	GO:0006954			ENSG00000271503	GO:0006954
ENSG00000049167	GO:0006289	ENSG00000085999	GO:0006281	ENSG00000136238	GO:0006954			ENSG00000171951	GO:0006954
ENSG00000145736	GO:0006289	ENSG00000005007	GO:0006281	ENSG00000151651	GO:0006954			ENSG00000240972	GO:0006954
ENSG00000111358	GO:0006289	ENSG00000154920	GO:0006281	ENSG00000177807	GO:0006954			ENSG00000158517	GO:0006954
ENSG00000077514	GO:0006289	ENSG00000111247	GO:0006281	ENSG00000163435	GO:0006954			ENSG00000145839	GO:0006954
ENSG00000167986	GO:0006289	ENSG00000096717	GO:0006281	ENSG00000115009	GO:0006954			ENSG00000161905	GO:0006954
ENSG00000014824	GO:0006289	ENSG00000187778	GO:0006281	ENSG00000108700	GO:0006954			ENSG00000174175	GO:0006954
ENSG00000272047	GO:0006289	ENSG00000160949	GO:0006281	ENSG00000108688	GO:0006954			ENSG00000007908	GO:0006954
ENSG00000188827	GO:0006289	ENSG00000156831	GO:0006281	ENSG00000124875	GO:0006954			ENSG00000120937	GO:0006954
ENSG00000109674	GO:0006289	ENSG00000239306	GO:0006281	ENSG00000163221	GO:0006954			ENSG00000172216	GO:0006954
ENSG00000134574	GO:0006289	ENSG00000157106	GO:0006281	ENSG00000123610	GO:0006954			ENSG00000115221	GO:0006954
ENSG00000213780	GO:0006289	ENSG00000166199	GO:0006281	ENSG00000173039	GO:0006954			ENSG00000109320	GO:0006954
ENSG00000175595	GO:0006289	ENSG00000048028	GO:0006281	ENSG00000065675	GO:0006954			ENSG00000081041	GO:0006954
ENSG00000140398	GO:0006289	ENSG00000163029	GO:0006281	ENSG00000067606	GO:0006954			ENSG00000163734	GO:0006954
ENSG00000155229	GO:0006289	ENSG00000039650	GO:0006281	ENSG00000172016	GO:0006954			ENSG00000172232	GO:0006954
ENSG00000065613	GO:0006289	ENSG00000276043	GO:0006281	ENSG00000138356	GO:0006954			ENSG00000006128	GO:0006954
ENSG00000076924	GO:0006289	ENSG00000101773	GO:0006281	ENSG00000138755	GO:0006954			ENSG00000005844	GO:0006954
ENSG00000175482	GO:0006289	ENSG00000138376	GO:0006281	ENSG00000243646	GO:0006954			ENSG00000136634	GO:0006954
ENSG00000166169	GO:0006289	ENSG00000183479	GO:0006281	ENSG00000114378	GO:0006954			ENSG00000069482	GO:0006954
ENSG00000198690	GO:0006289	ENSG00000172273	GO:0006281	ENSG00000164022	GO:0006954			ENSG00000145708	GO:0006954
ENSG00000197774	GO:0006310	ENSG00000100865	GO:0006281	ENSG00000072736	GO:0006954			ENSG00000163464	GO:0006954
ENSG00000269964	GO:0006310	ENSG00000144554	GO:0006281	ENSG00000086102	GO:0006954			ENSG00000180871	GO:0006954
ENSG00000278023	GO:0006310	ENSG00000115274	GO:0006281	ENSG00000177733	GO:0006954			ENSG00000171049	GO:0006954
ENSG00000152457	GO:0006310	ENSG00000135090	GO:0006281	ENSG00000123609	GO:0006954			ENSG00000115353	GO:0006954
ENSG00000105486	GO:0006310	ENSG00000118655	GO:0006281	ENSG00000150782	GO:0006954			ENSG00000169403	GO:0006954
ENSG00000108469	GO:0006310	ENSG00000113812	GO:0006281	ENSG00000082641	GO:0006954			ENSG00000181104	GO:0006954
ENSG00000160957	GO:0006310	ENSG00000092853	GO:0006281	ENSG00000100968	GO:0006954			ENSG00000101017	GO:0006954
ENSG00000187736	GO:0006310	ENSG00000112039	GO:0006281	ENSG00000204305	GO:0006954			ENSG00000163661	GO:0006954
ENSG00000113810	GO:0006310	ENSG00000076924	GO:0006281	ENSG00000184304	GO:0006954			ENSG00000136250	GO:0006954
ENSG00000002016	GO:0006310	ENSG00000175482	GO:0006281	ENSG00000174125	GO:0006954			ENSG00000128271	GO:0006954
ENSG00000175097	GO:0006310	ENSG00000122678	GO:0006281	ENSG00000213903	GO:0006954			ENSG00000102245	GO:0006954
ENSG00000004700	GO:0006310	ENSG00000077152	GO:0006281	ENSG00000119714	GO:0006954			ENSG00000126432	GO:0006954
ENSG00000152422	GO:0006310	ENSG00000183161	GO:0006281	ENSG00000112115	GO:0006954			ENSG00000168398	GO:0006954
ENSG00000197299	GO:0006310	ENSG00000116663	GO:0006281	ENSG00000152495	GO:0006954			ENSG00000167601	GO:0006954
ENSG00000182185	GO:0006310	ENSG00000213689	GO:0006281	ENSG00000171860	GO:0006954			ENSG00000163485	GO:0006954
ENSG00000029993	GO:0006310	ENSG00000140525	GO:0006281	ENSG00000131471	GO:0006954			ENSG00000163823	GO:0006954
ENSG00000108384	GO:0006310	ENSG00000115392	GO:0006281	ENSG00000129596	GO:0006954			ENSG00000126353	GO:0006954
ENSG00000126215	GO:0006310	ENSG00000258366	GO:0006281	ENSG00000130775	GO:0006954			ENSG00000121933	GO:0006954
ENSG00000196584	GO:0006310	ENSG00000107949	GO:0006281	ENSG00000162594	GO:0006954			ENSG00000120915	GO:0006954
ENSG00000164754	GO:0006310	ENSG00000198382	GO:0006281	ENSG00000099998	GO:0006954			ENSG00000169194	GO:0006954
ENSG00000151657	GO:0006310	ENSG00000185787	GO:0006281	ENSG00000170322	GO:0006954			ENSG00000196639	GO:0006954
ENSG00000185379	GO:0006310	ENSG00000169188	GO:0006281	ENSG00000143954	GO:0006954			ENSG00000133048	GO:0006954
ENSG00000136824	GO:0006310	ENSG00000129484	GO:0006281	ENSG00000157368	GO:0006954			ENSG00000107798	GO:0006954
ENSG00000136518	GO:0006310	ENSG00000256525	GO:0006281	ENSG00000255690	GO:0006954			ENSG00000121807	GO:0006954
ENSG00000012061	GO:0006310	ENSG00000116670	GO:0006281	ENSG00000168297	GO:0006954			ENSG00000186827	GO:0006954
ENSG00000189403	GO:0006310	ENSG00000102699	GO:0006281	ENSG00000177575	GO:0006954			ENSG00000173578	GO:0006954
ENSG00000105619	GO:0006310	ENSG00000105325	GO:0006281	ENSG00000243414	GO:0006954			ENSG00000100739	GO:0006954
ENSG00000079246	GO:0006310	ENSG00000110107	GO:0006281	ENSG00000183049	GO:0006954			ENSG00000105851	GO:0006954
ENSG00000166349	GO:0006310	ENSG00000101751	GO:0006281	ENSG00000127666	GO:0006954			ENSG00000123146	GO:0006954
ENSG00000117748	GO:0006310	ENSG00000103266	GO:0006281	ENSG00000159307	GO:0006954			ENSG00000162889	GO:0006954
ENSG00000188486	GO:0006310	ENSG00000110274	GO:0006281	ENSG00000169129	GO:0006954			ENSG00000018280	GO:0006954
ENSG00000116560	GO:0006310	ENSG00000108055	GO:0006281	ENSG00000140835	GO:0006954			ENSG00000180772	GO:0006954
ENSG00000100811	GO:0006310	ENSG00000170734	GO:0006281	ENSG00000204574	GO:0006954			ENSG00000172156	GO:0006954
ENSG00000132383	GO:0006310	ENSG00000175792	GO:0006281	ENSG00000235568	GO:0006954			ENSG00000183625	GO:0006954
ENSG00000100823	GO:0006310	ENSG00000111875	GO:0006281	ENSG00000197272	GO:0006954			ENSG00000183813	GO:0006954
ENSG00000106399	GO:0006310	ENSG00000198690	GO:0006281	ENSG00000276070	GO:0006954			ENSG00000160791	GO:0006954
ENSG00000012048	GO:0006310	ENSG00000011590	GO:0006281	ENSG00000167604	GO:0006954			ENSG00000070614	GO:0006954
ENSG00000132740	GO:0006310	ENSG00000092201	GO:0006281	ENSG00000172458	GO:0006954			ENSG00000204472	GO:0006954
ENSG00000085224	GO:0006310	ENSG00000116750	GO:0006281	ENSG00000095585	GO:0006954			ENSG00000164251	GO:0006954
ENSG00000005156	GO:0006310	ENSG00000197275	GO:0006281	ENSG00000102970	GO:0006954			ENSG00000163794	GO:0006954
ENSG00000020922	GO:0006310	ENSG00000041880	GO:0006281	ENSG00000146047	GO:0006954			ENSG00000274736	GO:0006954
ENSG00000139618	GO:0006310	ENSG00000140455	GO:0006281	ENSG00000139187	GO:0006954			ENSG00000275385	GO:0006954
ENSG00000253729	GO:0006310	ENSG00000225830	GO:0006283	ENSG00000078747	GO:0006954			ENSG00000068024	GO:0006954
ENSG00000168214	GO:0006310	ENSG00000144231	GO:0006283	ENSG00000162711	GO:0006954			ENSG00000255501	GO:0006954
ENSG00000051180	GO:0006310	ENSG00000012061	GO:0006283	ENSG00000112116	GO:0006954			ENSG00000150455	GO:0006954
ENSG00000165392	GO:0006310	ENSG00000132646	GO:0006283	ENSG00000134061	GO:0006954			ENSG00000121966	GO:0006954
ENSG00000072501	GO:0006310	ENSG00000117748	GO:0006283	ENSG00000213694	GO:0006954			ENSG00000090382	GO:0006954
ENSG00000198646	GO:0006310	ENSG00000104884	GO:0006283	ENSG00000181374	GO:0006954			ENSG00000136238	GO:0006954
ENSG00000147140	GO:0006310	ENSG00000105486	GO:0006283	ENSG00000074416	GO:0006954			ENSG00000151651	GO:0006954
ENSG00000211460	GO:0006310	ENSG00000102978	GO:0006283	ENSG00000172724	GO:0006954			ENSG00000177807	GO:0006954
ENSG00000214941	GO:0006310	ENSG00000099817	GO:0006283	ENSG00000172243	GO:0006954			ENSG00000163435	GO:0006954
ENSG00000114933	GO:0006310	ENSG00000163161	GO:0006283	ENSG00000174123	GO:0006954			ENSG00000115009	GO:0006954
ENSG00000173928	GO:0006310	ENSG00000187735	GO:0006283	ENSG00000088827	GO:0006954			ENSG00000108700	GO:0006954
ENSG00000170322	GO:0006310	ENSG00000181222	GO:0006283	ENSG00000127318	GO:0006954			ENSG00000108688	GO:0006954
ENSG00000153391	GO:0006310	ENSG00000132383	GO:0006283	ENSG00000078902	GO:0006954			ENSG00000124875	GO:0006954
ENSG00000157212	GO:0006310	ENSG00000062822	GO:0006283	ENSG00000134489	GO:0006954			ENSG00000163221	GO:0006954
ENSG00000129197	GO:0006310	ENSG00000134899	GO:0006283	ENSG00000171903	GO:0006954			ENSG00000123610	GO:0006954
ENSG00000083093	GO:0006310	ENSG00000047315	GO:0006283	ENSG00000163421	GO:0006954			ENSG00000173039	GO:0006954
ENSG00000198887	GO:0006310	ENSG00000110768	GO:0006283	ENSG00000008516	GO:0006954			ENSG00000065675	GO:0006954
ENSG00000188827	GO:0006310	ENSG00000106399	GO:0006283	ENSG00000196083	GO:0006954			ENSG00000067606	GO:0006954
ENSG00000156502	GO:0006310	ENSG00000163918	GO:0006283	ENSG00000086991	GO:0006954			ENSG00000172016	GO:0006954
ENSG00000169592	GO:0006310	ENSG00000049541	GO:0006283	ENSG00000091106	GO:0006954			ENSG00000138356	GO:0006954
ENSG00000077935	GO:0006310	ENSG00000035928	GO:0006283	ENSG00000101916	GO:0006954			ENSG00000138755	GO:0006954
ENSG00000169189	GO:0006310	ENSG00000105258	GO:0006283	ENSG00000010327	GO:0006954			ENSG00000243646	GO:0006954
ENSG00000085999	GO:0006310	ENSG00000111445	GO:0006283	ENSG00000188784	GO:0006954			ENSG00000114378	GO:0006954
ENSG00000113522	GO:0006310	ENSG00000133119	GO:0006283	ENSG00000124391	GO:0006954			ENSG00000164022	GO:0006954
ENSG00000154920	GO:0006310	ENSG00000106628	GO:0006283	ENSG00000136694	GO:0006954			ENSG00000072736	GO:0006954
ENSG00000111247	GO:0006310	ENSG00000134058	GO:0006283	ENSG00000183735	GO:0006954			ENSG00000086102	GO:0006954
ENSG00000187778	GO:0006310	ENSG00000134480	GO:0006283	ENSG00000127743	GO:0006954			ENSG00000177733	GO:0006954
ENSG00000156831	GO:0006310	ENSG00000020426	GO:0006283	ENSG00000102699	GO:0006954			ENSG00000123609	GO:0006954
ENSG00000172732	GO:0006310	ENSG00000163882	GO:0006283	ENSG00000048052	GO:0006954			ENSG00000150782	GO:0006954
ENSG00000239306	GO:0006310	ENSG00000005075	GO:0006283	ENSG00000139610	GO:0006954			ENSG00000082641	GO:0006954
ENSG00000163029	GO:0006310	ENSG00000147669	GO:0006283	ENSG00000117215	GO:0006954			ENSG00000100968	GO:0006954
ENSG00000181625	GO:0006310	ENSG00000100479	GO:0006283	ENSG00000105499	GO:0006954			ENSG00000204305	GO:0006954
ENSG00000121211	GO:0006310	ENSG00000100142	GO:0006283	ENSG00000108840	GO:0006954			ENSG00000184304	GO:0006954
ENSG00000115274	GO:0006310	ENSG00000168002	GO:0006283	ENSG00000106100	GO:0006954			ENSG00000174125	GO:0006954
ENSG00000113812	GO:0006310	ENSG00000177700	GO:0006283	ENSG00000006606	GO:0006954			ENSG00000213903	GO:0006954
ENSG00000101442	GO:0006310	ENSG00000177084	GO:0006283	ENSG00000137055	GO:0006954			ENSG00000119714	GO:0006954
ENSG00000122678	GO:0006310	ENSG00000049167	GO:0006283	ENSG00000173198	GO:0006954			ENSG00000112115	GO:0006954
ENSG00000213689	GO:0006310	ENSG00000145736	GO:0006283	ENSG00000174130	GO:0006954			ENSG00000152495	GO:0006954
ENSG00000131470	GO:0006310	ENSG00000111358	GO:0006283	ENSG00000175040	GO:0006954			ENSG00000171860	GO:0006954
ENSG00000185787	GO:0006310	ENSG00000077514	GO:0006283	ENSG00000007952	GO:0006954			ENSG00000131471	GO:0006954
ENSG00000169188	GO:0006310	ENSG00000213780	GO:0006283	ENSG00000158769	GO:0006954			ENSG00000129596	GO:0006954
ENSG00000128908	GO:0006310	ENSG00000175595	GO:0006283	ENSG00000269335	GO:0006954			ENSG00000130775	GO:0006954
ENSG00000174371	GO:0006310	ENSG00000076924	GO:0006283	ENSG00000154589	GO:0006954			ENSG00000162594	GO:0006954
ENSG00000183207	GO:0006310	ENSG00000175482	GO:0006283	ENSG00000242574	GO:0006955			ENSG00000099998	GO:0006954
ENSG00000175792	GO:0006310	ENSG00000197774	GO:0006310	ENSG00000179344	GO:0006955			ENSG00000170322	GO:0006954
ENSG00000116750	GO:0006310	ENSG00000269964	GO:0006310	ENSG00000204482	GO:0006955			ENSG00000143954	GO:0006954
ENSG00000229549	GO:0006334	ENSG00000278023	GO:0006310	ENSG00000204525	GO:0006955			ENSG00000157368	GO:0006954
ENSG00000278940	GO:0006334	ENSG00000152457	GO:0006310	ENSG00000204516	GO:0006955			ENSG00000255690	GO:0006954
ENSG00000233803	GO:0006334	ENSG00000105486	GO:0006310	ENSG00000232629	GO:0006955			ENSG00000168297	GO:0006954
ENSG00000279760	GO:0006334	ENSG00000108469	GO:0006310	ENSG00000206503	GO:0006955			ENSG00000177575	GO:0006954
ENSG00000105968	GO:0006334	ENSG00000160957	GO:0006310	ENSG00000223865	GO:0006955			ENSG00000243414	GO:0006954
ENSG00000204118	GO:0006334	ENSG00000187736	GO:0006310	ENSG00000276070	GO:0006955			ENSG00000183049	GO:0006954
ENSG00000168757	GO:0006334	ENSG00000113810	GO:0006310	ENSG00000131142	GO:0006955			ENSG00000127666	GO:0006954
ENSG00000279308	GO:0006334	ENSG00000002016	GO:0006310	ENSG00000186652	GO:0006955			ENSG00000159307	GO:0006954
ENSG00000119335	GO:0006334	ENSG00000175097	GO:0006310	ENSG00000178562	GO:0006955			ENSG00000169129	GO:0006954
ENSG00000205531	GO:0006334	ENSG00000004700	GO:0006310	ENSG00000204642	GO:0006955			ENSG00000140835	GO:0006954
ENSG00000101812	GO:0006334	ENSG00000152422	GO:0006310	ENSG00000108342	GO:0006955			ENSG00000204574	GO:0006954
ENSG00000127483	GO:0006334	ENSG00000197299	GO:0006310	ENSG00000161955	GO:0006955			ENSG00000235568	GO:0006954
ENSG00000187109	GO:0006334	ENSG00000182185	GO:0006310	ENSG00000154269	GO:0006955			ENSG00000197272	GO:0006954
ENSG00000163041	GO:0006334	ENSG00000029993	GO:0006310	ENSG00000204257	GO:0006955			ENSG00000276070	GO:0006954
ENSG00000113648	GO:0006334	ENSG00000108384	GO:0006310	ENSG00000204520	GO:0006955			ENSG00000167604	GO:0006954
ENSG00000203814	GO:0006334	ENSG00000126215	GO:0006310	ENSG00000204287	GO:0006955			ENSG00000172458	GO:0006954
ENSG00000186462	GO:0006334	ENSG00000196584	GO:0006310	ENSG00000131019	GO:0006955			ENSG00000095585	GO:0006954
ENSG00000073111	GO:0006334	ENSG00000164754	GO:0006310	ENSG00000136244	GO:0006955			ENSG00000102970	GO:0006954
ENSG00000246705	GO:0006334	ENSG00000151657	GO:0006310	ENSG00000142910	GO:0006955			ENSG00000146047	GO:0006954
ENSG00000236424	GO:0006334	ENSG00000185379	GO:0006310	ENSG00000158481	GO:0006955			ENSG00000139187	GO:0006954
ENSG00000228927	GO:0006334	ENSG00000136824	GO:0006310	ENSG00000125726	GO:0006955			ENSG00000078747	GO:0006954
ENSG00000280203	GO:0006334	ENSG00000136518	GO:0006310	ENSG00000019582	GO:0006955			ENSG00000162711	GO:0006954
ENSG00000279506	GO:0006334	ENSG00000012061	GO:0006310	ENSG00000234745	GO:0006955			ENSG00000112116	GO:0006954
ENSG00000189060	GO:0006334	ENSG00000189403	GO:0006310	ENSG00000204252	GO:0006955			ENSG00000134061	GO:0006954
ENSG00000258992	GO:0006334	ENSG00000105619	GO:0006310	ENSG00000089127	GO:0006955			ENSG00000213694	GO:0006954
ENSG00000186310	GO:0006334	ENSG00000079246	GO:0006310	ENSG00000137959	GO:0006955			ENSG00000181374	GO:0006954
ENSG00000177432	GO:0006334	ENSG00000166349	GO:0006310	ENSG00000153029	GO:0006955			ENSG00000074416	GO:0006954
ENSG00000278637	GO:0006334	ENSG00000117748	GO:0006310	ENSG00000114423	GO:0006955			ENSG00000172724	GO:0006954
ENSG00000115163	GO:0006334	ENSG00000188486	GO:0006310	ENSG00000099985	GO:0006955			ENSG00000172243	GO:0006954
ENSG00000146414	GO:0006334	ENSG00000116560	GO:0006310	ENSG00000185825	GO:0006955			ENSG00000174123	GO:0006954
ENSG00000104147	GO:0006334	ENSG00000100811	GO:0006310	ENSG00000160862	GO:0006955			ENSG00000088827	GO:0006954
ENSG00000153147	GO:0006334	ENSG00000132383	GO:0006310	ENSG00000174944	GO:0006955			ENSG00000127318	GO:0006954
ENSG00000197903	GO:0006334	ENSG00000100823	GO:0006310	ENSG00000203722	GO:0006955			ENSG00000078902	GO:0006954
ENSG00000277075	GO:0006334	ENSG00000106399	GO:0006310	ENSG00000113525	GO:0006955			ENSG00000134489	GO:0006954
ENSG00000181163	GO:0006334	ENSG00000012048	GO:0006310	ENSG00000125538	GO:0006955			ENSG00000171903	GO:0006954
ENSG00000124635	GO:0006334	ENSG00000132740	GO:0006310	ENSG00000151882	GO:0006955			ENSG00000163421	GO:0006954
ENSG00000164032	GO:0006334	ENSG00000085224	GO:0006310	ENSG00000124875	GO:0006955			ENSG00000008516	GO:0006954
ENSG00000196747	GO:0006334	ENSG00000005156	GO:0006310	ENSG00000136960	GO:0006955			ENSG00000196083	GO:0006954
ENSG00000274183	GO:0006334	ENSG00000020922	GO:0006310	ENSG00000168811	GO:0006955			ENSG00000086991	GO:0006954
ENSG00000277745	GO:0006334	ENSG00000139618	GO:0006310	ENSG00000204592	GO:0006955			ENSG00000091106	GO:0006954
ENSG00000168298	GO:0006334	ENSG00000253729	GO:0006310	ENSG00000158488	GO:0006955			ENSG00000101916	GO:0006954
ENSG00000188486	GO:0006334	ENSG00000168214	GO:0006310	ENSG00000112936	GO:0006955			ENSG00000010327	GO:0006954
ENSG00000184357	GO:0006334	ENSG00000051180	GO:0006310	ENSG00000116690	GO:0006955			ENSG00000188784	GO:0006954
ENSG00000124575	GO:0006334	ENSG00000165392	GO:0006310	ENSG00000250264	GO:0006955			ENSG00000124391	GO:0006954
ENSG00000187837	GO:0006334	ENSG00000072501	GO:0006310	ENSG00000204267	GO:0006955			ENSG00000136694	GO:0006954
ENSG00000196866	GO:0006334	ENSG00000198646	GO:0006310	ENSG00000196735	GO:0006955			ENSG00000183735	GO:0006954
ENSG00000187475	GO:0006334	ENSG00000147140	GO:0006310	ENSG00000226979	GO:0006955			ENSG00000127743	GO:0006954
ENSG00000274641	GO:0006334	ENSG00000211460	GO:0006310	ENSG00000197594	GO:0006955			ENSG00000102699	GO:0006954
ENSG00000164104	GO:0006334	ENSG00000214941	GO:0006310	ENSG00000137251	GO:0006955			ENSG00000048052	GO:0006954
ENSG00000276410	GO:0006334	ENSG00000114933	GO:0006310	ENSG00000231389	GO:0006955			ENSG00000139610	GO:0006954
ENSG00000125398	GO:0006334	ENSG00000173928	GO:0006310	ENSG00000164520	GO:0006955			ENSG00000117215	GO:0006954
ENSG00000234289	GO:0006334	ENSG00000170322	GO:0006310	ENSG00000241106	GO:0006955			ENSG00000105499	GO:0006954
ENSG00000158373	GO:0006334	ENSG00000153391	GO:0006310	ENSG00000111331	GO:0006955			ENSG00000108840	GO:0006954
ENSG00000275126	GO:0006334	ENSG00000157212	GO:0006310	ENSG00000026103	GO:0006955			ENSG00000106100	GO:0006954
ENSG00000180596	GO:0006334	ENSG00000129197	GO:0006310	ENSG00000109072	GO:0006955			ENSG00000006606	GO:0006954
ENSG00000277775	GO:0006334	ENSG00000083093	GO:0006310	ENSG00000021852	GO:0006955			ENSG00000137055	GO:0006954
ENSG00000132475	GO:0006334	ENSG00000198887	GO:0006310	ENSG00000276085	GO:0006955			ENSG00000173198	GO:0006954
ENSG00000124610	GO:0006334	ENSG00000188827	GO:0006310	ENSG00000010704	GO:0006955			ENSG00000174130	GO:0006954
ENSG00000162521	GO:0006334	ENSG00000156502	GO:0006310	ENSG00000166710	GO:0006955			ENSG00000175040	GO:0006954
ENSG00000142856	GO:0006334	ENSG00000169592	GO:0006310	ENSG00000178795	GO:0006629			ENSG00000007952	GO:0006954
ENSG00000102054	GO:0006334	ENSG00000077935	GO:0006310	ENSG00000174945	GO:0006508			ENSG00000158769	GO:0006954
ENSG00000168148	GO:0006334	ENSG00000169189	GO:0006310	ENSG00000111335	GO:0006955			ENSG00000269335	GO:0006954
ENSG00000184260	GO:0006334	ENSG00000085999	GO:0006310	ENSG00000196126	GO:0006955			ENSG00000154589	GO:0006954
ENSG00000184678	GO:0006334	ENSG00000113522	GO:0006310	ENSG00000275152	GO:0006955			ENSG00000242574	GO:0006955
ENSG00000099284	GO:0006334	ENSG00000154920	GO:0006310	ENSG00000237541	GO:0006955			ENSG00000179344	GO:0006955
ENSG00000203818	GO:0006334	ENSG00000111247	GO:0006310	ENSG00000106178	GO:0006955			ENSG00000204482	GO:0006955
ENSG00000203812	GO:0006334	ENSG00000187778	GO:0006310	ENSG00000100226	GO:0006955			ENSG00000204525	GO:0006955
ENSG00000272196	GO:0006334	ENSG00000156831	GO:0006310	ENSG00000136869	GO:0006955			ENSG00000204516	GO:0006955
ENSG00000188312	GO:0006334	ENSG00000172732	GO:0006310	ENSG00000137077	GO:0006955			ENSG00000232629	GO:0006955
[truncated: 7,668 more rows]

## Sheet: HK
HouseKeepingGenes
ENSG00000116251
ENSG00000142676
ENSG00000011007
ENSG00000133226
ENSG00000126698
ENSG00000120656
ENSG00000134684
ENSG00000126067
ENSG00000183431
ENSG00000065978
ENSG00000117399
ENSG00000142937
ENSG00000070785
ENSG00000162385
ENSG00000137947
ENSG00000122406
ENSG00000197780
ENSG00000031698
ENSG00000143106
ENSG00000265241
ENSG00000143368
ENSG00000159352
ENSG00000159377
ENSG00000177954
ENSG00000135829
ENSG00000047410
ENSG00000182004
ENSG00000136628
ENSG00000069248
ENSG00000171863
ENSG00000119203
ENSG00000115211
ENSG00000068878
ENSG00000143947
ENSG00000169564
ENSG00000143977
ENSG00000158417
ENSG00000071082
ENSG00000153201
ENSG00000153107
ENSG00000163161
ENSG00000144231
ENSG00000082258
ENSG00000115866
ENSG00000115233
ENSG00000170035
ENSG00000163002
ENSG00000115524
ENSG00000114942
ENSG00000197756
ENSG00000116120
ENSG00000036257
ENSG00000173692
ENSG00000134086
ENSG00000144713
ENSG00000132182
ENSG00000182247
ENSG00000170142
ENSG00000174748
ENSG00000168028
ENSG00000188846
ENSG00000172053
ENSG00000003756
ENSG00000162244
ENSG00000163636
ENSG00000114391
ENSG00000153767
ENSG00000145191
ENSG00000175166
ENSG00000114867
ENSG00000163882
ENSG00000156976
ENSG00000114503
ENSG00000182899
ENSG00000053900
ENSG00000163682
ENSG00000047315
ENSG00000138750
ENSG00000151247
ENSG00000109332
ENSG00000109475
ENSG00000164162
ENSG00000145425
ENSG00000109670
ENSG00000113407
ENSG00000145604
ENSG00000113569
ENSG00000145592
ENSG00000134058
ENSG00000085231
ENSG00000145736
ENSG00000186468
ENSG00000134480
ENSG00000094880
ENSG00000120705
ENSG00000131508
ENSG00000170445
ENSG00000178913
ENSG00000133706
ENSG00000164587
ENSG00000113643
ENSG00000072803
ENSG00000037241
ENSG00000124789
ENSG00000213780
ENSG00000204394
ENSG00000204392
ENSG00000204264
ENSG00000240065
ENSG00000231500
ENSG00000124614
ENSG00000124562
ENSG00000064995
ENSG00000198755
ENSG00000156508
ENSG00000111880
ENSG00000168438
ENSG00000112306
ENSG00000169976
ENSG00000120253
ENSG00000008018
ENSG00000112592
ENSG00000136243
ENSG00000106105
ENSG00000256646
ENSG00000106588
ENSG00000078967
ENSG00000196313
ENSG00000106682
ENSG00000198742
ENSG00000160917
ENSG00000106290
ENSG00000005075
ENSG00000161057
ENSG00000155561
ENSG00000279483
ENSG00000055130
ENSG00000173674
ENSG00000130741
ENSG00000189369
ENSG00000072501
ENSG00000147133
ENSG00000198034
ENSG00000101811
ENSG00000241343
ENSG00000101843
ENSG00000198918
ENSG00000125351
ENSG00000147274
ENSG00000147403
ENSG00000197265
ENSG00000187840
ENSG00000187735
ENSG00000008988
ENSG00000147604
ENSG00000154582
ENSG00000123124
ENSG00000156482
ENSG00000147669
ENSG00000104517
ENSG00000104529
ENSG00000071894
ENSG00000161016
ENSG00000137154
ENSG00000086102
ENSG00000107341
ENSG00000196305
ENSG00000136937
ENSG00000136875
ENSG00000095261
ENSG00000136930
ENSG00000136942
ENSG00000197958
ENSG00000136807
ENSG00000095319
ENSG00000126883
ENSG00000148303
ENSG00000176248
ENSG00000185627
ENSG00000177600
ENSG00000177700
ENSG00000110619
ENSG00000110713
ENSG00000166337
ENSG00000166441
ENSG00000256206
ENSG00000129084
ENSG00000110700
ENSG00000110768
ENSG00000176102
ENSG00000165916
ENSG00000030066
ENSG00000149136
ENSG00000172409
ENSG00000254772
ENSG00000168002
ENSG00000168066
ENSG00000149806
ENSG00000087365
ENSG00000149273
ENSG00000165494
ENSG00000118181
ENSG00000108094
ENSG00000072401
ENSG00000060339
ENSG00000138326
ENSG00000166167
ENSG00000148835
ENSG00000129315
ENSG00000174243
ENSG00000063046
ENSG00000094914
ENSG00000197111
ENSG00000197728
ENSG00000229117
ENSG00000166986
ENSG00000111581
ENSG00000139343
ENSG00000075188
ENSG00000196510
ENSG00000089009
ENSG00000089157
ENSG00000089053
ENSG00000110801
ENSG00000111361
ENSG00000111358
ENSG00000139496
ENSG00000122026
ENSG00000188342
ENSG00000130177
ENSG00000092201
ENSG00000100804
ENSG00000100836
ENSG00000092010
ENSG00000100911
ENSG00000100902
ENSG00000213741
ENSG00000100519
ENSG00000100567
ENSG00000020426
ENSG00000134001
ENSG00000119718
ENSG00000165417
ENSG00000100764
ENSG00000165934
ENSG00000090060
ENSG00000140105
ENSG00000100664
ENSG00000128731
ENSG00000069869
ENSG00000140307
ENSG00000103657
ENSG00000174444
ENSG00000137818
ENSG00000041357
ENSG00000182774
ENSG00000131876
ENSG00000140986
ENSG00000140988
ENSG00000205937
ENSG00000103363
ENSG00000134419
ENSG00000169217
ENSG00000089280
ENSG00000167005
ENSG00000102900
ENSG00000102978
ENSG00000205220
ENSG00000198373
ENSG00000090861
ENSG00000189091
ENSG00000140829
ENSG00000103035
ENSG00000065427
ENSG00000167526
ENSG00000174231
ENSG00000142507
ENSG00000108559
ENSG00000181222
ENSG00000161960
ENSG00000161970
ENSG00000198242
ENSG00000108671
ENSG00000277791
ENSG00000125691
ENSG00000108298
ENSG00000108344
ENSG00000173812
ENSG00000131467
ENSG00000131469
ENSG00000108883
ENSG00000004897
ENSG00000213246
ENSG00000087191
ENSG00000108854
ENSG00000197170
ENSG00000172809
ENSG00000125450
ENSG00000141552
ENSG00000085415
ENSG00000101654
ENSG00000167088
ENSG00000154611
ENSG00000141384
ENSG00000265681
ENSG00000134440
ENSG00000049759
ENSG00000060069
ENSG00000141759
ENSG00000125818
ENSG00000125835
ENSG00000125870
ENSG00000125977
ENSG00000078747
ENSG00000175063
ENSG00000101138
ENSG00000101146
ENSG00000130699
ENSG00000101182
ENSG00000171858
ENSG00000101161
ENSG00000099804
ENSG00000011304
ENSG00000099817
ENSG00000115268
ENSG00000104897
ENSG00000105325
ENSG00000167658
ENSG00000130255
ENSG00000125651
ENSG00000233927
ENSG00000179115
ENSG00000105640
ENSG00000105656
ENSG00000221983
ENSG00000105258
ENSG00000099341
ENSG00000105193
ENSG00000196235
ENSG00000013275
ENSG00000077312
ENSG00000105372
ENSG00000104884
ENSG00000125743
ENSG00000063177
ENSG00000142541
ENSG00000142534
ENSG00000213024
ENSG00000170889
ENSG00000108107
ENSG00000063244
ENSG00000083845
ENSG00000129824
ENSG00000279950
ENSG00000100028
ENSG00000099995
ENSG00000100142
ENSG00000100316
ENSG00000100387
ENSG00000100410
ENSG00000100138
ENSG00000093000
ENSG00000275895
ENSG00000160201

## Sheet: RP
RibosomalProteinGenes
ENSG00000116251
ENSG00000142676
ENSG00000142937
ENSG00000122406
ENSG00000177954
ENSG00000171863
ENSG00000143947
ENSG00000071082
ENSG00000197756
ENSG00000144713
ENSG00000174748
ENSG00000168028
ENSG00000188846
ENSG00000162244
ENSG00000114391
ENSG00000182899
ENSG00000163682
ENSG00000109475
ENSG00000145425
ENSG00000145592
ENSG00000186468
ENSG00000164587
ENSG00000231500
ENSG00000124614
ENSG00000198755
ENSG00000112306
ENSG00000279483
ENSG00000241343
ENSG00000198918
ENSG00000147403
ENSG00000008988
ENSG00000147604
ENSG00000156482
ENSG00000161016
ENSG00000137154
ENSG00000136942
ENSG00000197958
ENSG00000148303
ENSG00000177600
ENSG00000166441
ENSG00000110700
ENSG00000149273
ENSG00000118181
ENSG00000138326
ENSG00000197728
ENSG00000229117
ENSG00000089009
ENSG00000089157
ENSG00000122026
ENSG00000213741
ENSG00000174444
ENSG00000137818
ENSG00000182774
ENSG00000140988
ENSG00000134419
ENSG00000167526
ENSG00000161970
ENSG00000198242
ENSG00000125691
ENSG00000108298
ENSG00000131469
ENSG00000172809
ENSG00000265681
ENSG00000171858
ENSG00000115268
ENSG00000130255
ENSG00000233927
ENSG00000105640
ENSG00000105193
ENSG00000105372
ENSG00000063177
ENSG00000142541
ENSG00000142534
ENSG00000170889
ENSG00000108107
ENSG00000083845
ENSG00000100316

## Sheet: PP
ProliferationGenes
ENSG00000188976
ENSG00000127054
ENSG00000242485
ENSG00000169598
ENSG00000131697
ENSG00000116251
ENSG00000117118
ENSG00000053372
ENSG00000004487
ENSG00000125944
ENSG00000189266
ENSG00000133226
ENSG00000117614
ENSG00000142684
ENSG00000117676
ENSG00000060642
ENSG00000090273
ENSG00000117751
ENSG00000117748
ENSG00000130768
ENSG00000130770
ENSG00000130772
ENSG00000116353
ENSG00000060688
ENSG00000121774
ENSG00000084623
ENSG00000116478
ENSG00000175130
ENSG00000162521
ENSG00000004455
ENSG00000116560
ENSG00000066136
ENSG00000171960
ENSG00000142937
ENSG00000132773
ENSG00000132780
ENSG00000173660
ENSG00000142856
ENSG00000142864
ENSG00000117054
ENSG00000162613
ENSG00000137960
ENSG00000097046
ENSG00000162688
ENSG00000162836
ENSG00000143401
ENSG00000143374
ENSG00000143436
ENSG00000143621
ENSG00000176444
ENSG00000122223
ENSG00000158796
ENSG00000186283
ENSG00000143333
ENSG00000135829
ENSG00000116750
ENSG00000196188
ENSG00000117707
ENSG00000067533
ENSG00000143498
ENSG00000143815
ENSG00000168118
ENSG00000153187
ENSG00000162851
ENSG00000171163
ENSG00000143727
ENSG00000032389
ENSG00000171865
ENSG00000171863
ENSG00000115750
ENSG00000115758
ENSG00000079785
ENSG00000055917
ENSG00000084754
ENSG00000138029
ENSG00000084693
ENSG00000138030
ENSG00000138073
ENSG00000138074
ENSG00000084774
ENSG00000115241
ENSG00000171103
ENSG00000163811
ENSG00000021574
ENSG00000018699
ENSG00000115816
ENSG00000138050
ENSG00000143924
ENSG00000138036
ENSG00000138095
ENSG00000068784
ENSG00000151665
ENSG00000095002
ENSG00000085760
ENSG00000275052
ENSG00000028116
ENSG00000115392
ENSG00000162924
ENSG00000082898
ENSG00000115484
ENSG00000014641
ENSG00000198369
ENSG00000197223
ENSG00000115946
ENSG00000087338
ENSG00000124380
ENSG00000169564
ENSG00000143977
ENSG00000035141
ENSG00000124383
ENSG00000075292
ENSG00000116096
ENSG00000135624
ENSG00000163013
ENSG00000144034
ENSG00000065911
ENSG00000115307
ENSG00000115317
ENSG00000115364
ENSG00000163541
ENSG00000168906
ENSG00000168883
ENSG00000132300
ENSG00000132305
ENSG00000132313
ENSG00000153561
ENSG00000153574
ENSG00000144028
ENSG00000121152
ENSG00000135940
ENSG00000158417
ENSG00000153107
ENSG00000125637
ENSG00000088205
ENSG00000144120
ENSG00000144231
ENSG00000136718
ENSG00000076003
ENSG00000115866
ENSG00000168288
ENSG00000080345
ENSG00000162980
ENSG00000115271
ENSG00000152253
ENSG00000138399
ENSG00000213160
ENSG00000138385
ENSG00000138382
ENSG00000115840
ENSG00000128708
ENSG00000154518
ENSG00000170144
ENSG00000138434
ENSG00000198130
ENSG00000144381
ENSG00000115541
ENSG00000196290
ENSG00000138442
ENSG00000023228
ENSG00000114942
ENSG00000163251
ENSG00000115365
ENSG00000138363
ENSG00000079246
ENSG00000127837
ENSG00000144579
ENSG00000144580
ENSG00000115568
ENSG00000074582
ENSG00000163516
ENSG00000135900
ENSG00000036257
ENSG00000115053
ENSG00000187514
ENSG00000144524
ENSG00000135930
ENSG00000204120
ENSG00000132330
ENSG00000132326
ENSG00000144504
ENSG00000115687
ENSG00000176946
ENSG00000154743
ENSG00000132182
ENSG00000151093
ENSG00000060971
ENSG00000163812
ENSG00000075914
ENSG00000011376
ENSG00000173473
ENSG00000132153
ENSG00000164045
ENSG00000164051
ENSG00000010256
ENSG00000178035
ENSG00000172053
ENSG00000172046
ENSG00000164068
ENSG00000183763
ENSG00000004534
ENSG00000214706
ENSG00000114767
ENSG00000023330
ENSG00000163938
ENSG00000114904
ENSG00000272886
ENSG00000178694
ENSG00000114391
ENSG00000121570
ENSG00000151576
ENSG00000153767
ENSG00000114023
ENSG00000114491
ENSG00000073111
ENSG00000175792
ENSG00000169714
ENSG00000184897
ENSG00000114686
ENSG00000114054
ENSG00000175110
ENSG00000136527
ENSG00000169020
ENSG00000178950
ENSG00000159692
ENSG00000090316
ENSG00000163950
ENSG00000168924
ENSG00000109685
ENSG00000087269
ENSG00000178988
ENSG00000109519
ENSG00000157869
ENSG00000002549
ENSG00000118579
ENSG00000109606
ENSG00000168228
ENSG00000250254
ENSG00000109790
ENSG00000163682
ENSG00000121897
ENSG00000121892
ENSG00000109133
ENSG00000151806
ENSG00000145216
ENSG00000109255
ENSG00000128059
ENSG00000128050
ENSG00000171195
ENSG00000132467
ENSG00000132463
ENSG00000156136
ENSG00000132466
ENSG00000163743
ENSG00000138757
ENSG00000138750
ENSG00000138668
ENSG00000145293
ENSG00000138663
ENSG00000198189
ENSG00000151247
ENSG00000164024
ENSG00000164032
ENSG00000109332
ENSG00000138777
ENSG00000164022
ENSG00000138796
ENSG00000109475
ENSG00000123739
ENSG00000109534
ENSG00000170522
ENSG00000138660
ENSG00000174720
ENSG00000164109
ENSG00000123737
ENSG00000145386
ENSG00000142731
ENSG00000109390
ENSG00000196782
ENSG00000109445
ENSG00000153147
ENSG00000164162
ENSG00000164163
ENSG00000164167
ENSG00000198589
ENSG00000145425
ENSG00000171503
ENSG00000171497
ENSG00000145439
ENSG00000164104
ENSG00000164120
ENSG00000151729
ENSG00000109536
ENSG00000073578
ENSG00000112877
ENSG00000164362
ENSG00000145494
ENSG00000124279
ENSG00000150753
ENSG00000056097
ENSG00000113387
ENSG00000113407
ENSG00000113460
ENSG00000145604
ENSG00000168621
ENSG00000112996
ENSG00000039123
ENSG00000113593
ENSG00000145740
ENSG00000134057
ENSG00000134058
ENSG00000085231
ENSG00000131844
ENSG00000113048
ENSG00000145741
ENSG00000198780
ENSG00000171530
ENSG00000152413
ENSG00000228716
ENSG00000113318
ENSG00000186468
ENSG00000127184
ENSG00000153140
ENSG00000113356
ENSG00000153922
ENSG00000145723
ENSG00000164219
ENSG00000133835
ENSG00000113368
ENSG00000064651
ENSG00000066583
ENSG00000145833
ENSG00000177733
ENSG00000120733
ENSG00000113013
ENSG00000015479
ENSG00000113119
ENSG00000158497
ENSG00000113649
ENSG00000155508
ENSG00000113272
ENSG00000072571
ENSG00000038274
ENSG00000181163
ENSG00000164466
ENSG00000048162
ENSG00000146083
ENSG00000087206
ENSG00000131187
ENSG00000145912
ENSG00000197451
ENSG00000113300
ENSG00000204628
ENSG00000112699
ENSG00000021355
ENSG00000124575
ENSG00000146109
ENSG00000197238
ENSG00000278677
ENSG00000204569
ENSG00000204568
ENSG00000244355
ENSG00000204392
ENSG00000204256
ENSG00000137309
ENSG00000272325
ENSG00000112039
ENSG00000198755
ENSG00000112041
ENSG00000096063
ENSG00000112578
ENSG00000112651
ENSG00000171453
ENSG00000096080
ENSG00000112759
ENSG00000112118
ENSG00000001084
ENSG00000137269
ENSG00000118482
ENSG00000168216
ENSG00000156508
ENSG00000118418
ENSG00000135316
ENSG00000172469
ENSG00000112218
ENSG00000123545
ENSG00000132423
ENSG00000164494
ENSG00000168438
ENSG00000123505
ENSG00000196591
ENSG00000111877
ENSG00000111906
ENSG00000066651
ENSG00000093144
ENSG00000112306
ENSG00000112339
ENSG00000118513
ENSG00000029363
ENSG00000135525
ENSG00000112357
ENSG00000024862
ENSG00000034693
ENSG00000186625
ENSG00000155906
ENSG00000112029
ENSG00000146426
ENSG00000029639
ENSG00000120438
ENSG00000112592
ENSG00000071994
ENSG00000164818
ENSG00000003147
ENSG00000122566
ENSG00000122565
ENSG00000122592
ENSG00000006625
ENSG00000049541
ENSG00000263001
ENSG00000146701
ENSG00000006634
ENSG00000127954
ENSG00000196636
ENSG00000070669
ENSG00000106244
ENSG00000106246
ENSG00000166508
ENSG00000087087
ENSG00000105819
ENSG00000105821
ENSG00000091127
ENSG00000105879
ENSG00000091140
ENSG00000128609
ENSG00000106344
ENSG00000165055
ENSG00000106459
ENSG00000269955
ENSG00000106123
ENSG00000106144
ENSG00000214022
ENSG00000133627
ENSG00000157212
ENSG00000178605
ENSG00000167393
ENSG00000169100
ENSG00000183943
ENSG00000131828
ENSG00000173674
ENSG00000101868
ENSG00000156313
ENSG00000165175
ENSG00000215301
ENSG00000182872
ENSG00000126756
ENSG00000102317
ENSG00000012211
ENSG00000101997
ENSG00000072501
ENSG00000072506
ENSG00000130119
ENSG00000001497
ENSG00000089289
ENSG00000147130
ENSG00000147140
ENSG00000198034
ENSG00000131269
ENSG00000131174
ENSG00000198157
ENSG00000101811
ENSG00000126945
ENSG00000125962
ENSG00000172476
ENSG00000198088
ENSG00000101888
ENSG00000101901
ENSG00000005022
ENSG00000186416
ENSG00000125354
ENSG00000182890
ENSG00000101966
ENSG00000101972
ENSG00000156697
ENSG00000156709
ENSG00000165704
ENSG00000181433
ENSG00000102241
ENSG00000147274
ENSG00000029993
ENSG00000198681
ENSG00000089820
ENSG00000172534
ENSG00000130826
ENSG00000185515
ENSG00000155959
ENSG00000155189
ENSG00000168476
ENSG00000147439
ENSG00000104679
ENSG00000221914
ENSG00000147419
ENSG00000168078
ENSG00000134014
ENSG00000104299
ENSG00000197265
ENSG00000104687
ENSG00000104691
ENSG00000198042
ENSG00000156735
ENSG00000104738
ENSG00000147586
ENSG00000104231
ENSG00000164920
ENSG00000104408
ENSG00000147654
ENSG00000136982
ENSG00000136997
ENSG00000179091
ENSG00000261236
ENSG00000182325
ENSG00000160957
ENSG00000120158
ENSG00000107077
ENSG00000164985
ENSG00000147874
ENSG00000137154
ENSG00000107262
ENSG00000165272
ENSG00000010438
ENSG00000221829
ENSG00000165283
ENSG00000165060
ENSG00000134996
ENSG00000135069
ENSG00000165119
ENSG00000178966
ENSG00000187742
ENSG00000148090
ENSG00000196305
ENSG00000198000
ENSG00000127080
ENSG00000136842
ENSG00000136937
ENSG00000136936
ENSG00000136938
ENSG00000106785
ENSG00000119514
ENSG00000136891
ENSG00000095209
ENSG00000119318
ENSG00000070061
ENSG00000136810
ENSG00000136875
ENSG00000148229
ENSG00000119421
ENSG00000186130
ENSG00000136942
ENSG00000197958
ENSG00000136877
ENSG00000148334
ENSG00000167113
ENSG00000119335
ENSG00000167136
ENSG00000095319
ENSG00000107164
ENSG00000130713
ENSG00000148308
ENSG00000148303
ENSG00000148291
ENSG00000148300
ENSG00000122140
ENSG00000130560
ENSG00000165689
ENSG00000165688
ENSG00000185627
ENSG00000069696
ENSG00000177542
ENSG00000177600
ENSG00000214026
ENSG00000183734
ENSG00000148985
ENSG00000167325
ENSG00000167332
ENSG00000132275
ENSG00000149054
ENSG00000175390
ENSG00000205339
ENSG00000166478
ENSG00000198730
ENSG00000185238
ENSG00000148943
ENSG00000149100
ENSG00000135363
ENSG00000135387
ENSG00000135372
ENSG00000149089
ENSG00000110435
ENSG00000166349
ENSG00000166181
ENSG00000149091
ENSG00000110497
ENSG00000165917
ENSG00000213619
ENSG00000123444
ENSG00000109919
ENSG00000030066
ENSG00000149136
ENSG00000149150
ENSG00000172409
ENSG00000213593
ENSG00000166902
ENSG00000110107
ENSG00000149476
ENSG00000168496
ENSG00000149503
ENSG00000149480
ENSG00000185085
ENSG00000162191
ENSG00000162227
ENSG00000133316
ENSG00000133315
ENSG00000168439
ENSG00000173153
ENSG00000173113
ENSG00000168066
ENSG00000133895
ENSG00000149792
ENSG00000172977
ENSG00000174547
ENSG00000239306
ENSG00000173621
ENSG00000172613
ENSG00000167792
ENSG00000131620
ENSG00000172890
ENSG00000110195
ENSG00000162129
ENSG00000175581
ENSG00000149273
ENSG00000074201
ENSG00000137513
ENSG00000171204
ENSG00000137504
ENSG00000074266
ENSG00000166575
ENSG00000109861
ENSG00000166012
ENSG00000110660
ENSG00000137713
ENSG00000086848
ENSG00000258529
ENSG00000150768
ENSG00000204370
ENSG00000255292
ENSG00000110244
ENSG00000168092
ENSG00000110344
ENSG00000118181
ENSG00000196655
ENSG00000137700
ENSG00000256269
ENSG00000188486
ENSG00000172269
ENSG00000149554
ENSG00000110063
ENSG00000151503
ENSG00000151500
ENSG00000149328
ENSG00000173848
ENSG00000152455
ENSG00000165983
ENSG00000078403
ENSG00000148459
ENSG00000107951
ENSG00000165733
ENSG00000169813
ENSG00000177613
ENSG00000122952
ENSG00000122873
ENSG00000108064
ENSG00000108091
ENSG00000096746
ENSG00000138346
ENSG00000165732
ENSG00000156502
ENSG00000180817
ENSG00000138303
ENSG00000213551
ENSG00000182180
ENSG00000165637
ENSG00000108179
ENSG00000165678
ENSG00000062650
ENSG00000148688
ENSG00000119912
ENSG00000138160
ENSG00000059573
ENSG00000213390
ENSG00000181274
ENSG00000171311
ENSG00000120053
ENSG00000119929
ENSG00000014919
ENSG00000023839
ENSG00000213341
ENSG00000095485
ENSG00000075826
ENSG00000166136
ENSG00000107821
ENSG00000166169
ENSG00000107833
ENSG00000148840
ENSG00000166197
ENSG00000107872
ENSG00000138111
ENSG00000148835
ENSG00000148843
ENSG00000107960
ENSG00000108039
ENSG00000119953
ENSG00000108055
ENSG00000150593
ENSG00000023041
ENSG00000165806
ENSG00000198924
ENSG00000196865
ENSG00000107581
ENSG00000165672
ENSG00000151923
ENSG00000107672
ENSG00000095574
ENSG00000196177
ENSG00000154473
ENSG00000203791
ENSG00000165660
ENSG00000175029
ENSG00000107949
ENSG00000148773
ENSG00000108010
ENSG00000175470
ENSG00000127884
ENSG00000002016
ENSG00000171823
ENSG00000111203
ENSG00000111247
ENSG00000010219
ENSG00000139180
ENSG00000010292
ENSG00000111641
ENSG00000111642
ENSG00000126746
ENSG00000111669
ENSG00000111679
ENSG00000215021
ENSG00000111684
ENSG00000139197
ENSG00000089818
ENSG00000084463
ENSG00000111716
ENSG00000111726
ENSG00000139163
ENSG00000061794
ENSG00000013573
ENSG00000139146
ENSG00000005175
ENSG00000152556
ENSG00000174243
ENSG00000187778
ENSG00000066117
ENSG00000161813
ENSG00000123268
ENSG00000050426
ENSG00000135457
ENSG00000063046
ENSG00000135476
ENSG00000094914
ENSG00000197111
ENSG00000139546
ENSG00000135390
ENSG00000135486
ENSG00000111481
ENSG00000170515
ENSG00000062485
ENSG00000135473
ENSG00000111602
ENSG00000110955
ENSG00000110958
ENSG00000198056
ENSG00000182199
ENSG00000166986
ENSG00000135446
ENSG00000111012
ENSG00000123297
ENSG00000111530
ENSG00000111554
ENSG00000111605
ENSG00000127337
ENSG00000166226
ENSG00000111615
ENSG00000187109
ENSG00000133773
ENSG00000177889
ENSG00000198015
ENSG00000169372
ENSG00000120798
ENSG00000111142
ENSG00000139343
ENSG00000111144
ENSG00000120802
ENSG00000075415
ENSG00000075089
ENSG00000120800
ENSG00000111666
ENSG00000075188
ENSG00000139372
ENSG00000075856
ENSG00000076248
ENSG00000111231
ENSG00000186298
ENSG00000089022
ENSG00000089009
ENSG00000179295
ENSG00000123064
ENSG00000135119
ENSG00000088992
ENSG00000135108
ENSG00000111445
ENSG00000089220
ENSG00000111725
ENSG00000089154
ENSG00000089157
ENSG00000111775
ENSG00000170855
ENSG00000257218
ENSG00000167272
ENSG00000135100
ENSG00000110931
ENSG00000089053
ENSG00000170633
ENSG00000110801
ENSG00000139719
ENSG00000033030
ENSG00000111011
ENSG00000184445
ENSG00000139722
ENSG00000183955
ENSG00000184209
ENSG00000111361
ENSG00000073060
ENSG00000132341
ENSG00000177192
ENSG00000183495
ENSG00000184967
ENSG00000177084
ENSG00000196199
ENSG00000121390
ENSG00000121741
ENSG00000027001
ENSG00000132964
ENSG00000122034
ENSG00000186184
ENSG00000132963
ENSG00000189403
ENSG00000139618
ENSG00000244754
ENSG00000133119
ENSG00000133111
ENSG00000120697
ENSG00000120699
ENSG00000102738
ENSG00000102743
ENSG00000120690
ENSG00000120662
ENSG00000083635
ENSG00000123200
ENSG00000139684
ENSG00000136143
ENSG00000136146
ENSG00000136144
ENSG00000204977
ENSG00000102786
ENSG00000150361
ENSG00000139746
ENSG00000088451
ENSG00000065150
ENSG00000134900
ENSG00000153487
ENSG00000126216
ENSG00000126226
ENSG00000139842
ENSG00000198176
ENSG00000100814
ENSG00000092199
ENSG00000092201
ENSG00000155463
ENSG00000100462
ENSG00000100813
ENSG00000100836
ENSG00000100889
ENSG00000100479
ENSG00000087299
ENSG00000131979
ENSG00000100714
ENSG00000171723
ENSG00000013523
ENSG00000182512
ENSG00000090060
ENSG00000100749
ENSG00000127152
ENSG00000100811
ENSG00000126215
ENSG00000184990
ENSG00000170779
ENSG00000182979
ENSG00000140157
ENSG00000275835
ENSG00000198826
ENSG00000182117
ENSG00000021776
ENSG00000166133
ENSG00000051180
ENSG00000104129
ENSG00000104147
ENSG00000137806
ENSG00000137825
ENSG00000137822
ENSG00000140259
ENSG00000104131
ENSG00000140263
ENSG00000171763
ENSG00000128951
ENSG00000103995
ENSG00000156958
ENSG00000104047
ENSG00000140284
ENSG00000104064
ENSG00000137876
ENSG00000181827
ENSG00000137776
ENSG00000157456
ENSG00000028528
ENSG00000166803
ENSG00000166855
ENSG00000074696
ENSG00000103769
ENSG00000075131
ENSG00000174444
ENSG00000174442
ENSG00000103591
ENSG00000137764
ENSG00000129007
ENSG00000140350
ENSG00000137818
ENSG00000166233
ENSG00000103653
ENSG00000178802
ENSG00000178741
ENSG00000138621
ENSG00000169371
ENSG00000177971
ENSG00000140374
ENSG00000140382
ENSG00000166411
ENSG00000140395
ENSG00000136381
ENSG00000041357
ENSG00000169684
ENSG00000064726
ENSG00000177082
ENSG00000140612
ENSG00000259494
ENSG00000140525
ENSG00000140521
ENSG00000197299
ENSG00000184056
ENSG00000131876
ENSG00000161980
ENSG00000161981
ENSG00000007392
ENSG00000086504
ENSG00000140983
ENSG00000103254
ENSG00000103245
ENSG00000103275
ENSG00000100726
ENSG00000074071
ENSG00000140988
ENSG00000183751
ENSG00000065057
ENSG00000167965
ENSG00000184207
ENSG00000205937
ENSG00000162063
ENSG00000127564
ENSG00000131652
ENSG00000010539
ENSG00000126602
ENSG00000103423
ENSG00000140632
ENSG00000103174
ENSG00000184857
ENSG00000140650
ENSG00000187555
ENSG00000038532
ENSG00000171490
ENSG00000103342
ENSG00000085721
ENSG00000134419
ENSG00000167186
ENSG00000066654
ENSG00000140740
ENSG00000058600
ENSG00000168434
ENSG00000004779
ENSG00000166851
ENSG00000178952
ENSG00000178188
ENSG00000079616
ENSG00000149929
ENSG00000149923
ENSG00000179958
ENSG00000179918
ENSG00000169957
ENSG00000103549
ENSG00000069345
ENSG00000155393
ENSG00000166164
ENSG00000103479
ENSG00000198848
ENSG00000167005
ENSG00000102900
ENSG00000005194
ENSG00000088682
ENSG00000102978
ENSG00000140854
ENSG00000070770
ENSG00000181938
ENSG00000103037
ENSG00000125107
ENSG00000125166
ENSG00000159593
ENSG00000166595
ENSG00000067955
ENSG00000135722
ENSG00000205250
ENSG00000102890
ENSG00000102974
ENSG00000102977
ENSG00000168286
ENSG00000102898
ENSG00000038358
ENSG00000205220
ENSG00000182810
ENSG00000132600
ENSG00000039068
ENSG00000132603
ENSG00000103018
ENSG00000168872
ENSG00000189091
ENSG00000102967
ENSG00000140830
ENSG00000140829
ENSG00000103035
ENSG00000168411
ENSG00000103091
ENSG00000065427
ENSG00000103111
ENSG00000135698
ENSG00000103168
ENSG00000103194
ENSG00000131153
ENSG00000103264
ENSG00000104731
ENSG00000167513
ENSG00000198931
ENSG00000167515
ENSG00000167526
ENSG00000187741
ENSG00000179409
ENSG00000167699
ENSG00000171861
ENSG00000108953
ENSG00000132376
ENSG00000174231
ENSG00000132383
ENSG00000167721
ENSG00000159961
ENSG00000197417
ENSG00000185722
ENSG00000132388
ENSG00000132382
ENSG00000141456
ENSG00000141480
ENSG00000142507
ENSG00000108528
ENSG00000108523
ENSG00000108515
ENSG00000167840
ENSG00000029725
ENSG00000108559
ENSG00000129197
ENSG00000108561
ENSG00000167842
ENSG00000132507
ENSG00000181222
ENSG00000161956
ENSG00000161960
ENSG00000129255
ENSG00000141499
ENSG00000170049
ENSG00000178999
ENSG00000178921
ENSG00000108961
ENSG00000006744
ENSG00000011295
ENSG00000187688
ENSG00000141030
ENSG00000133027
ENSG00000072310
ENSG00000171953
ENSG00000108591
ENSG00000176974
ENSG00000141127
ENSG00000198242
ENSG00000132591
ENSG00000108578
ENSG00000176390
ENSG00000108651
ENSG00000178691
ENSG00000010244
ENSG00000108671
ENSG00000005156
ENSG00000073536
ENSG00000270647
ENSG00000273611
ENSG00000278535
ENSG00000278619
ENSG00000276234
ENSG00000125691
ENSG00000008838
ENSG00000094804
ENSG00000168259
ENSG00000068120
ENSG00000108788
ENSG00000012048
ENSG00000161654
ENSG00000172992
ENSG00000108465
ENSG00000159199
ENSG00000167085
ENSG00000136444
ENSG00000108848
ENSG00000141232
ENSG00000011260
ENSG00000121060
ENSG00000121057
ENSG00000108375
ENSG00000108389
ENSG00000189050
ENSG00000136492
ENSG00000108510
ENSG00000136485
ENSG00000136463
ENSG00000108588
ENSG00000108604
ENSG00000178607
ENSG00000256525
ENSG00000108654
ENSG00000120063
ENSG00000198265
ENSG00000197170
ENSG00000154217
ENSG00000130935
ENSG00000109062
ENSG00000161513
ENSG00000167862
ENSG00000125458
ENSG00000125450
ENSG00000125445
ENSG00000177885
ENSG00000161533
ENSG00000175931
ENSG00000141543
ENSG00000262814
ENSG00000262660
ENSG00000183048
ENSG00000183010
ENSG00000169689
ENSG00000169738
ENSG00000169718
ENSG00000141562
ENSG00000079134
ENSG00000132199
ENSG00000178127
ENSG00000141385
ENSG00000128789
ENSG00000101624
ENSG00000167088
ENSG00000141384
ENSG00000134758
ENSG00000141425
ENSG00000152234
ENSG00000184828
ENSG00000060069
ENSG00000101255
ENSG00000125818
ENSG00000125835
ENSG00000101361
ENSG00000101365
ENSG00000125877
ENSG00000132646
ENSG00000089123
ENSG00000101391
ENSG00000101444
ENSG00000100983
ENSG00000244005
ENSG00000131051
ENSG00000080839
ENSG00000132792
ENSG00000101442
ENSG00000198900
ENSG00000101109
ENSG00000101126
ENSG00000000419
ENSG00000124217
ENSG00000101138
ENSG00000101146
ENSG00000101166
ENSG00000101187
ENSG00000101188
ENSG00000198276
ENSG00000099821
ENSG00000070388
ENSG00000070423
ENSG00000011304
ENSG00000065268
ENSG00000099817
ENSG00000099624
ENSG00000115286
ENSG00000071626
ENSG00000104886
ENSG00000130332
ENSG00000099800
ENSG00000172009
ENSG00000104964
ENSG00000167658
ENSG00000105248
ENSG00000167670
ENSG00000130254
ENSG00000160633
ENSG00000130383
ENSG00000130382
ENSG00000125656
ENSG00000104980
ENSG00000066044
ENSG00000099783
ENSG00000130810
ENSG00000105364
ENSG00000129351
ENSG00000130159
ENSG00000167815
ENSG00000105607
ENSG00000179115
ENSG00000132017
ENSG00000132005
ENSG00000105011
ENSG00000099797
ENSG00000167461
ENSG00000130299
ENSG00000005007
ENSG00000105671
ENSG00000064545
ENSG00000105220
ENSG00000126261
ENSG00000249115
ENSG00000167635
ENSG00000099338
ENSG00000104835
ENSG00000128626
ENSG00000130755
ENSG00000105193
ENSG00000105202
ENSG00000077312
ENSG00000077348
ENSG00000105341
ENSG00000076928
ENSG00000131115
ENSG00000142273
ENSG00000130204
ENSG00000130749
ENSG00000105373
ENSG00000105486
ENSG00000063177
ENSG00000105516
ENSG00000105552
ENSG00000183207
ENSG00000104852
ENSG00000177380
ENSG00000104872
ENSG00000142541
ENSG00000126457
ENSG00000062822
ENSG00000105379
ENSG00000105618
ENSG00000088038
ENSG00000170889
ENSG00000133265
ENSG00000063244
ENSG00000083828
ENSG00000083845
ENSG00000083807
ENSG00000130726
ENSG00000130725
ENSG00000099326
ENSG00000129824
ENSG00000279950
ENSG00000069998
ENSG00000100084
ENSG00000128191
ENSG00000099899
ENSG00000099901
ENSG00000185252
ENSG00000128228
ENSG00000100023
ENSG00000099956
ENSG00000100028
ENSG00000100077
ENSG00000196431
ENSG00000183765
ENSG00000182944
ENSG00000100296
ENSG00000099995
ENSG00000100029
ENSG00000100225
ENSG00000100281
ENSG00000100297
ENSG00000100348
ENSG00000100353
ENSG00000128309
ENSG00000273899
ENSG00000100129
ENSG00000100142
ENSG00000100216
ENSG00000100316
ENSG00000128272
ENSG00000239900
ENSG00000100380
ENSG00000196419
ENSG00000100162
ENSG00000100227
ENSG00000100294
ENSG00000100304
ENSG00000100347
ENSG00000186654
ENSG00000093000
ENSG00000075234
ENSG00000100416
ENSG00000170638
ENSG00000130489
ENSG00000154719
ENSG00000154727
ENSG00000156261
ENSG00000159259
ENSG00000241945
ENSG00000173638

## Sheet: p-values
#Axis: "match" e.g. match_all_vs_match_GO
#Axis: "which" e.g. match_all_vs_mismatch_all
Which	p	q	TE	Axis	Species
GO	0.616951	1	simple	match	human
Housekeeping	0.197589	0.987945	simple	match	human
Proliferation	0.859944	1	simple	match	human
Ribosomal	0.527489	1	simple	match	human
Upregulated	0.258634	1	simple	match	human
All	0.383031	1	simple	which	human
GO	0.721582	1	simple	which	human
Housekeeping	0.615391	1	simple	which	human
Proliferation	0.534371	1	simple	which	human
Ribosomal	0.24744	1	simple	which	human
Upregulated	0.833662	1	simple	which	human
GO	0.561701	1	tai	match	human
Housekeeping	0.0749406	0.374703	tai	match	human
Proliferation	0.227219	1	tai	match	human
Ribosomal	0.0749406	0.374703	tai	match	human
Upregulated	0.602128	1	tai	match	human
All	0.506882	1	tai	which	human
GO	0.599319	1	tai	which	human
Housekeeping	0.506882	1	tai	which	human
Proliferation	0.506882	1	tai	which	human
Ribosomal	0.479362	1	tai	which	human
Upregulated	0.676088	1	tai	which	human
GO	0.153198	0.765989	wobble	match	human
Housekeeping	0.0625461	0.312731	wobble	match	human
Proliferation	0.122815	0.614075	wobble	match	human
Ribosomal	0.122815	0.614075	wobble	match	human
Upregulated	0.145063	0.725313	wobble	match	human
All	0.691774	1	wobble	which	human
GO	0.936957	1	wobble	which	human
Housekeeping	0.76083	1	wobble	which	human
Proliferation	0.691774	1	wobble	which	human
Ribosomal	0.332991	1	wobble	which	human
Upregulated	0.921553	1	wobble	which	human
All	0.0164635	0.0987808	simple	which_10codons	human
GO	0.108958	0.653751	simple	which_10codons	human
Housekeeping	0.675424	1	simple	which_10codons	human
Proliferation	0.493118	1	simple	which_10codons	human
Ribosomal	0.884611	1	simple	which_10codons	human
Upregulated	0.358123	1	simple	which_10codons	human
