# Supplementary material for: Codon-Driven Translational Efficiency Is Stable across Diverse Mammalian Cell States
Source: PLoS Genet. 2016 May 11;12(5):e1006024. doi: 10.1371/journal.pgen.1006024 (PMC4864286; doi:10.1371/journal.pgen.1006024)
Supplement: S13 Table — (XLSX) [file pgen.1006024.s025.xlsx]

## Sheet: DE_top200
Liver-Adult-vs-Hepa1c1c7	Liver-Adult-vs-Hepa1-6	Liver-Adult-vs-E15.5	Hepa1c1c7-vs-Liver-Adult	Hepa1c1c7-vs-Hepa1-6	Hepa1c1c7-vs-E15.5	Hepa1-6-vs-Liver-Adult	Hepa1-6-vs-Hepa1c1c7	Hepa1-6-vs-E15.5	E15.5-vs-Liver-Adult	E15.5-vs-Hepa1c1c7	E15.5-vs-Hepa1-6
ENSMUSG00000050424	ENSMUSG00000032327	ENSMUSG00000051839	ENSMUSG00000058207	ENSMUSG00000078566	ENSMUSG00000052305	ENSMUSG00000058207	ENSMUSG00000059743	ENSMUSG00000052305	ENSMUSG00000066154	ENSMUSG00000050424	ENSMUSG00000032327
ENSMUSG00000029379	ENSMUSG00000033227	ENSMUSG00000023926	ENSMUSG00000072849	ENSMUSG00000026822	ENSMUSG00000073940	ENSMUSG00000072849	ENSMUSG00000031604	ENSMUSG00000073940	ENSMUSG00000073842	ENSMUSG00000029816	ENSMUSG00000033227
ENSMUSG00000029816	ENSMUSG00000029816	ENSMUSG00000029866	ENSMUSG00000066154	ENSMUSG00000005125	ENSMUSG00000022868	ENSMUSG00000073842	ENSMUSG00000024378	ENSMUSG00000028001	ENSMUSG00000078672	ENSMUSG00000029379	ENSMUSG00000029816
ENSMUSG00000053398	ENSMUSG00000029379	ENSMUSG00000028825	ENSMUSG00000073842	ENSMUSG00000016024	ENSMUSG00000006574	ENSMUSG00000030359	ENSMUSG00000022351	ENSMUSG00000030359	ENSMUSG00000078686	ENSMUSG00000053279	ENSMUSG00000029379
ENSMUSG00000040152	ENSMUSG00000068744	ENSMUSG00000028644	ENSMUSG00000030359	ENSMUSG00000040181	ENSMUSG00000020609	ENSMUSG00000028001	ENSMUSG00000011179	ENSMUSG00000069919	ENSMUSG00000078680	ENSMUSG00000001025	ENSMUSG00000079507
ENSMUSG00000024640	ENSMUSG00000037852	ENSMUSG00000054932	ENSMUSG00000028001	ENSMUSG00000026043	ENSMUSG00000028001	ENSMUSG00000078672	ENSMUSG00000037278	ENSMUSG00000006574	ENSMUSG00000059908	ENSMUSG00000031530	ENSMUSG00000000142
ENSMUSG00000094338	ENSMUSG00000040152	ENSMUSG00000048583	ENSMUSG00000022868	ENSMUSG00000003617	ENSMUSG00000030359	ENSMUSG00000035540	ENSMUSG00000020089	ENSMUSG00000061808	ENSMUSG00000073830	ENSMUSG00000060600	ENSMUSG00000037852
ENSMUSG00000023039	ENSMUSG00000003153	ENSMUSG00000028332	ENSMUSG00000078672	ENSMUSG00000003955	ENSMUSG00000032083	ENSMUSG00000059908	ENSMUSG00000022391	ENSMUSG00000020176	ENSMUSG00000096688	ENSMUSG00000037852	ENSMUSG00000053279
ENSMUSG00000001025	ENSMUSG00000029082	ENSMUSG00000026532	ENSMUSG00000032083	ENSMUSG00000004558	ENSMUSG00000033860	ENSMUSG00000061808	ENSMUSG00000037071	ENSMUSG00000006522	ENSMUSG00000073834	ENSMUSG00000023039	ENSMUSG00000001025
ENSMUSG00000046432	ENSMUSG00000055653	ENSMUSG00000006574	ENSMUSG00000035540	ENSMUSG00000037211	ENSMUSG00000069917	ENSMUSG00000056035	ENSMUSG00000041220	ENSMUSG00000002265	ENSMUSG00000058207	ENSMUSG00000006445	ENSMUSG00000031530
ENSMUSG00000025351	ENSMUSG00000023039	ENSMUSG00000023216	ENSMUSG00000056035	ENSMUSG00000022253	ENSMUSG00000069919	ENSMUSG00000071178	ENSMUSG00000025153	ENSMUSG00000033860	ENSMUSG00000003053	ENSMUSG00000017466	ENSMUSG00000028780
ENSMUSG00000023015	ENSMUSG00000037411	ENSMUSG00000071561	ENSMUSG00000020609	ENSMUSG00000046447	ENSMUSG00000006522	ENSMUSG00000066154	ENSMUSG00000037601	ENSMUSG00000069917	ENSMUSG00000030131	ENSMUSG00000041801	ENSMUSG00000023039
ENSMUSG00000020914	ENSMUSG00000046432	ENSMUSG00000071562	ENSMUSG00000078686	ENSMUSG00000021876	ENSMUSG00000028356	ENSMUSG00000033860	ENSMUSG00000049932	ENSMUSG00000020609	ENSMUSG00000078683	ENSMUSG00000001507	ENSMUSG00000037411
ENSMUSG00000025203	ENSMUSG00000022309	ENSMUSG00000079597	ENSMUSG00000071178	ENSMUSG00000020057	ENSMUSG00000071178	ENSMUSG00000074768	ENSMUSG00000050936	ENSMUSG00000028356	ENSMUSG00000062181	ENSMUSG00000023905	ENSMUSG00000028195
ENSMUSG00000037852	ENSMUSG00000032294	ENSMUSG00000073400	ENSMUSG00000078680	ENSMUSG00000020277	ENSMUSG00000030111	ENSMUSG00000017344	ENSMUSG00000061615	ENSMUSG00000071178	ENSMUSG00000033634	ENSMUSG00000090625	ENSMUSG00000075602
ENSMUSG00000041801	ENSMUSG00000041801	ENSMUSG00000008843	ENSMUSG00000074768	ENSMUSG00000003948	ENSMUSG00000059481	ENSMUSG00000028307	ENSMUSG00000024165	ENSMUSG00000022868	ENSMUSG00000025347	ENSMUSG00000090213	ENSMUSG00000090213
ENSMUSG00000041313	ENSMUSG00000020057	ENSMUSG00000031543	ENSMUSG00000033860	ENSMUSG00000023175	ENSMUSG00000035540	ENSMUSG00000079015	ENSMUSG00000047547	ENSMUSG00000030111	ENSMUSG00000096674	ENSMUSG00000024486	ENSMUSG00000060600
ENSMUSG00000060639	ENSMUSG00000028780	ENSMUSG00000038357	ENSMUSG00000059908	ENSMUSG00000018906	ENSMUSG00000061808	ENSMUSG00000028356	ENSMUSG00000058773	ENSMUSG00000059481	ENSMUSG00000078675	ENSMUSG00000029718	ENSMUSG00000034220
ENSMUSG00000068220	ENSMUSG00000068196	ENSMUSG00000052187	ENSMUSG00000073830	ENSMUSG00000022051	ENSMUSG00000029866	ENSMUSG00000057400	ENSMUSG00000020869	ENSMUSG00000035540	ENSMUSG00000023829	ENSMUSG00000034993	ENSMUSG00000001507
ENSMUSG00000024521	ENSMUSG00000034127	ENSMUSG00000032496	ENSMUSG00000027559	ENSMUSG00000062901	ENSMUSG00000073400	ENSMUSG00000054422	ENSMUSG00000041859	ENSMUSG00000028307	ENSMUSG00000032310	ENSMUSG00000030208	ENSMUSG00000041801
ENSMUSG00000031530	ENSMUSG00000001025	ENSMUSG00000054905	ENSMUSG00000096688	ENSMUSG00000003541	ENSMUSG00000028307	ENSMUSG00000069922	ENSMUSG00000069266	ENSMUSG00000017344	ENSMUSG00000038754	ENSMUSG00000028461	ENSMUSG00000056501
ENSMUSG00000030208	ENSMUSG00000025351	ENSMUSG00000023995	ENSMUSG00000028307	ENSMUSG00000056313	ENSMUSG00000002265	ENSMUSG00000059481	ENSMUSG00000068855	ENSMUSG00000060807	ENSMUSG00000028011	ENSMUSG00000024521	ENSMUSG00000017466
ENSMUSG00000060600	ENSMUSG00000025203	ENSMUSG00000034059	ENSMUSG00000073834	ENSMUSG00000048249	ENSMUSG00000021922	ENSMUSG00000078680	ENSMUSG00000001642	ENSMUSG00000072849	ENSMUSG00000024292	ENSMUSG00000025351	ENSMUSG00000019997
ENSMUSG00000052397	ENSMUSG00000079507	ENSMUSG00000075184	ENSMUSG00000079015	ENSMUSG00000021831	ENSMUSG00000020176	ENSMUSG00000071177	ENSMUSG00000069273	ENSMUSG00000028717	ENSMUSG00000034785	ENSMUSG00000068220	ENSMUSG00000049866
ENSMUSG00000024486	ENSMUSG00000094338	ENSMUSG00000030111	ENSMUSG00000028356	ENSMUSG00000039114	ENSMUSG00000049775	ENSMUSG00000027513	ENSMUSG00000001056	ENSMUSG00000073400	ENSMUSG00000035780	ENSMUSG00000022665	ENSMUSG00000029070
ENSMUSG00000071516	ENSMUSG00000049866	ENSMUSG00000022018	ENSMUSG00000057400	ENSMUSG00000024164	ENSMUSG00000060807	ENSMUSG00000066366	ENSMUSG00000061482	ENSMUSG00000074768	ENSMUSG00000001670	ENSMUSG00000072235	ENSMUSG00000029082
ENSMUSG00000001403	ENSMUSG00000040322	ENSMUSG00000069308	ENSMUSG00000021922	ENSMUSG00000019929	ENSMUSG00000021676	ENSMUSG00000031722	ENSMUSG00000071516	ENSMUSG00000038224	ENSMUSG00000039196	ENSMUSG00000035107	ENSMUSG00000038776
ENSMUSG00000022186	ENSMUSG00000068220	ENSMUSG00000032484	ENSMUSG00000054422	ENSMUSG00000020186	ENSMUSG00000072849	ENSMUSG00000003053	ENSMUSG00000060093	ENSMUSG00000025889	ENSMUSG00000054827	ENSMUSG00000069833	ENSMUSG00000027551
ENSMUSG00000032294	ENSMUSG00000024521	ENSMUSG00000021061	ENSMUSG00000040564	ENSMUSG00000028195	ENSMUSG00000028717	ENSMUSG00000020609	ENSMUSG00000091405	ENSMUSG00000066366	ENSMUSG00000069922	ENSMUSG00000026956	ENSMUSG00000090625
ENSMUSG00000040322	ENSMUSG00000003541	ENSMUSG00000096807	ENSMUSG00000069922	ENSMUSG00000019916	ENSMUSG00000033831	ENSMUSG00000073830	ENSMUSG00000069265	ENSMUSG00000028332	ENSMUSG00000078674	ENSMUSG00000023043	ENSMUSG00000022665
ENSMUSG00000058773	ENSMUSG00000035107	ENSMUSG00000050071	ENSMUSG00000059481	ENSMUSG00000021094	ENSMUSG00000074768	ENSMUSG00000027559	ENSMUSG00000034424	ENSMUSG00000021922	ENSMUSG00000094793	ENSMUSG00000017929	ENSMUSG00000023905
ENSMUSG00000072235	ENSMUSG00000031530	ENSMUSG00000025889	ENSMUSG00000037798	ENSMUSG00000006494	ENSMUSG00000025889	ENSMUSG00000028186	ENSMUSG00000056076	ENSMUSG00000021069	ENSMUSG00000032079	ENSMUSG00000029484	ENSMUSG00000029718
ENSMUSG00000038059	ENSMUSG00000026728	ENSMUSG00000058773	ENSMUSG00000068877	ENSMUSG00000025791	ENSMUSG00000066366	ENSMUSG00000029445	ENSMUSG00000022797	ENSMUSG00000035967	ENSMUSG00000038092	ENSMUSG00000049866	ENSMUSG00000068744
ENSMUSG00000050936	ENSMUSG00000050335	ENSMUSG00000031004	ENSMUSG00000061808	ENSMUSG00000066026	ENSMUSG00000028332	ENSMUSG00000006522	ENSMUSG00000030978	ENSMUSG00000006529	ENSMUSG00000067225	ENSMUSG00000022257	ENSMUSG00000020057
ENSMUSG00000024659	ENSMUSG00000072235	ENSMUSG00000073940	ENSMUSG00000027513	ENSMUSG00000028527	ENSMUSG00000028825	ENSMUSG00000068086	ENSMUSG00000020075	ENSMUSG00000049775	ENSMUSG00000027513	ENSMUSG00000030122	ENSMUSG00000033863
ENSMUSG00000035107	ENSMUSG00000056124	ENSMUSG00000024503	ENSMUSG00000031722	ENSMUSG00000019256	ENSMUSG00000017344	ENSMUSG00000021922	ENSMUSG00000074403	ENSMUSG00000029866	ENSMUSG00000041698	ENSMUSG00000000058	ENSMUSG00000030695
ENSMUSG00000019966	ENSMUSG00000022186	ENSMUSG00000022099	ENSMUSG00000066366	ENSMUSG00000054364	ENSMUSG00000035967	ENSMUSG00000033634	ENSMUSG00000054808	ENSMUSG00000027761	ENSMUSG00000066153	ENSMUSG00000056501	ENSMUSG00000003541
ENSMUSG00000029484	ENSMUSG00000079523	ENSMUSG00000024640	ENSMUSG00000025991	ENSMUSG00000031987	ENSMUSG00000006529	ENSMUSG00000035031	ENSMUSG00000075031	ENSMUSG00000032496	ENSMUSG00000035686	ENSMUSG00000050953	ENSMUSG00000020186
ENSMUSG00000019942	ENSMUSG00000030208	ENSMUSG00000049539	ENSMUSG00000027875	ENSMUSG00000030161	ENSMUSG00000037798	ENSMUSG00000032083	ENSMUSG00000060678	ENSMUSG00000051910	ENSMUSG00000025479	ENSMUSG00000001473	ENSMUSG00000031451
ENSMUSG00000060093	ENSMUSG00000076431	ENSMUSG00000069301	ENSMUSG00000017344	ENSMUSG00000006418	ENSMUSG00000027875	ENSMUSG00000052974	ENSMUSG00000053398	ENSMUSG00000023926	ENSMUSG00000037797	ENSMUSG00000053581	ENSMUSG00000021876
ENSMUSG00000017716	ENSMUSG00000039985	ENSMUSG00000069309	ENSMUSG00000028186	ENSMUSG00000062070	ENSMUSG00000031543	ENSMUSG00000037053	ENSMUSG00000024640	ENSMUSG00000022512	ENSMUSG00000003477	ENSMUSG00000027800	ENSMUSG00000001552
ENSMUSG00000026728	ENSMUSG00000024659	ENSMUSG00000056054	ENSMUSG00000029445	ENSMUSG00000023951	ENSMUSG00000032028	ENSMUSG00000030378	ENSMUSG00000020708	ENSMUSG00000027249	ENSMUSG00000032081	ENSMUSG00000056515	ENSMUSG00000032294
ENSMUSG00000074403	ENSMUSG00000060639	ENSMUSG00000034317	ENSMUSG00000027359	ENSMUSG00000074578	ENSMUSG00000027761	ENSMUSG00000022868	ENSMUSG00000063694	ENSMUSG00000041237	ENSMUSG00000032271	ENSMUSG00000005054	ENSMUSG00000050953
ENSMUSG00000050335	ENSMUSG00000038059	ENSMUSG00000050936	ENSMUSG00000068086	ENSMUSG00000032554	ENSMUSG00000026874	ENSMUSG00000022149	ENSMUSG00000017716	ENSMUSG00000029656	ENSMUSG00000052974	ENSMUSG00000001642	ENSMUSG00000035107
ENSMUSG00000056124	ENSMUSG00000060600	ENSMUSG00000047139	ENSMUSG00000030895	ENSMUSG00000020009	ENSMUSG00000051910	ENSMUSG00000006529	ENSMUSG00000031960	ENSMUSG00000042066	ENSMUSG00000042248	ENSMUSG00000002233	ENSMUSG00000018906
ENSMUSG00000064288	ENSMUSG00000001507	ENSMUSG00000027330	ENSMUSG00000033634	ENSMUSG00000078919	ENSMUSG00000023926	ENSMUSG00000027048	ENSMUSG00000064288	ENSMUSG00000017950	ENSMUSG00000078650	ENSMUSG00000050335	ENSMUSG00000029552
ENSMUSG00000001507	ENSMUSG00000019966	ENSMUSG00000069300	ENSMUSG00000035031	ENSMUSG00000005514	ENSMUSG00000022512	ENSMUSG00000040134	ENSMUSG00000026202	ENSMUSG00000026874	ENSMUSG00000090306	ENSMUSG00000041959	ENSMUSG00000017929
ENSMUSG00000004044	ENSMUSG00000040339	ENSMUSG00000063021	ENSMUSG00000052974	ENSMUSG00000022884	ENSMUSG00000025991	ENSMUSG00000010064	ENSMUSG00000078812	ENSMUSG00000022445	ENSMUSG00000079012	ENSMUSG00000026796	ENSMUSG00000022309
ENSMUSG00000069833	ENSMUSG00000042622	ENSMUSG00000069302	ENSMUSG00000021210	ENSMUSG00000027562	ENSMUSG00000027249	ENSMUSG00000027875	ENSMUSG00000000278	ENSMUSG00000037664	ENSMUSG00000031725	ENSMUSG00000004044	ENSMUSG00000028461
ENSMUSG00000041859	ENSMUSG00000029552	ENSMUSG00000047844	ENSMUSG00000019987	ENSMUSG00000048490	ENSMUSG00000032698	ENSMUSG00000030895	ENSMUSG00000016257	ENSMUSG00000015854	ENSMUSG00000026417	ENSMUSG00000001056	ENSMUSG00000002233
ENSMUSG00000032231	ENSMUSG00000032231	ENSMUSG00000064168	ENSMUSG00000030378	ENSMUSG00000036427	ENSMUSG00000041237	ENSMUSG00000030131	ENSMUSG00000031207	ENSMUSG00000018654	ENSMUSG00000037095	ENSMUSG00000027712	ENSMUSG00000006418
ENSMUSG00000061615	ENSMUSG00000028391	ENSMUSG00000056071	ENSMUSG00000020051	ENSMUSG00000037820	ENSMUSG00000021069	ENSMUSG00000073834	ENSMUSG00000032966	ENSMUSG00000027875	ENSMUSG00000068086	ENSMUSG00000032294	ENSMUSG00000072235
ENSMUSG00000079507	ENSMUSG00000050953	ENSMUSG00000062727	ENSMUSG00000022149	ENSMUSG00000050373	ENSMUSG00000022464	ENSMUSG00000001670	ENSMUSG00000027342	ENSMUSG00000071177	ENSMUSG00000039519	ENSMUSG00000000278	ENSMUSG00000050335
ENSMUSG00000040339	ENSMUSG00000090213	ENSMUSG00000020914	ENSMUSG00000006529	ENSMUSG00000055653	ENSMUSG00000029656	ENSMUSG00000025991	ENSMUSG00000024841	ENSMUSG00000027452	ENSMUSG00000053279	ENSMUSG00000022186	ENSMUSG00000041075
ENSMUSG00000039985	ENSMUSG00000042712	ENSMUSG00000095217	ENSMUSG00000010064	ENSMUSG00000091337	ENSMUSG00000028644	ENSMUSG00000032081	ENSMUSG00000025980	ENSMUSG00000035561	ENSMUSG00000035836	ENSMUSG00000046711	ENSMUSG00000042745
ENSMUSG00000049866	ENSMUSG00000000142	ENSMUSG00000028328	ENSMUSG00000028011	ENSMUSG00000024750	ENSMUSG00000017950	ENSMUSG00000022040	ENSMUSG00000005802	ENSMUSG00000056091	ENSMUSG00000063683	ENSMUSG00000026728	ENSMUSG00000029304
ENSMUSG00000001473	ENSMUSG00000034220	ENSMUSG00000069310	ENSMUSG00000030131	ENSMUSG00000020644	ENSMUSG00000027359	ENSMUSG00000069805	ENSMUSG00000025068	ENSMUSG00000027690	ENSMUSG00000050440	ENSMUSG00000040322	ENSMUSG00000023043
ENSMUSG00000024590	ENSMUSG00000052397	ENSMUSG00000061991	ENSMUSG00000033831	ENSMUSG00000028207	ENSMUSG00000022445	ENSMUSG00000054827	ENSMUSG00000052397	ENSMUSG00000047631	ENSMUSG00000051716	ENSMUSG00000024644	ENSMUSG00000022257
ENSMUSG00000017466	ENSMUSG00000005087	ENSMUSG00000001228	ENSMUSG00000001670	ENSMUSG00000040128	ENSMUSG00000038224	ENSMUSG00000052520	ENSMUSG00000052565	ENSMUSG00000028186	ENSMUSG00000052520	ENSMUSG00000056121	ENSMUSG00000034993
ENSMUSG00000028391	ENSMUSG00000022665	ENSMUSG00000028717	ENSMUSG00000032079	ENSMUSG00000034220	ENSMUSG00000037664	ENSMUSG00000060613	ENSMUSG00000024661	ENSMUSG00000042770	ENSMUSG00000029630	ENSMUSG00000049382	ENSMUSG00000024521
ENSMUSG00000076431	ENSMUSG00000029484	ENSMUSG00000052305	ENSMUSG00000078683	ENSMUSG00000029260	ENSMUSG00000030244	ENSMUSG00000022445	ENSMUSG00000025364	ENSMUSG00000061947	ENSMUSG00000031958	ENSMUSG00000052397	ENSMUSG00000030208
ENSMUSG00000079523	ENSMUSG00000028195	ENSMUSG00000069268	ENSMUSG00000003053	ENSMUSG00000031221	ENSMUSG00000018654	ENSMUSG00000037798	ENSMUSG00000005481	ENSMUSG00000074882	ENSMUSG00000021210	ENSMUSG00000021701	ENSMUSG00000026728
ENSMUSG00000030536	ENSMUSG00000042745	ENSMUSG00000094338	ENSMUSG00000032081	ENSMUSG00000028393	ENSMUSG00000027452	ENSMUSG00000010651	ENSMUSG00000031924	ENSMUSG00000021608	ENSMUSG00000072115	ENSMUSG00000057789	ENSMUSG00000068220
ENSMUSG00000005087	ENSMUSG00000030536	ENSMUSG00000064288	ENSMUSG00000054827	ENSMUSG00000023456	ENSMUSG00000030759	ENSMUSG00000027249	ENSMUSG00000040463	ENSMUSG00000026532	ENSMUSG00000030378	ENSMUSG00000005802	ENSMUSG00000021701
ENSMUSG00000026956	ENSMUSG00000030695	ENSMUSG00000075031	ENSMUSG00000069805	ENSMUSG00000028645	ENSMUSG00000047631	ENSMUSG00000094806	ENSMUSG00000069744	ENSMUSG00000028644	ENSMUSG00000057400	ENSMUSG00000026576	ENSMUSG00000005054
ENSMUSG00000031328	ENSMUSG00000018398	ENSMUSG00000027306	ENSMUSG00000039196	ENSMUSG00000026034	ENSMUSG00000001348	ENSMUSG00000047631	ENSMUSG00000020914	ENSMUSG00000038656	ENSMUSG00000024863	ENSMUSG00000031490	ENSMUSG00000056515
ENSMUSG00000030189	ENSMUSG00000026103	ENSMUSG00000042066	ENSMUSG00000052520	ENSMUSG00000053477	ENSMUSG00000004328	ENSMUSG00000021210	ENSMUSG00000016319	ENSMUSG00000031173	ENSMUSG00000020884	ENSMUSG00000016256	ENSMUSG00000059775
ENSMUSG00000022665	ENSMUSG00000026074	ENSMUSG00000002997	ENSMUSG00000060613	ENSMUSG00000030695	ENSMUSG00000032496	ENSMUSG00000062181	ENSMUSG00000030298	ENSMUSG00000090523	ENSMUSG00000026405	ENSMUSG00000041548	ENSMUSG00000019929
ENSMUSG00000028461	ENSMUSG00000018906	ENSMUSG00000055653	ENSMUSG00000022445	ENSMUSG00000008540	ENSMUSG00000024386	ENSMUSG00000029656	ENSMUSG00000026174	ENSMUSG00000046598	ENSMUSG00000029597	ENSMUSG00000060147	ENSMUSG00000031490
ENSMUSG00000050953	ENSMUSG00000030605	ENSMUSG00000069919	ENSMUSG00000071177	ENSMUSG00000028211	ENSMUSG00000023216	ENSMUSG00000026405	ENSMUSG00000041313	ENSMUSG00000037798	ENSMUSG00000049152	ENSMUSG00000042745	ENSMUSG00000052837
ENSMUSG00000046711	ENSMUSG00000060147	ENSMUSG00000030878	ENSMUSG00000026874	ENSMUSG00000021134	ENSMUSG00000028186	ENSMUSG00000033898	ENSMUSG00000026655	ENSMUSG00000038357	ENSMUSG00000074115	ENSMUSG00000041390	ENSMUSG00000030122
ENSMUSG00000029718	ENSMUSG00000019997	ENSMUSG00000041431	ENSMUSG00000094806	ENSMUSG00000052539	ENSMUSG00000042770	ENSMUSG00000047797	ENSMUSG00000003038	ENSMUSG00000051839	ENSMUSG00000070473	ENSMUSG00000070348	ENSMUSG00000025351
ENSMUSG00000056515	ENSMUSG00000056515	ENSMUSG00000027715	ENSMUSG00000047631	ENSMUSG00000040370	ENSMUSG00000021999	ENSMUSG00000031173	ENSMUSG00000025134	ENSMUSG00000022464	ENSMUSG00000031594	ENSMUSG00000030695	ENSMUSG00000076431
ENSMUSG00000001642	ENSMUSG00000004044	ENSMUSG00000038943	ENSMUSG00000006522	ENSMUSG00000033863	ENSMUSG00000024978	ENSMUSG00000017950	ENSMUSG00000060981	ENSMUSG00000029445	ENSMUSG00000054072	ENSMUSG00000025068	ENSMUSG00000027712
ENSMUSG00000026796	ENSMUSG00000021701	ENSMUSG00000069274	ENSMUSG00000062181	ENSMUSG00000043421	ENSMUSG00000061947	ENSMUSG00000026417	ENSMUSG00000023015	ENSMUSG00000033688	ENSMUSG00000021876	ENSMUSG00000025510	ENSMUSG00000016382
ENSMUSG00000034993	ENSMUSG00000069833	ENSMUSG00000071516	ENSMUSG00000056973	ENSMUSG00000031438	ENSMUSG00000074882	ENSMUSG00000096674	ENSMUSG00000038539	ENSMUSG00000030244	ENSMUSG00000061540	ENSMUSG00000004849	ENSMUSG00000044080
ENSMUSG00000090625	ENSMUSG00000017466	ENSMUSG00000038843	ENSMUSG00000029656	ENSMUSG00000020766	ENSMUSG00000042066	ENSMUSG00000038224	ENSMUSG00000018326	ENSMUSG00000025991	ENSMUSG00000056035	ENSMUSG00000051853	ENSMUSG00000003380
ENSMUSG00000060147	ENSMUSG00000027551	ENSMUSG00000012443	ENSMUSG00000022464	ENSMUSG00000037266	ENSMUSG00000019987	ENSMUSG00000032310	ENSMUSG00000022285	ENSMUSG00000079015	ENSMUSG00000022871	ENSMUSG00000044080	ENSMUSG00000054364
ENSMUSG00000026103	ENSMUSG00000029070	ENSMUSG00000027562	ENSMUSG00000096674	ENSMUSG00000072772	ENSMUSG00000090523	ENSMUSG00000029630	ENSMUSG00000052833	ENSMUSG00000031722	ENSMUSG00000039323	ENSMUSG00000030682	ENSMUSG00000041548
ENSMUSG00000049539	ENSMUSG00000029718	ENSMUSG00000040204	ENSMUSG00000027249	ENSMUSG00000056501	ENSMUSG00000031173	ENSMUSG00000026874	ENSMUSG00000027800	ENSMUSG00000027801	ENSMUSG00000022546	ENSMUSG00000095115	ENSMUSG00000040322
ENSMUSG00000095115	ENSMUSG00000027381	ENSMUSG00000061615	ENSMUSG00000025479	ENSMUSG00000029571	ENSMUSG00000020051	ENSMUSG00000078686	ENSMUSG00000029364	ENSMUSG00000026463	ENSMUSG00000031767	ENSMUSG00000026558	ENSMUSG00000060147
ENSMUSG00000029910	ENSMUSG00000028461	ENSMUSG00000096010	ENSMUSG00000037053	ENSMUSG00000026817	ENSMUSG00000079597	ENSMUSG00000038754	ENSMUSG00000061360	ENSMUSG00000069805	ENSMUSG00000020122	ENSMUSG00000038366	ENSMUSG00000028032
ENSMUSG00000069265	ENSMUSG00000074578	ENSMUSG00000037664	ENSMUSG00000033898	ENSMUSG00000069769	ENSMUSG00000026295	ENSMUSG00000060407	ENSMUSG00000021794	ENSMUSG00000032028	ENSMUSG00000005547	ENSMUSG00000002602	ENSMUSG00000069833
ENSMUSG00000068855	ENSMUSG00000056708	ENSMUSG00000069267	ENSMUSG00000047797	ENSMUSG00000037852	ENSMUSG00000029445	ENSMUSG00000025479	ENSMUSG00000029910	ENSMUSG00000061353	ENSMUSG00000089960	ENSMUSG00000052253	ENSMUSG00000037211
ENSMUSG00000030978	ENSMUSG00000001473	ENSMUSG00000071478	ENSMUSG00000031173	ENSMUSG00000033227	ENSMUSG00000037685	ENSMUSG00000025347	ENSMUSG00000001403	ENSMUSG00000030759	ENSMUSG00000026170	ENSMUSG00000019966	ENSMUSG00000041959
ENSMUSG00000090213	ENSMUSG00000090625	ENSMUSG00000020176	ENSMUSG00000017950	ENSMUSG00000019997	ENSMUSG00000027559	ENSMUSG00000027761	ENSMUSG00000028639	ENSMUSG00000030217	ENSMUSG00000024747	ENSMUSG00000024654	ENSMUSG00000035105
ENSMUSG00000029730	ENSMUSG00000028645	ENSMUSG00000067455	ENSMUSG00000073418	ENSMUSG00000005447	ENSMUSG00000026614	ENSMUSG00000027359	ENSMUSG00000019179	ENSMUSG00000008843	ENSMUSG00000021594	ENSMUSG00000076431	ENSMUSG00000041390
ENSMUSG00000026558	ENSMUSG00000018217	ENSMUSG00000018983	ENSMUSG00000023224	ENSMUSG00000027381	ENSMUSG00000079015	ENSMUSG00000022877	ENSMUSG00000022698	ENSMUSG00000031633	ENSMUSG00000022877	ENSMUSG00000036398	ENSMUSG00000052253
ENSMUSG00000020492	ENSMUSG00000091337	ENSMUSG00000027469	ENSMUSG00000029630	ENSMUSG00000022309	ENSMUSG00000058952	ENSMUSG00000023176	ENSMUSG00000028063	ENSMUSG00000021676	ENSMUSG00000049404	ENSMUSG00000028391	ENSMUSG00000019970
ENSMUSG00000026547	ENSMUSG00000043421	ENSMUSG00000069265	ENSMUSG00000038754	ENSMUSG00000068196	ENSMUSG00000046942	ENSMUSG00000049152	ENSMUSG00000026355	ENSMUSG00000032083	ENSMUSG00000021091	ENSMUSG00000056612	ENSMUSG00000025510
ENSMUSG00000042712	ENSMUSG00000023087	ENSMUSG00000042331	ENSMUSG00000030382	ENSMUSG00000029070	ENSMUSG00000028132	ENSMUSG00000031725	ENSMUSG00000037710	ENSMUSG00000024386	ENSMUSG00000010651	ENSMUSG00000028776	ENSMUSG00000022312
ENSMUSG00000054717	ENSMUSG00000019916	ENSMUSG00000027009	ENSMUSG00000060407	ENSMUSG00000038521	ENSMUSG00000031722	ENSMUSG00000055730	ENSMUSG00000028452	ENSMUSG00000021999	ENSMUSG00000058022	ENSMUSG00000029201	ENSMUSG00000050212
ENSMUSG00000070348	ENSMUSG00000050936	ENSMUSG00000042029	ENSMUSG00000027761	ENSMUSG00000051451	ENSMUSG00000040564	ENSMUSG00000042102	ENSMUSG00000025503	ENSMUSG00000022018	ENSMUSG00000022037	ENSMUSG00000022587	ENSMUSG00000066026
ENSMUSG00000000078	ENSMUSG00000000078	ENSMUSG00000094777	ENSMUSG00000040134	ENSMUSG00000021215	ENSMUSG00000021061	ENSMUSG00000078675	ENSMUSG00000026385	ENSMUSG00000028825	ENSMUSG00000030236	ENSMUSG00000017760	ENSMUSG00000028391
ENSMUSG00000055320	ENSMUSG00000031328	ENSMUSG00000028212	ENSMUSG00000022877	ENSMUSG00000003031	ENSMUSG00000069805	ENSMUSG00000026621	ENSMUSG00000000088	ENSMUSG00000027359	ENSMUSG00000075010	ENSMUSG00000022312	ENSMUSG00000026603
ENSMUSG00000021701	ENSMUSG00000037211	ENSMUSG00000020649	ENSMUSG00000033308	ENSMUSG00000039770	ENSMUSG00000035561	ENSMUSG00000033533	ENSMUSG00000029430	ENSMUSG00000026715	ENSMUSG00000051748	ENSMUSG00000020044	ENSMUSG00000029484
ENSMUSG00000049932	ENSMUSG00000026558	ENSMUSG00000025203	ENSMUSG00000021676	ENSMUSG00000028780	ENSMUSG00000061353	ENSMUSG00000021364	ENSMUSG00000015759	ENSMUSG00000021364	ENSMUSG00000028445	ENSMUSG00000019851	ENSMUSG00000022892
ENSMUSG00000042745	ENSMUSG00000020492	ENSMUSG00000020330	ENSMUSG00000029716	ENSMUSG00000050621	ENSMUSG00000035875	ENSMUSG00000050445	ENSMUSG00000060639	ENSMUSG00000033831	ENSMUSG00000070594	ENSMUSG00000003380	ENSMUSG00000017760
ENSMUSG00000096010	ENSMUSG00000064288	ENSMUSG00000032656	ENSMUSG00000023176	ENSMUSG00000020484	ENSMUSG00000030217	ENSMUSG00000051748	ENSMUSG00000041431	ENSMUSG00000054422	ENSMUSG00000047230	ENSMUSG00000003873	ENSMUSG00000053581
ENSMUSG00000069273	ENSMUSG00000002233	ENSMUSG00000049932	ENSMUSG00000049152	ENSMUSG00000037411	ENSMUSG00000008843	ENSMUSG00000029695	ENSMUSG00000026281	ENSMUSG00000026614	ENSMUSG00000022149	ENSMUSG00000031924	ENSMUSG00000062683
ENSMUSG00000022283	ENSMUSG00000073643	ENSMUSG00000060093	ENSMUSG00000021492	ENSMUSG00000059714	ENSMUSG00000064225	ENSMUSG00000001155	ENSMUSG00000018446	ENSMUSG00000031239	ENSMUSG00000039653	ENSMUSG00000027613	ENSMUSG00000022186
ENSMUSG00000075031	ENSMUSG00000060093	ENSMUSG00000002265	ENSMUSG00000031725	ENSMUSG00000060002	ENSMUSG00000009350	ENSMUSG00000002588	ENSMUSG00000006057	ENSMUSG00000027075	ENSMUSG00000025492	ENSMUSG00000073411	ENSMUSG00000022587
ENSMUSG00000023004	ENSMUSG00000026796	ENSMUSG00000069917	ENSMUSG00000055730	ENSMUSG00000017707	ENSMUSG00000031633	ENSMUSG00000056973	ENSMUSG00000030603	ENSMUSG00000047797	ENSMUSG00000002588	ENSMUSG00000033020	ENSMUSG00000030161
ENSMUSG00000002602	ENSMUSG00000054717	ENSMUSG00000069305	ENSMUSG00000078675	ENSMUSG00000096210	ENSMUSG00000025175	ENSMUSG00000038092	ENSMUSG00000025499	ENSMUSG00000047844	ENSMUSG00000031886	ENSMUSG00000022037	ENSMUSG00000020427
ENSMUSG00000069266	ENSMUSG00000031799	ENSMUSG00000000253	ENSMUSG00000042102	ENSMUSG00000023367	ENSMUSG00000071561	ENSMUSG00000022464	ENSMUSG00000029730	ENSMUSG00000038843	ENSMUSG00000022181	ENSMUSG00000056124	ENSMUSG00000056124
ENSMUSG00000025037	ENSMUSG00000037788	ENSMUSG00000069266	ENSMUSG00000016194	ENSMUSG00000001552	ENSMUSG00000025196	ENSMUSG00000037942	ENSMUSG00000033020	ENSMUSG00000079597	ENSMUSG00000030895	ENSMUSG00000048486	ENSMUSG00000020044
ENSMUSG00000023087	ENSMUSG00000034993	ENSMUSG00000052565	ENSMUSG00000037095	ENSMUSG00000071415	ENSMUSG00000022018	ENSMUSG00000078650	ENSMUSG00000039640	ENSMUSG00000026295	ENSMUSG00000073418	ENSMUSG00000057130	ENSMUSG00000028776
ENSMUSG00000030605	ENSMUSG00000021831	ENSMUSG00000029373	ENSMUSG00000034450	ENSMUSG00000038412	ENSMUSG00000054422	ENSMUSG00000021069	ENSMUSG00000000058	ENSMUSG00000032698	ENSMUSG00000060407	ENSMUSG00000034708	ENSMUSG00000073411
ENSMUSG00000028044	ENSMUSG00000024563	ENSMUSG00000069272	ENSMUSG00000070594	ENSMUSG00000079507	ENSMUSG00000002992	ENSMUSG00000066153	ENSMUSG00000062937	ENSMUSG00000048583	ENSMUSG00000038776	ENSMUSG00000047459	ENSMUSG00000001473
ENSMUSG00000006445	ENSMUSG00000030189	ENSMUSG00000069270	ENSMUSG00000024386	ENSMUSG00000028936	ENSMUSG00000004655	ENSMUSG00000032079	ENSMUSG00000018362	ENSMUSG00000027559	ENSMUSG00000033863	ENSMUSG00000022295	ENSMUSG00000024644
ENSMUSG00000052429	ENSMUSG00000020277	ENSMUSG00000035967	ENSMUSG00000035875	ENSMUSG00000000142	ENSMUSG00000038641	ENSMUSG00000034456	ENSMUSG00000039067	ENSMUSG00000001348	ENSMUSG00000050445	ENSMUSG00000030315	ENSMUSG00000027803
ENSMUSG00000056708	ENSMUSG00000070348	ENSMUSG00000074403	ENSMUSG00000022040	ENSMUSG00000026977	ENSMUSG00000049687	ENSMUSG00000026715	ENSMUSG00000052429	ENSMUSG00000037942	ENSMUSG00000054630	ENSMUSG00000026192	ENSMUSG00000056121
ENSMUSG00000000278	ENSMUSG00000057113	ENSMUSG00000029752	ENSMUSG00000021999	ENSMUSG00000024038	ENSMUSG00000031239	ENSMUSG00000078683	ENSMUSG00000024844	ENSMUSG00000026542	ENSMUSG00000054422	ENSMUSG00000022708	ENSMUSG00000072772
ENSMUSG00000031467	ENSMUSG00000050212	ENSMUSG00000001403	ENSMUSG00000033533	ENSMUSG00000041075	ENSMUSG00000046598	ENSMUSG00000024863	ENSMUSG00000025037	ENSMUSG00000046942	ENSMUSG00000072849	ENSMUSG00000023967	ENSMUSG00000053477
ENSMUSG00000023905	ENSMUSG00000017929	ENSMUSG00000028312	ENSMUSG00000051748	ENSMUSG00000022151	ENSMUSG00000000753	ENSMUSG00000026272	ENSMUSG00000014226	ENSMUSG00000052187	ENSMUSG00000036110	ENSMUSG00000028273	ENSMUSG00000026558
ENSMUSG00000028832	ENSMUSG00000019437	ENSMUSG00000022797	ENSMUSG00000050445	ENSMUSG00000022280	ENSMUSG00000047797	ENSMUSG00000061947	ENSMUSG00000001924	ENSMUSG00000009350	ENSMUSG00000033022	ENSMUSG00000055320	ENSMUSG00000029201
ENSMUSG00000005481	ENSMUSG00000052534	ENSMUSG00000091405	ENSMUSG00000029695	ENSMUSG00000034160	ENSMUSG00000032484	ENSMUSG00000028011	ENSMUSG00000024486	ENSMUSG00000023995	ENSMUSG00000037053	ENSMUSG00000093674	ENSMUSG00000030315
ENSMUSG00000025408	ENSMUSG00000095115	ENSMUSG00000050192	ENSMUSG00000041698	ENSMUSG00000049866	ENSMUSG00000026227	ENSMUSG00000033688	ENSMUSG00000022452	ENSMUSG00000031543	ENSMUSG00000029864	ENSMUSG00000015837	ENSMUSG00000025579
ENSMUSG00000000058	ENSMUSG00000047139	ENSMUSG00000034248	ENSMUSG00000030236	ENSMUSG00000021411	ENSMUSG00000047844	ENSMUSG00000041698	ENSMUSG00000020152	ENSMUSG00000074093	ENSMUSG00000073555	ENSMUSG00000006589	ENSMUSG00000003873
ENSMUSG00000001313	ENSMUSG00000046711	ENSMUSG00000029372	ENSMUSG00000070704	ENSMUSG00000034127	ENSMUSG00000026715	ENSMUSG00000096688	ENSMUSG00000001416	ENSMUSG00000024978	ENSMUSG00000027559	ENSMUSG00000020219	ENSMUSG00000026074
ENSMUSG00000052565	ENSMUSG00000053477	ENSMUSG00000068855	ENSMUSG00000026417	ENSMUSG00000032757	ENSMUSG00000038357	ENSMUSG00000024039	ENSMUSG00000024966	ENSMUSG00000024503	ENSMUSG00000049422	ENSMUSG00000018040	ENSMUSG00000030605
ENSMUSG00000002233	ENSMUSG00000020427	ENSMUSG00000054717	ENSMUSG00000000673	ENSMUSG00000060743	ENSMUSG00000071177	ENSMUSG00000054072	ENSMUSG00000019942	ENSMUSG00000009633	ENSMUSG00000025481	ENSMUSG00000030536	ENSMUSG00000049382
ENSMUSG00000009575	ENSMUSG00000026547	ENSMUSG00000027510	ENSMUSG00000038092	ENSMUSG00000026696	ENSMUSG00000044468	ENSMUSG00000037780	ENSMUSG00000005873	ENSMUSG00000042225	ENSMUSG00000026272	ENSMUSG00000032966	ENSMUSG00000060002
ENSMUSG00000001525	ENSMUSG00000001525	ENSMUSG00000005410	ENSMUSG00000002588	ENSMUSG00000029810	ENSMUSG00000033688	ENSMUSG00000021492	ENSMUSG00000029064	ENSMUSG00000021061	ENSMUSG00000031722	ENSMUSG00000031819	ENSMUSG00000004044
ENSMUSG00000031799	ENSMUSG00000028032	ENSMUSG00000058385	ENSMUSG00000037942	ENSMUSG00000037058	ENSMUSG00000036892	ENSMUSG00000069324	ENSMUSG00000024007	ENSMUSG00000032484	ENSMUSG00000079015	ENSMUSG00000031628	ENSMUSG00000024563
ENSMUSG00000053581	ENSMUSG00000046434	ENSMUSG00000069306	ENSMUSG00000039323	ENSMUSG00000063229	ENSMUSG00000037942	ENSMUSG00000068877	ENSMUSG00000073676	ENSMUSG00000022875	ENSMUSG00000030382	ENSMUSG00000005087	ENSMUSG00000016528
ENSMUSG00000038279	ENSMUSG00000025408	ENSMUSG00000044468	ENSMUSG00000078650	ENSMUSG00000062929	ENSMUSG00000038591	ENSMUSG00000067225	ENSMUSG00000006998	ENSMUSG00000020120	ENSMUSG00000068877	ENSMUSG00000062937	ENSMUSG00000024654
ENSMUSG00000007041	ENSMUSG00000007041	ENSMUSG00000021608	ENSMUSG00000023829	ENSMUSG00000040462	ENSMUSG00000026542	ENSMUSG00000070644	ENSMUSG00000002984	ENSMUSG00000022766	ENSMUSG00000024694	ENSMUSG00000040339	ENSMUSG00000038366
ENSMUSG00000017929	ENSMUSG00000028776	ENSMUSG00000019942	ENSMUSG00000066153	ENSMUSG00000024143	ENSMUSG00000052187	ENSMUSG00000026368	ENSMUSG00000027940	ENSMUSG00000030895	ENSMUSG00000040564	ENSMUSG00000020427	ENSMUSG00000070348
ENSMUSG00000028776	ENSMUSG00000021193	ENSMUSG00000017716	ENSMUSG00000034456	ENSMUSG00000056204	ENSMUSG00000027801	ENSMUSG00000032014	ENSMUSG00000021037	ENSMUSG00000033685	ENSMUSG00000037580	ENSMUSG00000016528	ENSMUSG00000047459
ENSMUSG00000025134	ENSMUSG00000027562	ENSMUSG00000046432	ENSMUSG00000024863	ENSMUSG00000027620	ENSMUSG00000042333	ENSMUSG00000024694	ENSMUSG00000020483	ENSMUSG00000093954	ENSMUSG00000022040	ENSMUSG00000022892	ENSMUSG00000056708
ENSMUSG00000027405	ENSMUSG00000029723	ENSMUSG00000047246	ENSMUSG00000026272	ENSMUSG00000033933	ENSMUSG00000027073	ENSMUSG00000061353	ENSMUSG00000062203	ENSMUSG00000004655	ENSMUSG00000036570	ENSMUSG00000025132	ENSMUSG00000007872
ENSMUSG00000006728	ENSMUSG00000055320	ENSMUSG00000051855	ENSMUSG00000061947	ENSMUSG00000063015	ENSMUSG00000023995	ENSMUSG00000031844	ENSMUSG00000025228	ENSMUSG00000023216	ENSMUSG00000040134	ENSMUSG00000004285	ENSMUSG00000016024
ENSMUSG00000030695	ENSMUSG00000058600	ENSMUSG00000026355	ENSMUSG00000040017	ENSMUSG00000027900	ENSMUSG00000050192	ENSMUSG00000034450	ENSMUSG00000051391	ENSMUSG00000000049	ENSMUSG00000024424	ENSMUSG00000056201	ENSMUSG00000019437
ENSMUSG00000021193	ENSMUSG00000027351	ENSMUSG00000032698	ENSMUSG00000038224	ENSMUSG00000059775	ENSMUSG00000022766	ENSMUSG00000024292	ENSMUSG00000028832	ENSMUSG00000050192	ENSMUSG00000020017	ENSMUSG00000026547	ENSMUSG00000005087
ENSMUSG00000030245	ENSMUSG00000006728	ENSMUSG00000066800	ENSMUSG00000037780	ENSMUSG00000018604	ENSMUSG00000038656	ENSMUSG00000042248	ENSMUSG00000046711	ENSMUSG00000036892	ENSMUSG00000034308	ENSMUSG00000002015	ENSMUSG00000024143
ENSMUSG00000022797	ENSMUSG00000059775	ENSMUSG00000026463	ENSMUSG00000069324	ENSMUSG00000054263	ENSMUSG00000074093	ENSMUSG00000070594	ENSMUSG00000022443	ENSMUSG00000060675	ENSMUSG00000008540	ENSMUSG00000073676	ENSMUSG00000046229
ENSMUSG00000036748	ENSMUSG00000054364	ENSMUSG00000060639	ENSMUSG00000067225	ENSMUSG00000033307	ENSMUSG00000030895	ENSMUSG00000064225	ENSMUSG00000002602	ENSMUSG00000075184	ENSMUSG00000020053	ENSMUSG00000001576	ENSMUSG00000015837
ENSMUSG00000022285	ENSMUSG00000031167	ENSMUSG00000020183	ENSMUSG00000024039	ENSMUSG00000050310	ENSMUSG00000054191	ENSMUSG00000027690	ENSMUSG00000021361	ENSMUSG00000030762	ENSMUSG00000030122	ENSMUSG00000006418	ENSMUSG00000036398
ENSMUSG00000031628	ENSMUSG00000093674	ENSMUSG00000018654	ENSMUSG00000070644	ENSMUSG00000090733	ENSMUSG00000044254	ENSMUSG00000024386	ENSMUSG00000030682	ENSMUSG00000029322	ENSMUSG00000079057	ENSMUSG00000033793	ENSMUSG00000051853
ENSMUSG00000022378	ENSMUSG00000036427	ENSMUSG00000069273	ENSMUSG00000000753	ENSMUSG00000017009	ENSMUSG00000060675	ENSMUSG00000005547	ENSMUSG00000001440	ENSMUSG00000020429	ENSMUSG00000064294	ENSMUSG00000029642	ENSMUSG00000067288
ENSMUSG00000056612	ENSMUSG00000023905	ENSMUSG00000028480	ENSMUSG00000024694	ENSMUSG00000062328	ENSMUSG00000054905	ENSMUSG00000036110	ENSMUSG00000027171	ENSMUSG00000025270	ENSMUSG00000028076	ENSMUSG00000074247	ENSMUSG00000018217
ENSMUSG00000022314	ENSMUSG00000023004	ENSMUSG00000054191	ENSMUSG00000061353	ENSMUSG00000037465	ENSMUSG00000032656	ENSMUSG00000029369	ENSMUSG00000016256	ENSMUSG00000040017	ENSMUSG00000000326	ENSMUSG00000030120	ENSMUSG00000019916
ENSMUSG00000026192	ENSMUSG00000051579	ENSMUSG00000034349	ENSMUSG00000026715	ENSMUSG00000033149	ENSMUSG00000024503	ENSMUSG00000034785	ENSMUSG00000026914	ENSMUSG00000023070	ENSMUSG00000002985	ENSMUSG00000025364	ENSMUSG00000023456
ENSMUSG00000024074	ENSMUSG00000096010	ENSMUSG00000038822	ENSMUSG00000031844	ENSMUSG00000003153	ENSMUSG00000020120	ENSMUSG00000057037	ENSMUSG00000013698	ENSMUSG00000069305	ENSMUSG00000032204	ENSMUSG00000003518	ENSMUSG00000008301
ENSMUSG00000047139	ENSMUSG00000050373	ENSMUSG00000030978	ENSMUSG00000010651	ENSMUSG00000068744	ENSMUSG00000009633	ENSMUSG00000021999	ENSMUSG00000030189	ENSMUSG00000000753	ENSMUSG00000037071	ENSMUSG00000031467	ENSMUSG00000005514
ENSMUSG00000028551	ENSMUSG00000020186	ENSMUSG00000025154	ENSMUSG00000024292	ENSMUSG00000001891	ENSMUSG00000027690	ENSMUSG00000031138	ENSMUSG00000026956	ENSMUSG00000038591	ENSMUSG00000057037	ENSMUSG00000028063	ENSMUSG00000028273
ENSMUSG00000026234	ENSMUSG00000045411	ENSMUSG00000024663	ENSMUSG00000042248	ENSMUSG00000042712	ENSMUSG00000029322	ENSMUSG00000033831	ENSMUSG00000020823	ENSMUSG00000031445	ENSMUSG00000074207	ENSMUSG00000034432	ENSMUSG00000040339
ENSMUSG00000024654	ENSMUSG00000048490	ENSMUSG00000037685	ENSMUSG00000064225	ENSMUSG00000041935	ENSMUSG00000021364	ENSMUSG00000079012	ENSMUSG00000005683	ENSMUSG00000058794	ENSMUSG00000016194	ENSMUSG00000062169	ENSMUSG00000093674
ENSMUSG00000093674	ENSMUSG00000022378	ENSMUSG00000024590	ENSMUSG00000025127	ENSMUSG00000079641	ENSMUSG00000015854	ENSMUSG00000037797	ENSMUSG00000027763	ENSMUSG00000057880	ENSMUSG00000057103	ENSMUSG00000024213	ENSMUSG00000079523
ENSMUSG00000026576	ENSMUSG00000005125	ENSMUSG00000020492	ENSMUSG00000005547	ENSMUSG00000074604	ENSMUSG00000026532	ENSMUSG00000039196	ENSMUSG00000020706	ENSMUSG00000090394	ENSMUSG00000028603	ENSMUSG00000020706	ENSMUSG00000026576
ENSMUSG00000024563	ENSMUSG00000024423	ENSMUSG00000067219	ENSMUSG00000034785	ENSMUSG00000061477	ENSMUSG00000028553	ENSMUSG00000037542	ENSMUSG00000037331	ENSMUSG00000049687	ENSMUSG00000000301	ENSMUSG00000024563	ENSMUSG00000073643
ENSMUSG00000031167	ENSMUSG00000000957	ENSMUSG00000042333	ENSMUSG00000036110	ENSMUSG00000038776	ENSMUSG00000029373	ENSMUSG00000022304	ENSMUSG00000017615	ENSMUSG00000069516	ENSMUSG00000002769	ENSMUSG00000036748	ENSMUSG00000022270
ENSMUSG00000040463	ENSMUSG00000078919	ENSMUSG00000026688	ENSMUSG00000057037	ENSMUSG00000078429	ENSMUSG00000042225	ENSMUSG00000000673	ENSMUSG00000027597	ENSMUSG00000019987	ENSMUSG00000004558	ENSMUSG00000013698	ENSMUSG00000028029
ENSMUSG00000001056	ENSMUSG00000031467	ENSMUSG00000036943	ENSMUSG00000031138	ENSMUSG00000028618	ENSMUSG00000048583	ENSMUSG00000015970	ENSMUSG00000020737	ENSMUSG00000028132	ENSMUSG00000021135	ENSMUSG00000007564	ENSMUSG00000003948
ENSMUSG00000046434	ENSMUSG00000035105	ENSMUSG00000030217	ENSMUSG00000054630	ENSMUSG00000038274	ENSMUSG00000033685	ENSMUSG00000025481	ENSMUSG00000032171	ENSMUSG00000032656	ENSMUSG00000094806	ENSMUSG00000020496	ENSMUSG00000000957
ENSMUSG00000019437	ENSMUSG00000028044	ENSMUSG00000024742	ENSMUSG00000079012	ENSMUSG00000026223	ENSMUSG00000031445	ENSMUSG00000039323	ENSMUSG00000026755	ENSMUSG00000025196	ENSMUSG00000026664	ENSMUSG00000031839	ENSMUSG00000019966
ENSMUSG00000041057	ENSMUSG00000024654	ENSMUSG00000042225	ENSMUSG00000026621	ENSMUSG00000057137	ENSMUSG00000040017	ENSMUSG00000057074	ENSMUSG00000004865	ENSMUSG00000018983	ENSMUSG00000075705	ENSMUSG00000022234	ENSMUSG00000036427
ENSMUSG00000020737	ENSMUSG00000041453	ENSMUSG00000060678	ENSMUSG00000030737	ENSMUSG00000018217	ENSMUSG00000071562	ENSMUSG00000039653	ENSMUSG00000004849	ENSMUSG00000069306	ENSMUSG00000003721	ENSMUSG00000047547	ENSMUSG00000046711
ENSMUSG00000025364	ENSMUSG00000019970	ENSMUSG00000004880	ENSMUSG00000021364	ENSMUSG00000026502	ENSMUSG00000001763	ENSMUSG00000023829	ENSMUSG00000036752	ENSMUSG00000034926	ENSMUSG00000056666	ENSMUSG00000053931	ENSMUSG00000030536
ENSMUSG00000022142	ENSMUSG00000052253	ENSMUSG00000018909	ENSMUSG00000030108	ENSMUSG00000022450	ENSMUSG00000021608	ENSMUSG00000046598	ENSMUSG00000030265	ENSMUSG00000071562	ENSMUSG00000033898	ENSMUSG00000056708	ENSMUSG00000029994
ENSMUSG00000022247	ENSMUSG00000001552	ENSMUSG00000028645	ENSMUSG00000035836	ENSMUSG00000058558	ENSMUSG00000020077	ENSMUSG00000066071	ENSMUSG00000060600	ENSMUSG00000037685	ENSMUSG00000015083	ENSMUSG00000024914	ENSMUSG00000019256
ENSMUSG00000027800	ENSMUSG00000022312	ENSMUSG00000027075	ENSMUSG00000021069	ENSMUSG00000073643	ENSMUSG00000051839	ENSMUSG00000061740	ENSMUSG00000001473	ENSMUSG00000050071	ENSMUSG00000047728	ENSMUSG00000019188	ENSMUSG00000022037
ENSMUSG00000007659	ENSMUSG00000031628	ENSMUSG00000037788	ENSMUSG00000022304	ENSMUSG00000028494	ENSMUSG00000050071	ENSMUSG00000062410	ENSMUSG00000020219	ENSMUSG00000035875	ENSMUSG00000033533	ENSMUSG00000021109	ENSMUSG00000059714
ENSMUSG00000028063	ENSMUSG00000009575	ENSMUSG00000021556	ENSMUSG00000001155	ENSMUSG00000026473	ENSMUSG00000001663	ENSMUSG00000041660	ENSMUSG00000017221	ENSMUSG00000054191	ENSMUSG00000061232	ENSMUSG00000020869	ENSMUSG00000062070
ENSMUSG00000007029	ENSMUSG00000071415	ENSMUSG00000027962	ENSMUSG00000037542	ENSMUSG00000046897	ENSMUSG00000025270	ENSMUSG00000030972	ENSMUSG00000026234	ENSMUSG00000042333	ENSMUSG00000003585	ENSMUSG00000040152	ENSMUSG00000003153
ENSMUSG00000052833	ENSMUSG00000067288	ENSMUSG00000061482	ENSMUSG00000003477	ENSMUSG00000073702	ENSMUSG00000000049	ENSMUSG00000042770	ENSMUSG00000027613	ENSMUSG00000031444	ENSMUSG00000046352	ENSMUSG00000024659	ENSMUSG00000045128
ENSMUSG00000032966	ENSMUSG00000030019	ENSMUSG00000030759	ENSMUSG00000031767	ENSMUSG00000049517	ENSMUSG00000093954	ENSMUSG00000030088	ENSMUSG00000060860	ENSMUSG00000056656	ENSMUSG00000060613	ENSMUSG00000060032	ENSMUSG00000056313
ENSMUSG00000060678	ENSMUSG00000028551	ENSMUSG00000033685	ENSMUSG00000025481	ENSMUSG00000029368	ENSMUSG00000056091	ENSMUSG00000034308	ENSMUSG00000020849	ENSMUSG00000029373	ENSMUSG00000038375	ENSMUSG00000005575	ENSMUSG00000006589
ENSMUSG00000031207	ENSMUSG00000002602	ENSMUSG00000021693	ENSMUSG00000057074	ENSMUSG00000028675	ENSMUSG00000020429	ENSMUSG00000063683	ENSMUSG00000045983	ENSMUSG00000054932	ENSMUSG00000026922	ENSMUSG00000022285	ENSMUSG00000022656
ENSMUSG00000005802	ENSMUSG00000031987	ENSMUSG00000036825	ENSMUSG00000038641	ENSMUSG00000047731	ENSMUSG00000026463	ENSMUSG00000052595	ENSMUSG00000028334	ENSMUSG00000005681	ENSMUSG00000009281	ENSMUSG00000022241	ENSMUSG00000004285
ENSMUSG00000022350	ENSMUSG00000038900	ENSMUSG00000060981	ENSMUSG00000022821	ENSMUSG00000031246	ENSMUSG00000034528	ENSMUSG00000040017	ENSMUSG00000034101	ENSMUSG00000027009	ENSMUSG00000023224	ENSMUSG00000067288	ENSMUSG00000043421
ENSMUSG00000051579	ENSMUSG00000015568	ENSMUSG00000029910	ENSMUSG00000066071	ENSMUSG00000052688	ENSMUSG00000059657	ENSMUSG00000033174	ENSMUSG00000018102	ENSMUSG00000001763	ENSMUSG00000030088	ENSMUSG00000031072	ENSMUSG00000057130
ENSMUSG00000027351	ENSMUSG00000057666	ENSMUSG00000020802	ENSMUSG00000039653	ENSMUSG00000090213	ENSMUSG00000075184	ENSMUSG00000019987	ENSMUSG00000022142	ENSMUSG00000024391	ENSMUSG00000079659	ENSMUSG00000029994	ENSMUSG00000039985
ENSMUSG00000020359	ENSMUSG00000050310	ENSMUSG00000034663	ENSMUSG00000061740	ENSMUSG00000052837	ENSMUSG00000036216	ENSMUSG00000024827	ENSMUSG00000029484	ENSMUSG00000028179	ENSMUSG00000046718	ENSMUSG00000022255	ENSMUSG00000058600
ENSMUSG00000029777	ENSMUSG00000075602	ENSMUSG00000078350	ENSMUSG00000027048	ENSMUSG00000022323	ENSMUSG00000039438	ENSMUSG00000022512	ENSMUSG00000030224	ENSMUSG00000022099	ENSMUSG00000060802	ENSMUSG00000019437	ENSMUSG00000019851
ENSMUSG00000020392	ENSMUSG00000024074	ENSMUSG00000035293	ENSMUSG00000062410	ENSMUSG00000027551	ENSMUSG00000058794	ENSMUSG00000002769	ENSMUSG00000059534	ENSMUSG00000020077	ENSMUSG00000060002	ENSMUSG00000006301	ENSMUSG00000030770
ENSMUSG00000020427	ENSMUSG00000041057	ENSMUSG00000022100	ENSMUSG00000035780	ENSMUSG00000038150	ENSMUSG00000038893	ENSMUSG00000061959	ENSMUSG00000027248	ENSMUSG00000095217	ENSMUSG00000029162	ENSMUSG00000000078	ENSMUSG00000029722
ENSMUSG00000091405	ENSMUSG00000020009	ENSMUSG00000028995	ENSMUSG00000041660	ENSMUSG00000019998	ENSMUSG00000027009	ENSMUSG00000020884	ENSMUSG00000046756	ENSMUSG00000096807	ENSMUSG00000041548	ENSMUSG00000068739	ENSMUSG00000022708
ENSMUSG00000037894	ENSMUSG00000024143	ENSMUSG00000073542	ENSMUSG00000021091	ENSMUSG00000062006	ENSMUSG00000046402	ENSMUSG00000094793	ENSMUSG00000031672	ENSMUSG00000028553	ENSMUSG00000069324	ENSMUSG00000041313	ENSMUSG00000006301
ENSMUSG00000047246	ENSMUSG00000057841	ENSMUSG00000026028	ENSMUSG00000030972	ENSMUSG00000041841	ENSMUSG00000030220	ENSMUSG00000033308	ENSMUSG00000015092	ENSMUSG00000020051	ENSMUSG00000026365	ENSMUSG00000038467	ENSMUSG00000016256
ENSMUSG00000026020	ENSMUSG00000040451	ENSMUSG00000036698	ENSMUSG00000042770	ENSMUSG00000030605	ENSMUSG00000042750	ENSMUSG00000062624	ENSMUSG00000058355	ENSMUSG00000036216	ENSMUSG00000044080	ENSMUSG00000020736	ENSMUSG00000001018
ENSMUSG00000031575	ENSMUSG00000039191	ENSMUSG00000020120	ENSMUSG00000042476	ENSMUSG00000001289	ENSMUSG00000056054	ENSMUSG00000057228	ENSMUSG00000071072	ENSMUSG00000044468	ENSMUSG00000036585	ENSMUSG00000027006	ENSMUSG00000029810
ENSMUSG00000022234	ENSMUSG00000032624	ENSMUSG00000001156	ENSMUSG00000058952	ENSMUSG00000022261	ENSMUSG00000069305	ENSMUSG00000046352	ENSMUSG00000078652	ENSMUSG00000069274	ENSMUSG00000029445	ENSMUSG00000026176	ENSMUSG00000095115
ENSMUSG00000001627	ENSMUSG00000020044	ENSMUSG00000029730	ENSMUSG00000052595	ENSMUSG00000059291	ENSMUSG00000056656	ENSMUSG00000074882	ENSMUSG00000020358	ENSMUSG00000071478	ENSMUSG00000067235	ENSMUSG00000032231	ENSMUSG00000056612
ENSMUSG00000004880	ENSMUSG00000003873	ENSMUSG00000017561	ENSMUSG00000033688	ENSMUSG00000035105	ENSMUSG00000051855	ENSMUSG00000030087	ENSMUSG00000006445	ENSMUSG00000046402	ENSMUSG00000023057	ENSMUSG00000019471	ENSMUSG00000025362
ENSMUSG00000029622	ENSMUSG00000022247	ENSMUSG00000029177	ENSMUSG00000020053	ENSMUSG00000028559	ENSMUSG00000023070	ENSMUSG00000040963	ENSMUSG00000030738	ENSMUSG00000051855	ENSMUSG00000033107	ENSMUSG00000055723	ENSMUSG00000031839
ENSMUSG00000057113	ENSMUSG00000018604	ENSMUSG00000036352	ENSMUSG00000002985	ENSMUSG00000042745	ENSMUSG00000057880	ENSMUSG00000031767	ENSMUSG00000022841	ENSMUSG00000028480	ENSMUSG00000029727	ENSMUSG00000047721	ENSMUSG00000041560
ENSMUSG00000060981	ENSMUSG00000061665	ENSMUSG00000032411	ENSMUSG00000022512	ENSMUSG00000022553	ENSMUSG00000031698	ENSMUSG00000021091	ENSMUSG00000062580	ENSMUSG00000020072	ENSMUSG00000048856	ENSMUSG00000015961	ENSMUSG00000029614
ENSMUSG00000030403	ENSMUSG00000020184	ENSMUSG00000028832	ENSMUSG00000061959	ENSMUSG00000020812	ENSMUSG00000031444	ENSMUSG00000040706	ENSMUSG00000026750	ENSMUSG00000019122	ENSMUSG00000034450	ENSMUSG00000022247	ENSMUSG00000033149
ENSMUSG00000024644	ENSMUSG00000044712	ENSMUSG00000050549	ENSMUSG00000037686	ENSMUSG00000004040	ENSMUSG00000090394	ENSMUSG00000049404	ENSMUSG00000029467	ENSMUSG00000027792	ENSMUSG00000055172	ENSMUSG00000029364	ENSMUSG00000037465
ENSMUSG00000002477	ENSMUSG00000024608	ENSMUSG00000040435	ENSMUSG00000078674	ENSMUSG00000034789	ENSMUSG00000027075	ENSMUSG00000070407	ENSMUSG00000028851	ENSMUSG00000054905	ENSMUSG00000062410	ENSMUSG00000078348	ENSMUSG00000042506
ENSMUSG00000022272	ENSMUSG00000026603	ENSMUSG00000059895	ENSMUSG00000063683	ENSMUSG00000040451	ENSMUSG00000054342	ENSMUSG00000042476	ENSMUSG00000030007	ENSMUSG00000001663	ENSMUSG00000012428	ENSMUSG00000030770	ENSMUSG00000029669
ENSMUSG00000023043	ENSMUSG00000036748	ENSMUSG00000036181	ENSMUSG00000094793	ENSMUSG00000030629	ENSMUSG00000024391	ENSMUSG00000026227	ENSMUSG00000026064	ENSMUSG00000056071	ENSMUSG00000070704	ENSMUSG00000004667	ENSMUSG00000026305
ENSMUSG00000020184	ENSMUSG00000006418	ENSMUSG00000029366	ENSMUSG00000062624	ENSMUSG00000001018	ENSMUSG00000068874	ENSMUSG00000030737	ENSMUSG00000021102	ENSMUSG00000002985	ENSMUSG00000019368	ENSMUSG00000071662	ENSMUSG00000026223
ENSMUSG00000057789	ENSMUSG00000023043	ENSMUSG00000004642	ENSMUSG00000057228	ENSMUSG00000021127	ENSMUSG00000002985	ENSMUSG00000041261	ENSMUSG00000056851	ENSMUSG00000058952	ENSMUSG00000031138	ENSMUSG00000040463	ENSMUSG00000027540
ENSMUSG00000054766	ENSMUSG00000059436	ENSMUSG00000025495	ENSMUSG00000025197	ENSMUSG00000075229	ENSMUSG00000022875	ENSMUSG00000010601	ENSMUSG00000001313	ENSMUSG00000069310	ENSMUSG00000071177	ENSMUSG00000028029	ENSMUSG00000023967
ENSMUSG00000006589	ENSMUSG00000022283	ENSMUSG00000090523	ENSMUSG00000039438	ENSMUSG00000042364	ENSMUSG00000002769	ENSMUSG00000033022	ENSMUSG00000022272	ENSMUSG00000025915	ENSMUSG00000056973	ENSMUSG00000031948	ENSMUSG00000000078
ENSMUSG00000058600	ENSMUSG00000062070	ENSMUSG00000021115	ENSMUSG00000035686	ENSMUSG00000029304	ENSMUSG00000030762	ENSMUSG00000003477	ENSMUSG00000021131	ENSMUSG00000024663	ENSMUSG00000044005	ENSMUSG00000029672	ENSMUSG00000034708
ENSMUSG00000027613	ENSMUSG00000022234	ENSMUSG00000015342	ENSMUSG00000025347	ENSMUSG00000024953	ENSMUSG00000038843	ENSMUSG00000037095	ENSMUSG00000037894	ENSMUSG00000000253	ENSMUSG00000026839	ENSMUSG00000046432	ENSMUSG00000024423

## Sheet: GO
E15.5-vs-Hepa1-6_Gene	E15.5-vs-Hepa1-6_GO	Liver-Adult-vs-Hepa1c1c7_Gene	Liver-Adult-vs-Hepa1c1c7_GO	Liver-Adult-vs-Hepa1-6_Gene	Liver-Adult-vs-Hepa1-6_GO	Hepa1c1c7-vs-Liver-Adult_Gene	Hepa1c1c7-vs-Liver-Adult_GO	Hepa1c1c7-vs-Hepa1-6_Gene	Hepa1c1c7-vs-Hepa1-6_GO	Hepa1c1c7-vs-E15.5_Gene	Hepa1c1c7-vs-E15.5_GO	Hepa1-6-vs-Liver-Adult_Gene	Hepa1-6-vs-Liver-Adult_GO	Hepa1-6-vs-Hepa1c1c7_Gene	Hepa1-6-vs-Hepa1c1c7_GO	Hepa1-6-vs-E15.5_Gene	Hepa1-6-vs-E15.5_GO	E15.5-vs-Liver-Adult-mouse_Gene	E15.5-vs-Liver-Adult-mouse_GO	E15.5-vs-Hepa1c1c7_Gene	E15.5-vs-Hepa1c1c7_GO
ENSMUSG00000078676	GO:0000184	ENSMUSG00000026914	GO:0000075	ENSMUSG00000033159	GO:0000079	ENSMUSG00000044626	GO:0006629	ENSMUSG00000078676	GO:0000184	ENSMUSG00000041126	GO:0006334	ENSMUSG00000072423	GO:0002474	ENSMUSG00000026914	GO:0000075	ENSMUSG00000027330	GO:0000087	ENSMUSG00000072423	GO:0002474	ENSMUSG00000078676	GO:0000184
ENSMUSG00000052928	GO:0000184	ENSMUSG00000001403	GO:0000075	ENSMUSG00000021258	GO:0000079	ENSMUSG00000046110	GO:0006629	ENSMUSG00000052928	GO:0000184	ENSMUSG00000054766	GO:0006334	ENSMUSG00000060802	GO:0002474	ENSMUSG00000001403	GO:0000075	ENSMUSG00000044201	GO:0000087	ENSMUSG00000060802	GO:0002474	ENSMUSG00000052928	GO:0000184
ENSMUSG00000022685	GO:0000184	ENSMUSG00000066979	GO:0000075	ENSMUSG00000028252	GO:0000079	ENSMUSG00000063810	GO:0006629	ENSMUSG00000022685	GO:0000184	ENSMUSG00000059119	GO:0006334	ENSMUSG00000017428	GO:0002474	ENSMUSG00000066979	GO:0000075	ENSMUSG00000021693	GO:0000087	ENSMUSG00000017428	GO:0002474	ENSMUSG00000022685	GO:0000184
ENSMUSG00000007892	GO:0000184	ENSMUSG00000000028	GO:0000075	ENSMUSG00000041431	GO:0000079	ENSMUSG00000025428	GO:0006629	ENSMUSG00000007892	GO:0000184	ENSMUSG00000048155	GO:0006334	ENSMUSG00000020720	GO:0002474	ENSMUSG00000000028	GO:0000075	ENSMUSG00000024056	GO:0000087	ENSMUSG00000020720	GO:0002474	ENSMUSG00000007892	GO:0000184
ENSMUSG00000025508	GO:0000184	ENSMUSG00000031429	GO:0000075	ENSMUSG00000011960	GO:0000079	ENSMUSG00000010663	GO:0006629	ENSMUSG00000025508	GO:0000184	ENSMUSG00000028759	GO:0006334	ENSMUSG00000029440	GO:0002474	ENSMUSG00000031429	GO:0000075	ENSMUSG00000020290	GO:0000087	ENSMUSG00000029440	GO:0002474	ENSMUSG00000025508	GO:0000184
ENSMUSG00000067274	GO:0000184	ENSMUSG00000021635	GO:0000075	ENSMUSG00000026349	GO:0000079	ENSMUSG00000020532	GO:0006629	ENSMUSG00000067274	GO:0000184	ENSMUSG00000058799	GO:0006334	ENSMUSG00000026914	GO:0002474	ENSMUSG00000021635	GO:0000075	ENSMUSG00000017716	GO:0000087	ENSMUSG00000026914	GO:0002474	ENSMUSG00000067274	GO:0000184
ENSMUSG00000061787	GO:0000184	ENSMUSG00000029521	GO:0000075	ENSMUSG00000032218	GO:0000079	ENSMUSG00000018868	GO:0006629	ENSMUSG00000061787	GO:0000184	ENSMUSG00000060743	GO:0006334	ENSMUSG00000027566	GO:0002474	ENSMUSG00000029521	GO:0000075	ENSMUSG00000032264	GO:0000087	ENSMUSG00000027566	GO:0002474	ENSMUSG00000061787	GO:0000184
ENSMUSG00000032518	GO:0000184	ENSMUSG00000028212	GO:0000075	ENSMUSG00000028212	GO:0000079	ENSMUSG00000004207	GO:0006629	ENSMUSG00000032518	GO:0000184	ENSMUSG00000015937	GO:0006334	ENSMUSG00000024308	GO:0002474	ENSMUSG00000028212	GO:0000075	ENSMUSG00000027379	GO:0000087	ENSMUSG00000024308	GO:0002474	ENSMUSG00000032518	GO:0000184
ENSMUSG00000022283	GO:0000184	ENSMUSG00000019505	GO:0000075	ENSMUSG00000027715	GO:0000079	ENSMUSG00000056078	GO:0006629	ENSMUSG00000022283	GO:0000184	ENSMUSG00000082229	GO:0006334	ENSMUSG00000017221	GO:0002474	ENSMUSG00000019505	GO:0000075	ENSMUSG00000066979	GO:0000087	ENSMUSG00000017221	GO:0002474	ENSMUSG00000022283	GO:0000184
ENSMUSG00000062203	GO:0000184	ENSMUSG00000008348	GO:0000075	ENSMUSG00000042417	GO:0000079	ENSMUSG00000010660	GO:0006629	ENSMUSG00000062203	GO:0000184	ENSMUSG00000002870	GO:0006334	ENSMUSG00000031429	GO:0002474	ENSMUSG00000008348	GO:0000075	ENSMUSG00000040084	GO:0000087	ENSMUSG00000031429	GO:0002474	ENSMUSG00000062203	GO:0000184
ENSMUSG00000044533	GO:0000184	ENSMUSG00000041431	GO:0000075	ENSMUSG00000036390	GO:0000079	ENSMUSG00000015568	GO:0006629	ENSMUSG00000044533	GO:0000184	ENSMUSG00000060032	GO:0006334	ENSMUSG00000039234	GO:0002474	ENSMUSG00000041431	GO:0000075	ENSMUSG00000033392	GO:0000087	ENSMUSG00000039234	GO:0002474	ENSMUSG00000044533	GO:0000184
ENSMUSG00000060636	GO:0000184	ENSMUSG00000028884	GO:0000075	ENSMUSG00000002068	GO:0000079	ENSMUSG00000031708	GO:0006629	ENSMUSG00000060636	GO:0000184	ENSMUSG00000096210	GO:0006334	ENSMUSG00000035325	GO:0002474	ENSMUSG00000028884	GO:0000075	ENSMUSG00000019923	GO:0000087	ENSMUSG00000035325	GO:0002474	ENSMUSG00000060636	GO:0000184
ENSMUSG00000043716	GO:0000184	ENSMUSG00000002102	GO:0000075	ENSMUSG00000032477	GO:0000079	ENSMUSG00000044788	GO:0006629	ENSMUSG00000043716	GO:0000184	ENSMUSG00000055733	GO:0006334	ENSMUSG00000036391	GO:0002474	ENSMUSG00000002102	GO:0000075	ENSMUSG00000003779	GO:0000087	ENSMUSG00000036391	GO:0002474	ENSMUSG00000043716	GO:0000184
ENSMUSG00000062328	GO:0000184	ENSMUSG00000030400	GO:0000075	ENSMUSG00000044201	GO:0000079	ENSMUSG00000062054	GO:0006629	ENSMUSG00000062328	GO:0000184	ENSMUSG00000055430	GO:0006334	ENSMUSG00000001052	GO:0002474	ENSMUSG00000030400	GO:0000075	ENSMUSG00000004455	GO:0000087	ENSMUSG00000001052	GO:0002474	ENSMUSG00000062328	GO:0000184
ENSMUSG00000030744	GO:0000184	ENSMUSG00000024382	GO:0000075	ENSMUSG00000047281	GO:0000079	ENSMUSG00000031903	GO:0006629	ENSMUSG00000030744	GO:0000184	ENSMUSG00000060093	GO:0006334	ENSMUSG00000015340	GO:0002474	ENSMUSG00000024382	GO:0000075	ENSMUSG00000090733	GO:0000087	ENSMUSG00000015340	GO:0002474	ENSMUSG00000030744	GO:0000184
ENSMUSG00000061983	GO:0000184	ENSMUSG00000014769	GO:0000075	ENSMUSG00000006599	GO:0000079	ENSMUSG00000039206	GO:0006629	ENSMUSG00000061983	GO:0000184	ENSMUSG00000029177	GO:0006334	ENSMUSG00000027087	GO:0002474	ENSMUSG00000014769	GO:0000075	ENSMUSG00000020745	GO:0000087	ENSMUSG00000027087	GO:0002474	ENSMUSG00000061983	GO:0000184
ENSMUSG00000000740	GO:0000184	ENSMUSG00000025358	GO:0000075	ENSMUSG00000062248	GO:0000079	ENSMUSG00000019359	GO:0006629	ENSMUSG00000000740	GO:0000184	ENSMUSG00000090112	GO:0006334	ENSMUSG00000019505	GO:0002474	ENSMUSG00000025358	GO:0000075	ENSMUSG00000022391	GO:0000087	ENSMUSG00000019505	GO:0002474	ENSMUSG00000000740	GO:0000184
ENSMUSG00000008682	GO:0000184	ENSMUSG00000041859	GO:0000075	ENSMUSG00000023067	GO:0000079	ENSMUSG00000053846	GO:0006629	ENSMUSG00000008682	GO:0000184	ENSMUSG00000072980	GO:0006334	ENSMUSG00000008348	GO:0002474	ENSMUSG00000041859	GO:0000075	ENSMUSG00000029177	GO:0000087	ENSMUSG00000008348	GO:0002474	ENSMUSG00000008682	GO:0000184
ENSMUSG00000038900	GO:0000184	ENSMUSG00000030751	GO:0000075	ENSMUSG00000073802	GO:0000079	ENSMUSG00000002847	GO:0006629	ENSMUSG00000038900	GO:0000184	ENSMUSG00000031715	GO:0006334	ENSMUSG00000002944	GO:0002474	ENSMUSG00000030751	GO:0000075	ENSMUSG00000026605	GO:0000087	ENSMUSG00000002944	GO:0002474	ENSMUSG00000038900	GO:0000184
ENSMUSG00000007564	GO:0000184	ENSMUSG00000015671	GO:0000075	ENSMUSG00000028551	GO:0000079	ENSMUSG00000021322	GO:0006629	ENSMUSG00000007564	GO:0000184	ENSMUSG00000062727	GO:0006334	ENSMUSG00000002102	GO:0002474	ENSMUSG00000015671	GO:0000075	ENSMUSG00000003226	GO:0000087	ENSMUSG00000002102	GO:0002474	ENSMUSG00000007564	GO:0000184
ENSMUSG00000047215	GO:0000184	ENSMUSG00000060073	GO:0000075	ENSMUSG00000003031	GO:0000079	ENSMUSG00000024665	GO:0006629	ENSMUSG00000047215	GO:0000184	ENSMUSG00000069272	GO:0006334	ENSMUSG00000022817	GO:0002474	ENSMUSG00000060073	GO:0000075	ENSMUSG00000063550	GO:0000087	ENSMUSG00000022817	GO:0002474	ENSMUSG00000047215	GO:0000184
ENSMUSG00000028936	GO:0000184	ENSMUSG00000032301	GO:0000075	ENSMUSG00000037664	GO:0000079	ENSMUSG00000029055	GO:0006629	ENSMUSG00000028936	GO:0000184	ENSMUSG00000057113	GO:0006334	ENSMUSG00000014769	GO:0002474	ENSMUSG00000032301	GO:0000075	ENSMUSG00000030867	GO:0000087	ENSMUSG00000014769	GO:0002474	ENSMUSG00000028936	GO:0000184
ENSMUSG00000032399	GO:0000184	ENSMUSG00000000751	GO:0000075	ENSMUSG00000069089	GO:0000079	ENSMUSG00000030230	GO:0006629	ENSMUSG00000032399	GO:0000184	ENSMUSG00000069300	GO:0006334	ENSMUSG00000038642	GO:0002474	ENSMUSG00000000751	GO:0000075	ENSMUSG00000052798	GO:0000087	ENSMUSG00000038642	GO:0002474	ENSMUSG00000032399	GO:0000184
ENSMUSG00000025580	GO:0000184	ENSMUSG00000024338	GO:0000075	ENSMUSG00000021548	GO:0000079	ENSMUSG00000032540	GO:0006629	ENSMUSG00000025580	GO:0000184	ENSMUSG00000037894	GO:0006334	ENSMUSG00000030751	GO:0002474	ENSMUSG00000024338	GO:0000075	ENSMUSG00000045328	GO:0000087	ENSMUSG00000030751	GO:0002474	ENSMUSG00000025580	GO:0000184
ENSMUSG00000040952	GO:0000184	ENSMUSG00000096727	GO:0000075	ENSMUSG00000021103	GO:0000079	ENSMUSG00000036834	GO:0006629	ENSMUSG00000040952	GO:0000184	ENSMUSG00000071516	GO:0006334	ENSMUSG00000015671	GO:0002474	ENSMUSG00000096727	GO:0000075	ENSMUSG00000032254	GO:0000087	ENSMUSG00000015671	GO:0002474	ENSMUSG00000040952	GO:0000184
ENSMUSG00000060036	GO:0000184	ENSMUSG00000068749	GO:0000075	ENSMUSG00000020326	GO:0000079	ENSMUSG00000087141	GO:0006629	ENSMUSG00000060036	GO:0000184	ENSMUSG00000062651	GO:0006334	ENSMUSG00000060073	GO:0002474	ENSMUSG00000068749	GO:0000075	ENSMUSG00000029253	GO:0000087	ENSMUSG00000060073	GO:0002474	ENSMUSG00000060036	GO:0000184
ENSMUSG00000074129	GO:0000184	ENSMUSG00000005779	GO:0000075	ENSMUSG00000030528	GO:0000079	ENSMUSG00000022996	GO:0006629	ENSMUSG00000074129	GO:0000184	ENSMUSG00000083616	GO:0006334	ENSMUSG00000032301	GO:0002474	ENSMUSG00000005779	GO:0000075	ENSMUSG00000006398	GO:0000087	ENSMUSG00000032301	GO:0002474	ENSMUSG00000074129	GO:0000184
ENSMUSG00000090733	GO:0000184	ENSMUSG00000018286	GO:0000075	ENSMUSG00000013663	GO:0000079	ENSMUSG00000026173	GO:0006629	ENSMUSG00000090733	GO:0000184	ENSMUSG00000051627	GO:0006334	ENSMUSG00000003814	GO:0002474	ENSMUSG00000018286	GO:0000075	ENSMUSG00000029910	GO:0000087	ENSMUSG00000003814	GO:0002474	ENSMUSG00000090733	GO:0000184
ENSMUSG00000062997	GO:0000184	ENSMUSG00000022193	GO:0000075	ENSMUSG00000028044	GO:0000079	ENSMUSG00000036257	GO:0006629	ENSMUSG00000062997	GO:0000184	ENSMUSG00000049932	GO:0006334	ENSMUSG00000020368	GO:0002474	ENSMUSG00000022193	GO:0000075	ENSMUSG00000028549	GO:0000087	ENSMUSG00000020368	GO:0002474	ENSMUSG00000062997	GO:0000184
ENSMUSG00000046364	GO:0000184	ENSMUSG00000032477	GO:0000075	ENSMUSG00000027793	GO:0000079	ENSMUSG00000064247	GO:0006629	ENSMUSG00000046364	GO:0000184	ENSMUSG00000058773	GO:0006334	ENSMUSG00000024338	GO:0002474	ENSMUSG00000032477	GO:0000075	ENSMUSG00000041133	GO:0000087	ENSMUSG00000024338	GO:0002474	ENSMUSG00000046364	GO:0000184
ENSMUSG00000058558	GO:0000184	ENSMUSG00000044201	GO:0000075	ENSMUSG00000048895	GO:0000079	ENSMUSG00000024052	GO:0006629	ENSMUSG00000058558	GO:0000184	ENSMUSG00000052565	GO:0006334	ENSMUSG00000096727	GO:0002474	ENSMUSG00000044201	GO:0000075	ENSMUSG00000037544	GO:0000087	ENSMUSG00000096727	GO:0002474	ENSMUSG00000058558	GO:0000184
ENSMUSG00000041453	GO:0000184	ENSMUSG00000022673	GO:0000075	ENSMUSG00000029068	GO:0000079	ENSMUSG00000036833	GO:0006629	ENSMUSG00000041453	GO:0000184	ENSMUSG00000036181	GO:0006334	ENSMUSG00000068749	GO:0002474	ENSMUSG00000022673	GO:0000075	ENSMUSG00000027479	GO:0000087	ENSMUSG00000068749	GO:0002474	ENSMUSG00000041453	GO:0000184
ENSMUSG00000030432	GO:0000184	ENSMUSG00000005410	GO:0000075	ENSMUSG00000023908	GO:0000079	ENSMUSG00000039943	GO:0006629	ENSMUSG00000030432	GO:0000184	ENSMUSG00000071478	GO:0006334	ENSMUSG00000005779	GO:0002474	ENSMUSG00000005410	GO:0000075	ENSMUSG00000023940	GO:0000087	ENSMUSG00000005779	GO:0002474	ENSMUSG00000030432	GO:0000184
ENSMUSG00000006333	GO:0000184	ENSMUSG00000029730	GO:0000075	ENSMUSG00000017499	GO:0000079	ENSMUSG00000028232	GO:0006629	ENSMUSG00000006333	GO:0000184	ENSMUSG00000036211	GO:0006334	ENSMUSG00000018286	GO:0002474	ENSMUSG00000029730	GO:0000075	ENSMUSG00000023919	GO:0000087	ENSMUSG00000018286	GO:0002474	ENSMUSG00000006333	GO:0000184
ENSMUSG00000012848	GO:0000184	ENSMUSG00000012483	GO:0000075	ENSMUSG00000030983	GO:0000079	ENSMUSG00000038633	GO:0006629	ENSMUSG00000012848	GO:0000184	ENSMUSG00000054717	GO:0006334	ENSMUSG00000022193	GO:0002474	ENSMUSG00000012483	GO:0000075	ENSMUSG00000017291	GO:0000087	ENSMUSG00000022193	GO:0002474	ENSMUSG00000012848	GO:0000184
ENSMUSG00000052146	GO:0000184	ENSMUSG00000022881	GO:0000075	ENSMUSG00000032113	GO:0000086	ENSMUSG00000031591	GO:0006629	ENSMUSG00000052146	GO:0000184	ENSMUSG00000075031	GO:0006334	ENSMUSG00000041763	GO:0002474	ENSMUSG00000022881	GO:0000075	ENSMUSG00000026708	GO:0000087	ENSMUSG00000041763	GO:0002474	ENSMUSG00000052146	GO:0000184
ENSMUSG00000048758	GO:0000184	ENSMUSG00000023104	GO:0000075	ENSMUSG00000025758	GO:0000086	ENSMUSG00000042632	GO:0006629	ENSMUSG00000048758	GO:0000184	ENSMUSG00000000567	GO:0006334	ENSMUSG00000027248	GO:0002474	ENSMUSG00000023104	GO:0000075	ENSMUSG00000074476	GO:0000087	ENSMUSG00000027248	GO:0002474	ENSMUSG00000048758	GO:0000184
ENSMUSG00000062006	GO:0000184	ENSMUSG00000028932	GO:0000075	ENSMUSG00000033904	GO:0000086	ENSMUSG00000002985	GO:0006629	ENSMUSG00000062006	GO:0000184	ENSMUSG00000038994	GO:0006334	ENSMUSG00000028932	GO:0002474	ENSMUSG00000028932	GO:0000075	ENSMUSG00000039509	GO:0000087	ENSMUSG00000028932	GO:0002474	ENSMUSG00000062006	GO:0000184
ENSMUSG00000025794	GO:0000184	ENSMUSG00000031897	GO:0000075	ENSMUSG00000038619	GO:0000086	ENSMUSG00000032207	GO:0006629	ENSMUSG00000025794	GO:0000184	ENSMUSG00000018102	GO:0006334	ENSMUSG00000031897	GO:0002474	ENSMUSG00000031897	GO:0000075	ENSMUSG00000020492	GO:0000087	ENSMUSG00000031897	GO:0002474	ENSMUSG00000025794	GO:0000184
ENSMUSG00000022774	GO:0000184	ENSMUSG00000030603	GO:0000075	ENSMUSG00000026966	GO:0000086	ENSMUSG00000024781	GO:0006629	ENSMUSG00000022774	GO:0000184	ENSMUSG00000059309	GO:0006334	ENSMUSG00000030603	GO:0002474	ENSMUSG00000030603	GO:0000075	ENSMUSG00000037286	GO:0000087	ENSMUSG00000030603	GO:0002474	ENSMUSG00000022774	GO:0000184
ENSMUSG00000028234	GO:0000184	ENSMUSG00000030591	GO:0000075	ENSMUSG00000040586	GO:0000086	ENSMUSG00000042179	GO:0006629	ENSMUSG00000028234	GO:0000184	ENSMUSG00000016559	GO:0006334	ENSMUSG00000030591	GO:0002474	ENSMUSG00000030591	GO:0000075	ENSMUSG00000026491	GO:0000087	ENSMUSG00000030591	GO:0002474	ENSMUSG00000028234	GO:0000184
ENSMUSG00000060938	GO:0000184	ENSMUSG00000069744	GO:0000075	ENSMUSG00000028447	GO:0000086	ENSMUSG00000049537	GO:0006629	ENSMUSG00000060938	GO:0000184	ENSMUSG00000049539	GO:0006334	ENSMUSG00000016308	GO:0002474	ENSMUSG00000069744	GO:0000075	ENSMUSG00000031262	GO:0000087	ENSMUSG00000016308	GO:0002474	ENSMUSG00000060938	GO:0000184
ENSMUSG00000012405	GO:0000184	ENSMUSG00000028837	GO:0000075	ENSMUSG00000028926	GO:0000086	ENSMUSG00000027346	GO:0006629	ENSMUSG00000012405	GO:0000184	ENSMUSG00000057236	GO:0006334	ENSMUSG00000069744	GO:0002474	ENSMUSG00000028837	GO:0000075	ENSMUSG00000079614	GO:0000087	ENSMUSG00000069744	GO:0002474	ENSMUSG00000012405	GO:0000184
ENSMUSG00000028609	GO:0000184	ENSMUSG00000002870	GO:0000075	ENSMUSG00000068394	GO:0000086	ENSMUSG00000032948	GO:0006629	ENSMUSG00000028609	GO:0000184	ENSMUSG00000028549	GO:0006334	ENSMUSG00000028837	GO:0002474	ENSMUSG00000002870	GO:0000075	ENSMUSG00000020897	GO:0000087	ENSMUSG00000028837	GO:0002474	ENSMUSG00000028609	GO:0000184
ENSMUSG00000063316	GO:0000184	ENSMUSG00000031928	GO:0000075	ENSMUSG00000032218	GO:0000086	ENSMUSG00000024664	GO:0006629	ENSMUSG00000063316	GO:0000184	ENSMUSG00000031353	GO:0006334	ENSMUSG00000002015	GO:0002474	ENSMUSG00000031928	GO:0000075	ENSMUSG00000031756	GO:0000087	ENSMUSG00000002015	GO:0002474	ENSMUSG00000063316	GO:0000184
ENSMUSG00000041841	GO:0000184	ENSMUSG00000039067	GO:0000075	ENSMUSG00000040021	GO:0000086	ENSMUSG00000029482	GO:0006629	ENSMUSG00000041841	GO:0000184	ENSMUSG00000068855	GO:0006334	ENSMUSG00000039067	GO:0002474	ENSMUSG00000039067	GO:0000075	ENSMUSG00000024795	GO:0000087	ENSMUSG00000039067	GO:0002474	ENSMUSG00000041841	GO:0000184
ENSMUSG00000061477	GO:0000184	ENSMUSG00000019927	GO:0000075	ENSMUSG00000029521	GO:0000086	ENSMUSG00000021594	GO:0006629	ENSMUSG00000061477	GO:0000184	ENSMUSG00000068854	GO:0006334	ENSMUSG00000039367	GO:0002474	ENSMUSG00000019927	GO:0000075	ENSMUSG00000031843	GO:0000087	ENSMUSG00000039367	GO:0002474	ENSMUSG00000061477	GO:0000184
ENSMUSG00000047675	GO:0000184	ENSMUSG00000021774	GO:0000075	ENSMUSG00000062591	GO:0000086	ENSMUSG00000024768	GO:0006629	ENSMUSG00000047675	GO:0000184	ENSMUSG00000020086	GO:0006334	ENSMUSG00000005625	GO:0002474	ENSMUSG00000021774	GO:0000075	ENSMUSG00000038126	GO:0000087	ENSMUSG00000005625	GO:0002474	ENSMUSG00000047675	GO:0000184
ENSMUSG00000008683	GO:0000184	ENSMUSG00000005625	GO:0000075	ENSMUSG00000021270	GO:0000086	ENSMUSG00000025091	GO:0006629	ENSMUSG00000008683	GO:0000184	ENSMUSG00000021391	GO:0006334	ENSMUSG00000030298	GO:0002474	ENSMUSG00000005625	GO:0000075	ENSMUSG00000028678	GO:0000087	ENSMUSG00000030298	GO:0002474	ENSMUSG00000008683	GO:0000184
ENSMUSG00000037563	GO:0000184	ENSMUSG00000021024	GO:0000075	ENSMUSG00000041431	GO:0000086	ENSMUSG00000004565	GO:0006629	ENSMUSG00000037563	GO:0000184	ENSMUSG00000047534	GO:0006334	ENSMUSG00000001441	GO:0002474	ENSMUSG00000021024	GO:0000075	ENSMUSG00000063439	GO:0000087	ENSMUSG00000001441	GO:0002474	ENSMUSG00000037563	GO:0000184
ENSMUSG00000024608	GO:0000184	ENSMUSG00000021178	GO:0000075	ENSMUSG00000027715	GO:0000086	ENSMUSG00000028467	GO:0006629	ENSMUSG00000024608	GO:0000184	ENSMUSG00000031629	GO:0006334	ENSMUSG00000078974	GO:0002474	ENSMUSG00000021178	GO:0000075	ENSMUSG00000032513	GO:0000087	ENSMUSG00000078974	GO:0002474	ENSMUSG00000024608	GO:0000184
ENSMUSG00000049517	GO:0000184	ENSMUSG00000020708	GO:0000075	ENSMUSG00000035198	GO:0000086	ENSMUSG00000002250	GO:0006629	ENSMUSG00000049517	GO:0000184	ENSMUSG00000023919	GO:0006334	ENSMUSG00000053317	GO:0002474	ENSMUSG00000020708	GO:0000075	ENSMUSG00000021714	GO:0000087	ENSMUSG00000053317	GO:0002474	ENSMUSG00000049517	GO:0000184
ENSMUSG00000008668	GO:0000184	ENSMUSG00000021832	GO:0000075	ENSMUSG00000036390	GO:0000086	ENSMUSG00000015090	GO:0006629	ENSMUSG00000008668	GO:0000184	ENSMUSG00000078851	GO:0006334	ENSMUSG00000021024	GO:0002474	ENSMUSG00000021832	GO:0000075	ENSMUSG00000020652	GO:0000087	ENSMUSG00000021024	GO:0002474	ENSMUSG00000008668	GO:0000184
ENSMUSG00000034892	GO:0000184	ENSMUSG00000020460	GO:0000075	ENSMUSG00000025358	GO:0000086	ENSMUSG00000072949	GO:0006629	ENSMUSG00000034892	GO:0000184	ENSMUSG00000038984	GO:0006334	ENSMUSG00000078652	GO:0002474	ENSMUSG00000020460	GO:0000075	ENSMUSG00000020739	GO:0000087	ENSMUSG00000078652	GO:0002474	ENSMUSG00000034892	GO:0000184
ENSMUSG00000090862	GO:0000184	ENSMUSG00000090137	GO:0000075	ENSMUSG00000007564	GO:0000086	ENSMUSG00000056370	GO:0006629	ENSMUSG00000090862	GO:0000184	ENSMUSG00000063689	GO:0006334	ENSMUSG00000030082	GO:0002474	ENSMUSG00000090137	GO:0000075	ENSMUSG00000045273	GO:0000087	ENSMUSG00000030082	GO:0002474	ENSMUSG00000090862	GO:0000184
ENSMUSG00000003429	GO:0000184	ENSMUSG00000020184	GO:0000075	ENSMUSG00000031016	GO:0000086	ENSMUSG00000029233	GO:0006629	ENSMUSG00000003429	GO:0000184	ENSMUSG00000042279	GO:0006334	ENSMUSG00000021178	GO:0002474	ENSMUSG00000020184	GO:0000075	ENSMUSG00000027635	GO:0000087	ENSMUSG00000021178	GO:0002474	ENSMUSG00000003429	GO:0000184
ENSMUSG00000062647	GO:0000184	ENSMUSG00000030094	GO:0000075	ENSMUSG00000032477	GO:0000086	ENSMUSG00000035314	GO:0006629	ENSMUSG00000062647	GO:0000184	ENSMUSG00000044783	GO:0006334	ENSMUSG00000020708	GO:0002474	ENSMUSG00000030094	GO:0000075	ENSMUSG00000005233	GO:0000087	ENSMUSG00000020708	GO:0002474	ENSMUSG00000062647	GO:0000184
ENSMUSG00000024360	GO:0000184	ENSMUSG00000036743	GO:0000075	ENSMUSG00000027330	GO:0000086	ENSMUSG00000020937	GO:0006629	ENSMUSG00000024360	GO:0000184	ENSMUSG00000027326	GO:0006334	ENSMUSG00000021832	GO:0002474	ENSMUSG00000036743	GO:0000075	ENSMUSG00000068101	GO:0000087	ENSMUSG00000021832	GO:0002474	ENSMUSG00000024360	GO:0000184
ENSMUSG00000031320	GO:0000184	ENSMUSG00000032869	GO:0000075	ENSMUSG00000044201	GO:0000086	ENSMUSG00000040061	GO:0006629	ENSMUSG00000031320	GO:0000184	ENSMUSG00000021767	GO:0006334	ENSMUSG00000020460	GO:0002474	ENSMUSG00000032869	GO:0000075	ENSMUSG00000022678	GO:0000087	ENSMUSG00000020460	GO:0002474	ENSMUSG00000031320	GO:0000184
ENSMUSG00000058546	GO:0000184	ENSMUSG00000041238	GO:0000075	ENSMUSG00000002997	GO:0000086	ENSMUSG00000028937	GO:0006629	ENSMUSG00000058546	GO:0000184	ENSMUSG00000044927	GO:0006334	ENSMUSG00000090137	GO:0002474	ENSMUSG00000041238	GO:0000075	ENSMUSG00000040945	GO:0000087	ENSMUSG00000090137	GO:0002474	ENSMUSG00000058546	GO:0000184
ENSMUSG00000028495	GO:0000184	ENSMUSG00000017499	GO:0000075	ENSMUSG00000023067	GO:0000086	ENSMUSG00000024851	GO:0006629	ENSMUSG00000028495	GO:0000184	ENSMUSG00000031262	GO:0006334	ENSMUSG00000037321	GO:0002474	ENSMUSG00000017499	GO:0000075	ENSMUSG00000019773	GO:0000087	ENSMUSG00000037321	GO:0002474	ENSMUSG00000028495	GO:0000184
ENSMUSG00000071415	GO:0000184	ENSMUSG00000040044	GO:0000075	ENSMUSG00000031347	GO:0000086	ENSMUSG00000021759	GO:0006629	ENSMUSG00000071415	GO:0000184	ENSMUSG00000031540	GO:0006334	ENSMUSG00000024339	GO:0002474	ENSMUSG00000040044	GO:0000075	ENSMUSG00000028851	GO:0000087	ENSMUSG00000024339	GO:0002474	ENSMUSG00000071415	GO:0000184
ENSMUSG00000063457	GO:0000184	ENSMUSG00000029554	GO:0000075	ENSMUSG00000073802	GO:0000086	ENSMUSG00000028517	GO:0006629	ENSMUSG00000063457	GO:0000184	ENSMUSG00000069270	GO:0006334	ENSMUSG00000022216	GO:0002474	ENSMUSG00000029554	GO:0000075	ENSMUSG00000029554	GO:0000087	ENSMUSG00000022216	GO:0002474	ENSMUSG00000063457	GO:0000184
ENSMUSG00000025290	GO:0000184	ENSMUSG00000032113	GO:0000075	ENSMUSG00000020745	GO:0000086	ENSMUSG00000030894	GO:0006629	ENSMUSG00000025290	GO:0000184	ENSMUSG00000064168	GO:0006334	ENSMUSG00000006998	GO:0002474	ENSMUSG00000032113	GO:0000075	ENSMUSG00000032477	GO:0000087	ENSMUSG00000006998	GO:0002474	ENSMUSG00000025290	GO:0000184
ENSMUSG00000009927	GO:0000184	ENSMUSG00000027566	GO:0000075	ENSMUSG00000004891	GO:0000086	ENSMUSG00000026688	GO:0006629	ENSMUSG00000009927	GO:0000184	ENSMUSG00000050799	GO:0006334	ENSMUSG00000020840	GO:0002474	ENSMUSG00000027566	GO:0000075	ENSMUSG00000026683	GO:0000087	ENSMUSG00000020840	GO:0002474	ENSMUSG00000009927	GO:0000184
ENSMUSG00000025362	GO:0000184	ENSMUSG00000028587	GO:0000075	ENSMUSG00000025162	GO:0000086	ENSMUSG00000030546	GO:0006629	ENSMUSG00000025362	GO:0000184	ENSMUSG00000031756	GO:0006334	ENSMUSG00000040850	GO:0002474	ENSMUSG00000028587	GO:0000075	ENSMUSG00000064302	GO:0000087	ENSMUSG00000040850	GO:0002474	ENSMUSG00000025362	GO:0000184
ENSMUSG00000067288	GO:0000184	ENSMUSG00000026037	GO:0000075	ENSMUSG00000022433	GO:0000086	ENSMUSG00000031278	GO:0006629	ENSMUSG00000067288	GO:0000184	ENSMUSG00000069302	GO:0006334	ENSMUSG00000021737	GO:0002474	ENSMUSG00000026037	GO:0000075	ENSMUSG00000022314	GO:0000087	ENSMUSG00000021737	GO:0002474	ENSMUSG00000067288	GO:0000184
ENSMUSG00000038274	GO:0000184	ENSMUSG00000006998	GO:0000075	ENSMUSG00000033335	GO:0000086	ENSMUSG00000026726	GO:0006629	ENSMUSG00000038274	GO:0000184	ENSMUSG00000060081	GO:0006334	ENSMUSG00000020986	GO:0002474	ENSMUSG00000006998	GO:0000075	ENSMUSG00000049550	GO:0000087	ENSMUSG00000020986	GO:0002474	ENSMUSG00000038274	GO:0000184
ENSMUSG00000058600	GO:0000184	ENSMUSG00000029910	GO:0000075	ENSMUSG00000069089	GO:0000086	ENSMUSG00000024526	GO:0006629	ENSMUSG00000058600	GO:0000184	ENSMUSG00000035623	GO:0006334	ENSMUSG00000026869	GO:0002474	ENSMUSG00000029910	GO:0000075	ENSMUSG00000029414	GO:0000087	ENSMUSG00000026869	GO:0002474	ENSMUSG00000058600	GO:0000184
ENSMUSG00000079641	GO:0000184	ENSMUSG00000032218	GO:0000075	ENSMUSG00000021548	GO:0000086	ENSMUSG00000028228	GO:0006629	ENSMUSG00000079641	GO:0000184	ENSMUSG00000095217	GO:0006334	ENSMUSG00000036743	GO:0002474	ENSMUSG00000032218	GO:0000075	ENSMUSG00000030298	GO:0000087	ENSMUSG00000036743	GO:0002474	ENSMUSG00000079641	GO:0000184
ENSMUSG00000073702	GO:0000184	ENSMUSG00000023067	GO:0000075	ENSMUSG00000021103	GO:0000086	ENSMUSG00000032807	GO:0006629	ENSMUSG00000073702	GO:0000184	ENSMUSG00000096807	GO:0006334	ENSMUSG00000032869	GO:0002474	ENSMUSG00000023067	GO:0000075	ENSMUSG00000073705	GO:0000087	ENSMUSG00000032869	GO:0002474	ENSMUSG00000073702	GO:0000184
ENSMUSG00000037805	GO:0000184	ENSMUSG00000042489	GO:0000075	ENSMUSG00000026622	GO:0000086	ENSMUSG00000069456	GO:0006629	ENSMUSG00000037805	GO:0000184	ENSMUSG00000094338	GO:0006334	ENSMUSG00000026750	GO:0002474	ENSMUSG00000042489	GO:0000075	ENSMUSG00000036223	GO:0000087	ENSMUSG00000026750	GO:0002474	ENSMUSG00000037805	GO:0000184
ENSMUSG00000057841	GO:0000184	ENSMUSG00000040850	GO:0000075	ENSMUSG00000030867	GO:0000086	ENSMUSG00000025903	GO:0006629	ENSMUSG00000057841	GO:0000184	ENSMUSG00000021714	GO:0006334	ENSMUSG00000026229	GO:0002474	ENSMUSG00000040850	GO:0000075	ENSMUSG00000036672	GO:0000087	ENSMUSG00000026229	GO:0002474	ENSMUSG00000057841	GO:0000184
ENSMUSG00000059291	GO:0000184	ENSMUSG00000029363	GO:0000075	ENSMUSG00000025925	GO:0000086	ENSMUSG00000004344	GO:0006629	ENSMUSG00000059291	GO:0000184	ENSMUSG00000020652	GO:0006334	ENSMUSG00000025816	GO:0002474	ENSMUSG00000029363	GO:0000075	ENSMUSG00000062510	GO:0000087	ENSMUSG00000025816	GO:0002474	ENSMUSG00000059291	GO:0000184
ENSMUSG00000003970	GO:0000184	ENSMUSG00000033970	GO:0000075	ENSMUSG00000007656	GO:0000086	ENSMUSG00000028670	GO:0006629	ENSMUSG00000003970	GO:0000184	ENSMUSG00000047514	GO:0006334	ENSMUSG00000029408	GO:0002474	ENSMUSG00000033970	GO:0000075	ENSMUSG00000040599	GO:0000087	ENSMUSG00000029408	GO:0002474	ENSMUSG00000003970	GO:0000184
ENSMUSG00000093674	GO:0000184	ENSMUSG00000029012	GO:0000075	ENSMUSG00000051391	GO:0000086	ENSMUSG00000020097	GO:0006629	ENSMUSG00000093674	GO:0000184	ENSMUSG00000041096	GO:0006334	ENSMUSG00000021583	GO:0002474	ENSMUSG00000029012	GO:0000075	ENSMUSG00000032400	GO:0000087	ENSMUSG00000021583	GO:0002474	ENSMUSG00000093674	GO:0000184
ENSMUSG00000020460	GO:0000184	ENSMUSG00000026761	GO:0000075	ENSMUSG00000019971	GO:0000086	ENSMUSG00000015243	GO:0006629	ENSMUSG00000020460	GO:0000184	ENSMUSG00000045273	GO:0006334	ENSMUSG00000023845	GO:0002474	ENSMUSG00000026761	GO:0000075	ENSMUSG00000025862	GO:0000087	ENSMUSG00000023845	GO:0002474	ENSMUSG00000020460	GO:0000184
ENSMUSG00000090137	GO:0000184	ENSMUSG00000022248	GO:0000075	ENSMUSG00000020525	GO:0000086	ENSMUSG00000022212	GO:0006629	ENSMUSG00000090137	GO:0000184	ENSMUSG00000005470	GO:0006334	ENSMUSG00000034783	GO:0002474	ENSMUSG00000022248	GO:0000075	ENSMUSG00000027115	GO:0000087	ENSMUSG00000034783	GO:0002474	ENSMUSG00000090137	GO:0000184
ENSMUSG00000022052	GO:0000184	ENSMUSG00000020413	GO:0000075	ENSMUSG00000019942	GO:0000086	ENSMUSG00000050370	GO:0006629	ENSMUSG00000022052	GO:0000184	ENSMUSG00000022978	GO:0006334	ENSMUSG00000079197	GO:0002474	ENSMUSG00000020413	GO:0000075	ENSMUSG00000018736	GO:0000087	ENSMUSG00000079197	GO:0002474	ENSMUSG00000022052	GO:0000184
ENSMUSG00000057322	GO:0000184	ENSMUSG00000031016	GO:0000075	ENSMUSG00000090071	GO:0000079	ENSMUSG00000032193	GO:0006629	ENSMUSG00000057322	GO:0000184	ENSMUSG00000039485	GO:0006334	ENSMUSG00000025487	GO:0002474	ENSMUSG00000031016	GO:0000075	ENSMUSG00000024974	GO:0000087	ENSMUSG00000025487	GO:0002474	ENSMUSG00000057322	GO:0000184
ENSMUSG00000039001	GO:0000184	ENSMUSG00000044303	GO:0000075	ENSMUSG00000019471	GO:0000079	ENSMUSG00000032083	GO:0006629	ENSMUSG00000039001	GO:0000184	ENSMUSG00000030079	GO:0006334	ENSMUSG00000020386	GO:0002474	ENSMUSG00000044303	GO:0000075	ENSMUSG00000040549	GO:0000087	ENSMUSG00000020386	GO:0002474	ENSMUSG00000039001	GO:0000184
ENSMUSG00000020349	GO:0000184	ENSMUSG00000003031	GO:0000075	ENSMUSG00000026965	GO:0000079	ENSMUSG00000005681	GO:0006629	ENSMUSG00000020349	GO:0000184	ENSMUSG00000019857	GO:0006334	ENSMUSG00000072423	GO:0002479	ENSMUSG00000003031	GO:0000075	ENSMUSG00000046755	GO:0000087	ENSMUSG00000072423	GO:0002479	ENSMUSG00000020349	GO:0000184
ENSMUSG00000098274	GO:0000184	ENSMUSG00000032409	GO:0000075	ENSMUSG00000027829	GO:0000079	ENSMUSG00000040564	GO:0006629	ENSMUSG00000098274	GO:0000184	ENSMUSG00000073412	GO:0006955	ENSMUSG00000017428	GO:0002479	ENSMUSG00000032409	GO:0000075	ENSMUSG00000024660	GO:0000087	ENSMUSG00000017428	GO:0002479	ENSMUSG00000098274	GO:0000184
ENSMUSG00000022601	GO:0000184	ENSMUSG00000021737	GO:0000075	ENSMUSG00000017716	GO:0000086	ENSMUSG00000002992	GO:0006629	ENSMUSG00000022601	GO:0000184	ENSMUSG00000023235	GO:0006955	ENSMUSG00000020720	GO:0002479	ENSMUSG00000021737	GO:0000075	ENSMUSG00000051329	GO:0000087	ENSMUSG00000020720	GO:0002479	ENSMUSG00000022601	GO:0000184
ENSMUSG00000079435	GO:0000184	ENSMUSG00000026669	GO:0000075	ENSMUSG00000001151	GO:0000086	ENSMUSG00000032081	GO:0006629	ENSMUSG00000079435	GO:0000184	ENSMUSG00000055951	GO:0006955	ENSMUSG00000029440	GO:0002479	ENSMUSG00000026669	GO:0000075	ENSMUSG00000051220	GO:0000087	ENSMUSG00000029440	GO:0002479	ENSMUSG00000079435	GO:0000184
ENSMUSG00000017404	GO:0000184	ENSMUSG00000024283	GO:0000075	ENSMUSG00000069135	GO:0000086	ENSMUSG00000029368	GO:0006629	ENSMUSG00000017404	GO:0000184	ENSMUSG00000027073	GO:0006955	ENSMUSG00000026914	GO:0002479	ENSMUSG00000024283	GO:0000075	ENSMUSG00000028873	GO:0000087	ENSMUSG00000026914	GO:0002479	ENSMUSG00000017404	GO:0000184
ENSMUSG00000017264	GO:0000184	ENSMUSG00000002297	GO:0000075	ENSMUSG00000051592	GO:0000079	ENSMUSG00000028048	GO:0006629	ENSMUSG00000017264	GO:0000184	ENSMUSG00000026012	GO:0006955	ENSMUSG00000027566	GO:0002479	ENSMUSG00000002297	GO:0000075	ENSMUSG00000026039	GO:0000087	ENSMUSG00000027566	GO:0002479	ENSMUSG00000017264	GO:0000184
ENSMUSG00000045128	GO:0000184	ENSMUSG00000079197	GO:0000075	ENSMUSG00000008384	GO:0000079	ENSMUSG00000024659	GO:0006629	ENSMUSG00000045128	GO:0000184	ENSMUSG00000038067	GO:0006955	ENSMUSG00000024308	GO:0002479	ENSMUSG00000079197	GO:0000075	ENSMUSG00000021391	GO:0000087	ENSMUSG00000024308	GO:0002479	ENSMUSG00000045128	GO:0000184
ENSMUSG00000029614	GO:0000184	ENSMUSG00000040084	GO:0000075	ENSMUSG00000005469	GO:0000086	ENSMUSG00000020609	GO:0006629	ENSMUSG00000029614	GO:0000184	ENSMUSG00000089669	GO:0006955	ENSMUSG00000017221	GO:0002479	ENSMUSG00000040084	GO:0000075	ENSMUSG00000028066	GO:0000087	ENSMUSG00000017221	GO:0002479	ENSMUSG00000029614	GO:0000184
ENSMUSG00000045983	GO:0000184	ENSMUSG00000020687	GO:0000075	ENSMUSG00000025228	GO:0000086	ENSMUSG00000024225	GO:0006629	ENSMUSG00000045983	GO:0000184	ENSMUSG00000019989	GO:0006955	ENSMUSG00000031429	GO:0002479	ENSMUSG00000020687	GO:0000075	ENSMUSG00000031629	GO:0000087	ENSMUSG00000031429	GO:0002479	ENSMUSG00000045983	GO:0000184
ENSMUSG00000028330	GO:0000184	ENSMUSG00000078652	GO:0000075	ENSMUSG00000020849	GO:0000086	ENSMUSG00000035237	GO:0006629	ENSMUSG00000028330	GO:0000184	ENSMUSG00000025746	GO:0006955	ENSMUSG00000015340	GO:0002479	ENSMUSG00000078652	GO:0000075	ENSMUSG00000040034	GO:0000087	ENSMUSG00000015340	GO:0002479	ENSMUSG00000028330	GO:0000184
ENSMUSG00000034681	GO:0000184	ENSMUSG00000024824	GO:0000075	ENSMUSG00000009013	GO:0000086	ENSMUSG00000022548	GO:0006629	ENSMUSG00000034681	GO:0000184	ENSMUSG00000028776	GO:0006955	ENSMUSG00000027087	GO:0002479	ENSMUSG00000024824	GO:0000075	ENSMUSG00000035351	GO:0000087	ENSMUSG00000027087	GO:0002479	ENSMUSG00000034681	GO:0000184
ENSMUSG00000029647	GO:0000184	ENSMUSG00000014355	GO:0000075	ENSMUSG00000026202	GO:0000086	ENSMUSG00000025393	GO:0006629	ENSMUSG00000029647	GO:0000184	ENSMUSG00000019489	GO:0006955	ENSMUSG00000019505	GO:0002479	ENSMUSG00000014355	GO:0000075	ENSMUSG00000027326	GO:0000087	ENSMUSG00000019505	GO:0002479	ENSMUSG00000029647	GO:0000184
ENSMUSG00000038290	GO:0000184	ENSMUSG00000033159	GO:0000079	ENSMUSG00000036752	GO:0000086	ENSMUSG00000032080	GO:0006629	ENSMUSG00000038290	GO:0000184	ENSMUSG00000024610	GO:0006955	ENSMUSG00000008348	GO:0002479	ENSMUSG00000028161	GO:0000082	ENSMUSG00000030867	GO:0000236	ENSMUSG00000008348	GO:0002479	ENSMUSG00000038290	GO:0000184
ENSMUSG00000024472	GO:0000184	ENSMUSG00000021258	GO:0000079	ENSMUSG00000027793	GO:0000086	ENSMUSG00000025130	GO:0006629	ENSMUSG00000024472	GO:0000184	ENSMUSG00000039146	GO:0006955	ENSMUSG00000002944	GO:0002479	ENSMUSG00000026914	GO:0000082	ENSMUSG00000021693	GO:0000236	ENSMUSG00000002944	GO:0002479	ENSMUSG00000024472	GO:0000184
ENSMUSG00000071723	GO:0000184	ENSMUSG00000028252	GO:0000079	ENSMUSG00000028790	GO:0000086	ENSMUSG00000047026	GO:0006629	ENSMUSG00000071723	GO:0000184	ENSMUSG00000026471	GO:0006955	ENSMUSG00000002102	GO:0002479	ENSMUSG00000026753	GO:0000082	ENSMUSG00000024056	GO:0000236	ENSMUSG00000002102	GO:0002479	ENSMUSG00000071723	GO:0000184
ENSMUSG00000041477	GO:0000184	ENSMUSG00000041431	GO:0000079	ENSMUSG00000054115	GO:0000086	ENSMUSG00000041534	GO:0006629	ENSMUSG00000041477	GO:0000184	ENSMUSG00000022637	GO:0006955	ENSMUSG00000022817	GO:0002479	ENSMUSG00000027566	GO:0000082	ENSMUSG00000020290	GO:0000236	ENSMUSG00000022817	GO:0002479	ENSMUSG00000041477	GO:0000184
ENSMUSG00000020495	GO:0000184	ENSMUSG00000011960	GO:0000079	ENSMUSG00000027012	GO:0000086	ENSMUSG00000022037	GO:0006629	ENSMUSG00000020495	GO:0000184	ENSMUSG00000058755	GO:0006955	ENSMUSG00000014769	GO:0002479	ENSMUSG00000029012	GO:0000082	ENSMUSG00000017716	GO:0000236	ENSMUSG00000014769	GO:0002479	ENSMUSG00000020495	GO:0000184
ENSMUSG00000042772	GO:0000184	ENSMUSG00000026349	GO:0000079	ENSMUSG00000025410	GO:0000086	ENSMUSG00000022098	GO:0006629	ENSMUSG00000042772	GO:0000184	ENSMUSG00000002015	GO:0006955	ENSMUSG00000030751	GO:0002479	ENSMUSG00000026761	GO:0000082	ENSMUSG00000032264	GO:0000236	ENSMUSG00000030751	GO:0002479	ENSMUSG00000042772	GO:0000184
ENSMUSG00000058301	GO:0000184	ENSMUSG00000032218	GO:0000079	ENSMUSG00000035683	GO:0000086	ENSMUSG00000062515	GO:0006629	ENSMUSG00000058301	GO:0000184	ENSMUSG00000037053	GO:0006955	ENSMUSG00000015671	GO:0002479	ENSMUSG00000000028	GO:0000082	ENSMUSG00000027379	GO:0000236	ENSMUSG00000015671	GO:0002479	ENSMUSG00000058301	GO:0000184
ENSMUSG00000002500	GO:0000184	ENSMUSG00000028212	GO:0000079	ENSMUSG00000066306	GO:0000086	ENSMUSG00000031613	GO:0006629	ENSMUSG00000002500	GO:0000184	ENSMUSG00000036381	GO:0006955	ENSMUSG00000060073	GO:0002479	ENSMUSG00000031429	GO:0000082	ENSMUSG00000066979	GO:0000236	ENSMUSG00000060073	GO:0002479	ENSMUSG00000002500	GO:0000184
ENSMUSG00000032040	GO:0000184	ENSMUSG00000027715	GO:0000079	ENSMUSG00000031592	GO:0000086	ENSMUSG00000018924	GO:0006629	ENSMUSG00000032040	GO:0000184	ENSMUSG00000036117	GO:0006955	ENSMUSG00000032301	GO:0002479	ENSMUSG00000028212	GO:0000082	ENSMUSG00000022314	GO:0000236	ENSMUSG00000032301	GO:0002479	ENSMUSG00000032040	GO:0000184
ENSMUSG00000030655	GO:0000184	ENSMUSG00000042417	GO:0000079	ENSMUSG00000027479	GO:0000086	ENSMUSG00000046008	GO:0006629	ENSMUSG00000030655	GO:0000184	ENSMUSG00000027398	GO:0006955	ENSMUSG00000003814	GO:0002479	ENSMUSG00000021707	GO:0000082	ENSMUSG00000040084	GO:0000236	ENSMUSG00000003814	GO:0002479	ENSMUSG00000030655	GO:0000184
ENSMUSG00000064030	GO:0000184	ENSMUSG00000036390	GO:0000079	ENSMUSG00000041491	GO:0000086	ENSMUSG00000002944	GO:0006629	ENSMUSG00000064030	GO:0000184	ENSMUSG00000074715	GO:0006955	ENSMUSG00000024338	GO:0002479	ENSMUSG00000025747	GO:0000082	ENSMUSG00000033392	GO:0000236	ENSMUSG00000024338	GO:0002479	ENSMUSG00000064030	GO:0000184
ENSMUSG00000036572	GO:0000184	ENSMUSG00000002068	GO:0000079	ENSMUSG00000031922	GO:0000086	ENSMUSG00000005469	GO:0006629	ENSMUSG00000036572	GO:0000184	ENSMUSG00000022425	GO:0006955	ENSMUSG00000096727	GO:0002479	ENSMUSG00000025809	GO:0000082	ENSMUSG00000019923	GO:0000236	ENSMUSG00000096727	GO:0002479	ENSMUSG00000036572	GO:0000184
ENSMUSG00000002210	GO:0000184	ENSMUSG00000032477	GO:0000079	ENSMUSG00000000759	GO:0000086	ENSMUSG00000000594	GO:0006629	ENSMUSG00000002210	GO:0000184	ENSMUSG00000027776	GO:0006955	ENSMUSG00000068749	GO:0002479	ENSMUSG00000028156	GO:0000082	ENSMUSG00000041431	GO:0000236	ENSMUSG00000068749	GO:0002479	ENSMUSG00000002210	GO:0000184
ENSMUSG00000038398	GO:0000184	ENSMUSG00000044201	GO:0000079	ENSMUSG00000035842	GO:0000086	ENSMUSG00000020592	GO:0006629	ENSMUSG00000038398	GO:0000184	ENSMUSG00000079105	GO:0006955	ENSMUSG00000005779	GO:0002479	ENSMUSG00000041324	GO:0000082	ENSMUSG00000049550	GO:0000236	ENSMUSG00000005779	GO:0002479	ENSMUSG00000038398	GO:0000184
ENSMUSG00000043241	GO:0000184	ENSMUSG00000047281	GO:0000079	ENSMUSG00000026779	GO:0000086	ENSMUSG00000026818	GO:0006629	ENSMUSG00000043241	GO:0000184	ENSMUSG00000006014	GO:0006955	ENSMUSG00000018286	GO:0002479	ENSMUSG00000006678	GO:0000082	ENSMUSG00000004455	GO:0000236	ENSMUSG00000018286	GO:0002479	ENSMUSG00000043241	GO:0000184
ENSMUSG00000021962	GO:0000184	ENSMUSG00000006599	GO:0000079	ENSMUSG00000030397	GO:0000086	ENSMUSG00000042476	GO:0006629	ENSMUSG00000021962	GO:0000184	ENSMUSG00000024339	GO:0006955	ENSMUSG00000022193	GO:0002479	ENSMUSG00000019505	GO:0000082	ENSMUSG00000090733	GO:0000236	ENSMUSG00000022193	GO:0002479	ENSMUSG00000021962	GO:0000184
ENSMUSG00000028675	GO:0000184	ENSMUSG00000062248	GO:0000079	ENSMUSG00000051786	GO:0000086	ENSMUSG00000005034	GO:0006629	ENSMUSG00000028675	GO:0000184	ENSMUSG00000024402	GO:0006955	ENSMUSG00000027248	GO:0002479	ENSMUSG00000008348	GO:0000082	ENSMUSG00000020745	GO:0000236	ENSMUSG00000027248	GO:0002479	ENSMUSG00000028675	GO:0000184
ENSMUSG00000001415	GO:0000184	ENSMUSG00000023067	GO:0000079	ENSMUSG00000033790	GO:0000086	ENSMUSG00000047250	GO:0006629	ENSMUSG00000001415	GO:0000184	ENSMUSG00000037370	GO:0006955	ENSMUSG00000028932	GO:0002479	ENSMUSG00000057329	GO:0000082	ENSMUSG00000022391	GO:0000236	ENSMUSG00000028932	GO:0002479	ENSMUSG00000001415	GO:0000184
ENSMUSG00000057863	GO:0000184	ENSMUSG00000073802	GO:0000079	ENSMUSG00000039298	GO:0000086	ENSMUSG00000030551	GO:0006629	ENSMUSG00000057863	GO:0000184	ENSMUSG00000032357	GO:0006955	ENSMUSG00000031897	GO:0002479	ENSMUSG00000006728	GO:0000082	ENSMUSG00000029177	GO:0000236	ENSMUSG00000031897	GO:0002479	ENSMUSG00000057863	GO:0000184
ENSMUSG00000038374	GO:0000184	ENSMUSG00000028551	GO:0000079	ENSMUSG00000023908	GO:0000086	ENSMUSG00000002588	GO:0006629	ENSMUSG00000038374	GO:0000184	ENSMUSG00000053219	GO:0006955	ENSMUSG00000030603	GO:0002479	ENSMUSG00000027342	GO:0000082	ENSMUSG00000026605	GO:0000236	ENSMUSG00000030603	GO:0002479	ENSMUSG00000038374	GO:0000184
ENSMUSG00000059070	GO:0000184	ENSMUSG00000003031	GO:0000079	ENSMUSG00000025474	GO:0000086	ENSMUSG00000027513	GO:0006629	ENSMUSG00000059070	GO:0000184	ENSMUSG00000032661	GO:0006955	ENSMUSG00000030591	GO:0002479	ENSMUSG00000041431	GO:0000082	ENSMUSG00000003226	GO:0000236	ENSMUSG00000030591	GO:0002479	ENSMUSG00000059070	GO:0000184
ENSMUSG00000005682	GO:0000184	ENSMUSG00000037664	GO:0000079	ENSMUSG00000038241	GO:0000086	ENSMUSG00000024843	GO:0006629	ENSMUSG00000005682	GO:0000184	ENSMUSG00000024778	GO:0006955	ENSMUSG00000069744	GO:0002479	ENSMUSG00000062203	GO:0000082	ENSMUSG00000029414	GO:0000236	ENSMUSG00000069744	GO:0002479	ENSMUSG00000005682	GO:0000184
ENSMUSG00000046330	GO:0000184	ENSMUSG00000069089	GO:0000079	ENSMUSG00000029790	GO:0000086	ENSMUSG00000004455	GO:0006629	ENSMUSG00000046330	GO:0000184	ENSMUSG00000017344	GO:0006955	ENSMUSG00000028837	GO:0002479	ENSMUSG00000028884	GO:0000082	ENSMUSG00000063550	GO:0000236	ENSMUSG00000028837	GO:0002479	ENSMUSG00000046330	GO:0000184
ENSMUSG00000022336	GO:0000184	ENSMUSG00000021548	GO:0000079	ENSMUSG00000025226	GO:0000086	ENSMUSG00000020538	GO:0006629	ENSMUSG00000022336	GO:0000184	ENSMUSG00000029656	GO:0006955	ENSMUSG00000039067	GO:0002479	ENSMUSG00000002102	GO:0000082	ENSMUSG00000030298	GO:0000236	ENSMUSG00000039067	GO:0002479	ENSMUSG00000061479	GO:0000398
ENSMUSG00000028495	GO:0006364	ENSMUSG00000021103	GO:0000079	ENSMUSG00000028680	GO:0000086	ENSMUSG00000000440	GO:0006629	ENSMUSG00000031029	GO:0006413	ENSMUSG00000006611	GO:0006955	ENSMUSG00000005625	GO:0002479	ENSMUSG00000028896	GO:0000082	ENSMUSG00000052798	GO:0000236	ENSMUSG00000005625	GO:0002479	ENSMUSG00000021039	GO:0000398
ENSMUSG00000051062	GO:0006364	ENSMUSG00000020326	GO:0000079	ENSMUSG00000064128	GO:0000086	ENSMUSG00000059201	GO:0006629	ENSMUSG00000016554	GO:0006413	ENSMUSG00000060802	GO:0006955	ENSMUSG00000078974	GO:0002479	ENSMUSG00000014769	GO:0000082	ENSMUSG00000045328	GO:0000236	ENSMUSG00000078974	GO:0002479	ENSMUSG00000032469	GO:0000398
ENSMUSG00000030423	GO:0006364	ENSMUSG00000030528	GO:0000079	ENSMUSG00000027285	GO:0000086	ENSMUSG00000040613	GO:0006629	ENSMUSG00000022312	GO:0006413	ENSMUSG00000032690	GO:0006955	ENSMUSG00000053317	GO:0002479	ENSMUSG00000020516	GO:0000082	ENSMUSG00000029253	GO:0000236	ENSMUSG00000053317	GO:0002479	ENSMUSG00000021047	GO:0000398
ENSMUSG00000020430	GO:0006364	ENSMUSG00000013663	GO:0000079	ENSMUSG00000022678	GO:0000086	ENSMUSG00000036880	GO:0006629	ENSMUSG00000026083	GO:0006413	ENSMUSG00000004814	GO:0006955	ENSMUSG00000021024	GO:0002479	ENSMUSG00000070348	GO:0000082	ENSMUSG00000051329	GO:0000236	ENSMUSG00000021024	GO:0002479	ENSMUSG00000040383	GO:0000398
ENSMUSG00000028907	GO:0006364	ENSMUSG00000028044	GO:0000079	ENSMUSG00000021572	GO:0000086	ENSMUSG00000024885	GO:0006629	ENSMUSG00000070319	GO:0006413	ENSMUSG00000042535	GO:0006955	ENSMUSG00000078652	GO:0002479	ENSMUSG00000002068	GO:0000082	ENSMUSG00000006398	GO:0000236	ENSMUSG00000078652	GO:0002479	ENSMUSG00000024258	GO:0000398
ENSMUSG00000041747	GO:0006364	ENSMUSG00000027793	GO:0000079	ENSMUSG00000029472	GO:0000086	ENSMUSG00000024030	GO:0006629	ENSMUSG00000021116	GO:0006413	ENSMUSG00000039005	GO:0006955	ENSMUSG00000030082	GO:0002479	ENSMUSG00000025358	GO:0000082	ENSMUSG00000029910	GO:0000236	ENSMUSG00000030082	GO:0002479	ENSMUSG00000066148	GO:0000398
ENSMUSG00000058392	GO:0006364	ENSMUSG00000048895	GO:0000079	ENSMUSG00000029176	GO:0000086	ENSMUSG00000030861	GO:0006629	ENSMUSG00000007892	GO:0006413	ENSMUSG00000031779	GO:0006955	ENSMUSG00000060802	GO:0002479	ENSMUSG00000041859	GO:0000082	ENSMUSG00000028549	GO:0000236	ENSMUSG00000060802	GO:0002479	ENSMUSG00000039148	GO:0000398
ENSMUSG00000030521	GO:0006364	ENSMUSG00000029068	GO:0000079	ENSMUSG00000036977	GO:0000086	ENSMUSG00000075296	GO:0006629	ENSMUSG00000025508	GO:0006413	ENSMUSG00000022015	GO:0006955	ENSMUSG00000021178	GO:0002479	ENSMUSG00000030751	GO:0000082	ENSMUSG00000040549	GO:0000236	ENSMUSG00000021178	GO:0002479	ENSMUSG00000066037	GO:0000398
ENSMUSG00000061032	GO:0006364	ENSMUSG00000023908	GO:0000079	ENSMUSG00000039781	GO:0000086	ENSMUSG00000050017	GO:0006629	ENSMUSG00000067274	GO:0006413	ENSMUSG00000037860	GO:0006955	ENSMUSG00000020708	GO:0002479	ENSMUSG00000015671	GO:0000082	ENSMUSG00000041133	GO:0000236	ENSMUSG00000020708	GO:0002479	ENSMUSG00000015748	GO:0000398
ENSMUSG00000038299	GO:0006364	ENSMUSG00000017499	GO:0000079	ENSMUSG00000043987	GO:0000086	ENSMUSG00000073988	GO:0006629	ENSMUSG00000028156	GO:0006413	ENSMUSG00000025199	GO:0006955	ENSMUSG00000021832	GO:0002479	ENSMUSG00000060073	GO:0000082	ENSMUSG00000027479	GO:0000236	ENSMUSG00000021832	GO:0002479	ENSMUSG00000060288	GO:0000398
ENSMUSG00000063785	GO:0006364	ENSMUSG00000030983	GO:0000079	ENSMUSG00000068115	GO:0000086	ENSMUSG00000021226	GO:0006629	ENSMUSG00000061787	GO:0006413	ENSMUSG00000022148	GO:0006955	ENSMUSG00000020460	GO:0002479	ENSMUSG00000032301	GO:0000082	ENSMUSG00000051220	GO:0000236	ENSMUSG00000020460	GO:0002479	ENSMUSG00000027998	GO:0000398
ENSMUSG00000022557	GO:0006364	ENSMUSG00000028161	GO:0000082	ENSMUSG00000030838	GO:0000086	ENSMUSG00000020405	GO:0006629	ENSMUSG00000032518	GO:0006413	ENSMUSG00000022057	GO:0006955	ENSMUSG00000090137	GO:0002479	ENSMUSG00000000751	GO:0000082	ENSMUSG00000028873	GO:0000236	ENSMUSG00000090137	GO:0002479	ENSMUSG00000031754	GO:0000398
ENSMUSG00000032288	GO:0006364	ENSMUSG00000026914	GO:0000082	ENSMUSG00000027330	GO:0000087	ENSMUSG00000074336	GO:0006629	ENSMUSG00000022283	GO:0006413	ENSMUSG00000024308	GO:0006955	ENSMUSG00000037321	GO:0002479	ENSMUSG00000024338	GO:0000082	ENSMUSG00000026039	GO:0000236	ENSMUSG00000037321	GO:0002479	ENSMUSG00000032423	GO:0000398
ENSMUSG00000027405	GO:0006364	ENSMUSG00000026753	GO:0000082	ENSMUSG00000044201	GO:0000087	ENSMUSG00000017754	GO:0006629	ENSMUSG00000044533	GO:0006413	ENSMUSG00000032204	GO:0006955	ENSMUSG00000024339	GO:0002479	ENSMUSG00000096727	GO:0000082	ENSMUSG00000023940	GO:0000236	ENSMUSG00000024339	GO:0002479	ENSMUSG00000038446	GO:0000398
ENSMUSG00000030888	GO:0006364	ENSMUSG00000027566	GO:0000082	ENSMUSG00000021693	GO:0000087	ENSMUSG00000028158	GO:0006629	ENSMUSG00000060636	GO:0006413	ENSMUSG00000097328	GO:0006955	ENSMUSG00000022216	GO:0002479	ENSMUSG00000068749	GO:0000082	ENSMUSG00000021391	GO:0000236	ENSMUSG00000022216	GO:0002479	ENSMUSG00000028676	GO:0000398
ENSMUSG00000039231	GO:0006364	ENSMUSG00000029012	GO:0000082	ENSMUSG00000024056	GO:0000087	ENSMUSG00000032942	GO:0006629	ENSMUSG00000043716	GO:0006413	ENSMUSG00000036867	GO:0006955	ENSMUSG00000006998	GO:0002479	ENSMUSG00000005779	GO:0000082	ENSMUSG00000028066	GO:0000236	ENSMUSG00000006998	GO:0002479	ENSMUSG00000025982	GO:0000398
ENSMUSG00000041506	GO:0006364	ENSMUSG00000026761	GO:0000082	ENSMUSG00000020290	GO:0000087	ENSMUSG00000013663	GO:0006629	ENSMUSG00000062328	GO:0006413	ENSMUSG00000005824	GO:0006955	ENSMUSG00000040850	GO:0002479	ENSMUSG00000018286	GO:0000082	ENSMUSG00000031629	GO:0000236	ENSMUSG00000040850	GO:0002479	ENSMUSG00000003660	GO:0000398
ENSMUSG00000031403	GO:0006364	ENSMUSG00000000028	GO:0000082	ENSMUSG00000017716	GO:0000087	ENSMUSG00000040385	GO:0006629	ENSMUSG00000074656	GO:0006413	ENSMUSG00000030742	GO:0006955	ENSMUSG00000021737	GO:0002479	ENSMUSG00000022193	GO:0000082	ENSMUSG00000023919	GO:0000236	ENSMUSG00000021737	GO:0002479	ENSMUSG00000054405	GO:0000398
ENSMUSG00000056209	GO:0006364	ENSMUSG00000031429	GO:0000082	ENSMUSG00000032264	GO:0000087	ENSMUSG00000014956	GO:0006629	ENSMUSG00000030744	GO:0006413	ENSMUSG00000000731	GO:0006955	ENSMUSG00000026869	GO:0002479	ENSMUSG00000031016	GO:0000082	ENSMUSG00000017291	GO:0000236	ENSMUSG00000026869	GO:0002479	ENSMUSG00000002455	GO:0000398
ENSMUSG00000004356	GO:0006364	ENSMUSG00000028212	GO:0000082	ENSMUSG00000027379	GO:0000087	ENSMUSG00000003131	GO:0006629	ENSMUSG00000058655	GO:0006413	ENSMUSG00000023078	GO:0006955	ENSMUSG00000036743	GO:0002479	ENSMUSG00000032477	GO:0000082	ENSMUSG00000064302	GO:0000236	ENSMUSG00000036743	GO:0002479	ENSMUSG00000041328	GO:0000398
ENSMUSG00000060739	GO:0006364	ENSMUSG00000021707	GO:0000082	ENSMUSG00000066979	GO:0000087	ENSMUSG00000023156	GO:0006629	ENSMUSG00000061983	GO:0006413	ENSMUSG00000026980	GO:0006955	ENSMUSG00000032869	GO:0002479	ENSMUSG00000020649	GO:0000082	ENSMUSG00000026708	GO:0000236	ENSMUSG00000032869	GO:0002479	ENSMUSG00000020409	GO:0000398
ENSMUSG00000061787	GO:0006364	ENSMUSG00000025747	GO:0000082	ENSMUSG00000040084	GO:0000087	ENSMUSG00000094130	GO:0006629	ENSMUSG00000000740	GO:0006413	ENSMUSG00000027995	GO:0006955	ENSMUSG00000026750	GO:0002479	ENSMUSG00000022673	GO:0000082	ENSMUSG00000073705	GO:0000236	ENSMUSG00000026750	GO:0002479	ENSMUSG00000042502	GO:0000398
ENSMUSG00000060636	GO:0006364	ENSMUSG00000025809	GO:0000082	ENSMUSG00000033392	GO:0000087	ENSMUSG00000028763	GO:0006629	ENSMUSG00000008682	GO:0006413	ENSMUSG00000038264	GO:0006955	ENSMUSG00000026229	GO:0002479	ENSMUSG00000005410	GO:0000082	ENSMUSG00000025862	GO:0000236	ENSMUSG00000026229	GO:0002479	ENSMUSG00000044155	GO:0000398
ENSMUSG00000043716	GO:0006364	ENSMUSG00000028156	GO:0000082	ENSMUSG00000019923	GO:0000087	ENSMUSG00000027070	GO:0006629	ENSMUSG00000038900	GO:0006413	ENSMUSG00000002731	GO:0006955	ENSMUSG00000025816	GO:0002479	ENSMUSG00000029730	GO:0000082	ENSMUSG00000046755	GO:0000236	ENSMUSG00000025816	GO:0002479	ENSMUSG00000028821	GO:0000398
ENSMUSG00000046865	GO:0006364	ENSMUSG00000041324	GO:0000082	ENSMUSG00000003779	GO:0000087	ENSMUSG00000017781	GO:0006629	ENSMUSG00000047215	GO:0006413	ENSMUSG00000030413	GO:0006955	ENSMUSG00000034783	GO:0002479	ENSMUSG00000012483	GO:0000082	ENSMUSG00000074476	GO:0000236	ENSMUSG00000034783	GO:0002479	ENSMUSG00000060373	GO:0000398
ENSMUSG00000025580	GO:0006364	ENSMUSG00000006678	GO:0000082	ENSMUSG00000004455	GO:0000087	ENSMUSG00000027533	GO:0006629	ENSMUSG00000028936	GO:0006413	ENSMUSG00000068129	GO:0006955	ENSMUSG00000079197	GO:0002479	ENSMUSG00000028932	GO:0000082	ENSMUSG00000040034	GO:0000236	ENSMUSG00000079197	GO:0002479	ENSMUSG00000008333	GO:0000398
ENSMUSG00000040952	GO:0006364	ENSMUSG00000019505	GO:0000082	ENSMUSG00000090733	GO:0000087	ENSMUSG00000093930	GO:0006629	ENSMUSG00000032399	GO:0006413	ENSMUSG00000050395	GO:0006955	ENSMUSG00000025487	GO:0002479	ENSMUSG00000000532	GO:0000082	ENSMUSG00000035351	GO:0000236	ENSMUSG00000025487	GO:0002479	ENSMUSG00000063511	GO:0000398
ENSMUSG00000038279	GO:0006364	ENSMUSG00000008348	GO:0000082	ENSMUSG00000020745	GO:0000087	ENSMUSG00000001173	GO:0006629	ENSMUSG00000040952	GO:0006413	ENSMUSG00000028431	GO:0006955	ENSMUSG00000006611	GO:0002474	ENSMUSG00000023067	GO:0000082	ENSMUSG00000027326	GO:0000236	ENSMUSG00000006611	GO:0002474	ENSMUSG00000024217	GO:0000398
ENSMUSG00000058558	GO:0006364	ENSMUSG00000057329	GO:0000082	ENSMUSG00000022391	GO:0000087	ENSMUSG00000029413	GO:0006629	ENSMUSG00000060036	GO:0006413	ENSMUSG00000026068	GO:0006955	ENSMUSG00000026471	GO:0002474	ENSMUSG00000031897	GO:0000082	ENSMUSG00000027115	GO:0000236	ENSMUSG00000026471	GO:0002474	ENSMUSG00000046434	GO:0000398
ENSMUSG00000025794	GO:0006364	ENSMUSG00000006728	GO:0000082	ENSMUSG00000029177	GO:0000087	ENSMUSG00000003123	GO:0006629	ENSMUSG00000074129	GO:0006413	ENSMUSG00000021508	GO:0006955	ENSMUSG00000031555	GO:0006508	ENSMUSG00000044303	GO:0000082	ENSMUSG00000039509	GO:0000236	ENSMUSG00000027513	GO:0006094	ENSMUSG00000030512	GO:0000398
ENSMUSG00000049396	GO:0006364	ENSMUSG00000027342	GO:0000082	ENSMUSG00000026605	GO:0000087	ENSMUSG00000022383	GO:0006629	ENSMUSG00000026427	GO:0006413	ENSMUSG00000035004	GO:0006955	ENSMUSG00000049291	GO:0006508	ENSMUSG00000028551	GO:0000082	ENSMUSG00000020492	GO:0000236	ENSMUSG00000040618	GO:0006094	ENSMUSG00000022283	GO:0000398
ENSMUSG00000060938	GO:0006364	ENSMUSG00000041431	GO:0000082	ENSMUSG00000003226	GO:0000087	ENSMUSG00000022853	GO:0006629	ENSMUSG00000035530	GO:0006413	ENSMUSG00000044199	GO:0006955	ENSMUSG00000027318	GO:0006508	ENSMUSG00000030603	GO:0000082	ENSMUSG00000037286	GO:0000236	ENSMUSG00000026827	GO:0006094	ENSMUSG00000067995	GO:0000398
ENSMUSG00000061477	GO:0006364	ENSMUSG00000062203	GO:0000082	ENSMUSG00000063550	GO:0000087	ENSMUSG00000033533	GO:0006629	ENSMUSG00000090733	GO:0006413	ENSMUSG00000021871	GO:0006955	ENSMUSG00000023987	GO:0006508	ENSMUSG00000003031	GO:0000082	ENSMUSG00000026491	GO:0000236	ENSMUSG00000004267	GO:0006094	ENSMUSG00000027404	GO:0000398
ENSMUSG00000037563	GO:0006364	ENSMUSG00000028884	GO:0000082	ENSMUSG00000030867	GO:0000087	ENSMUSG00000022463	GO:0006629	ENSMUSG00000062997	GO:0006413	ENSMUSG00000024164	GO:0006955	ENSMUSG00000020282	GO:0006508	ENSMUSG00000021379	GO:0000082	ENSMUSG00000031262	GO:0000236	ENSMUSG00000021456	GO:0006094	ENSMUSG00000015165	GO:0000398
ENSMUSG00000031683	GO:0006364	ENSMUSG00000002102	GO:0000082	ENSMUSG00000052798	GO:0000087	ENSMUSG00000053898	GO:0006629	ENSMUSG00000046364	GO:0006413	ENSMUSG00000027399	GO:0006955	ENSMUSG00000029909	GO:0006508	ENSMUSG00000030591	GO:0000082	ENSMUSG00000036223	GO:0000236	ENSMUSG00000061099	GO:0006094	ENSMUSG00000020719	GO:0000398
ENSMUSG00000063457	GO:0006364	ENSMUSG00000028896	GO:0000082	ENSMUSG00000045328	GO:0000087	ENSMUSG00000047631	GO:0006629	ENSMUSG00000058558	GO:0006413	ENSMUSG00000026770	GO:0006955	ENSMUSG00000052593	GO:0006508	ENSMUSG00000020307	GO:0000082	ENSMUSG00000036672	GO:0000236	ENSMUSG00000027010	GO:0006094	ENSMUSG00000031783	GO:0000398
ENSMUSG00000025290	GO:0006364	ENSMUSG00000014769	GO:0000082	ENSMUSG00000032254	GO:0000087	ENSMUSG00000039653	GO:0006629	ENSMUSG00000041453	GO:0006413	ENSMUSG00000067149	GO:0006955	ENSMUSG00000058579	GO:0006508	ENSMUSG00000025395	GO:0000082	ENSMUSG00000079614	GO:0000236	ENSMUSG00000031672	GO:0006094	ENSMUSG00000004667	GO:0000398
ENSMUSG00000067288	GO:0006364	ENSMUSG00000020516	GO:0000082	ENSMUSG00000029253	GO:0000087	ENSMUSG00000028613	GO:0006629	ENSMUSG00000030432	GO:0006413	ENSMUSG00000023274	GO:0006955	ENSMUSG00000039047	GO:0006508	ENSMUSG00000026134	GO:0000082	ENSMUSG00000020897	GO:0000236	ENSMUSG00000062070	GO:0006094	ENSMUSG00000004980	GO:0000398
ENSMUSG00000059291	GO:0006364	ENSMUSG00000070348	GO:0000082	ENSMUSG00000006398	GO:0000087	ENSMUSG00000041741	GO:0006629	ENSMUSG00000006333	GO:0006413	ENSMUSG00000053977	GO:0006955	ENSMUSG00000025076	GO:0006508	ENSMUSG00000069744	GO:0000082	ENSMUSG00000031756	GO:0000236	ENSMUSG00000024990	GO:0006094	ENSMUSG00000005198	GO:0000398
ENSMUSG00000036693	GO:0006364	ENSMUSG00000002068	GO:0000082	ENSMUSG00000029910	GO:0000087	ENSMUSG00000031835	GO:0006629	ENSMUSG00000012848	GO:0006413	ENSMUSG00000087642	GO:0006955	ENSMUSG00000030553	GO:0006508	ENSMUSG00000028837	GO:0000082	ENSMUSG00000062510	GO:0000236	ENSMUSG00000030695	GO:0006094	ENSMUSG00000030435	GO:0000398
ENSMUSG00000027714	GO:0006364	ENSMUSG00000025358	GO:0000082	ENSMUSG00000028549	GO:0000087	ENSMUSG00000018167	GO:0006629	ENSMUSG00000052146	GO:0006413	ENSMUSG00000041607	GO:0006955	ENSMUSG00000038521	GO:0006508	ENSMUSG00000002870	GO:0000082	ENSMUSG00000028678	GO:0000236	ENSMUSG00000057666	GO:0006094	ENSMUSG00000006498	GO:0000398
ENSMUSG00000040688	GO:0006364	ENSMUSG00000041859	GO:0000082	ENSMUSG00000041133	GO:0000087	ENSMUSG00000001588	GO:0006629	ENSMUSG00000067194	GO:0006413	ENSMUSG00000036896	GO:0006955	ENSMUSG00000028041	GO:0006508	ENSMUSG00000069089	GO:0000082	ENSMUSG00000063439	GO:0000236	ENSMUSG00000028307	GO:0006094	ENSMUSG00000029250	GO:0000398
ENSMUSG00000063334	GO:0006364	ENSMUSG00000030751	GO:0000082	ENSMUSG00000037544	GO:0000087	ENSMUSG00000020777	GO:0006629	ENSMUSG00000048758	GO:0006413	ENSMUSG00000029372	GO:0006955	ENSMUSG00000028550	GO:0006508	ENSMUSG00000039067	GO:0000082	ENSMUSG00000021714	GO:0000236	ENSMUSG00000063524	GO:0006094	ENSMUSG00000020069	GO:0000398
ENSMUSG00000039356	GO:0006364	ENSMUSG00000015671	GO:0000082	ENSMUSG00000027479	GO:0000087	ENSMUSG00000005447	GO:0006629	ENSMUSG00000062006	GO:0006413	ENSMUSG00000029373	GO:0006955	ENSMUSG00000038599	GO:0006508	ENSMUSG00000021548	GO:0000082	ENSMUSG00000020652	GO:0000236	ENSMUSG00000069805	GO:0006094	ENSMUSG00000007850	GO:0000398
ENSMUSG00000031590	GO:0006364	ENSMUSG00000060073	GO:0000082	ENSMUSG00000023940	GO:0000087	ENSMUSG00000038349	GO:0006629	ENSMUSG00000004788	GO:0006413	ENSMUSG00000034855	GO:0006955	ENSMUSG00000047879	GO:0006508	ENSMUSG00000021103	GO:0000082	ENSMUSG00000020739	GO:0000236	ENSMUSG00000017390	GO:0006094	ENSMUSG00000031256	GO:0000398
ENSMUSG00000025047	GO:0006364	ENSMUSG00000032301	GO:0000082	ENSMUSG00000023919	GO:0000087	ENSMUSG00000017969	GO:0006629	ENSMUSG00000025794	GO:0006413	ENSMUSG00000024661	GO:0006955	ENSMUSG00000041926	GO:0006508	ENSMUSG00000030268	GO:0000082	ENSMUSG00000026683	GO:0000236	ENSMUSG00000060600	GO:0006094	ENSMUSG00000002658	GO:0000398
ENSMUSG00000015176	GO:0006364	ENSMUSG00000000751	GO:0000082	ENSMUSG00000017291	GO:0000087	ENSMUSG00000015016	GO:0006629	ENSMUSG00000021282	GO:0006413	ENSMUSG00000018916	GO:0006955	ENSMUSG00000031835	GO:0006508	ENSMUSG00000005625	GO:0000082	ENSMUSG00000018736	GO:0000236	ENSMUSG00000020475	GO:0006094	ENSMUSG00000030795	GO:0000398
ENSMUSG00000025785	GO:0006364	ENSMUSG00000024338	GO:0000082	ENSMUSG00000026708	GO:0000087	ENSMUSG00000055923	GO:0006629	ENSMUSG00000056076	GO:0006413	ENSMUSG00000000869	GO:0006955	ENSMUSG00000046269	GO:0006508	ENSMUSG00000020974	GO:0000082	ENSMUSG00000040599	GO:0000236	ENSMUSG00000025271	GO:0006094	ENSMUSG00000019738	GO:0000398
ENSMUSG00000021392	GO:0006364	ENSMUSG00000096727	GO:0000082	ENSMUSG00000074476	GO:0000087	ENSMUSG00000030935	GO:0006629	ENSMUSG00000022336	GO:0006413	ENSMUSG00000035031	GO:0006955	ENSMUSG00000062751	GO:0006508	ENSMUSG00000021024	GO:0000082	ENSMUSG00000045273	GO:0000236	ENSMUSG00000025190	GO:0006094	ENSMUSG00000031134	GO:0000398
ENSMUSG00000020706	GO:0006364	ENSMUSG00000068749	GO:0000082	ENSMUSG00000039509	GO:0000087	ENSMUSG00000024207	GO:0006629	ENSMUSG00000059796	GO:0006413	ENSMUSG00000040152	GO:0006955	ENSMUSG00000020708	GO:0006508	ENSMUSG00000028044	GO:0000082	ENSMUSG00000027635	GO:0000236	ENSMUSG00000005469	GO:0006094	ENSMUSG00000025580	GO:0000398
ENSMUSG00000024570	GO:0006364	ENSMUSG00000005779	GO:0000082	ENSMUSG00000020492	GO:0000087	ENSMUSG00000027932	GO:0006629	ENSMUSG00000028234	GO:0006413	ENSMUSG00000005533	GO:0006955	ENSMUSG00000032363	GO:0006508	ENSMUSG00000078652	GO:0000082	ENSMUSG00000032400	GO:0000236	ENSMUSG00000011752	GO:0006094	ENSMUSG00000016018	GO:0000398
ENSMUSG00000044303	GO:0006364	ENSMUSG00000018286	GO:0000082	ENSMUSG00000037286	GO:0000087	ENSMUSG00000038007	GO:0006629	ENSMUSG00000060938	GO:0006413	ENSMUSG00000040314	GO:0006955	ENSMUSG00000027188	GO:0006508	ENSMUSG00000021178	GO:0000082	ENSMUSG00000005233	GO:0000236	ENSMUSG00000026628	GO:0006094	ENSMUSG00000021111	GO:0000398
ENSMUSG00000029504	GO:0006364	ENSMUSG00000022193	GO:0000082	ENSMUSG00000026491	GO:0000087	ENSMUSG00000091609	GO:0006629	ENSMUSG00000012405	GO:0006413	ENSMUSG00000018914	GO:0006955	ENSMUSG00000062478	GO:0006508	ENSMUSG00000020708	GO:0000082	ENSMUSG00000024660	GO:0000236	ENSMUSG00000042406	GO:0006094	ENSMUSG00000059005	GO:0000398
ENSMUSG00000004268	GO:0006364	ENSMUSG00000031016	GO:0000082	ENSMUSG00000031262	GO:0000087	ENSMUSG00000044968	GO:0006629	ENSMUSG00000063316	GO:0006413	ENSMUSG00000029380	GO:0006955	ENSMUSG00000061119	GO:0006508	ENSMUSG00000021832	GO:0000082	ENSMUSG00000068101	GO:0000236	ENSMUSG00000029597	GO:0006094	ENSMUSG00000059208	GO:0000398
ENSMUSG00000025264	GO:0006364	ENSMUSG00000032477	GO:0000082	ENSMUSG00000079614	GO:0000087	ENSMUSG00000026943	GO:0006629	ENSMUSG00000046330	GO:0006413	ENSMUSG00000025163	GO:0006955	ENSMUSG00000026029	GO:0006508	ENSMUSG00000020460	GO:0000082	ENSMUSG00000022678	GO:0000236	ENSMUSG00000023019	GO:0006094	ENSMUSG00000022774	GO:0000398
ENSMUSG00000039236	GO:0006364	ENSMUSG00000020649	GO:0000082	ENSMUSG00000020897	GO:0000087	ENSMUSG00000043430	GO:0006629	ENSMUSG00000041841	GO:0006413	ENSMUSG00000000982	GO:0006955	ENSMUSG00000031628	GO:0006508	ENSMUSG00000090137	GO:0000082	ENSMUSG00000040945	GO:0000236	ENSMUSG00000005034	GO:0006094	ENSMUSG00000021018	GO:0000398
ENSMUSG00000027752	GO:0006364	ENSMUSG00000022673	GO:0000082	ENSMUSG00000031756	GO:0000087	ENSMUSG00000030972	GO:0006629	ENSMUSG00000061477	GO:0006413	ENSMUSG00000024673	GO:0006955	ENSMUSG00000034825	GO:0006508	ENSMUSG00000027793	GO:0000082	ENSMUSG00000024974	GO:0000236	ENSMUSG00000022546	GO:0006094	ENSMUSG00000039771	GO:0000398
ENSMUSG00000020063	GO:0006364	ENSMUSG00000005410	GO:0000082	ENSMUSG00000024795	GO:0000087	ENSMUSG00000059316	GO:0006629	ENSMUSG00000047675	GO:0006413	ENSMUSG00000059305	GO:0006955	ENSMUSG00000054693	GO:0006508	ENSMUSG00000040274	GO:0000082	ENSMUSG00000028851	GO:0000236	ENSMUSG00000078650	GO:0006094	ENSMUSG00000042079	GO:0000398
ENSMUSG00000023971	GO:0006364	ENSMUSG00000029730	GO:0000082	ENSMUSG00000031843	GO:0000087	ENSMUSG00000030703	GO:0006629	ENSMUSG00000008683	GO:0006413	ENSMUSG00000023132	GO:0006955	ENSMUSG00000016942	GO:0006508	ENSMUSG00000007080	GO:0000082	ENSMUSG00000029554	GO:0000236	ENSMUSG00000020321	GO:0006094	ENSMUSG00000032580	GO:0000398
ENSMUSG00000026127	GO:0006364	ENSMUSG00000012483	GO:0000082	ENSMUSG00000038126	GO:0000087	ENSMUSG00000032558	GO:0006629	ENSMUSG00000037563	GO:0006413	ENSMUSG00000018930	GO:0006955	ENSMUSG00000090231	GO:0006508	ENSMUSG00000006998	GO:0000082	ENSMUSG00000027496	GO:0000278	ENSMUSG00000019179	GO:0006094	ENSMUSG00000045996	GO:0000398
ENSMUSG00000014907	GO:0006364	ENSMUSG00000028932	GO:0000082	ENSMUSG00000028678	GO:0000087	ENSMUSG00000022175	GO:0006629	ENSMUSG00000024608	GO:0006413	ENSMUSG00000035042	GO:0006955	ENSMUSG00000053510	GO:0006508	ENSMUSG00000028587	GO:0000082	ENSMUSG00000072423	GO:0000278	ENSMUSG00000003528	GO:0006094	ENSMUSG00000063480	GO:0000398
ENSMUSG00000022313	GO:0006364	ENSMUSG00000000532	GO:0000082	ENSMUSG00000063439	GO:0000087	ENSMUSG00000030168	GO:0006629	ENSMUSG00000049517	GO:0006413	ENSMUSG00000026072	GO:0006955	ENSMUSG00000024713	GO:0006508	ENSMUSG00000026037	GO:0000082	ENSMUSG00000023764	GO:0000278	ENSMUSG00000023456	GO:0006094	ENSMUSG00000045427	GO:0000398
ENSMUSG00000033294	GO:0006364	ENSMUSG00000023067	GO:0000082	ENSMUSG00000032513	GO:0000087	ENSMUSG00000021703	GO:0006629	ENSMUSG00000008668	GO:0006413	ENSMUSG00000032035	GO:0006955	ENSMUSG00000061298	GO:0006508	ENSMUSG00000024833	GO:0000082	ENSMUSG00000014668	GO:0000278	ENSMUSG00000014606	GO:0006094	ENSMUSG00000033020	GO:0000398
ENSMUSG00000026019	GO:0006364	ENSMUSG00000031897	GO:0000082	ENSMUSG00000021714	GO:0000087	ENSMUSG00000040451	GO:0006629	ENSMUSG00000034892	GO:0006413	ENSMUSG00000034394	GO:0006955	ENSMUSG00000071519	GO:0006508	ENSMUSG00000038482	GO:0000082	ENSMUSG00000021693	GO:0000278	ENSMUSG00000027936	GO:0006094	ENSMUSG00000028609	GO:0000398
ENSMUSG00000030204	GO:0006364	ENSMUSG00000044303	GO:0000082	ENSMUSG00000020652	GO:0000087	ENSMUSG00000002871	GO:0006629	ENSMUSG00000090862	GO:0006413	ENSMUSG00000021538	GO:0006955	ENSMUSG00000027419	GO:0006508	ENSMUSG00000021737	GO:0000082	ENSMUSG00000017428	GO:0000278	ENSMUSG00000034793	GO:0006094	ENSMUSG00000021546	GO:0000398
ENSMUSG00000050244	GO:0006364	ENSMUSG00000028551	GO:0000082	ENSMUSG00000020739	GO:0000087	ENSMUSG00000028601	GO:0006629	ENSMUSG00000003429	GO:0006413	ENSMUSG00000034116	GO:0006955	ENSMUSG00000025196	GO:0006508	ENSMUSG00000052525	GO:0000082	ENSMUSG00000020720	GO:0000278	ENSMUSG00000005232	GO:0006094	ENSMUSG00000090553	GO:0000398
ENSMUSG00000028430	GO:0006364	ENSMUSG00000030603	GO:0000082	ENSMUSG00000045273	GO:0000087	ENSMUSG00000061666	GO:0006629	ENSMUSG00000062647	GO:0006413	ENSMUSG00000075604	GO:0006955	ENSMUSG00000021193	GO:0006508	ENSMUSG00000039960	GO:0000082	ENSMUSG00000029440	GO:0000278	ENSMUSG00000029167	GO:0006094	ENSMUSG00000020018	GO:0000398
ENSMUSG00000042660	GO:0006364	ENSMUSG00000003031	GO:0000082	ENSMUSG00000027635	GO:0000087	ENSMUSG00000052392	GO:0006629	ENSMUSG00000031320	GO:0006413	ENSMUSG00000075370	GO:0006955	ENSMUSG00000032357	GO:0006508	ENSMUSG00000026669	GO:0000082	ENSMUSG00000029283	GO:0000278	ENSMUSG00000025792	GO:0006094	ENSMUSG00000057278	GO:0000398
ENSMUSG00000028187	GO:0006364	ENSMUSG00000021379	GO:0000082	ENSMUSG00000005233	GO:0000087	ENSMUSG00000005952	GO:0006629	ENSMUSG00000058546	GO:0006413	ENSMUSG00000061311	GO:0006955	ENSMUSG00000034252	GO:0006508	ENSMUSG00000028068	GO:0000082	ENSMUSG00000025758	GO:0000278	ENSMUSG00000015112	GO:0006094	ENSMUSG00000034192	GO:0000398
ENSMUSG00000034259	GO:0006364	ENSMUSG00000030591	GO:0000082	ENSMUSG00000068101	GO:0000087	ENSMUSG00000050931	GO:0006629	ENSMUSG00000028495	GO:0006413	ENSMUSG00000051457	GO:0006955	ENSMUSG00000050762	GO:0006508	ENSMUSG00000032869	GO:0000082	ENSMUSG00000026914	GO:0000278	ENSMUSG00000044626	GO:0006629	ENSMUSG00000002477	GO:0000398
ENSMUSG00000027133	GO:0006364	ENSMUSG00000020307	GO:0000082	ENSMUSG00000022678	GO:0000087	ENSMUSG00000007783	GO:0006629	ENSMUSG00000071415	GO:0006413	ENSMUSG00000026011	GO:0006955	ENSMUSG00000020131	GO:0006508	ENSMUSG00000024791	GO:0000082	ENSMUSG00000016477	GO:0000278	ENSMUSG00000046110	GO:0006629	ENSMUSG00000040824	GO:0000398
ENSMUSG00000061286	GO:0006364	ENSMUSG00000025395	GO:0000082	ENSMUSG00000040945	GO:0000087	ENSMUSG00000037936	GO:0006629	ENSMUSG00000063457	GO:0006413	ENSMUSG00000003882	GO:0006955	ENSMUSG00000029017	GO:0006508	ENSMUSG00000030397	GO:0000082	ENSMUSG00000001403	GO:0000278	ENSMUSG00000063810	GO:0006629	ENSMUSG00000020180	GO:0000398
ENSMUSG00000028322	GO:0006364	ENSMUSG00000026134	GO:0000082	ENSMUSG00000019773	GO:0000087	ENSMUSG00000060002	GO:0006629	ENSMUSG00000025290	GO:0006413	ENSMUSG00000052922	GO:0006955	ENSMUSG00000024776	GO:0006508	ENSMUSG00000023908	GO:0000082	ENSMUSG00000024056	GO:0000278	ENSMUSG00000025428	GO:0006629	ENSMUSG00000071662	GO:0000398
ENSMUSG00000022300	GO:0006364	ENSMUSG00000069744	GO:0000082	ENSMUSG00000028851	GO:0000087	ENSMUSG00000021620	GO:0006629	ENSMUSG00000009927	GO:0006413	ENSMUSG00000056501	GO:0006955	ENSMUSG00000046324	GO:0006508	ENSMUSG00000041238	GO:0000082	ENSMUSG00000027566	GO:0000278	ENSMUSG00000010663	GO:0006629	ENSMUSG00000038489	GO:0000398
ENSMUSG00000001056	GO:0006364	ENSMUSG00000028837	GO:0000082	ENSMUSG00000029554	GO:0000087	ENSMUSG00000030283	GO:0006629	ENSMUSG00000025362	GO:0006413	ENSMUSG00000020484	GO:0006955	ENSMUSG00000004929	GO:0006508	ENSMUSG00000017499	GO:0000082	ENSMUSG00000020290	GO:0000278	ENSMUSG00000020532	GO:0006629	ENSMUSG00000022858	GO:0000398
ENSMUSG00000028010	GO:0006364	ENSMUSG00000002870	GO:0000082	ENSMUSG00000032534	GO:0000086	ENSMUSG00000035686	GO:0006629	ENSMUSG00000067288	GO:0006413	ENSMUSG00000026981	GO:0006955	ENSMUSG00000024371	GO:0006508	ENSMUSG00000032119	GO:0000082	ENSMUSG00000019971	GO:0000278	ENSMUSG00000018868	GO:0006629	ENSMUSG00000028639	GO:0000398
ENSMUSG00000004393	GO:0006364	ENSMUSG00000069089	GO:0000082	ENSMUSG00000045007	GO:0000086	ENSMUSG00000026457	GO:0006629	ENSMUSG00000038274	GO:0006413	ENSMUSG00000058427	GO:0006955	ENSMUSG00000035382	GO:0006508	ENSMUSG00000006585	GO:0000082	ENSMUSG00000017716	GO:0000278	ENSMUSG00000004207	GO:0006629	ENSMUSG00000057130	GO:0000398
ENSMUSG00000035575	GO:0006364	ENSMUSG00000039067	GO:0000082	ENSMUSG00000024286	GO:0000079	ENSMUSG00000076435	GO:0006629	ENSMUSG00000058600	GO:0006413	ENSMUSG00000029379	GO:0006955	ENSMUSG00000043333	GO:0006508	ENSMUSG00000028680	GO:0000082	ENSMUSG00000017221	GO:0000278	ENSMUSG00000056078	GO:0006629	ENSMUSG00000071172	GO:0000398
ENSMUSG00000031171	GO:0006364	ENSMUSG00000021548	GO:0000082	ENSMUSG00000032477	GO:0000087	ENSMUSG00000032281	GO:0006629	ENSMUSG00000079641	GO:0006413	ENSMUSG00000026616	GO:0006955	ENSMUSG00000016239	GO:0006508	ENSMUSG00000031155	GO:0000082	ENSMUSG00000032264	GO:0000278	ENSMUSG00000010660	GO:0006629	ENSMUSG00000039630	GO:0000398
ENSMUSG00000029557	GO:0006364	ENSMUSG00000021103	GO:0000082	ENSMUSG00000070348	GO:0000079	ENSMUSG00000021770	GO:0006629	ENSMUSG00000073702	GO:0006413	ENSMUSG00000094924	GO:0006955	ENSMUSG00000048752	GO:0006508	ENSMUSG00000040044	GO:0000082	ENSMUSG00000033904	GO:0000278	ENSMUSG00000015568	GO:0006629	ENSMUSG00000061613	GO:0000398
ENSMUSG00000025364	GO:0006364	ENSMUSG00000030268	GO:0000082	ENSMUSG00000096472	GO:0000079	ENSMUSG00000037366	GO:0006629	ENSMUSG00000037805	GO:0006413	ENSMUSG00000022468	GO:0006955	ENSMUSG00000029592	GO:0006508	ENSMUSG00000002297	GO:0000082	ENSMUSG00000027379	GO:0000278	ENSMUSG00000031708	GO:0006629	ENSMUSG00000034120	GO:0000398
ENSMUSG00000079480	GO:0006364	ENSMUSG00000005625	GO:0000082	ENSMUSG00000037628	GO:0000079	ENSMUSG00000033174	GO:0006629	ENSMUSG00000057841	GO:0006413	ENSMUSG00000049130	GO:0006955	ENSMUSG00000041168	GO:0006508	ENSMUSG00000019773	GO:0000082	ENSMUSG00000066979	GO:0000278	ENSMUSG00000044788	GO:0006629	ENSMUSG00000027498	GO:0000398
ENSMUSG00000033166	GO:0006364	ENSMUSG00000020974	GO:0000082	ENSMUSG00000070871	GO:0000079	ENSMUSG00000025260	GO:0006629	ENSMUSG00000059291	GO:0006413	ENSMUSG00000039004	GO:0006955	ENSMUSG00000014725	GO:0006508	ENSMUSG00000079197	GO:0000082	ENSMUSG00000026966	GO:0000278	ENSMUSG00000062054	GO:0006629	ENSMUSG00000055436	GO:0000398
ENSMUSG00000030216	GO:0006364	ENSMUSG00000021024	GO:0000082	ENSMUSG00000018669	GO:0000079	ENSMUSG00000074643	GO:0006629	ENSMUSG00000003970	GO:0006413	ENSMUSG00000020702	GO:0006955	ENSMUSG00000015889	GO:0006508	ENSMUSG00000026914	GO:0000084	ENSMUSG00000029012	GO:0000278	ENSMUSG00000031903	GO:0006629	ENSMUSG00000018379	GO:0000398
ENSMUSG00000026020	GO:0006364	ENSMUSG00000028044	GO:0000082	ENSMUSG00000021149	GO:0000079	ENSMUSG00000027412	GO:0006629	ENSMUSG00000093674	GO:0006413	ENSMUSG00000031706	GO:0006955	ENSMUSG00000053399	GO:0006508	ENSMUSG00000029394	GO:0000084	ENSMUSG00000026761	GO:0000278	ENSMUSG00000039206	GO:0006629	ENSMUSG00000028911	GO:0000398
ENSMUSG00000021243	GO:0006364	ENSMUSG00000078652	GO:0000082	ENSMUSG00000026683	GO:0000087	ENSMUSG00000023832	GO:0006629	ENSMUSG00000020460	GO:0006413	ENSMUSG00000026700	GO:0006955	ENSMUSG00000025735	GO:0006508	ENSMUSG00000027566	GO:0000084	ENSMUSG00000022314	GO:0000278	ENSMUSG00000019359	GO:0006629	ENSMUSG00000042699	GO:0000398
ENSMUSG00000025337	GO:0006364	ENSMUSG00000021178	GO:0000082	ENSMUSG00000031865	GO:0000086	ENSMUSG00000021278	GO:0006629	ENSMUSG00000090137	GO:0006413	ENSMUSG00000034987	GO:0006955	ENSMUSG00000020664	GO:0006508	ENSMUSG00000029012	GO:0000084	ENSMUSG00000040084	GO:0000278	ENSMUSG00000053846	GO:0006629	ENSMUSG00000028330	GO:0000398
ENSMUSG00000034321	GO:0006364	ENSMUSG00000020708	GO:0000082	ENSMUSG00000018707	GO:0000086	ENSMUSG00000026944	GO:0006629	ENSMUSG00000057322	GO:0006413	ENSMUSG00000056529	GO:0006955	ENSMUSG00000030713	GO:0006508	ENSMUSG00000026761	GO:0000084	ENSMUSG00000033392	GO:0000278	ENSMUSG00000002847	GO:0006629	ENSMUSG00000034022	GO:0000398
ENSMUSG00000057421	GO:0006364	ENSMUSG00000021832	GO:0000082	ENSMUSG00000027263	GO:0000086	ENSMUSG00000024254	GO:0006629	ENSMUSG00000039001	GO:0006413	ENSMUSG00000038642	GO:0006955	ENSMUSG00000024516	GO:0006508	ENSMUSG00000000028	GO:0000084	ENSMUSG00000000028	GO:0000278	ENSMUSG00000021322	GO:0006629	ENSMUSG00000028902	GO:0000398
ENSMUSG00000054079	GO:0006364	ENSMUSG00000020460	GO:0000082	ENSMUSG00000023764	GO:0000086	ENSMUSG00000040505	GO:0006629	ENSMUSG00000005610	GO:0006413	ENSMUSG00000001128	GO:0006955	ENSMUSG00000008226	GO:0006508	ENSMUSG00000031429	GO:0000084	ENSMUSG00000006715	GO:0000278	ENSMUSG00000024665	GO:0006629	ENSMUSG00000027176	GO:0000398
ENSMUSG00000028495	GO:0006412	ENSMUSG00000090137	GO:0000082	ENSMUSG00000072235	GO:0000086	ENSMUSG00000031982	GO:0006629	ENSMUSG00000098274	GO:0006413	ENSMUSG00000026073	GO:0006955	ENSMUSG00000019124	GO:0006508	ENSMUSG00000006678	GO:0000084	ENSMUSG00000040586	GO:0000278	ENSMUSG00000029055	GO:0006629	ENSMUSG00000007836	GO:0000398
ENSMUSG00000049960	GO:0006412	ENSMUSG00000027793	GO:0000082	ENSMUSG00000064302	GO:0000086	ENSMUSG00000028093	GO:0006629	ENSMUSG00000022601	GO:0006413	ENSMUSG00000031304	GO:0006955	ENSMUSG00000026031	GO:0006508	ENSMUSG00000019505	GO:0000084	ENSMUSG00000031429	GO:0000278	ENSMUSG00000030230	GO:0006629	ENSMUSG00000029538	GO:0000398
ENSMUSG00000060938	GO:0006412	ENSMUSG00000040274	GO:0000082	ENSMUSG00000064302	GO:0000087	ENSMUSG00000024887	GO:0006629	ENSMUSG00000079435	GO:0006413	ENSMUSG00000026656	GO:0006955	ENSMUSG00000027363	GO:0006508	ENSMUSG00000008348	GO:0000084	ENSMUSG00000028447	GO:0000278	ENSMUSG00000032540	GO:0006629	ENSMUSG00000021134	GO:0000398
ENSMUSG00000020514	GO:0006412	ENSMUSG00000007080	GO:0000082	ENSMUSG00000024286	GO:0000086	ENSMUSG00000026925	GO:0006629	ENSMUSG00000017404	GO:0006413	ENSMUSG00000032528	GO:0006955	ENSMUSG00000057530	GO:0006508	ENSMUSG00000006728	GO:0000084	ENSMUSG00000068394	GO:0000278	ENSMUSG00000036834	GO:0006629	ENSMUSG00000016921	GO:0000398
ENSMUSG00000037772	GO:0006412	ENSMUSG00000006998	GO:0000082	ENSMUSG00000056267	GO:0000086	ENSMUSG00000019877	GO:0006629	ENSMUSG00000045128	GO:0006413	ENSMUSG00000025804	GO:0006955	ENSMUSG00000020926	GO:0006508	ENSMUSG00000027342	GO:0000084	ENSMUSG00000032218	GO:0000278	ENSMUSG00000087141	GO:0006629	ENSMUSG00000024853	GO:0000398
ENSMUSG00000031320	GO:0006412	ENSMUSG00000028587	GO:0000082	ENSMUSG00000019988	GO:0000086	ENSMUSG00000033917	GO:0006629	ENSMUSG00000029614	GO:0006413	ENSMUSG00000037944	GO:0006955	ENSMUSG00000026926	GO:0006508	ENSMUSG00000028884	GO:0000084	ENSMUSG00000019923	GO:0000278	ENSMUSG00000022996	GO:0006629	ENSMUSG00000021413	GO:0000398
ENSMUSG00000028622	GO:0006412	ENSMUSG00000026037	GO:0000082	ENSMUSG00000073542	GO:0000086	ENSMUSG00000034796	GO:0006629	ENSMUSG00000045983	GO:0006413	ENSMUSG00000051212	GO:0006955	ENSMUSG00000061259	GO:0006508	ENSMUSG00000002102	GO:0000084	ENSMUSG00000003779	GO:0000278	ENSMUSG00000026173	GO:0006629	ENSMUSG00000029817	GO:0000398
ENSMUSG00000024902	GO:0006412	ENSMUSG00000024833	GO:0000082	ENSMUSG00000024542	GO:0000086	ENSMUSG00000000301	GO:0006629	ENSMUSG00000059070	GO:0006413	ENSMUSG00000028270	GO:0006955	ENSMUSG00000000392	GO:0006508	ENSMUSG00000056394	GO:0000084	ENSMUSG00000001151	GO:0000278	ENSMUSG00000036257	GO:0006629	ENSMUSG00000019432	GO:0000398
ENSMUSG00000008682	GO:0006412	ENSMUSG00000038482	GO:0000082	ENSMUSG00000022314	GO:0000087	ENSMUSG00000020447	GO:0006629	ENSMUSG00000003235	GO:0006413	ENSMUSG00000028362	GO:0006955	ENSMUSG00000074227	GO:0006508	ENSMUSG00000014769	GO:0000084	ENSMUSG00000069135	GO:0000278	ENSMUSG00000064247	GO:0006629	ENSMUSG00000000568	GO:0000398
ENSMUSG00000043716	GO:0006412	ENSMUSG00000021737	GO:0000082	ENSMUSG00000049550	GO:0000087	ENSMUSG00000031969	GO:0006629	ENSMUSG00000028798	GO:0006413	ENSMUSG00000022504	GO:0006955	ENSMUSG00000021939	GO:0006508	ENSMUSG00000070348	GO:0000084	ENSMUSG00000020415	GO:0000278	ENSMUSG00000024052	GO:0006629	ENSMUSG00000031590	GO:0000398
ENSMUSG00000058546	GO:0006412	ENSMUSG00000052525	GO:0000082	ENSMUSG00000029414	GO:0000087	ENSMUSG00000038910	GO:0006629	ENSMUSG00000031490	GO:0006413	ENSMUSG00000062585	GO:0006955	ENSMUSG00000031538	GO:0006508	ENSMUSG00000025358	GO:0000084	ENSMUSG00000028212	GO:0000278	ENSMUSG00000036833	GO:0006629	ENSMUSG00000034931	GO:0000398
ENSMUSG00000006333	GO:0006412	ENSMUSG00000039960	GO:0000082	ENSMUSG00000030298	GO:0000087	ENSMUSG00000037216	GO:0006629	ENSMUSG00000024991	GO:0006413	ENSMUSG00000018634	GO:0006955	ENSMUSG00000026775	GO:0006508	ENSMUSG00000041859	GO:0000084	ENSMUSG00000021707	GO:0000278	ENSMUSG00000039943	GO:0006629	ENSMUSG00000041133	GO:0000398
ENSMUSG00000034892	GO:0006412	ENSMUSG00000026669	GO:0000082	ENSMUSG00000073705	GO:0000087	ENSMUSG00000024600	GO:0006629	ENSMUSG00000029388	GO:0006413	ENSMUSG00000020383	GO:0006955	ENSMUSG00000004552	GO:0006508	ENSMUSG00000030751	GO:0000084	ENSMUSG00000062591	GO:0000278	ENSMUSG00000028232	GO:0006629	ENSMUSG00000020929	GO:0000398
ENSMUSG00000024414	GO:0006412	ENSMUSG00000028068	GO:0000082	ENSMUSG00000036223	GO:0000087	ENSMUSG00000030382	GO:0006629	ENSMUSG00000022884	GO:0006413	ENSMUSG00000039942	GO:0006955	ENSMUSG00000039062	GO:0006508	ENSMUSG00000015671	GO:0000084	ENSMUSG00000025747	GO:0000278	ENSMUSG00000038633	GO:0006629	ENSMUSG00000034681	GO:0000398
ENSMUSG00000058558	GO:0006412	ENSMUSG00000032869	GO:0000082	ENSMUSG00000036672	GO:0000087	ENSMUSG00000040774	GO:0006629	ENSMUSG00000040731	GO:0006413	ENSMUSG00000000782	GO:0006955	ENSMUSG00000028776	GO:0006508	ENSMUSG00000060073	GO:0000084	ENSMUSG00000022105	GO:0000278	ENSMUSG00000031591	GO:0006629	ENSMUSG00000051695	GO:0000398
ENSMUSG00000030432	GO:0006412	ENSMUSG00000024791	GO:0000082	ENSMUSG00000062510	GO:0000087	ENSMUSG00000021751	GO:0006631	ENSMUSG00000027170	GO:0006413	ENSMUSG00000021796	GO:0006955	ENSMUSG00000024386	GO:0006508	ENSMUSG00000032301	GO:0000084	ENSMUSG00000019942	GO:0000278	ENSMUSG00000042632	GO:0006629	ENSMUSG00000056851	GO:0000398
ENSMUSG00000005846	GO:0006412	ENSMUSG00000030397	GO:0000082	ENSMUSG00000040599	GO:0000087	ENSMUSG00000022853	GO:0006631	ENSMUSG00000038762	GO:0006413	ENSMUSG00000024238	GO:0006955	ENSMUSG00000022855	GO:0006508	ENSMUSG00000000751	GO:0000084	ENSMUSG00000021270	GO:0000278	ENSMUSG00000002985	GO:0006629	ENSMUSG00000033732	GO:0000398
ENSMUSG00000025792	GO:0006412	ENSMUSG00000023908	GO:0000082	ENSMUSG00000032400	GO:0000087	ENSMUSG00000018796	GO:0006631	ENSMUSG00000002500	GO:0006413	ENSMUSG00000022657	GO:0006955	ENSMUSG00000021178	GO:0006508	ENSMUSG00000024338	GO:0000084	ENSMUSG00000006678	GO:0000278	ENSMUSG00000032207	GO:0006629	ENSMUSG00000068856	GO:0000398
ENSMUSG00000045128	GO:0006412	ENSMUSG00000041238	GO:0000082	ENSMUSG00000026504	GO:0000086	ENSMUSG00000063889	GO:0006631	ENSMUSG00000025917	GO:0006413	ENSMUSG00000040592	GO:0006955	ENSMUSG00000030894	GO:0006508	ENSMUSG00000096727	GO:0000084	ENSMUSG00000019505	GO:0000278	ENSMUSG00000024781	GO:0006629	ENSMUSG00000020211	GO:0000398
ENSMUSG00000032399	GO:0006412	ENSMUSG00000017499	GO:0000082	ENSMUSG00000025862	GO:0000087	ENSMUSG00000020919	GO:0006631	ENSMUSG00000027810	GO:0006413	ENSMUSG00000031712	GO:0006955	ENSMUSG00000036112	GO:0006508	ENSMUSG00000068749	GO:0000084	ENSMUSG00000008348	GO:0000278	ENSMUSG00000042179	GO:0006629	ENSMUSG00000002129	GO:0000398
ENSMUSG00000030706	GO:0006412	ENSMUSG00000032119	GO:0000082	ENSMUSG00000063810	GO:0000086	ENSMUSG00000004043	GO:0006631	ENSMUSG00000025451	GO:0006413	ENSMUSG00000050511	GO:0006955	ENSMUSG00000025888	GO:0006508	ENSMUSG00000005779	GO:0000084	ENSMUSG00000017861	GO:0000278	ENSMUSG00000049537	GO:0006629	ENSMUSG00000024949	GO:0000398
ENSMUSG00000074129	GO:0006412	ENSMUSG00000006585	GO:0000082	ENSMUSG00000027115	GO:0000087	ENSMUSG00000025889	GO:0006631	ENSMUSG00000028683	GO:0006413	ENSMUSG00000025905	GO:0006955	ENSMUSG00000038642	GO:0006508	ENSMUSG00000018286	GO:0000084	ENSMUSG00000020914	GO:0000278	ENSMUSG00000027346	GO:0006629	ENSMUSG00000031370	GO:0000398
ENSMUSG00000028234	GO:0006412	ENSMUSG00000028680	GO:0000082	ENSMUSG00000018736	GO:0000087	ENSMUSG00000031545	GO:0006631	ENSMUSG00000053565	GO:0006413	ENSMUSG00000035678	GO:0006955	ENSMUSG00000057457	GO:0006508	ENSMUSG00000022193	GO:0000084	ENSMUSG00000006728	GO:0000278	ENSMUSG00000032948	GO:0006629	ENSMUSG00000024097	GO:0000398
ENSMUSG00000024829	GO:0006412	ENSMUSG00000031155	GO:0000082	ENSMUSG00000024974	GO:0000087	ENSMUSG00000027380	GO:0006631	ENSMUSG00000029145	GO:0006413	ENSMUSG00000049103	GO:0006955	ENSMUSG00000031740	GO:0006508	ENSMUSG00000038644	GO:0000084	ENSMUSG00000027342	GO:0000278	ENSMUSG00000024664	GO:0006629	ENSMUSG00000028137	GO:0000398
ENSMUSG00000047215	GO:0006412	ENSMUSG00000040044	GO:0000082	ENSMUSG00000001517	GO:0000086	ENSMUSG00000027984	GO:0006631	ENSMUSG00000033047	GO:0006413	ENSMUSG00000022901	GO:0006955	ENSMUSG00000022039	GO:0006508	ENSMUSG00000031016	GO:0000084	ENSMUSG00000041431	GO:0000278	ENSMUSG00000029482	GO:0006629	ENSMUSG00000020850	GO:0000398
ENSMUSG00000062328	GO:0006412	ENSMUSG00000002297	GO:0000082	ENSMUSG00000040549	GO:0000086	ENSMUSG00000020777	GO:0006631	ENSMUSG00000057863	GO:0006413	ENSMUSG00000031165	GO:0006955	ENSMUSG00000020681	GO:0006508	ENSMUSG00000032477	GO:0000084	ENSMUSG00000028884	GO:0000278	ENSMUSG00000021594	GO:0006629	ENSMUSG00000021715	GO:0000398
ENSMUSG00000061477	GO:0006412	ENSMUSG00000019773	GO:0000082	ENSMUSG00000040549	GO:0000087	ENSMUSG00000032942	GO:0006631	ENSMUSG00000007892	GO:0006414	ENSMUSG00000029371	GO:0006955	ENSMUSG00000022772	GO:0006508	ENSMUSG00000022673	GO:0000084	ENSMUSG00000005469	GO:0000278	ENSMUSG00000024768	GO:0006629	ENSMUSG00000022194	GO:0000398
ENSMUSG00000060036	GO:0006412	ENSMUSG00000079197	GO:0000082	ENSMUSG00000000296	GO:0000086	ENSMUSG00000055737	GO:0006631	ENSMUSG00000067274	GO:0006414	ENSMUSG00000026117	GO:0006955	ENSMUSG00000056900	GO:0006508	ENSMUSG00000005410	GO:0000084	ENSMUSG00000002102	GO:0000278	ENSMUSG00000025091	GO:0006629	ENSMUSG00000025134	GO:0000398
ENSMUSG00000039233	GO:0006412	ENSMUSG00000026914	GO:0000084	ENSMUSG00000026790	GO:0000086	ENSMUSG00000025745	GO:0006631	ENSMUSG00000025508	GO:0006414	ENSMUSG00000029075	GO:0006955	ENSMUSG00000006179	GO:0006508	ENSMUSG00000029730	GO:0000084	ENSMUSG00000056394	GO:0000278	ENSMUSG00000004565	GO:0006629	ENSMUSG00000011306	GO:0000398
ENSMUSG00000073702	GO:0006412	ENSMUSG00000029394	GO:0000084	ENSMUSG00000036403	GO:0000086	ENSMUSG00000029098	GO:0006631	ENSMUSG00000035064	GO:0006414	ENSMUSG00000031424	GO:0006955	ENSMUSG00000025355	GO:0006508	ENSMUSG00000012483	GO:0000084	ENSMUSG00000027715	GO:0000278	ENSMUSG00000028467	GO:0006629	ENSMUSG00000020074	GO:0000398
ENSMUSG00000001729	GO:0006412	ENSMUSG00000027566	GO:0000084	ENSMUSG00000037343	GO:0000086	ENSMUSG00000031278	GO:0006631	ENSMUSG00000061787	GO:0006414	ENSMUSG00000026923	GO:0006955	ENSMUSG00000028914	GO:0006508	ENSMUSG00000022881	GO:0000084	ENSMUSG00000014769	GO:0000278	ENSMUSG00000002250	GO:0006629	ENSMUSG00000028809	GO:0000398
ENSMUSG00000063888	GO:0006412	ENSMUSG00000029012	GO:0000084	ENSMUSG00000046755	GO:0000087	ENSMUSG00000025903	GO:0006631	ENSMUSG00000032518	GO:0006414	ENSMUSG00000026573	GO:0006955	ENSMUSG00000023224	GO:0006508	ENSMUSG00000023104	GO:0000084	ENSMUSG00000035198	GO:0000278	ENSMUSG00000015090	GO:0006629	ENSMUSG00000034820	GO:0000398
ENSMUSG00000025794	GO:0006412	ENSMUSG00000026761	GO:0000084	ENSMUSG00000040407	GO:0000086	ENSMUSG00000028670	GO:0006631	ENSMUSG00000034994	GO:0006414	ENSMUSG00000061353	GO:0006955	ENSMUSG00000039405	GO:0006508	ENSMUSG00000029191	GO:0000084	ENSMUSG00000070348	GO:0000278	ENSMUSG00000072949	GO:0006629	ENSMUSG00000037275	GO:0000398
ENSMUSG00000026087	GO:0006412	ENSMUSG00000000028	GO:0000084	ENSMUSG00000051177	GO:0000086	ENSMUSG00000028773	GO:0006631	ENSMUSG00000044533	GO:0006414	ENSMUSG00000002885	GO:0006955	ENSMUSG00000032267	GO:0006508	ENSMUSG00000028932	GO:0000084	ENSMUSG00000002068	GO:0000278	ENSMUSG00000056370	GO:0006629	ENSMUSG00000008373	GO:0000398
ENSMUSG00000071415	GO:0006412	ENSMUSG00000031429	GO:0000084	ENSMUSG00000024660	GO:0000087	ENSMUSG00000000214	GO:0006631	ENSMUSG00000060636	GO:0006414	ENSMUSG00000006360	GO:0006955	ENSMUSG00000024084	GO:0006508	ENSMUSG00000023067	GO:0000084	ENSMUSG00000025358	GO:0000278	ENSMUSG00000029233	GO:0006629	ENSMUSG00000055760	GO:0000398
ENSMUSG00000002767	GO:0006412	ENSMUSG00000006678	GO:0000084	ENSMUSG00000051329	GO:0000087	ENSMUSG00000047026	GO:0006631	ENSMUSG00000043716	GO:0006414	ENSMUSG00000045827	GO:0006955	ENSMUSG00000072845	GO:0006508	ENSMUSG00000031897	GO:0000084	ENSMUSG00000041859	GO:0000278	ENSMUSG00000035314	GO:0006629	ENSMUSG00000037993	GO:0000398
ENSMUSG00000048758	GO:0006412	ENSMUSG00000019505	GO:0000084	ENSMUSG00000051220	GO:0000087	ENSMUSG00000023057	GO:0006631	ENSMUSG00000062328	GO:0006414	ENSMUSG00000039304	GO:0006955	ENSMUSG00000039263	GO:0006508	ENSMUSG00000029363	GO:0000084	ENSMUSG00000030751	GO:0000278	ENSMUSG00000020937	GO:0006629	ENSMUSG00000027079	GO:0000398
ENSMUSG00000036781	GO:0006412	ENSMUSG00000008348	GO:0000084	ENSMUSG00000028873	GO:0000087	ENSMUSG00000031613	GO:0006631	ENSMUSG00000030744	GO:0006414	ENSMUSG00000020676	GO:0006955	ENSMUSG00000006676	GO:0006508	ENSMUSG00000033970	GO:0000084	ENSMUSG00000015671	GO:0000278	ENSMUSG00000040061	GO:0006629	ENSMUSG00000021713	GO:0000398
ENSMUSG00000046330	GO:0006412	ENSMUSG00000006728	GO:0000084	ENSMUSG00000026039	GO:0000087	ENSMUSG00000029545	GO:0006631	ENSMUSG00000025967	GO:0006414	ENSMUSG00000047898	GO:0006955	ENSMUSG00000028514	GO:0006508	ENSMUSG00000030603	GO:0000084	ENSMUSG00000060073	GO:0000278	ENSMUSG00000028937	GO:0006629	ENSMUSG00000003527	GO:0000398
ENSMUSG00000032518	GO:0006412	ENSMUSG00000027342	GO:0000084	ENSMUSG00000021391	GO:0000087	ENSMUSG00000028607	GO:0006631	ENSMUSG00000061983	GO:0006414	ENSMUSG00000079227	GO:0006955	ENSMUSG00000026270	GO:0006508	ENSMUSG00000003031	GO:0000084	ENSMUSG00000032301	GO:0000278	ENSMUSG00000024851	GO:0006629	ENSMUSG00000074088	GO:0000398
ENSMUSG00000098274	GO:0006412	ENSMUSG00000028884	GO:0000084	ENSMUSG00000028066	GO:0000087	ENSMUSG00000026003	GO:0006631	ENSMUSG00000000740	GO:0006414	ENSMUSG00000040899	GO:0006955	ENSMUSG00000024034	GO:0006508	ENSMUSG00000030591	GO:0000084	ENSMUSG00000000751	GO:0000278	ENSMUSG00000021759	GO:0006629	ENSMUSG00000034544	GO:0000398
ENSMUSG00000022601	GO:0006412	ENSMUSG00000002102	GO:0000084	ENSMUSG00000031629	GO:0000087	ENSMUSG00000025465	GO:0006631	ENSMUSG00000007029	GO:0006414	ENSMUSG00000042262	GO:0006955	ENSMUSG00000001249	GO:0006508	ENSMUSG00000020471	GO:0000084	ENSMUSG00000024338	GO:0000278	ENSMUSG00000028517	GO:0006629	ENSMUSG00000035851	GO:0000398
ENSMUSG00000039221	GO:0006412	ENSMUSG00000056394	GO:0000084	ENSMUSG00000040034	GO:0000087	ENSMUSG00000002997	GO:0006631	ENSMUSG00000071644	GO:0006414	ENSMUSG00000029530	GO:0006955	ENSMUSG00000001773	GO:0006508	ENSMUSG00000025395	GO:0000084	ENSMUSG00000096727	GO:0000278	ENSMUSG00000030894	GO:0006629	ENSMUSG00000023932	GO:0000398
ENSMUSG00000024079	GO:0006412	ENSMUSG00000014769	GO:0000084	ENSMUSG00000035351	GO:0000087	ENSMUSG00000024781	GO:0006631	ENSMUSG00000008682	GO:0006414	ENSMUSG00000030220	GO:0006955	ENSMUSG00000001441	GO:0006508	ENSMUSG00000026134	GO:0000084	ENSMUSG00000068749	GO:0000278	ENSMUSG00000026688	GO:0006629	ENSMUSG00000032077	GO:0000398
ENSMUSG00000060636	GO:0006412	ENSMUSG00000070348	GO:0000084	ENSMUSG00000027326	GO:0000087	ENSMUSG00000024132	GO:0006631	ENSMUSG00000055762	GO:0006414	ENSMUSG00000056216	GO:0006955	ENSMUSG00000021190	GO:0006508	ENSMUSG00000069744	GO:0000084	ENSMUSG00000005779	GO:0000278	ENSMUSG00000030546	GO:0006629	ENSMUSG00000063808	GO:0000398
ENSMUSG00000044533	GO:0006412	ENSMUSG00000025358	GO:0000084	ENSMUSG00000078676	GO:0000184	ENSMUSG00000036880	GO:0006631	ENSMUSG00000038900	GO:0006414	ENSMUSG00000030560	GO:0006955	ENSMUSG00000039070	GO:0006508	ENSMUSG00000028837	GO:0000084	ENSMUSG00000018286	GO:0000278	ENSMUSG00000031278	GO:0006629	ENSMUSG00000005150	GO:0000398
ENSMUSG00000057841	GO:0006412	ENSMUSG00000041859	GO:0000084	ENSMUSG00000052928	GO:0000184	ENSMUSG00000026853	GO:0006631	ENSMUSG00000047215	GO:0006414	ENSMUSG00000028214	GO:0006955	ENSMUSG00000028932	GO:0006508	ENSMUSG00000002870	GO:0000084	ENSMUSG00000022193	GO:0000278	ENSMUSG00000026726	GO:0006629	ENSMUSG00000040725	GO:0000398
ENSMUSG00000052962	GO:0006412	ENSMUSG00000030751	GO:0000084	ENSMUSG00000022685	GO:0000184	ENSMUSG00000030861	GO:0006631	ENSMUSG00000028936	GO:0006414	ENSMUSG00000003420	GO:0006955	ENSMUSG00000026509	GO:0006508	ENSMUSG00000069089	GO:0000084	ENSMUSG00000038644	GO:0000278	ENSMUSG00000024526	GO:0006629	ENSMUSG00000003360	GO:0000398
ENSMUSG00000029142	GO:0006412	ENSMUSG00000015671	GO:0000084	ENSMUSG00000007892	GO:0000184	ENSMUSG00000025153	GO:0006631	ENSMUSG00000032399	GO:0006414	ENSMUSG00000024910	GO:0006955	ENSMUSG00000022057	GO:0006508	ENSMUSG00000036875	GO:0000084	ENSMUSG00000027641	GO:0000278	ENSMUSG00000028228	GO:0006629	ENSMUSG00000078348	GO:0000398
ENSMUSG00000049517	GO:0006412	ENSMUSG00000060073	GO:0000084	ENSMUSG00000025508	GO:0000184	ENSMUSG00000018574	GO:0006631	ENSMUSG00000040952	GO:0006414	ENSMUSG00000044748	GO:0006955	ENSMUSG00000031444	GO:0006508	ENSMUSG00000039067	GO:0000084	ENSMUSG00000007564	GO:0000278	ENSMUSG00000032807	GO:0006629	ENSMUSG00000036572	GO:0000398
ENSMUSG00000041841	GO:0006412	ENSMUSG00000032301	GO:0000084	ENSMUSG00000067274	GO:0000184	ENSMUSG00000024507	GO:0006631	ENSMUSG00000060036	GO:0006414	ENSMUSG00000027720	GO:0006955	ENSMUSG00000047866	GO:0006508	ENSMUSG00000021548	GO:0000084	ENSMUSG00000020687	GO:0000278	ENSMUSG00000069456	GO:0006629	ENSMUSG00000001767	GO:0000398
ENSMUSG00000021607	GO:0006412	ENSMUSG00000000751	GO:0000084	ENSMUSG00000061787	GO:0000184	ENSMUSG00000059447	GO:0006631	ENSMUSG00000074129	GO:0006414	ENSMUSG00000031778	GO:0006955	ENSMUSG00000022098	GO:0006508	ENSMUSG00000021103	GO:0000084	ENSMUSG00000031016	GO:0000278	ENSMUSG00000025903	GO:0006629	ENSMUSG00000026035	GO:0000398
ENSMUSG00000032563	GO:0006412	ENSMUSG00000024338	GO:0000084	ENSMUSG00000032518	GO:0000184	ENSMUSG00000023156	GO:0006631	ENSMUSG00000090733	GO:0006414	ENSMUSG00000026166	GO:0006955	ENSMUSG00000030022	GO:0006508	ENSMUSG00000005625	GO:0000084	ENSMUSG00000032477	GO:0000278	ENSMUSG00000004344	GO:0006629	ENSMUSG00000020994	GO:0000398
ENSMUSG00000016833	GO:0006412	ENSMUSG00000096727	GO:0000084	ENSMUSG00000022283	GO:0000184	ENSMUSG00000094130	GO:0006631	ENSMUSG00000062997	GO:0006414	ENSMUSG00000009185	GO:0006955	ENSMUSG00000024738	GO:0006508	ENSMUSG00000020974	GO:0000084	ENSMUSG00000027330	GO:0000278	ENSMUSG00000028670	GO:0006629	ENSMUSG00000027655	GO:0000398
ENSMUSG00000022370	GO:0006412	ENSMUSG00000068749	GO:0000084	ENSMUSG00000062203	GO:0000184	ENSMUSG00000022383	GO:0006631	ENSMUSG00000040521	GO:0006414	ENSMUSG00000035373	GO:0006955	ENSMUSG00000046873	GO:0006508	ENSMUSG00000021024	GO:0000084	ENSMUSG00000044201	GO:0000278	ENSMUSG00000020097	GO:0006629	ENSMUSG00000044709	GO:0000398
ENSMUSG00000024608	GO:0006412	ENSMUSG00000005779	GO:0000084	ENSMUSG00000044533	GO:0000184	ENSMUSG00000053898	GO:0006631	ENSMUSG00000046364	GO:0006414	ENSMUSG00000010358	GO:0006955	ENSMUSG00000056342	GO:0006508	ENSMUSG00000028044	GO:0000084	ENSMUSG00000049550	GO:0000278	ENSMUSG00000015243	GO:0006629	ENSMUSG00000027014	GO:0000398
ENSMUSG00000033845	GO:0006412	ENSMUSG00000018286	GO:0000084	ENSMUSG00000060636	GO:0000184	ENSMUSG00000039653	GO:0006631	ENSMUSG00000058558	GO:0006414	ENSMUSG00000050440	GO:0006955	ENSMUSG00000026209	GO:0006508	ENSMUSG00000078652	GO:0000084	ENSMUSG00000002997	GO:0000278	ENSMUSG00000022212	GO:0006629	ENSMUSG00000019470	GO:0000398
ENSMUSG00000058600	GO:0006412	ENSMUSG00000022193	GO:0000084	ENSMUSG00000043716	GO:0000184	ENSMUSG00000015016	GO:0006631	ENSMUSG00000041453	GO:0006414	ENSMUSG00000032402	GO:0006955	ENSMUSG00000031640	GO:0006508	ENSMUSG00000021178	GO:0000084	ENSMUSG00000020649	GO:0000278	ENSMUSG00000050370	GO:0006629	ENSMUSG00000024604	GO:0000398
ENSMUSG00000012405	GO:0006412	ENSMUSG00000038644	GO:0000084	ENSMUSG00000062328	GO:0000184	ENSMUSG00000055923	GO:0006631	ENSMUSG00000030432	GO:0006414	ENSMUSG00000025492	GO:0006955	ENSMUSG00000027820	GO:0006508	ENSMUSG00000020708	GO:0000084	ENSMUSG00000022673	GO:0000278	ENSMUSG00000032193	GO:0006629	ENSMUSG00000004096	GO:0000398
ENSMUSG00000025290	GO:0006412	ENSMUSG00000031016	GO:0000084	ENSMUSG00000030744	GO:0000184	ENSMUSG00000024207	GO:0006631	ENSMUSG00000006333	GO:0006414	ENSMUSG00000060591	GO:0006955	ENSMUSG00000026280	GO:0006508	ENSMUSG00000021832	GO:0000084	ENSMUSG00000005410	GO:0000278	ENSMUSG00000032083	GO:0006629	ENSMUSG00000041781	GO:0000398
ENSMUSG00000003970	GO:0006412	ENSMUSG00000032477	GO:0000084	ENSMUSG00000061983	GO:0000184	ENSMUSG00000027932	GO:0006631	ENSMUSG00000012848	GO:0006414	ENSMUSG00000026069	GO:0006955	ENSMUSG00000048236	GO:0006508	ENSMUSG00000020460	GO:0000084	ENSMUSG00000029730	GO:0000278	ENSMUSG00000005681	GO:0006629	ENSMUSG00000029345	GO:0000398
ENSMUSG00000059070	GO:0006412	ENSMUSG00000022673	GO:0000084	ENSMUSG00000000740	GO:0000184	ENSMUSG00000030972	GO:0006631	ENSMUSG00000052146	GO:0006414	ENSMUSG00000018678	GO:0006955	ENSMUSG00000053687	GO:0006508	ENSMUSG00000090137	GO:0000084	ENSMUSG00000012483	GO:0000278	ENSMUSG00000040564	GO:0006629	ENSMUSG00000021494	GO:0000398
ENSMUSG00000034211	GO:0006412	ENSMUSG00000005410	GO:0000084	ENSMUSG00000008682	GO:0000184	ENSMUSG00000031808	GO:0006631	ENSMUSG00000048758	GO:0006414	ENSMUSG00000041515	GO:0006955	ENSMUSG00000011463	GO:0006508	ENSMUSG00000044847	GO:0000084	ENSMUSG00000022881	GO:0000278	ENSMUSG00000002992	GO:0006629	ENSMUSG00000035215	GO:0000398
ENSMUSG00000024683	GO:0006412	ENSMUSG00000029730	GO:0000084	ENSMUSG00000038900	GO:0000184	ENSMUSG00000067653	GO:0006631	ENSMUSG00000062006	GO:0006414	ENSMUSG00000029287	GO:0006955	ENSMUSG00000023262	GO:0006508	ENSMUSG00000007080	GO:0000084	ENSMUSG00000023104	GO:0000278	ENSMUSG00000032081	GO:0006629	ENSMUSG00000054309	GO:0000398
ENSMUSG00000007338	GO:0006412	ENSMUSG00000012483	GO:0000084	ENSMUSG00000007564	GO:0000184	ENSMUSG00000029482	GO:0006631	ENSMUSG00000073838	GO:0006414	ENSMUSG00000019818	GO:0006955	ENSMUSG00000052955	GO:0006508	ENSMUSG00000006998	GO:0000084	ENSMUSG00000029191	GO:0000278	ENSMUSG00000029368	GO:0006629	ENSMUSG00000027593	GO:0000398
ENSMUSG00000046364	GO:0006412	ENSMUSG00000022881	GO:0000084	ENSMUSG00000047215	GO:0000184	ENSMUSG00000028601	GO:0006631	ENSMUSG00000025794	GO:0006414	ENSMUSG00000027714	GO:0006955	ENSMUSG00000033177	GO:0006508	ENSMUSG00000028587	GO:0000084	ENSMUSG00000028932	GO:0000278	ENSMUSG00000028048	GO:0006629	ENSMUSG00000030056	GO:0000398
ENSMUSG00000030744	GO:0006412	ENSMUSG00000023104	GO:0000084	ENSMUSG00000028936	GO:0000184	ENSMUSG00000007783	GO:0006631	ENSMUSG00000033216	GO:0006414	ENSMUSG00000024399	GO:0006955	ENSMUSG00000021999	GO:0006508	ENSMUSG00000026037	GO:0000084	ENSMUSG00000004455	GO:0000278	ENSMUSG00000024659	GO:0006629	ENSMUSG00000024735	GO:0000398
ENSMUSG00000030879	GO:0006412	ENSMUSG00000029191	GO:0000084	ENSMUSG00000032399	GO:0000184	ENSMUSG00000032540	GO:0006631	ENSMUSG00000028234	GO:0006414	ENSMUSG00000018446	GO:0006955	ENSMUSG00000032540	GO:0006508	ENSMUSG00000024833	GO:0000084	ENSMUSG00000023067	GO:0000278	ENSMUSG00000020609	GO:0006629	ENSMUSG00000028651	GO:0000398
ENSMUSG00000038274	GO:0006412	ENSMUSG00000028932	GO:0000084	ENSMUSG00000025580	GO:0000184	ENSMUSG00000034853	GO:0006631	ENSMUSG00000060938	GO:0006414	ENSMUSG00000029417	GO:0006955	ENSMUSG00000029788	GO:0006508	ENSMUSG00000040850	GO:0000084	ENSMUSG00000024742	GO:0000278	ENSMUSG00000024225	GO:0006629	ENSMUSG00000039218	GO:0000398
ENSMUSG00000090862	GO:0006412	ENSMUSG00000023067	GO:0000084	ENSMUSG00000040952	GO:0000184	ENSMUSG00000021620	GO:0006631	ENSMUSG00000012405	GO:0006414	ENSMUSG00000026358	GO:0006955	ENSMUSG00000002633	GO:0006508	ENSMUSG00000021737	GO:0000084	ENSMUSG00000031897	GO:0000278	ENSMUSG00000035237	GO:0006629	ENSMUSG00000007050	GO:0000398
ENSMUSG00000062997	GO:0006412	ENSMUSG00000031897	GO:0000084	ENSMUSG00000060036	GO:0000184	ENSMUSG00000078937	GO:0006631	ENSMUSG00000063316	GO:0006414	ENSMUSG00000022969	GO:0006955	ENSMUSG00000037852	GO:0006508	ENSMUSG00000030726	GO:0000084	ENSMUSG00000029363	GO:0000278	ENSMUSG00000022548	GO:0006629	ENSMUSG00000024007	GO:0000398
ENSMUSG00000000740	GO:0006412	ENSMUSG00000029363	GO:0000084	ENSMUSG00000074129	GO:0000184	ENSMUSG00000024052	GO:0006631	ENSMUSG00000046330	GO:0006414	ENSMUSG00000024948	GO:0006955	ENSMUSG00000022802	GO:0006508	ENSMUSG00000036743	GO:0000084	ENSMUSG00000033970	GO:0000278	ENSMUSG00000025393	GO:0006629	ENSMUSG00000038374	GO:0000398
ENSMUSG00000036712	GO:0006412	ENSMUSG00000033970	GO:0000084	ENSMUSG00000090733	GO:0000184	ENSMUSG00000076435	GO:0006631	ENSMUSG00000041841	GO:0006414	ENSMUSG00000001016	GO:0006955	ENSMUSG00000054999	GO:0006508	ENSMUSG00000032869	GO:0000084	ENSMUSG00000031347	GO:0000278	ENSMUSG00000032080	GO:0006629	ENSMUSG00000022336	GO:0000184
ENSMUSG00000029486	GO:0006412	ENSMUSG00000030603	GO:0000084	ENSMUSG00000062997	GO:0000184	ENSMUSG00000027412	GO:0006631	ENSMUSG00000061477	GO:0006414	ENSMUSG00000002699	GO:0006955	ENSMUSG00000007891	GO:0006508	ENSMUSG00000035842	GO:0000084	ENSMUSG00000090733	GO:0000278	ENSMUSG00000025130	GO:0006629	ENSMUSG00000061360	GO:0000398
ENSMUSG00000029614	GO:0006412	ENSMUSG00000003031	GO:0000084	ENSMUSG00000046364	GO:0000184	ENSMUSG00000028910	GO:0006631	ENSMUSG00000047675	GO:0006414	ENSMUSG00000024474	GO:0006955	ENSMUSG00000032590	GO:0006508	ENSMUSG00000017499	GO:0000084	ENSMUSG00000044303	GO:0000278	ENSMUSG00000047026	GO:0006629	ENSMUSG00000029427	GO:0000398
ENSMUSG00000041453	GO:0006412	ENSMUSG00000030591	GO:0000084	ENSMUSG00000058558	GO:0000184	ENSMUSG00000089675	GO:0006631	ENSMUSG00000008683	GO:0006414	ENSMUSG00000026450	GO:0006955	ENSMUSG00000059406	GO:0006508	ENSMUSG00000031546	GO:0000084	ENSMUSG00000073802	GO:0000278	ENSMUSG00000041534	GO:0006629	ENSMUSG00000028495	GO:0006364
ENSMUSG00000004561	GO:0006412	ENSMUSG00000020471	GO:0000084	ENSMUSG00000041453	GO:0000184	ENSMUSG00000024978	GO:0006631	ENSMUSG00000037563	GO:0006414	ENSMUSG00000070369	GO:0006955	ENSMUSG00000022056	GO:0006508	ENSMUSG00000048170	GO:0000084	ENSMUSG00000028551	GO:0000278	ENSMUSG00000022037	GO:0006629	ENSMUSG00000051062	GO:0006364
ENSMUSG00000079435	GO:0006412	ENSMUSG00000025395	GO:0000084	ENSMUSG00000030432	GO:0000184	ENSMUSG00000036257	GO:0006631	ENSMUSG00000024608	GO:0006414	ENSMUSG00000020310	GO:0006955	ENSMUSG00000000385	GO:0006508	ENSMUSG00000006585	GO:0000084	ENSMUSG00000020745	GO:0000278	ENSMUSG00000022098	GO:0006629	ENSMUSG00000030423	GO:0006364
ENSMUSG00000031578	GO:0006412	ENSMUSG00000026134	GO:0000084	ENSMUSG00000006333	GO:0000184	ENSMUSG00000003623	GO:0006631	ENSMUSG00000049517	GO:0006414	ENSMUSG00000026070	GO:0006955	ENSMUSG00000024127	GO:0006508	ENSMUSG00000028680	GO:0000084	ENSMUSG00000030603	GO:0000278	ENSMUSG00000062515	GO:0006629	ENSMUSG00000020430	GO:0006364
ENSMUSG00000061787	GO:0006412	ENSMUSG00000069744	GO:0000084	ENSMUSG00000012848	GO:0000184	ENSMUSG00000020333	GO:0006631	ENSMUSG00000008668	GO:0006414	ENSMUSG00000017615	GO:0006955	ENSMUSG00000033918	GO:0006508	ENSMUSG00000024854	GO:0000084	ENSMUSG00000022391	GO:0000278	ENSMUSG00000031613	GO:0006629	ENSMUSG00000028907	GO:0006364
ENSMUSG00000030611	GO:0006412	ENSMUSG00000028837	GO:0000084	ENSMUSG00000052146	GO:0000184	ENSMUSG00000024981	GO:0006631	ENSMUSG00000034892	GO:0006414	ENSMUSG00000001741	GO:0006955	ENSMUSG00000054446	GO:0006508	ENSMUSG00000040044	GO:0000084	ENSMUSG00000003031	GO:0000278	ENSMUSG00000018924	GO:0006629	ENSMUSG00000041747	GO:0006364
ENSMUSG00000031029	GO:0006412	ENSMUSG00000002870	GO:0000084	ENSMUSG00000048758	GO:0000184	ENSMUSG00000024600	GO:0006631	ENSMUSG00000090862	GO:0006414	ENSMUSG00000039217	GO:0006955	ENSMUSG00000056899	GO:0006508	ENSMUSG00000079197	GO:0000084	ENSMUSG00000030591	GO:0000278	ENSMUSG00000046008	GO:0006629	ENSMUSG00000058392	GO:0006364
ENSMUSG00000029814	GO:0006412	ENSMUSG00000069089	GO:0000084	ENSMUSG00000062006	GO:0000184	ENSMUSG00000030382	GO:0006631	ENSMUSG00000003429	GO:0006414	ENSMUSG00000042349	GO:0006955	ENSMUSG00000029863	GO:0006508	ENSMUSG00000031821	GO:0000084	ENSMUSG00000025162	GO:0000278	ENSMUSG00000002944	GO:0006629	ENSMUSG00000030521	GO:0006364
ENSMUSG00000045948	GO:0006412	ENSMUSG00000036875	GO:0000084	ENSMUSG00000025794	GO:0000184	ENSMUSG00000021947	GO:0006631	ENSMUSG00000062647	GO:0006414	ENSMUSG00000071715	GO:0006955	ENSMUSG00000032393	GO:0006508	ENSMUSG00000032113	GO:0000086	ENSMUSG00000020471	GO:0000278	ENSMUSG00000005469	GO:0006629	ENSMUSG00000061032	GO:0006364
ENSMUSG00000016554	GO:0006412	ENSMUSG00000039067	GO:0000084	ENSMUSG00000022774	GO:0000184	ENSMUSG00000028553	GO:0006631	ENSMUSG00000031320	GO:0006414	ENSMUSG00000032012	GO:0006955	ENSMUSG00000026269	GO:0006508	ENSMUSG00000025758	GO:0000086	ENSMUSG00000029177	GO:0000278	ENSMUSG00000000594	GO:0006629	ENSMUSG00000038299	GO:0006364
ENSMUSG00000022312	GO:0006412	ENSMUSG00000021548	GO:0000084	ENSMUSG00000028234	GO:0000184	ENSMUSG00000032788	GO:0006766	ENSMUSG00000058546	GO:0006414	ENSMUSG00000044827	GO:0006955	ENSMUSG00000027249	GO:0006508	ENSMUSG00000033904	GO:0000086	ENSMUSG00000026605	GO:0000278	ENSMUSG00000020592	GO:0006629	ENSMUSG00000063785	GO:0006364
ENSMUSG00000028760	GO:0006412	ENSMUSG00000021103	GO:0000084	ENSMUSG00000060938	GO:0000184	ENSMUSG00000006724	GO:0006766	ENSMUSG00000028495	GO:0006414	ENSMUSG00000025929	GO:0006955	ENSMUSG00000044664	GO:0006508	ENSMUSG00000038619	GO:0000086	ENSMUSG00000025395	GO:0000278	ENSMUSG00000026818	GO:0006629	ENSMUSG00000022557	GO:0006364
ENSMUSG00000026254	GO:0006412	ENSMUSG00000005625	GO:0000084	ENSMUSG00000012405	GO:0000184	ENSMUSG00000024987	GO:0006766	ENSMUSG00000071415	GO:0006414	ENSMUSG00000056749	GO:0006955	ENSMUSG00000046169	GO:0006508	ENSMUSG00000026966	GO:0000086	ENSMUSG00000026134	GO:0000278	ENSMUSG00000042476	GO:0006629	ENSMUSG00000032288	GO:0006364
ENSMUSG00000058267	GO:0006412	ENSMUSG00000020974	GO:0000084	ENSMUSG00000028609	GO:0000184	ENSMUSG00000040918	GO:0006766	ENSMUSG00000063457	GO:0006414	ENSMUSG00000040329	GO:0006955	ENSMUSG00000021583	GO:0006508	ENSMUSG00000040586	GO:0000086	ENSMUSG00000022433	GO:0000278	ENSMUSG00000005034	GO:0006629	ENSMUSG00000027405	GO:0006364
ENSMUSG00000026083	GO:0006412	ENSMUSG00000021024	GO:0000084	ENSMUSG00000063316	GO:0000184	ENSMUSG00000074576	GO:0006766	ENSMUSG00000025290	GO:0006414	ENSMUSG00000071005	GO:0006955	ENSMUSG00000025887	GO:0006508	ENSMUSG00000028447	GO:0000086	ENSMUSG00000069744	GO:0000278	ENSMUSG00000047250	GO:0006629	ENSMUSG00000030888	GO:0006364
ENSMUSG00000070319	GO:0006412	ENSMUSG00000028044	GO:0000084	ENSMUSG00000041841	GO:0000184	ENSMUSG00000029063	GO:0006766	ENSMUSG00000009927	GO:0006414	ENSMUSG00000035914	GO:0006955	ENSMUSG00000029102	GO:0006508	ENSMUSG00000028926	GO:0000086	ENSMUSG00000028837	GO:0000278	ENSMUSG00000030551	GO:0006629	ENSMUSG00000039231	GO:0006364
ENSMUSG00000028085	GO:0006412	ENSMUSG00000078652	GO:0000084	ENSMUSG00000061477	GO:0000184	ENSMUSG00000015536	GO:0006766	ENSMUSG00000025362	GO:0006414	ENSMUSG00000005465	GO:0006955	ENSMUSG00000031645	GO:0006508	ENSMUSG00000068394	GO:0000086	ENSMUSG00000002870	GO:0000278	ENSMUSG00000002588	GO:0006629	ENSMUSG00000041506	GO:0006364
ENSMUSG00000036323	GO:0006412	ENSMUSG00000021178	GO:0000084	ENSMUSG00000047675	GO:0000184	ENSMUSG00000021707	GO:0006766	ENSMUSG00000067288	GO:0006414	ENSMUSG00000032393	GO:0006955	ENSMUSG00000027997	GO:0006508	ENSMUSG00000032218	GO:0000086	ENSMUSG00000003226	GO:0000278	ENSMUSG00000027513	GO:0006629	ENSMUSG00000031403	GO:0006364
ENSMUSG00000030062	GO:0006412	ENSMUSG00000020708	GO:0000084	ENSMUSG00000008683	GO:0000184	ENSMUSG00000018042	GO:0006766	ENSMUSG00000038274	GO:0006414	ENSMUSG00000039315	GO:0006955	ENSMUSG00000040455	GO:0006508	ENSMUSG00000040021	GO:0000086	ENSMUSG00000069089	GO:0000278	ENSMUSG00000024843	GO:0006629	ENSMUSG00000056209	GO:0006364
ENSMUSG00000027642	GO:0006412	ENSMUSG00000021832	GO:0000084	ENSMUSG00000037563	GO:0000184	ENSMUSG00000028645	GO:0006766	ENSMUSG00000058600	GO:0006414	ENSMUSG00000038725	GO:0006955	ENSMUSG00000053626	GO:0006508	ENSMUSG00000029521	GO:0000086	ENSMUSG00000029414	GO:0000278	ENSMUSG00000004455	GO:0006629	ENSMUSG00000004356	GO:0006364
ENSMUSG00000021116	GO:0006412	ENSMUSG00000020460	GO:0000084	ENSMUSG00000024608	GO:0000184	ENSMUSG00000003153	GO:0006766	ENSMUSG00000079641	GO:0006414	ENSMUSG00000051998	GO:0006955	ENSMUSG00000047497	GO:0006508	ENSMUSG00000062591	GO:0000086	ENSMUSG00000036875	GO:0000278	ENSMUSG00000020538	GO:0006629	ENSMUSG00000060739	GO:0006364
ENSMUSG00000007892	GO:0006412	ENSMUSG00000090137	GO:0000084	ENSMUSG00000049517	GO:0000184	ENSMUSG00000021048	GO:0006766	ENSMUSG00000073702	GO:0006414	ENSMUSG00000021886	GO:0006955	ENSMUSG00000046258	GO:0006508	ENSMUSG00000021270	GO:0000086	ENSMUSG00000039067	GO:0000278	ENSMUSG00000000440	GO:0006629	ENSMUSG00000061787	GO:0006364
ENSMUSG00000025508	GO:0006412	ENSMUSG00000044847	GO:0000084	ENSMUSG00000008668	GO:0000184	ENSMUSG00000001348	GO:0006766	ENSMUSG00000037805	GO:0006414	ENSMUSG00000035930	GO:0006955	ENSMUSG00000021587	GO:0006508	ENSMUSG00000041431	GO:0000086	ENSMUSG00000019927	GO:0000278	ENSMUSG00000059201	GO:0006629	ENSMUSG00000060636	GO:0006364
ENSMUSG00000067274	GO:0006412	ENSMUSG00000007080	GO:0000084	ENSMUSG00000034892	GO:0000184	ENSMUSG00000071253	GO:0006766	ENSMUSG00000057841	GO:0006414	ENSMUSG00000044220	GO:0006955	ENSMUSG00000037437	GO:0006508	ENSMUSG00000027715	GO:0000086	ENSMUSG00000021548	GO:0000278	ENSMUSG00000040613	GO:0006629	ENSMUSG00000043716	GO:0006364
ENSMUSG00000028156	GO:0006412	ENSMUSG00000006998	GO:0000084	ENSMUSG00000090862	GO:0000184	ENSMUSG00000015846	GO:0006766	ENSMUSG00000059291	GO:0006414	ENSMUSG00000036469	GO:0006955	ENSMUSG00000031552	GO:0006508	ENSMUSG00000035198	GO:0000086	ENSMUSG00000021103	GO:0000278	ENSMUSG00000036880	GO:0006629	ENSMUSG00000046865	GO:0006364
ENSMUSG00000032042	GO:0006412	ENSMUSG00000028587	GO:0000084	ENSMUSG00000003429	GO:0000184	ENSMUSG00000037370	GO:0006766	ENSMUSG00000003970	GO:0006414	ENSMUSG00000031780	GO:0006955	ENSMUSG00000026096	GO:0006508	ENSMUSG00000036390	GO:0000086	ENSMUSG00000026622	GO:0000278	ENSMUSG00000024885	GO:0006629	ENSMUSG00000025580	GO:0006364
ENSMUSG00000014504	GO:0006412	ENSMUSG00000026037	GO:0000084	ENSMUSG00000062647	GO:0000184	ENSMUSG00000020534	GO:0006766	ENSMUSG00000093674	GO:0006414	ENSMUSG00000020674	GO:0006955	ENSMUSG00000022893	GO:0006508	ENSMUSG00000025358	GO:0000086	ENSMUSG00000021774	GO:0000278	ENSMUSG00000024030	GO:0006629	ENSMUSG00000040952	GO:0006364
ENSMUSG00000022283	GO:0006412	ENSMUSG00000024833	GO:0000084	ENSMUSG00000024360	GO:0000184	ENSMUSG00000001436	GO:0006766	ENSMUSG00000020460	GO:0006414	ENSMUSG00000059327	GO:0006955	ENSMUSG00000011256	GO:0006508	ENSMUSG00000007564	GO:0000086	ENSMUSG00000063550	GO:0000278	ENSMUSG00000030861	GO:0006629	ENSMUSG00000038279	GO:0006364
ENSMUSG00000001380	GO:0006412	ENSMUSG00000040850	GO:0000084	ENSMUSG00000031320	GO:0000184	ENSMUSG00000029009	GO:0006766	ENSMUSG00000090137	GO:0006414	ENSMUSG00000021451	GO:0006955	ENSMUSG00000047257	GO:0006508	ENSMUSG00000031016	GO:0000086	ENSMUSG00000030867	GO:0000278	ENSMUSG00000075296	GO:0006629	ENSMUSG00000058558	GO:0006364
ENSMUSG00000034994	GO:0006412	ENSMUSG00000021737	GO:0000084	ENSMUSG00000058546	GO:0000184	ENSMUSG00000020572	GO:0006766	ENSMUSG00000057322	GO:0006414	ENSMUSG00000042333	GO:0006955	ENSMUSG00000028226	GO:0006508	ENSMUSG00000032477	GO:0000086	ENSMUSG00000005625	GO:0000278	ENSMUSG00000050017	GO:0006629	ENSMUSG00000025794	GO:0006364
ENSMUSG00000026356	GO:0006412	ENSMUSG00000030726	GO:0000084	ENSMUSG00000028495	GO:0000184	ENSMUSG00000025153	GO:0006766	ENSMUSG00000039001	GO:0006414	ENSMUSG00000030672	GO:0006955	ENSMUSG00000034623	GO:0006508	ENSMUSG00000027330	GO:0000086	ENSMUSG00000096472	GO:0000278	ENSMUSG00000073988	GO:0006629	ENSMUSG00000049396	GO:0006364
ENSMUSG00000062203	GO:0006412	ENSMUSG00000036743	GO:0000084	ENSMUSG00000071415	GO:0000184	ENSMUSG00000027070	GO:0006766	ENSMUSG00000078812	GO:0006414	ENSMUSG00000032228	GO:0006955	ENSMUSG00000030513	GO:0006508	ENSMUSG00000044201	GO:0000086	ENSMUSG00000030298	GO:0000278	ENSMUSG00000021226	GO:0006629	ENSMUSG00000060938	GO:0006364
ENSMUSG00000074656	GO:0006412	ENSMUSG00000032869	GO:0000084	ENSMUSG00000063457	GO:0000184	ENSMUSG00000009566	GO:0006766	ENSMUSG00000037742	GO:0006414	ENSMUSG00000020941	GO:0006955	ENSMUSG00000032493	GO:0006508	ENSMUSG00000002997	GO:0000086	ENSMUSG00000020974	GO:0000278	ENSMUSG00000020405	GO:0006629	ENSMUSG00000061477	GO:0006364
ENSMUSG00000021266	GO:0006412	ENSMUSG00000035842	GO:0000084	ENSMUSG00000025290	GO:0000184	ENSMUSG00000038567	GO:0006766	ENSMUSG00000098274	GO:0006414	ENSMUSG00000042190	GO:0006955	ENSMUSG00000020840	GO:0006508	ENSMUSG00000023067	GO:0000086	ENSMUSG00000052798	GO:0000278	ENSMUSG00000074336	GO:0006629	ENSMUSG00000037563	GO:0006364
ENSMUSG00000058655	GO:0006412	ENSMUSG00000017499	GO:0000084	ENSMUSG00000009927	GO:0000184	ENSMUSG00000001755	GO:0006766	ENSMUSG00000022601	GO:0006414	ENSMUSG00000028780	GO:0006955	ENSMUSG00000040537	GO:0006508	ENSMUSG00000031347	GO:0000086	ENSMUSG00000021024	GO:0000278	ENSMUSG00000017754	GO:0006629	ENSMUSG00000031683	GO:0006364
ENSMUSG00000025967	GO:0006412	ENSMUSG00000031546	GO:0000084	ENSMUSG00000025362	GO:0000184	ENSMUSG00000030674	GO:0006766	ENSMUSG00000079435	GO:0006414	ENSMUSG00000016498	GO:0006955	ENSMUSG00000051306	GO:0006508	ENSMUSG00000073802	GO:0000086	ENSMUSG00000028044	GO:0000278	ENSMUSG00000028158	GO:0006629	ENSMUSG00000063457	GO:0006364
ENSMUSG00000061983	GO:0006412	ENSMUSG00000048170	GO:0000084	ENSMUSG00000067288	GO:0000184	ENSMUSG00000031090	GO:0006766	ENSMUSG00000017404	GO:0006414	ENSMUSG00000062778	GO:0006955	ENSMUSG00000005220	GO:0006508	ENSMUSG00000020745	GO:0000086	ENSMUSG00000025228	GO:0000278	ENSMUSG00000032942	GO:0006629	ENSMUSG00000025290	GO:0006364
ENSMUSG00000022241	GO:0006412	ENSMUSG00000006585	GO:0000084	ENSMUSG00000038274	GO:0000184	ENSMUSG00000062432	GO:0006766	ENSMUSG00000045128	GO:0006414	ENSMUSG00000027718	GO:0006955	ENSMUSG00000036596	GO:0006508	ENSMUSG00000004891	GO:0000086	ENSMUSG00000078652	GO:0000278	ENSMUSG00000013663	GO:0006629	ENSMUSG00000067288	GO:0006364
ENSMUSG00000071644	GO:0006412	ENSMUSG00000028680	GO:0000084	ENSMUSG00000058600	GO:0000184	ENSMUSG00000030670	GO:0006766	ENSMUSG00000029614	GO:0006414	ENSMUSG00000026177	GO:0006955	ENSMUSG00000038527	GO:0006508	ENSMUSG00000025162	GO:0000086	ENSMUSG00000051391	GO:0000278	ENSMUSG00000040385	GO:0006629	ENSMUSG00000059291	GO:0006364
ENSMUSG00000055762	GO:0006412	ENSMUSG00000024854	GO:0000084	ENSMUSG00000079641	GO:0000184	ENSMUSG00000022574	GO:0006766	ENSMUSG00000059070	GO:0006414	ENSMUSG00000022514	GO:0006955	ENSMUSG00000032091	GO:0006508	ENSMUSG00000022433	GO:0000086	ENSMUSG00000021178	GO:0000278	ENSMUSG00000014956	GO:0006629	ENSMUSG00000036693	GO:0006364
ENSMUSG00000038900	GO:0006412	ENSMUSG00000040044	GO:0000084	ENSMUSG00000073702	GO:0000184	ENSMUSG00000042642	GO:0006766	ENSMUSG00000002500	GO:0006414	ENSMUSG00000033470	GO:0006955	ENSMUSG00000006205	GO:0006508	ENSMUSG00000033335	GO:0000086	ENSMUSG00000020708	GO:0000278	ENSMUSG00000003131	GO:0006629	ENSMUSG00000027714	GO:0006364
ENSMUSG00000028936	GO:0006412	ENSMUSG00000079197	GO:0000084	ENSMUSG00000037805	GO:0000184	ENSMUSG00000033610	GO:0006766	ENSMUSG00000057863	GO:0006414	ENSMUSG00000016496	GO:0006955	ENSMUSG00000021822	GO:0006508	ENSMUSG00000069089	GO:0000086	ENSMUSG00000020849	GO:0000278	ENSMUSG00000023156	GO:0006629	ENSMUSG00000040688	GO:0006364
ENSMUSG00000063632	GO:0006412	ENSMUSG00000031821	GO:0000084	ENSMUSG00000057841	GO:0000184	ENSMUSG00000024712	GO:0006766	ENSMUSG00000022022	GO:0006415	ENSMUSG00000006342	GO:0006955	ENSMUSG00000031981	GO:0006508	ENSMUSG00000021548	GO:0000086	ENSMUSG00000021832	GO:0000278	ENSMUSG00000094130	GO:0006629	ENSMUSG00000063334	GO:0006364
ENSMUSG00000009549	GO:0006412	ENSMUSG00000032113	GO:0000086	ENSMUSG00000059291	GO:0000184	ENSMUSG00000063849	GO:0006766	ENSMUSG00000024360	GO:0006415	ENSMUSG00000016524	GO:0006955	ENSMUSG00000058952	GO:0006508	ENSMUSG00000021103	GO:0000086	ENSMUSG00000020460	GO:0000278	ENSMUSG00000028763	GO:0006629	ENSMUSG00000039356	GO:0006364
ENSMUSG00000024831	GO:0006412	ENSMUSG00000025758	GO:0000086	ENSMUSG00000003970	GO:0000184	ENSMUSG00000039616	GO:0006766	ENSMUSG00000007892	GO:0006415	ENSMUSG00000024578	GO:0006955	ENSMUSG00000030800	GO:0006508	ENSMUSG00000026622	GO:0000086	ENSMUSG00000090137	GO:0000278	ENSMUSG00000027070	GO:0006629	ENSMUSG00000031590	GO:0006364
ENSMUSG00000040952	GO:0006412	ENSMUSG00000033904	GO:0000086	ENSMUSG00000093674	GO:0000184	ENSMUSG00000020829	GO:0006766	ENSMUSG00000025508	GO:0006415	ENSMUSG00000030142	GO:0006955	ENSMUSG00000029866	GO:0006508	ENSMUSG00000030867	GO:0000086	ENSMUSG00000009013	GO:0000278	ENSMUSG00000017781	GO:0006629	ENSMUSG00000025047	GO:0006364
ENSMUSG00000028757	GO:0006412	ENSMUSG00000038619	GO:0000086	ENSMUSG00000020460	GO:0000184	ENSMUSG00000032456	GO:0006766	ENSMUSG00000067274	GO:0006415	ENSMUSG00000037010	GO:0006955	ENSMUSG00000050063	GO:0006508	ENSMUSG00000025925	GO:0000086	ENSMUSG00000026202	GO:0000278	ENSMUSG00000027533	GO:0006629	ENSMUSG00000015176	GO:0006364
ENSMUSG00000035530	GO:0006412	ENSMUSG00000026966	GO:0000086	ENSMUSG00000090137	GO:0000184	ENSMUSG00000045691	GO:0006766	ENSMUSG00000061787	GO:0006415	ENSMUSG00000066755	GO:0006955	ENSMUSG00000030862	GO:0006508	ENSMUSG00000007656	GO:0000086	ENSMUSG00000036752	GO:0000278	ENSMUSG00000093930	GO:0006629	ENSMUSG00000025785	GO:0006364
ENSMUSG00000090733	GO:0006412	ENSMUSG00000040586	GO:0000086	ENSMUSG00000022052	GO:0000184	ENSMUSG00000037514	GO:0006766	ENSMUSG00000032518	GO:0006415	ENSMUSG00000027611	GO:0006955	ENSMUSG00000015437	GO:0006508	ENSMUSG00000051391	GO:0000086	ENSMUSG00000027793	GO:0000278	ENSMUSG00000001173	GO:0006629	ENSMUSG00000021392	GO:0006364
ENSMUSG00000021427	GO:0006412	ENSMUSG00000028447	GO:0000086	ENSMUSG00000057322	GO:0000184	ENSMUSG00000042751	GO:0006766	ENSMUSG00000044533	GO:0006415	ENSMUSG00000021486	GO:0006955	ENSMUSG00000035547	GO:0006508	ENSMUSG00000017428	GO:0000075	ENSMUSG00000040274	GO:0000278	ENSMUSG00000029413	GO:0006629	ENSMUSG00000020706	GO:0006364
ENSMUSG00000041355	GO:0006412	ENSMUSG00000028926	GO:0000086	ENSMUSG00000039001	GO:0000184	ENSMUSG00000038496	GO:0006766	ENSMUSG00000060636	GO:0006415	ENSMUSG00000070464	GO:0006955	ENSMUSG00000025964	GO:0006508	ENSMUSG00000020720	GO:0000075	ENSMUSG00000027490	GO:0000278	ENSMUSG00000003123	GO:0006629	ENSMUSG00000024570	GO:0006364
ENSMUSG00000020459	GO:0006412	ENSMUSG00000068394	GO:0000086	ENSMUSG00000020349	GO:0000184	ENSMUSG00000022299	GO:0006766	ENSMUSG00000043716	GO:0006415	ENSMUSG00000051498	GO:0006955	ENSMUSG00000056162	GO:0006508	ENSMUSG00000029440	GO:0000075	ENSMUSG00000045328	GO:0000278	ENSMUSG00000022383	GO:0006629	ENSMUSG00000044303	GO:0006364
ENSMUSG00000093806	GO:0006412	ENSMUSG00000032218	GO:0000086	ENSMUSG00000098274	GO:0000184	ENSMUSG00000029735	GO:0006766	ENSMUSG00000062328	GO:0006415	ENSMUSG00000027072	GO:0006955	ENSMUSG00000070371	GO:0006508	ENSMUSG00000029283	GO:0000075	ENSMUSG00000032254	GO:0000278	ENSMUSG00000022853	GO:0006629	ENSMUSG00000029504	GO:0006364
ENSMUSG00000012848	GO:0006412	ENSMUSG00000040021	GO:0000086	ENSMUSG00000022601	GO:0000184	ENSMUSG00000025069	GO:0006766	ENSMUSG00000030744	GO:0006415	ENSMUSG00000027639	GO:0006955	ENSMUSG00000032359	GO:0006508	ENSMUSG00000017428	GO:0000082	ENSMUSG00000029253	GO:0000278	ENSMUSG00000033533	GO:0006629	ENSMUSG00000004268	GO:0006364
ENSMUSG00000052146	GO:0006412	ENSMUSG00000029521	GO:0000086	ENSMUSG00000079435	GO:0000184	ENSMUSG00000028636	GO:0006766	ENSMUSG00000061983	GO:0006415	ENSMUSG00000038023	GO:0006955	ENSMUSG00000054555	GO:0006508	ENSMUSG00000020720	GO:0000082	ENSMUSG00000022216	GO:0000278	ENSMUSG00000022463	GO:0006629	ENSMUSG00000025264	GO:0006364
ENSMUSG00000067194	GO:0006412	ENSMUSG00000062591	GO:0000086	ENSMUSG00000017404	GO:0000184	ENSMUSG00000028992	GO:0006766	ENSMUSG00000000740	GO:0006415	ENSMUSG00000021669	GO:0006955	ENSMUSG00000020877	GO:0006508	ENSMUSG00000029440	GO:0000082	ENSMUSG00000007080	GO:0000278	ENSMUSG00000053898	GO:0006629	ENSMUSG00000039236	GO:0006364
ENSMUSG00000062006	GO:0006412	ENSMUSG00000021270	GO:0000086	ENSMUSG00000017264	GO:0000184	ENSMUSG00000047454	GO:0006766	ENSMUSG00000008682	GO:0006415	ENSMUSG00000034117	GO:0006955	ENSMUSG00000021710	GO:0006508	ENSMUSG00000029283	GO:0000082	ENSMUSG00000031666	GO:0000278	ENSMUSG00000047631	GO:0006629	ENSMUSG00000027752	GO:0006364
ENSMUSG00000060038	GO:0006412	ENSMUSG00000041431	GO:0000086	ENSMUSG00000045128	GO:0000184	ENSMUSG00000063415	GO:0006766	ENSMUSG00000038900	GO:0006415	ENSMUSG00000004221	GO:0006955	ENSMUSG00000020124	GO:0006508	ENSMUSG00000017428	GO:0000084	ENSMUSG00000051329	GO:0000278	ENSMUSG00000039653	GO:0006629	ENSMUSG00000020063	GO:0006364
ENSMUSG00000030045	GO:0006412	ENSMUSG00000027715	GO:0000086	ENSMUSG00000029614	GO:0000184	ENSMUSG00000025894	GO:0006766	ENSMUSG00000047215	GO:0006415	ENSMUSG00000026009	GO:0006955	ENSMUSG00000017692	GO:0006508	ENSMUSG00000020720	GO:0000084	ENSMUSG00000006398	GO:0000278	ENSMUSG00000028613	GO:0006629	ENSMUSG00000023971	GO:0006364
ENSMUSG00000026511	GO:0006412	ENSMUSG00000035198	GO:0000086	ENSMUSG00000045983	GO:0000184	ENSMUSG00000018659	GO:0006766	ENSMUSG00000028936	GO:0006415	ENSMUSG00000052613	GO:0007155	ENSMUSG00000061576	GO:0006508	ENSMUSG00000029440	GO:0000084	ENSMUSG00000038416	GO:0000278	ENSMUSG00000041741	GO:0006629	ENSMUSG00000026127	GO:0006364
ENSMUSG00000019143	GO:0006412	ENSMUSG00000036390	GO:0000086	ENSMUSG00000028330	GO:0000184	ENSMUSG00000064120	GO:0006766	ENSMUSG00000032399	GO:0006415	ENSMUSG00000024330	GO:0007155	ENSMUSG00000032086	GO:0006508	ENSMUSG00000017221	GO:0000075	ENSMUSG00000006998	GO:0000278	ENSMUSG00000031835	GO:0006629	ENSMUSG00000014907	GO:0006364
ENSMUSG00000068739	GO:0006412	ENSMUSG00000025358	GO:0000086	ENSMUSG00000034681	GO:0000184	ENSMUSG00000027340	GO:0006766	ENSMUSG00000040952	GO:0006415	ENSMUSG00000003534	GO:0007155	ENSMUSG00000000901	GO:0006508	ENSMUSG00000017221	GO:0000082	ENSMUSG00000029910	GO:0000278	ENSMUSG00000018167	GO:0006629	ENSMUSG00000022313	GO:0006364
ENSMUSG00000004788	GO:0006412	ENSMUSG00000007564	GO:0000086	ENSMUSG00000029647	GO:0000184	ENSMUSG00000024354	GO:0006766	ENSMUSG00000060036	GO:0006415	ENSMUSG00000029797	GO:0007155	ENSMUSG00000037129	GO:0006508	ENSMUSG00000017221	GO:0000084	ENSMUSG00000054115	GO:0000278	ENSMUSG00000001588	GO:0006629	ENSMUSG00000033294	GO:0006364
ENSMUSG00000002014	GO:0006412	ENSMUSG00000031016	GO:0000086	ENSMUSG00000038290	GO:0000184	ENSMUSG00000006641	GO:0006766	ENSMUSG00000074129	GO:0006415	ENSMUSG00000032595	GO:0007155	ENSMUSG00000024910	GO:0006508	ENSMUSG00000041133	GO:0000075	ENSMUSG00000028549	GO:0000278	ENSMUSG00000020777	GO:0006629	ENSMUSG00000026019	GO:0006364
ENSMUSG00000039640	GO:0006412	ENSMUSG00000032477	GO:0000086	ENSMUSG00000024472	GO:0000184	ENSMUSG00000027618	GO:0006766	ENSMUSG00000090733	GO:0006415	ENSMUSG00000033063	GO:0007155	ENSMUSG00000024942	GO:0006508	ENSMUSG00000027454	GO:0000084	ENSMUSG00000027012	GO:0000278	ENSMUSG00000005447	GO:0006629	ENSMUSG00000030204	GO:0006364
ENSMUSG00000021282	GO:0006412	ENSMUSG00000027330	GO:0000086	ENSMUSG00000071723	GO:0000184	ENSMUSG00000032788	GO:0006767	ENSMUSG00000062997	GO:0006415	ENSMUSG00000040690	GO:0007155	ENSMUSG00000042670	GO:0006508	ENSMUSG00000027353	GO:0000075	ENSMUSG00000028587	GO:0000278	ENSMUSG00000038349	GO:0006629	ENSMUSG00000050244	GO:0006364
ENSMUSG00000056076	GO:0006412	ENSMUSG00000044201	GO:0000086	ENSMUSG00000041477	GO:0000184	ENSMUSG00000040918	GO:0006767	ENSMUSG00000046364	GO:0006415	ENSMUSG00000078716	GO:0007155	ENSMUSG00000035713	GO:0006508	ENSMUSG00000027353	GO:0000082	ENSMUSG00000026037	GO:0000278	ENSMUSG00000017969	GO:0006629	ENSMUSG00000028430	GO:0006364
ENSMUSG00000078974	GO:0006412	ENSMUSG00000002997	GO:0000086	ENSMUSG00000020495	GO:0000184	ENSMUSG00000074576	GO:0006767	ENSMUSG00000058558	GO:0006415	ENSMUSG00000069581	GO:0007155	ENSMUSG00000063904	GO:0006508	ENSMUSG00000027353	GO:0000084	ENSMUSG00000028800	GO:0000278	ENSMUSG00000015016	GO:0006629	ENSMUSG00000042660	GO:0006364
ENSMUSG00000022336	GO:0006412	ENSMUSG00000023067	GO:0000086	ENSMUSG00000042772	GO:0000184	ENSMUSG00000029063	GO:0006767	ENSMUSG00000041453	GO:0006415	ENSMUSG00000045672	GO:0007155	ENSMUSG00000043943	GO:0006508	ENSMUSG00000072423	GO:0000075	ENSMUSG00000025410	GO:0000278	ENSMUSG00000055923	GO:0006629	ENSMUSG00000028187	GO:0006364
ENSMUSG00000053317	GO:0006412	ENSMUSG00000031347	GO:0000086	ENSMUSG00000058301	GO:0000184	ENSMUSG00000015536	GO:0006767	ENSMUSG00000030432	GO:0006415	ENSMUSG00000063172	GO:0007155	ENSMUSG00000022622	GO:0006508	ENSMUSG00000072423	GO:0000084	ENSMUSG00000029686	GO:0000278	ENSMUSG00000030935	GO:0006629	ENSMUSG00000034259	GO:0006364
ENSMUSG00000059796	GO:0006412	ENSMUSG00000073802	GO:0000086	ENSMUSG00000002500	GO:0000184	ENSMUSG00000021707	GO:0006767	ENSMUSG00000006333	GO:0006415	ENSMUSG00000035459	GO:0007155	ENSMUSG00000059263	GO:0006508	ENSMUSG00000028453	GO:0000075	ENSMUSG00000022897	GO:0000278	ENSMUSG00000024207	GO:0006629	ENSMUSG00000027133	GO:0006364
ENSMUSG00000054408	GO:0006412	ENSMUSG00000020745	GO:0000086	ENSMUSG00000032040	GO:0000184	ENSMUSG00000018042	GO:0006767	ENSMUSG00000012848	GO:0006415	ENSMUSG00000043719	GO:0007155	ENSMUSG00000033538	GO:0006508	ENSMUSG00000019971	GO:0000086	ENSMUSG00000040549	GO:0000278	ENSMUSG00000027932	GO:0006629	ENSMUSG00000061286	GO:0006364
ENSMUSG00000063316	GO:0006412	ENSMUSG00000004891	GO:0000086	ENSMUSG00000030655	GO:0000184	ENSMUSG00000028645	GO:0006767	ENSMUSG00000052146	GO:0006415	ENSMUSG00000036510	GO:0007155	ENSMUSG00000031995	GO:0006508	ENSMUSG00000020525	GO:0000086	ENSMUSG00000024833	GO:0000278	ENSMUSG00000038007	GO:0006629	ENSMUSG00000028322	GO:0006364
ENSMUSG00000047675	GO:0006412	ENSMUSG00000025162	GO:0000086	ENSMUSG00000064030	GO:0000184	ENSMUSG00000003153	GO:0006767	ENSMUSG00000048758	GO:0006415	ENSMUSG00000016028	GO:0007155	ENSMUSG00000032010	GO:0006508	ENSMUSG00000022105	GO:0000075	ENSMUSG00000038482	GO:0000278	ENSMUSG00000091609	GO:0006629	ENSMUSG00000022300	GO:0006364
ENSMUSG00000008683	GO:0006412	ENSMUSG00000022433	GO:0000086	ENSMUSG00000036572	GO:0000184	ENSMUSG00000021048	GO:0006767	ENSMUSG00000062006	GO:0006415	ENSMUSG00000000290	GO:0007155	ENSMUSG00000039633	GO:0006508	ENSMUSG00000022105	GO:0000082	ENSMUSG00000032411	GO:0000278	ENSMUSG00000044968	GO:0006629	ENSMUSG00000001056	GO:0006364
ENSMUSG00000037563	GO:0006412	ENSMUSG00000033335	GO:0000086	ENSMUSG00000002210	GO:0000184	ENSMUSG00000001348	GO:0006767	ENSMUSG00000025794	GO:0006415	ENSMUSG00000024304	GO:0007155	ENSMUSG00000058626	GO:0006508	ENSMUSG00000022105	GO:0000084	ENSMUSG00000031865	GO:0000278	ENSMUSG00000026943	GO:0006629	ENSMUSG00000028010	GO:0006364
ENSMUSG00000008668	GO:0006412	ENSMUSG00000069089	GO:0000086	ENSMUSG00000038398	GO:0000184	ENSMUSG00000071253	GO:0006767	ENSMUSG00000028234	GO:0006415	ENSMUSG00000091345	GO:0007155	ENSMUSG00000044430	GO:0006508	ENSMUSG00000019942	GO:0000075	ENSMUSG00000018707	GO:0000278	ENSMUSG00000043430	GO:0006629	ENSMUSG00000004393	GO:0006364
ENSMUSG00000003429	GO:0006412	ENSMUSG00000021548	GO:0000086	ENSMUSG00000043241	GO:0000184	ENSMUSG00000037370	GO:0006767	ENSMUSG00000060938	GO:0006415	ENSMUSG00000012819	GO:0007155	ENSMUSG00000027612	GO:0006508	ENSMUSG00000019942	GO:0000082	ENSMUSG00000018983	GO:0000278	ENSMUSG00000030972	GO:0006629	ENSMUSG00000035575	GO:0006364
ENSMUSG00000062647	GO:0006412	ENSMUSG00000021103	GO:0000086	ENSMUSG00000021962	GO:0000184	ENSMUSG00000020534	GO:0006767	ENSMUSG00000012405	GO:0006415	ENSMUSG00000029304	GO:0007155	ENSMUSG00000044254	GO:0006508	ENSMUSG00000019942	GO:0000086	ENSMUSG00000026355	GO:0000278	ENSMUSG00000059316	GO:0006629	ENSMUSG00000031171	GO:0006364
ENSMUSG00000024360	GO:0006412	ENSMUSG00000026622	GO:0000086	ENSMUSG00000028675	GO:0000184	ENSMUSG00000001436	GO:0006767	ENSMUSG00000063316	GO:0006415	ENSMUSG00000020310	GO:0007155	ENSMUSG00000067276	GO:0006508	ENSMUSG00000022216	GO:0000075	ENSMUSG00000041133	GO:0000278	ENSMUSG00000030703	GO:0006629	ENSMUSG00000029557	GO:0006364
ENSMUSG00000063457	GO:0006412	ENSMUSG00000030867	GO:0000086	ENSMUSG00000001415	GO:0000184	ENSMUSG00000029009	GO:0006767	ENSMUSG00000046330	GO:0006415	ENSMUSG00000090210	GO:0007155	ENSMUSG00000029436	GO:0006508	ENSMUSG00000022216	GO:0000082	ENSMUSG00000027454	GO:0000278	ENSMUSG00000032558	GO:0006629	ENSMUSG00000025364	GO:0006364
ENSMUSG00000009927	GO:0006412	ENSMUSG00000025925	GO:0000086	ENSMUSG00000057863	GO:0000184	ENSMUSG00000020572	GO:0006767	ENSMUSG00000041841	GO:0006415	ENSMUSG00000032925	GO:0007155	ENSMUSG00000032268	GO:0006508	ENSMUSG00000022216	GO:0000084	ENSMUSG00000066306	GO:0000278	ENSMUSG00000022175	GO:0006629	ENSMUSG00000079480	GO:0006364
ENSMUSG00000025362	GO:0006412	ENSMUSG00000007656	GO:0000086	ENSMUSG00000038374	GO:0000184	ENSMUSG00000025153	GO:0006767	ENSMUSG00000061477	GO:0006415	ENSMUSG00000037936	GO:0007155	ENSMUSG00000005800	GO:0006508	ENSMUSG00000006398	GO:0000075	ENSMUSG00000040850	GO:0000278	ENSMUSG00000030168	GO:0006629	ENSMUSG00000033166	GO:0006364
ENSMUSG00000067288	GO:0006412	ENSMUSG00000051391	GO:0000086	ENSMUSG00000030867	GO:0000236	ENSMUSG00000009566	GO:0006767	ENSMUSG00000047675	GO:0006415	ENSMUSG00000031990	GO:0007155	ENSMUSG00000005813	GO:0006508	ENSMUSG00000038416	GO:0000075	ENSMUSG00000021737	GO:0000278	ENSMUSG00000021703	GO:0006629	ENSMUSG00000030216	GO:0006364
ENSMUSG00000079641	GO:0006412	ENSMUSG00000017428	GO:0000075	ENSMUSG00000021693	GO:0000236	ENSMUSG00000001755	GO:0006767	ENSMUSG00000008683	GO:0006415	ENSMUSG00000001507	GO:0007155	ENSMUSG00000017737	GO:0006508	ENSMUSG00000034218	GO:0000075	ENSMUSG00000030726	GO:0000278	ENSMUSG00000040451	GO:0006629	ENSMUSG00000026020	GO:0006364
ENSMUSG00000037805	GO:0006412	ENSMUSG00000020720	GO:0000075	ENSMUSG00000024056	GO:0000236	ENSMUSG00000030674	GO:0006767	ENSMUSG00000037563	GO:0006415	ENSMUSG00000043458	GO:0007155	ENSMUSG00000043705	GO:0006508	ENSMUSG00000054115	GO:0000082	ENSMUSG00000031592	GO:0000278	ENSMUSG00000002871	GO:0006629	ENSMUSG00000021243	GO:0006364
ENSMUSG00000059291	GO:0006412	ENSMUSG00000029440	GO:0000075	ENSMUSG00000020290	GO:0000236	ENSMUSG00000031090	GO:0006767	ENSMUSG00000024608	GO:0006415	ENSMUSG00000036422	GO:0007155	ENSMUSG00000047562	GO:0006508	ENSMUSG00000054115	GO:0000084	ENSMUSG00000027552	GO:0000278	ENSMUSG00000028601	GO:0006629	ENSMUSG00000025337	GO:0006364
ENSMUSG00000093674	GO:0006412	ENSMUSG00000029283	GO:0000075	ENSMUSG00000017716	GO:0000236	ENSMUSG00000022574	GO:0006767	ENSMUSG00000049517	GO:0006415	ENSMUSG00000016494	GO:0007155	ENSMUSG00000020841	GO:0006508	ENSMUSG00000026355	GO:0000075	ENSMUSG00000027479	GO:0000278	ENSMUSG00000061666	GO:0006629	ENSMUSG00000034321	GO:0006364
ENSMUSG00000020460	GO:0006412	ENSMUSG00000017428	GO:0000082	ENSMUSG00000032264	GO:0000236	ENSMUSG00000042642	GO:0006767	ENSMUSG00000008668	GO:0006415	ENSMUSG00000025321	GO:0007155	ENSMUSG00000032376	GO:0006508	ENSMUSG00000026355	GO:0000082	ENSMUSG00000014859	GO:0000278	ENSMUSG00000052392	GO:0006629	ENSMUSG00000057421	GO:0006364
ENSMUSG00000090137	GO:0006412	ENSMUSG00000020720	GO:0000082	ENSMUSG00000027379	GO:0000236	ENSMUSG00000033610	GO:0006767	ENSMUSG00000034892	GO:0006415	ENSMUSG00000031849	GO:0007155	ENSMUSG00000022887	GO:0006508	ENSMUSG00000026355	GO:0000084	ENSMUSG00000026869	GO:0000278	ENSMUSG00000005952	GO:0006629	ENSMUSG00000054079	GO:0006364
ENSMUSG00000057322	GO:0006412	ENSMUSG00000029440	GO:0000082	ENSMUSG00000066979	GO:0000236	ENSMUSG00000024712	GO:0006767	ENSMUSG00000090862	GO:0006415	ENSMUSG00000028413	GO:0007155	ENSMUSG00000033909	GO:0006508	ENSMUSG00000026869	GO:0000075	ENSMUSG00000051220	GO:0000278	ENSMUSG00000050931	GO:0006629	ENSMUSG00000024431	GO:0006366
ENSMUSG00000039001	GO:0006412	ENSMUSG00000029283	GO:0000082	ENSMUSG00000022314	GO:0000236	ENSMUSG00000063849	GO:0006767	ENSMUSG00000003429	GO:0006415	ENSMUSG00000041377	GO:0007155	ENSMUSG00000079418	GO:0006508	ENSMUSG00000026869	GO:0000082	ENSMUSG00000028873	GO:0000278	ENSMUSG00000007783	GO:0006629	ENSMUSG00000024927	GO:0006366
ENSMUSG00000025724	GO:0006412	ENSMUSG00000017428	GO:0000084	ENSMUSG00000040084	GO:0000236	ENSMUSG00000039616	GO:0006767	ENSMUSG00000062647	GO:0006415	ENSMUSG00000044043	GO:0007155	ENSMUSG00000005362	GO:0006508	ENSMUSG00000026869	GO:0000084	ENSMUSG00000026039	GO:0000278	ENSMUSG00000037936	GO:0006629	ENSMUSG00000031379	GO:0006366
ENSMUSG00000037742	GO:0006412	ENSMUSG00000020720	GO:0000084	ENSMUSG00000033392	GO:0000236	ENSMUSG00000020829	GO:0006767	ENSMUSG00000031320	GO:0006415	ENSMUSG00000028047	GO:0007155	ENSMUSG00000049538	GO:0006508	ENSMUSG00000024740	GO:0000075	ENSMUSG00000026790	GO:0000278	ENSMUSG00000060002	GO:0006629	ENSMUSG00000008575	GO:0006366
ENSMUSG00000005610	GO:0006412	ENSMUSG00000029440	GO:0000084	ENSMUSG00000019923	GO:0000236	ENSMUSG00000032456	GO:0006767	ENSMUSG00000058546	GO:0006415	ENSMUSG00000051486	GO:0007155	ENSMUSG00000001520	GO:0006508	ENSMUSG00000029385	GO:0000075	ENSMUSG00000023940	GO:0000278	ENSMUSG00000021620	GO:0006629	ENSMUSG00000030103	GO:0006366
ENSMUSG00000014551	GO:0006412	ENSMUSG00000017221	GO:0000075	ENSMUSG00000041431	GO:0000236	ENSMUSG00000045691	GO:0006767	ENSMUSG00000028495	GO:0006415	ENSMUSG00000021823	GO:0007155	ENSMUSG00000023903	GO:0006508	ENSMUSG00000038569	GO:0000075	ENSMUSG00000041491	GO:0000278	ENSMUSG00000030283	GO:0006629	ENSMUSG00000029071	GO:0006366
ENSMUSG00000034729	GO:0006412	ENSMUSG00000017221	GO:0000082	ENSMUSG00000049550	GO:0000236	ENSMUSG00000037514	GO:0006767	ENSMUSG00000071415	GO:0006415	ENSMUSG00000020689	GO:0007155	ENSMUSG00000025075	GO:0006508	ENSMUSG00000040782	GO:0000075	ENSMUSG00000036403	GO:0000278	ENSMUSG00000035686	GO:0006629	ENSMUSG00000020888	GO:0006366
ENSMUSG00000027374	GO:0006412	ENSMUSG00000017221	GO:0000084	ENSMUSG00000004455	GO:0000236	ENSMUSG00000042751	GO:0006767	ENSMUSG00000063457	GO:0006415	ENSMUSG00000071078	GO:0007155	ENSMUSG00000022797	GO:0006508	ENSMUSG00000066149	GO:0000075	ENSMUSG00000021391	GO:0000278	ENSMUSG00000026457	GO:0006629	ENSMUSG00000027210	GO:0006366
ENSMUSG00000061474	GO:0006412	ENSMUSG00000041133	GO:0000075	ENSMUSG00000090733	GO:0000236	ENSMUSG00000038496	GO:0006767	ENSMUSG00000025290	GO:0006415	ENSMUSG00000027087	GO:0007155	ENSMUSG00000048400	GO:0006508	ENSMUSG00000025646	GO:0000075	ENSMUSG00000028066	GO:0000278	ENSMUSG00000076435	GO:0006629	ENSMUSG00000024498	GO:0006366
ENSMUSG00000028861	GO:0006412	ENSMUSG00000027454	GO:0000084	ENSMUSG00000020745	GO:0000236	ENSMUSG00000022299	GO:0006767	ENSMUSG00000009927	GO:0006415	ENSMUSG00000030830	GO:0007155	ENSMUSG00000020682	GO:0006508	ENSMUSG00000026750	GO:0000075	ENSMUSG00000031629	GO:0000278	ENSMUSG00000032281	GO:0006629	ENSMUSG00000020653	GO:0006366
ENSMUSG00000054312	GO:0006412	ENSMUSG00000027353	GO:0000075	ENSMUSG00000022391	GO:0000236	ENSMUSG00000029735	GO:0006767	ENSMUSG00000025362	GO:0006415	ENSMUSG00000037815	GO:0007155	ENSMUSG00000031443	GO:0006508	ENSMUSG00000026229	GO:0000075	ENSMUSG00000072235	GO:0000278	ENSMUSG00000021770	GO:0006629	ENSMUSG00000028042	GO:0006366
ENSMUSG00000039680	GO:0006412	ENSMUSG00000027353	GO:0000082	ENSMUSG00000029177	GO:0000236	ENSMUSG00000025069	GO:0006767	ENSMUSG00000067288	GO:0006415	ENSMUSG00000039542	GO:0007155	ENSMUSG00000057729	GO:0006508	ENSMUSG00000026750	GO:0000082	ENSMUSG00000023919	GO:0000278	ENSMUSG00000037366	GO:0006629	ENSMUSG00000029833	GO:0006366
ENSMUSG00000060679	GO:0006412	ENSMUSG00000027353	GO:0000084	ENSMUSG00000026605	GO:0000236	ENSMUSG00000028636	GO:0006767	ENSMUSG00000038274	GO:0006415	ENSMUSG00000005087	GO:0007155	ENSMUSG00000022710	GO:0006508	ENSMUSG00000026229	GO:0000082	ENSMUSG00000026669	GO:0000278	ENSMUSG00000033174	GO:0006629	ENSMUSG00000002057	GO:0006366
ENSMUSG00000017404	GO:0006412	ENSMUSG00000072423	GO:0000075	ENSMUSG00000003226	GO:0000236	ENSMUSG00000028992	GO:0006767	ENSMUSG00000058600	GO:0006415	ENSMUSG00000004894	GO:0007155	ENSMUSG00000030560	GO:0006508	ENSMUSG00000026750	GO:0000084	ENSMUSG00000017291	GO:0000278	ENSMUSG00000025260	GO:0006629	ENSMUSG00000024258	GO:0006366
ENSMUSG00000045983	GO:0006412	ENSMUSG00000072423	GO:0000084	ENSMUSG00000029414	GO:0000236	ENSMUSG00000047454	GO:0006767	ENSMUSG00000079641	GO:0006415	ENSMUSG00000040452	GO:0007155	ENSMUSG00000040812	GO:0006508	ENSMUSG00000026229	GO:0000084	ENSMUSG00000064302	GO:0000278	ENSMUSG00000074643	GO:0006629	ENSMUSG00000009535	GO:0006366
ENSMUSG00000016349	GO:0006412	ENSMUSG00000028453	GO:0000075	ENSMUSG00000063550	GO:0000236	ENSMUSG00000025894	GO:0006767	ENSMUSG00000073702	GO:0006415	ENSMUSG00000022762	GO:0007155	ENSMUSG00000020020	GO:0006508	ENSMUSG00000027845	GO:0000075	ENSMUSG00000026504	GO:0000278	ENSMUSG00000027412	GO:0006629	ENSMUSG00000030782	GO:0006366
ENSMUSG00000024181	GO:0006412	ENSMUSG00000019971	GO:0000086	ENSMUSG00000030298	GO:0000236	ENSMUSG00000018659	GO:0006767	ENSMUSG00000037805	GO:0006415	ENSMUSG00000034664	GO:0007155	ENSMUSG00000020183	GO:0006508	ENSMUSG00000025135	GO:0000075	ENSMUSG00000031922	GO:0000278	ENSMUSG00000023832	GO:0006629	ENSMUSG00000003032	GO:0006366
ENSMUSG00000003235	GO:0006412	ENSMUSG00000020525	GO:0000086	ENSMUSG00000052798	GO:0000236	ENSMUSG00000064120	GO:0006767	ENSMUSG00000057841	GO:0006415	ENSMUSG00000021728	GO:0007155	ENSMUSG00000000957	GO:0006508	ENSMUSG00000021701	GO:0000082	ENSMUSG00000051378	GO:0000278	ENSMUSG00000021278	GO:0006629	ENSMUSG00000031754	GO:0006366
ENSMUSG00000011257	GO:0006412	ENSMUSG00000022105	GO:0000075	ENSMUSG00000045328	GO:0000236	ENSMUSG00000027340	GO:0006767	ENSMUSG00000059291	GO:0006415	ENSMUSG00000016356	GO:0007155	ENSMUSG00000038836	GO:0006508	ENSMUSG00000024370	GO:0000075	ENSMUSG00000047777	GO:0000278	ENSMUSG00000026944	GO:0006629	ENSMUSG00000038446	GO:0006366
ENSMUSG00000028798	GO:0006412	ENSMUSG00000022105	GO:0000082	ENSMUSG00000029253	GO:0000236	ENSMUSG00000024354	GO:0006767	ENSMUSG00000003970	GO:0006415	ENSMUSG00000063063	GO:0007155	ENSMUSG00000033825	GO:0006508	ENSMUSG00000029466	GO:0000075	ENSMUSG00000026708	GO:0000278	ENSMUSG00000024254	GO:0006629	ENSMUSG00000011960	GO:0006366
ENSMUSG00000031490	GO:0006412	ENSMUSG00000022105	GO:0000084	ENSMUSG00000051329	GO:0000236	ENSMUSG00000006641	GO:0006767	ENSMUSG00000093674	GO:0006415	ENSMUSG00000035493	GO:0007155	ENSMUSG00000079110	GO:0006508	ENSMUSG00000029472	GO:0000075	ENSMUSG00000073705	GO:0000278	ENSMUSG00000040505	GO:0006629	ENSMUSG00000026349	GO:0006366
ENSMUSG00000020091	GO:0006412	ENSMUSG00000019942	GO:0000075	ENSMUSG00000006398	GO:0000236	ENSMUSG00000027618	GO:0006767	ENSMUSG00000020460	GO:0006415	ENSMUSG00000025497	GO:0007155	ENSMUSG00000058183	GO:0006508	ENSMUSG00000029176	GO:0000075	ENSMUSG00000025862	GO:0000278	ENSMUSG00000031982	GO:0006629	ENSMUSG00000025930	GO:0006366
ENSMUSG00000061315	GO:0006412	ENSMUSG00000019942	GO:0000082	ENSMUSG00000029910	GO:0000236	ENSMUSG00000025479	GO:0006805	ENSMUSG00000090137	GO:0006415	ENSMUSG00000026971	GO:0007155	ENSMUSG00000063903	GO:0006508	ENSMUSG00000026965	GO:0000075	ENSMUSG00000046755	GO:0000278	ENSMUSG00000028093	GO:0006629	ENSMUSG00000028274	GO:0006366
ENSMUSG00000021639	GO:0006412	ENSMUSG00000019942	GO:0000086	ENSMUSG00000028549	GO:0000236	ENSMUSG00000027698	GO:0006805	ENSMUSG00000057322	GO:0006415	ENSMUSG00000022802	GO:0007155	ENSMUSG00000045631	GO:0006508	ENSMUSG00000036977	GO:0000075	ENSMUSG00000074476	GO:0000278	ENSMUSG00000024887	GO:0006629	ENSMUSG00000002076	GO:0006366
ENSMUSG00000029387	GO:0006412	ENSMUSG00000022216	GO:0000075	ENSMUSG00000040549	GO:0000236	ENSMUSG00000024847	GO:0006805	ENSMUSG00000039001	GO:0006415	ENSMUSG00000059456	GO:0007155	ENSMUSG00000022842	GO:0006508	ENSMUSG00000020235	GO:0000084	ENSMUSG00000040034	GO:0000278	ENSMUSG00000026925	GO:0006629	ENSMUSG00000018501	GO:0006366
ENSMUSG00000024991	GO:0006412	ENSMUSG00000022216	GO:0000082	ENSMUSG00000041133	GO:0000236	ENSMUSG00000003271	GO:0006805	ENSMUSG00000098274	GO:0006415	ENSMUSG00000025809	GO:0007155	ENSMUSG00000035000	GO:0006508	ENSMUSG00000025487	GO:0000075	ENSMUSG00000035351	GO:0000278	ENSMUSG00000019877	GO:0006629	ENSMUSG00000058886	GO:0006366
ENSMUSG00000029388	GO:0006412	ENSMUSG00000022216	GO:0000084	ENSMUSG00000027479	GO:0000236	ENSMUSG00000023122	GO:0006805	ENSMUSG00000022601	GO:0006415	ENSMUSG00000027111	GO:0007155	ENSMUSG00000022449	GO:0006508	ENSMUSG00000025487	GO:0000082	ENSMUSG00000027326	GO:0000278	ENSMUSG00000033917	GO:0006629	ENSMUSG00000055435	GO:0006366
ENSMUSG00000022884	GO:0006412	ENSMUSG00000006398	GO:0000075	ENSMUSG00000051220	GO:0000236	ENSMUSG00000022562	GO:0006805	ENSMUSG00000079435	GO:0006415	ENSMUSG00000032332	GO:0007155	ENSMUSG00000006289	GO:0006508	ENSMUSG00000021298	GO:0000082	ENSMUSG00000056267	GO:0000278	ENSMUSG00000034796	GO:0006629	ENSMUSG00000018651	GO:0006366
ENSMUSG00000035227	GO:0006412	ENSMUSG00000038416	GO:0000075	ENSMUSG00000028873	GO:0000236	ENSMUSG00000026688	GO:0006805	ENSMUSG00000017404	GO:0006415	ENSMUSG00000027966	GO:0007155	ENSMUSG00000032591	GO:0006508	ENSMUSG00000025487	GO:0000084	ENSMUSG00000019988	GO:0000278	ENSMUSG00000000301	GO:0006629	ENSMUSG00000038697	GO:0006366
ENSMUSG00000020400	GO:0006412	ENSMUSG00000034218	GO:0000075	ENSMUSG00000026039	GO:0000236	ENSMUSG00000032348	GO:0006805	ENSMUSG00000045128	GO:0006415	ENSMUSG00000007815	GO:0007155	ENSMUSG00000050578	GO:0006508	ENSMUSG00000031697	GO:0000075	ENSMUSG00000066149	GO:0000278	ENSMUSG00000020447	GO:0006629	ENSMUSG00000021258	GO:0006366
ENSMUSG00000040731	GO:0006412	ENSMUSG00000090071	GO:0000079	ENSMUSG00000023940	GO:0000236	ENSMUSG00000006724	GO:0006805	ENSMUSG00000029614	GO:0006415	ENSMUSG00000031841	GO:0007155	ENSMUSG00000031066	GO:0006508	ENSMUSG00000031697	GO:0000082	ENSMUSG00000027115	GO:0000278	ENSMUSG00000031969	GO:0006629	ENSMUSG00000032398	GO:0006366
ENSMUSG00000025935	GO:0006412	ENSMUSG00000054115	GO:0000082	ENSMUSG00000021391	GO:0000236	ENSMUSG00000024987	GO:0006805	ENSMUSG00000059070	GO:0006415	ENSMUSG00000031302	GO:0007155	ENSMUSG00000031722	GO:0006508	ENSMUSG00000031697	GO:0000084	ENSMUSG00000036743	GO:0000278	ENSMUSG00000038910	GO:0006629	ENSMUSG00000041328	GO:0006366
ENSMUSG00000030335	GO:0006412	ENSMUSG00000054115	GO:0000084	ENSMUSG00000028066	GO:0000236	ENSMUSG00000028032	GO:0006805	ENSMUSG00000019774	GO:0006415	ENSMUSG00000051375	GO:0007155	ENSMUSG00000020806	GO:0006508	ENSMUSG00000017716	GO:0000086	ENSMUSG00000073542	GO:0000278	ENSMUSG00000037216	GO:0006629	ENSMUSG00000003847	GO:0006366
ENSMUSG00000023967	GO:0006412	ENSMUSG00000026355	GO:0000075	ENSMUSG00000031629	GO:0000236	ENSMUSG00000029269	GO:0006805	ENSMUSG00000071723	GO:0006415	ENSMUSG00000037379	GO:0007155	ENSMUSG00000019849	GO:0006508	ENSMUSG00000001151	GO:0000086	ENSMUSG00000063810	GO:0000278	ENSMUSG00000024600	GO:0006629	ENSMUSG00000040489	GO:0006366
ENSMUSG00000024436	GO:0006412	ENSMUSG00000026355	GO:0000082	ENSMUSG00000023919	GO:0000236	ENSMUSG00000090175	GO:0006805	ENSMUSG00000002500	GO:0006415	ENSMUSG00000021613	GO:0007155	ENSMUSG00000031994	GO:0006508	ENSMUSG00000069135	GO:0000086	ENSMUSG00000024542	GO:0000278	ENSMUSG00000030382	GO:0006629	ENSMUSG00000033016	GO:0006366
ENSMUSG00000028140	GO:0006412	ENSMUSG00000026355	GO:0000084	ENSMUSG00000017291	GO:0000236	ENSMUSG00000029201	GO:0006805	ENSMUSG00000057863	GO:0006415	ENSMUSG00000029426	GO:0007155	ENSMUSG00000053441	GO:0006508	ENSMUSG00000033364	GO:0000082	ENSMUSG00000039509	GO:0000278	ENSMUSG00000040774	GO:0006629	ENSMUSG00000021810	GO:0006366
ENSMUSG00000035772	GO:0006412	ENSMUSG00000026869	GO:0000075	ENSMUSG00000064302	GO:0000236	ENSMUSG00000002797	GO:0006805	ENSMUSG00000014504	GO:0006614	ENSMUSG00000040420	GO:0007155	ENSMUSG00000039682	GO:0006508	ENSMUSG00000041229	GO:0000082	ENSMUSG00000020492	GO:0000278	ENSMUSG00000021751	GO:0006631	ENSMUSG00000020415	GO:0006366
ENSMUSG00000023939	GO:0006412	ENSMUSG00000026869	GO:0000082	ENSMUSG00000026708	GO:0000236	ENSMUSG00000022809	GO:0006805	ENSMUSG00000026511	GO:0006614	ENSMUSG00000039385	GO:0007155	ENSMUSG00000028024	GO:0006508	ENSMUSG00000048000	GO:0000084	ENSMUSG00000037286	GO:0000278	ENSMUSG00000022853	GO:0006631	ENSMUSG00000037335	GO:0006366
ENSMUSG00000036860	GO:0006412	ENSMUSG00000026869	GO:0000084	ENSMUSG00000073705	GO:0000236	ENSMUSG00000039519	GO:0006805	ENSMUSG00000032042	GO:0006614	ENSMUSG00000021614	GO:0007155	ENSMUSG00000049013	GO:0006508	ENSMUSG00000024742	GO:0000084	ENSMUSG00000026491	GO:0000278	ENSMUSG00000018796	GO:0006631	ENSMUSG00000021250	GO:0006366
ENSMUSG00000001445	GO:0006412	ENSMUSG00000024740	GO:0000075	ENSMUSG00000025862	GO:0000236	ENSMUSG00000024899	GO:0006805	ENSMUSG00000036323	GO:0006614	ENSMUSG00000037892	GO:0007155	ENSMUSG00000083282	GO:0006508	ENSMUSG00000050188	GO:0000084	ENSMUSG00000032869	GO:0000278	ENSMUSG00000063889	GO:0006631	ENSMUSG00000021359	GO:0006366
ENSMUSG00000010406	GO:0006412	ENSMUSG00000029385	GO:0000075	ENSMUSG00000046755	GO:0000236	ENSMUSG00000026617	GO:0006805	ENSMUSG00000009549	GO:0006614	ENSMUSG00000022321	GO:0007155	ENSMUSG00000036815	GO:0006508	ENSMUSG00000005469	GO:0000086	ENSMUSG00000031262	GO:0000278	ENSMUSG00000020919	GO:0006631	ENSMUSG00000055053	GO:0006366
ENSMUSG00000063179	GO:0006412	ENSMUSG00000019471	GO:0000079	ENSMUSG00000074476	GO:0000236	ENSMUSG00000053279	GO:0006805	ENSMUSG00000030062	GO:0006614	ENSMUSG00000028217	GO:0007155	ENSMUSG00000050663	GO:0006508	ENSMUSG00000025228	GO:0000086	ENSMUSG00000036223	GO:0000278	ENSMUSG00000004043	GO:0006631	ENSMUSG00000008496	GO:0006366
ENSMUSG00000036850	GO:0006412	ENSMUSG00000038569	GO:0000075	ENSMUSG00000040034	GO:0000236	ENSMUSG00000032315	GO:0006805	ENSMUSG00000027642	GO:0006614	ENSMUSG00000015533	GO:0007155	ENSMUSG00000025473	GO:0006508	ENSMUSG00000031490	GO:0000082	ENSMUSG00000036672	GO:0000278	ENSMUSG00000025889	GO:0006631	ENSMUSG00000026496	GO:0006366
ENSMUSG00000071723	GO:0006412	ENSMUSG00000040782	GO:0000075	ENSMUSG00000035351	GO:0000236	ENSMUSG00000029455	GO:0006805	ENSMUSG00000007892	GO:0006614	ENSMUSG00000030607	GO:0007155	ENSMUSG00000030530	GO:0006508	ENSMUSG00000057897	GO:0000082	ENSMUSG00000000759	GO:0000278	ENSMUSG00000031545	GO:0006631	ENSMUSG00000058756	GO:0006366
ENSMUSG00000029208	GO:0006412	ENSMUSG00000066149	GO:0000075	ENSMUSG00000027326	GO:0000236	ENSMUSG00000003555	GO:0006805	ENSMUSG00000025508	GO:0006614	ENSMUSG00000059674	GO:0007155	ENSMUSG00000028979	GO:0006508	ENSMUSG00000053819	GO:0000082	ENSMUSG00000079614	GO:0000278	ENSMUSG00000027380	GO:0006631	ENSMUSG00000018899	GO:0006366
ENSMUSG00000025208	GO:0006412	ENSMUSG00000025646	GO:0000075	ENSMUSG00000027115	GO:0000236	ENSMUSG00000032323	GO:0006805	ENSMUSG00000067274	GO:0006614	ENSMUSG00000021803	GO:0007155	ENSMUSG00000026914	GO:0006508	ENSMUSG00000020849	GO:0000086	ENSMUSG00000020897	GO:0000278	ENSMUSG00000027984	GO:0006631	ENSMUSG00000037868	GO:0006366
ENSMUSG00000038762	GO:0006412	ENSMUSG00000026750	GO:0000075	ENSMUSG00000039509	GO:0000236	ENSMUSG00000032310	GO:0006805	ENSMUSG00000061787	GO:0006614	ENSMUSG00000027009	GO:0007155	ENSMUSG00000069044	GO:0006508	ENSMUSG00000009013	GO:0000086	ENSMUSG00000036845	GO:0000278	ENSMUSG00000020777	GO:0006631	ENSMUSG00000015605	GO:0006366
ENSMUSG00000063171	GO:0006412	ENSMUSG00000026229	GO:0000075	ENSMUSG00000020492	GO:0000236	ENSMUSG00000074183	GO:0006805	ENSMUSG00000032518	GO:0006614	ENSMUSG00000031871	GO:0007155	ENSMUSG00000043635	GO:0006508	ENSMUSG00000026202	GO:0000086	ENSMUSG00000031756	GO:0000278	ENSMUSG00000032942	GO:0006631	ENSMUSG00000067995	GO:0006366
ENSMUSG00000041638	GO:0006412	ENSMUSG00000026750	GO:0000082	ENSMUSG00000037286	GO:0000236	ENSMUSG00000037797	GO:0006805	ENSMUSG00000044533	GO:0006614	ENSMUSG00000047307	GO:0007155	ENSMUSG00000035186	GO:0006508	ENSMUSG00000036752	GO:0000086	ENSMUSG00000062510	GO:0000278	ENSMUSG00000055737	GO:0006631	ENSMUSG00000027404	GO:0006366
ENSMUSG00000002500	GO:0006412	ENSMUSG00000026229	GO:0000082	ENSMUSG00000026491	GO:0000236	ENSMUSG00000057933	GO:0006805	ENSMUSG00000060636	GO:0006614	ENSMUSG00000002944	GO:0007155	ENSMUSG00000030693	GO:0006508	ENSMUSG00000027793	GO:0000086	ENSMUSG00000032534	GO:0000278	ENSMUSG00000025745	GO:0006631	ENSMUSG00000032035	GO:0006366
ENSMUSG00000025917	GO:0006412	ENSMUSG00000026750	GO:0000084	ENSMUSG00000031262	GO:0000236	ENSMUSG00000060803	GO:0006805	ENSMUSG00000043716	GO:0006614	ENSMUSG00000021702	GO:0007155	ENSMUSG00000023000	GO:0006508	ENSMUSG00000028790	GO:0000086	ENSMUSG00000051786	GO:0000278	ENSMUSG00000029098	GO:0006631	ENSMUSG00000027104	GO:0006366
ENSMUSG00000049751	GO:0006412	ENSMUSG00000026229	GO:0000084	ENSMUSG00000036223	GO:0000236	ENSMUSG00000058135	GO:0006805	ENSMUSG00000062328	GO:0006614	ENSMUSG00000035107	GO:0007155	ENSMUSG00000068329	GO:0006508	ENSMUSG00000054115	GO:0000086	ENSMUSG00000033790	GO:0000278	ENSMUSG00000031278	GO:0006631	ENSMUSG00000024912	GO:0006366
ENSMUSG00000019710	GO:0006412	ENSMUSG00000027845	GO:0000075	ENSMUSG00000036672	GO:0000236	ENSMUSG00000008540	GO:0006805	ENSMUSG00000030744	GO:0006614	ENSMUSG00000030862	GO:0007155	ENSMUSG00000046282	GO:0006508	ENSMUSG00000027012	GO:0000086	ENSMUSG00000039298	GO:0000278	ENSMUSG00000025903	GO:0006631	ENSMUSG00000037034	GO:0006366
ENSMUSG00000026887	GO:0006412	ENSMUSG00000025135	GO:0000075	ENSMUSG00000079614	GO:0000236	ENSMUSG00000051147	GO:0006805	ENSMUSG00000061983	GO:0006614	ENSMUSG00000034755	GO:0007155	ENSMUSG00000037005	GO:0006508	ENSMUSG00000025410	GO:0000086	ENSMUSG00000026750	GO:0000278	ENSMUSG00000028670	GO:0006631	ENSMUSG00000031162	GO:0006366
ENSMUSG00000039209	GO:0006412	ENSMUSG00000021701	GO:0000082	ENSMUSG00000020897	GO:0000236	ENSMUSG00000032274	GO:0006805	ENSMUSG00000000740	GO:0006614	ENSMUSG00000025810	GO:0007155	ENSMUSG00000064023	GO:0006508	ENSMUSG00000035683	GO:0000086	ENSMUSG00000026229	GO:0000278	ENSMUSG00000028773	GO:0006631	ENSMUSG00000056501	GO:0006366
ENSMUSG00000020477	GO:0006412	ENSMUSG00000024370	GO:0000075	ENSMUSG00000031756	GO:0000236	ENSMUSG00000028713	GO:0006805	ENSMUSG00000008682	GO:0006614	ENSMUSG00000051323	GO:0007155	ENSMUSG00000018620	GO:0006508	ENSMUSG00000066306	GO:0000086	ENSMUSG00000026484	GO:0000278	ENSMUSG00000000214	GO:0006631	ENSMUSG00000020484	GO:0006366
ENSMUSG00000060499	GO:0006412	ENSMUSG00000029466	GO:0000075	ENSMUSG00000062510	GO:0000236	ENSMUSG00000075604	GO:0006805	ENSMUSG00000038900	GO:0006614	ENSMUSG00000049100	GO:0007155	ENSMUSG00000025246	GO:0006508	ENSMUSG00000031592	GO:0000086	ENSMUSG00000023908	GO:0000278	ENSMUSG00000047026	GO:0006631	ENSMUSG00000030400	GO:0006366
ENSMUSG00000035139	GO:0006412	ENSMUSG00000029472	GO:0000075	ENSMUSG00000028678	GO:0000236	ENSMUSG00000003849	GO:0006805	ENSMUSG00000047215	GO:0006614	ENSMUSG00000019891	GO:0007155	ENSMUSG00000006403	GO:0006508	ENSMUSG00000027479	GO:0000086	ENSMUSG00000028678	GO:0000278	ENSMUSG00000023057	GO:0006631	ENSMUSG00000038418	GO:0006366
ENSMUSG00000034880	GO:0006412	ENSMUSG00000029176	GO:0000075	ENSMUSG00000063439	GO:0000236	ENSMUSG00000025588	GO:0006805	ENSMUSG00000028936	GO:0006614	ENSMUSG00000055333	GO:0007155	ENSMUSG00000029640	GO:0006508	ENSMUSG00000041491	GO:0000086	ENSMUSG00000017499	GO:0000278	ENSMUSG00000031613	GO:0006631	ENSMUSG00000042406	GO:0006366
ENSMUSG00000021967	GO:0006412	ENSMUSG00000026965	GO:0000075	ENSMUSG00000021714	GO:0000236	ENSMUSG00000022589	GO:0006805	ENSMUSG00000032399	GO:0006614	ENSMUSG00000031772	GO:0007155	ENSMUSG00000043207	GO:0006508	ENSMUSG00000031922	GO:0000086	ENSMUSG00000040407	GO:0000278	ENSMUSG00000029545	GO:0006631	ENSMUSG00000031783	GO:0006366
ENSMUSG00000018882	GO:0006412	ENSMUSG00000026965	GO:0000079	ENSMUSG00000020652	GO:0000236	ENSMUSG00000006345	GO:0006805	ENSMUSG00000040952	GO:0006614	ENSMUSG00000039115	GO:0007155	ENSMUSG00000028560	GO:0006508	ENSMUSG00000000759	GO:0000086	ENSMUSG00000063439	GO:0000278	ENSMUSG00000028607	GO:0006631	ENSMUSG00000004667	GO:0006366
ENSMUSG00000075528	GO:0006412	ENSMUSG00000027829	GO:0000079	ENSMUSG00000020739	GO:0000236	ENSMUSG00000025037	GO:0006805	ENSMUSG00000060036	GO:0006614	ENSMUSG00000025969	GO:0007155	ENSMUSG00000036545	GO:0006508	ENSMUSG00000035842	GO:0000086	ENSMUSG00000032513	GO:0000278	ENSMUSG00000026003	GO:0006631	ENSMUSG00000024382	GO:0006366
ENSMUSG00000024516	GO:0006412	ENSMUSG00000036977	GO:0000075	ENSMUSG00000026683	GO:0000236	ENSMUSG00000000326	GO:0006805	ENSMUSG00000028757	GO:0006614	ENSMUSG00000038119	GO:0007155	ENSMUSG00000006906	GO:0006508	ENSMUSG00000026779	GO:0000086	ENSMUSG00000031546	GO:0000278	ENSMUSG00000025465	GO:0006631	ENSMUSG00000028163	GO:0006366
ENSMUSG00000015672	GO:0006412	ENSMUSG00000020235	GO:0000084	ENSMUSG00000018736	GO:0000236	ENSMUSG00000089960	GO:0006805	ENSMUSG00000074129	GO:0006614	ENSMUSG00000074505	GO:0007155	ENSMUSG00000026247	GO:0006508	ENSMUSG00000030397	GO:0000086	ENSMUSG00000021714	GO:0000278	ENSMUSG00000002997	GO:0006631	ENSMUSG00000014767	GO:0006366
ENSMUSG00000029066	GO:0006412	ENSMUSG00000025487	GO:0000075	ENSMUSG00000040599	GO:0000236	ENSMUSG00000028240	GO:0006805	ENSMUSG00000090733	GO:0006614	ENSMUSG00000060843	GO:0007155	ENSMUSG00000002204	GO:0006508	ENSMUSG00000051786	GO:0000086	ENSMUSG00000025474	GO:0000278	ENSMUSG00000024781	GO:0006631	ENSMUSG00000021660	GO:0006366
ENSMUSG00000003299	GO:0006412	ENSMUSG00000025487	GO:0000082	ENSMUSG00000045273	GO:0000236	ENSMUSG00000047250	GO:0006805	ENSMUSG00000062997	GO:0006614	ENSMUSG00000029108	GO:0007155	ENSMUSG00000031138	GO:0006508	ENSMUSG00000033790	GO:0000086	ENSMUSG00000020652	GO:0000278	ENSMUSG00000024132	GO:0006631	ENSMUSG00000031314	GO:0006366
ENSMUSG00000078789	GO:0006412	ENSMUSG00000021298	GO:0000082	ENSMUSG00000027635	GO:0000236	ENSMUSG00000027597	GO:0006805	ENSMUSG00000021427	GO:0006614	ENSMUSG00000000305	GO:0007155	ENSMUSG00000061780	GO:0006508	ENSMUSG00000039298	GO:0000086	ENSMUSG00000038241	GO:0000278	ENSMUSG00000036880	GO:0006631	ENSMUSG00000026641	GO:0006366
ENSMUSG00000057388	GO:0006412	ENSMUSG00000025487	GO:0000084	ENSMUSG00000032400	GO:0000236	ENSMUSG00000029925	GO:0006805	ENSMUSG00000041355	GO:0006614	ENSMUSG00000000303	GO:0007155	ENSMUSG00000059481	GO:0006508	ENSMUSG00000023908	GO:0000086	ENSMUSG00000020739	GO:0000278	ENSMUSG00000026853	GO:0006631	ENSMUSG00000033813	GO:0006366
ENSMUSG00000016510	GO:0006412	ENSMUSG00000031697	GO:0000075	ENSMUSG00000005233	GO:0000236	ENSMUSG00000040147	GO:0006805	ENSMUSG00000046364	GO:0006614	ENSMUSG00000001435	GO:0007155	ENSMUSG00000021492	GO:0006508	ENSMUSG00000025474	GO:0000086	ENSMUSG00000029790	GO:0000278	ENSMUSG00000030861	GO:0006631	ENSMUSG00000023994	GO:0006366
ENSMUSG00000078931	GO:0006412	ENSMUSG00000031697	GO:0000082	ENSMUSG00000024660	GO:0000236	ENSMUSG00000053907	GO:0006805	ENSMUSG00000058558	GO:0006614	ENSMUSG00000030605	GO:0007155	ENSMUSG00000032496	GO:0006508	ENSMUSG00000038241	GO:0000086	ENSMUSG00000026683	GO:0000278	ENSMUSG00000025153	GO:0006631	ENSMUSG00000004872	GO:0006366
ENSMUSG00000037531	GO:0006412	ENSMUSG00000031697	GO:0000084	ENSMUSG00000068101	GO:0000236	ENSMUSG00000026692	GO:0006805	ENSMUSG00000041453	GO:0006614	ENSMUSG00000032243	GO:0007155	ENSMUSG00000001794	GO:0006508	ENSMUSG00000029790	GO:0000086	ENSMUSG00000018736	GO:0000278	ENSMUSG00000018574	GO:0006631	ENSMUSG00000015619	GO:0006366
ENSMUSG00000029173	GO:0006412	ENSMUSG00000017716	GO:0000086	ENSMUSG00000022678	GO:0000236	ENSMUSG00000026691	GO:0006805	ENSMUSG00000030432	GO:0006614	ENSMUSG00000032076	GO:0007155	ENSMUSG00000022912	GO:0006508	ENSMUSG00000025226	GO:0000086	ENSMUSG00000040599	GO:0000278	ENSMUSG00000024507	GO:0006631	ENSMUSG00000005198	GO:0006366
ENSMUSG00000021731	GO:0006412	ENSMUSG00000001151	GO:0000086	ENSMUSG00000040945	GO:0000236	ENSMUSG00000022040	GO:0006805	ENSMUSG00000006333	GO:0006614	ENSMUSG00000031881	GO:0007155	ENSMUSG00000057163	GO:0006508	ENSMUSG00000028680	GO:0000086	ENSMUSG00000014355	GO:0000278	ENSMUSG00000059447	GO:0006631	ENSMUSG00000032698	GO:0006366
ENSMUSG00000028683	GO:0006412	ENSMUSG00000069135	GO:0000086	ENSMUSG00000024974	GO:0000236	ENSMUSG00000032487	GO:0006805	ENSMUSG00000012848	GO:0006614	ENSMUSG00000028339	GO:0007155	ENSMUSG00000020125	GO:0006508	ENSMUSG00000064128	GO:0000086	ENSMUSG00000006585	GO:0000278	ENSMUSG00000023156	GO:0006631	ENSMUSG00000027168	GO:0006366
ENSMUSG00000026245	GO:0006412	ENSMUSG00000051592	GO:0000079	ENSMUSG00000028851	GO:0000236	ENSMUSG00000089943	GO:0006805	ENSMUSG00000052146	GO:0006614	ENSMUSG00000047216	GO:0007155	ENSMUSG00000043613	GO:0006508	ENSMUSG00000027285	GO:0000086	ENSMUSG00000045273	GO:0000278	ENSMUSG00000094130	GO:0006631	ENSMUSG00000030435	GO:0006366
ENSMUSG00000028898	GO:0006412	ENSMUSG00000008384	GO:0000079	ENSMUSG00000029554	GO:0000236	ENSMUSG00000019256	GO:0006805	ENSMUSG00000048758	GO:0006614	ENSMUSG00000031673	GO:0007155	ENSMUSG00000040314	GO:0006508	ENSMUSG00000022678	GO:0000086	ENSMUSG00000027635	GO:0000278	ENSMUSG00000022383	GO:0006631	ENSMUSG00000004842	GO:0006366
ENSMUSG00000027422	GO:0006412	ENSMUSG00000033364	GO:0000082	ENSMUSG00000027496	GO:0000278	ENSMUSG00000032271	GO:0006805	ENSMUSG00000062006	GO:0006614	ENSMUSG00000051678	GO:0007155	ENSMUSG00000023433	GO:0006508	ENSMUSG00000021572	GO:0000086	ENSMUSG00000032400	GO:0000278	ENSMUSG00000053898	GO:0006631	ENSMUSG00000022828	GO:0006366
ENSMUSG00000053565	GO:0006412	ENSMUSG00000041229	GO:0000082	ENSMUSG00000072423	GO:0000278	ENSMUSG00000055301	GO:0006805	ENSMUSG00000025794	GO:0006614	ENSMUSG00000023274	GO:0007155	ENSMUSG00000018623	GO:0006508	ENSMUSG00000029472	GO:0000086	ENSMUSG00000005233	GO:0000278	ENSMUSG00000039653	GO:0006631	ENSMUSG00000031585	GO:0006366
ENSMUSG00000024830	GO:0006412	ENSMUSG00000048000	GO:0000084	ENSMUSG00000023764	GO:0000278	ENSMUSG00000017950	GO:0006805	ENSMUSG00000002014	GO:0006614	ENSMUSG00000027298	GO:0007155	ENSMUSG00000029223	GO:0006508	ENSMUSG00000029176	GO:0000086	ENSMUSG00000064128	GO:0000278	ENSMUSG00000015016	GO:0006631	ENSMUSG00000048118	GO:0006366
ENSMUSG00000032215	GO:0006412	ENSMUSG00000024742	GO:0000084	ENSMUSG00000014668	GO:0000278	ENSMUSG00000004032	GO:0006805	ENSMUSG00000078974	GO:0006614	ENSMUSG00000022454	GO:0007155	ENSMUSG00000036480	GO:0006508	ENSMUSG00000036977	GO:0000086	ENSMUSG00000024854	GO:0000278	ENSMUSG00000055923	GO:0006631	ENSMUSG00000030180	GO:0006366
ENSMUSG00000020780	GO:0006412	ENSMUSG00000050188	GO:0000084	ENSMUSG00000021693	GO:0000278	ENSMUSG00000032350	GO:0006805	ENSMUSG00000053317	GO:0006614	ENSMUSG00000026312	GO:0007155	ENSMUSG00000017760	GO:0006508	ENSMUSG00000039781	GO:0000086	ENSMUSG00000024660	GO:0000278	ENSMUSG00000024207	GO:0006631	ENSMUSG00000029250	GO:0006366
ENSMUSG00000029145	GO:0006412	ENSMUSG00000005469	GO:0000086	ENSMUSG00000017428	GO:0000278	ENSMUSG00000028124	GO:0006805	ENSMUSG00000028234	GO:0006614	ENSMUSG00000055409	GO:0007155	ENSMUSG00000041534	GO:0006508	ENSMUSG00000043987	GO:0000086	ENSMUSG00000029913	GO:0000278	ENSMUSG00000027932	GO:0006631	ENSMUSG00000060216	GO:0006366
ENSMUSG00000027828	GO:0006412	ENSMUSG00000025228	GO:0000086	ENSMUSG00000020720	GO:0000278	ENSMUSG00000027610	GO:0006805	ENSMUSG00000054408	GO:0006614	ENSMUSG00000001281	GO:0007155	ENSMUSG00000063931	GO:0006508	ENSMUSG00000068115	GO:0000086	ENSMUSG00000045007	GO:0000278	ENSMUSG00000030972	GO:0006631	ENSMUSG00000006599	GO:0006366
ENSMUSG00000029918	GO:0006412	ENSMUSG00000031490	GO:0000082	ENSMUSG00000029440	GO:0000278	ENSMUSG00000029272	GO:0006805	ENSMUSG00000060938	GO:0006614	ENSMUSG00000026768	GO:0007155	ENSMUSG00000028864	GO:0006508	ENSMUSG00000030838	GO:0000086	ENSMUSG00000068101	GO:0000278	ENSMUSG00000031808	GO:0006631	ENSMUSG00000031256	GO:0006366
ENSMUSG00000046756	GO:0006412	ENSMUSG00000057897	GO:0000082	ENSMUSG00000029283	GO:0000278	ENSMUSG00000030711	GO:0006805	ENSMUSG00000012405	GO:0006614	ENSMUSG00000024331	GO:0007155	ENSMUSG00000056999	GO:0006508	ENSMUSG00000027330	GO:0000087	ENSMUSG00000027285	GO:0000278	ENSMUSG00000067653	GO:0006631	ENSMUSG00000002658	GO:0006366
ENSMUSG00000022792	GO:0006412	ENSMUSG00000053819	GO:0000082	ENSMUSG00000025758	GO:0000278	ENSMUSG00000021376	GO:0006805	ENSMUSG00000063316	GO:0006614	ENSMUSG00000052516	GO:0007155	ENSMUSG00000001865	GO:0006508	ENSMUSG00000044201	GO:0000087	ENSMUSG00000022678	GO:0000278	ENSMUSG00000029482	GO:0006631	ENSMUSG00000001819	GO:0006366
ENSMUSG00000023723	GO:0006412	ENSMUSG00000020849	GO:0000086	ENSMUSG00000026914	GO:0000278	ENSMUSG00000025068	GO:0006805	ENSMUSG00000046330	GO:0006614	ENSMUSG00000028197	GO:0007155	ENSMUSG00000022111	GO:0006508	ENSMUSG00000021693	GO:0000087	ENSMUSG00000025135	GO:0000278	ENSMUSG00000028601	GO:0006631	ENSMUSG00000021377	GO:0006366
ENSMUSG00000057863	GO:0006412	ENSMUSG00000009013	GO:0000086	ENSMUSG00000016477	GO:0000278	ENSMUSG00000037798	GO:0006805	ENSMUSG00000041841	GO:0006614	ENSMUSG00000026580	GO:0007155	ENSMUSG00000030607	GO:0006508	ENSMUSG00000024056	GO:0000087	ENSMUSG00000021572	GO:0000278	ENSMUSG00000007783	GO:0006631	ENSMUSG00000041540	GO:0006366
ENSMUSG00000019977	GO:0006412	ENSMUSG00000026202	GO:0000086	ENSMUSG00000001403	GO:0000278	ENSMUSG00000040181	GO:0006805	ENSMUSG00000061477	GO:0006614	ENSMUSG00000025348	GO:0007155	ENSMUSG00000019278	GO:0006508	ENSMUSG00000020290	GO:0000087	ENSMUSG00000040945	GO:0000278	ENSMUSG00000032540	GO:0006631	ENSMUSG00000019256	GO:0006366
ENSMUSG00000032553	GO:0006412	ENSMUSG00000036752	GO:0000086	ENSMUSG00000024056	GO:0000278	ENSMUSG00000026170	GO:0006805	ENSMUSG00000047675	GO:0006614	ENSMUSG00000023885	GO:0007155	ENSMUSG00000031957	GO:0006508	ENSMUSG00000017716	GO:0000087	ENSMUSG00000040044	GO:0000278	ENSMUSG00000034853	GO:0006631	ENSMUSG00000019738	GO:0006366
ENSMUSG00000021917	GO:0006412	ENSMUSG00000027793	GO:0000086	ENSMUSG00000027566	GO:0000278	ENSMUSG00000027890	GO:0006805	ENSMUSG00000008683	GO:0006614	ENSMUSG00000020758	GO:0007155	ENSMUSG00000022468	GO:0006508	ENSMUSG00000032264	GO:0000087	ENSMUSG00000002297	GO:0000278	ENSMUSG00000021620	GO:0006631	ENSMUSG00000031134	GO:0006366
ENSMUSG00000062981	GO:0006412	ENSMUSG00000028790	GO:0000086	ENSMUSG00000020290	GO:0000278	ENSMUSG00000078798	GO:0006805	ENSMUSG00000037563	GO:0006614	ENSMUSG00000045062	GO:0007155	ENSMUSG00000019850	GO:0006508	ENSMUSG00000027379	GO:0000087	ENSMUSG00000027263	GO:0000278	ENSMUSG00000078937	GO:0006631	ENSMUSG00000021944	GO:0006366
ENSMUSG00000031029	GO:0006413	ENSMUSG00000054115	GO:0000086	ENSMUSG00000019971	GO:0000278	ENSMUSG00000038567	GO:0006805	ENSMUSG00000024608	GO:0006614	ENSMUSG00000063687	GO:0007155	ENSMUSG00000030884	GO:0006508	ENSMUSG00000066979	GO:0000087	ENSMUSG00000027353	GO:0000278	ENSMUSG00000024052	GO:0006631	ENSMUSG00000018698	GO:0006366
ENSMUSG00000016554	GO:0006413	ENSMUSG00000027012	GO:0000086	ENSMUSG00000017716	GO:0000278	ENSMUSG00000033533	GO:0006805	ENSMUSG00000049517	GO:0006614	ENSMUSG00000035247	GO:0007155	ENSMUSG00000031445	GO:0006508	ENSMUSG00000040084	GO:0000087	ENSMUSG00000024370	GO:0000278	ENSMUSG00000076435	GO:0006631	ENSMUSG00000056854	GO:0006366
ENSMUSG00000022312	GO:0006413	ENSMUSG00000025410	GO:0000086	ENSMUSG00000017221	GO:0000278	ENSMUSG00000017969	GO:0006805	ENSMUSG00000008668	GO:0006614	ENSMUSG00000052698	GO:0007155	ENSMUSG00000022225	GO:0006508	ENSMUSG00000033392	GO:0000087	ENSMUSG00000029466	GO:0000278	ENSMUSG00000027412	GO:0006631	ENSMUSG00000018909	GO:0006366
ENSMUSG00000026083	GO:0006413	ENSMUSG00000035683	GO:0000086	ENSMUSG00000032264	GO:0000278	ENSMUSG00000024087	GO:0006805	ENSMUSG00000034892	GO:0006614	ENSMUSG00000000325	GO:0007155	ENSMUSG00000041763	GO:0006508	ENSMUSG00000019923	GO:0000087	ENSMUSG00000029472	GO:0000278	ENSMUSG00000028910	GO:0006631	ENSMUSG00000034957	GO:0006366
ENSMUSG00000070319	GO:0006413	ENSMUSG00000066306	GO:0000086	ENSMUSG00000033904	GO:0000278	ENSMUSG00000025934	GO:0006805	ENSMUSG00000090862	GO:0006614	ENSMUSG00000030077	GO:0007155	ENSMUSG00000025651	GO:0006508	ENSMUSG00000003779	GO:0000087	ENSMUSG00000029176	GO:0000278	ENSMUSG00000089675	GO:0006631	ENSMUSG00000036980	GO:0006366
ENSMUSG00000021116	GO:0006413	ENSMUSG00000031592	GO:0000086	ENSMUSG00000027379	GO:0000278	ENSMUSG00000001891	GO:0006805	ENSMUSG00000003429	GO:0006614	ENSMUSG00000037206	GO:0007155	ENSMUSG00000005355	GO:0006508	ENSMUSG00000004455	GO:0000087	ENSMUSG00000026965	GO:0000278	ENSMUSG00000024978	GO:0006631	ENSMUSG00000004151	GO:0006366
ENSMUSG00000007892	GO:0006413	ENSMUSG00000027479	GO:0000086	ENSMUSG00000066979	GO:0000278	ENSMUSG00000063683	GO:0006805	ENSMUSG00000062647	GO:0006614	ENSMUSG00000034730	GO:0007155	ENSMUSG00000049723	GO:0006508	ENSMUSG00000090733	GO:0000087	ENSMUSG00000019773	GO:0000278	ENSMUSG00000036257	GO:0006631	ENSMUSG00000069089	GO:0006366
ENSMUSG00000025508	GO:0006413	ENSMUSG00000041491	GO:0000086	ENSMUSG00000026966	GO:0000278	ENSMUSG00000025464	GO:0006805	ENSMUSG00000031320	GO:0006614	ENSMUSG00000053141	GO:0007155	ENSMUSG00000031896	GO:0006508	ENSMUSG00000020745	GO:0000087	ENSMUSG00000079197	GO:0000278	ENSMUSG00000003623	GO:0006631	ENSMUSG00000009555	GO:0006366
ENSMUSG00000067274	GO:0006413	ENSMUSG00000031922	GO:0000086	ENSMUSG00000029012	GO:0000278	ENSMUSG00000062432	GO:0006805	ENSMUSG00000058546	GO:0006614	ENSMUSG00000026587	GO:0007155	ENSMUSG00000033933	GO:0006508	ENSMUSG00000022391	GO:0000087	ENSMUSG00000020235	GO:0000278	ENSMUSG00000020333	GO:0006631	ENSMUSG00000021111	GO:0006366
ENSMUSG00000028156	GO:0006413	ENSMUSG00000000759	GO:0000086	ENSMUSG00000026761	GO:0000278	ENSMUSG00000030670	GO:0006805	ENSMUSG00000028495	GO:0006614	ENSMUSG00000002341	GO:0007155	ENSMUSG00000028015	GO:0006508	ENSMUSG00000029177	GO:0000087	ENSMUSG00000036977	GO:0000278	ENSMUSG00000024981	GO:0006631	ENSMUSG00000031386	GO:0006366
ENSMUSG00000061787	GO:0006413	ENSMUSG00000035842	GO:0000086	ENSMUSG00000022314	GO:0000278	ENSMUSG00000027983	GO:0006805	ENSMUSG00000071415	GO:0006614	ENSMUSG00000035566	GO:0007155	ENSMUSG00000028111	GO:0006508	ENSMUSG00000026605	GO:0000087	ENSMUSG00000025487	GO:0000278	ENSMUSG00000024600	GO:0006631	ENSMUSG00000021548	GO:0006366
ENSMUSG00000032518	GO:0006413	ENSMUSG00000026779	GO:0000086	ENSMUSG00000040084	GO:0000278	ENSMUSG00000029541	GO:0006805	ENSMUSG00000063457	GO:0006614	ENSMUSG00000031012	GO:0007155	ENSMUSG00000030603	GO:0006508	ENSMUSG00000003226	GO:0000087	ENSMUSG00000039781	GO:0000278	ENSMUSG00000030382	GO:0006631	ENSMUSG00000021103	GO:0006366
ENSMUSG00000022283	GO:0006413	ENSMUSG00000030397	GO:0000086	ENSMUSG00000033392	GO:0000278	ENSMUSG00000024644	GO:0006805	ENSMUSG00000025290	GO:0006614	ENSMUSG00000022197	GO:0007155	ENSMUSG00000038429	GO:0006508	ENSMUSG00000063550	GO:0000087	ENSMUSG00000043987	GO:0000278	ENSMUSG00000021947	GO:0006631	ENSMUSG00000022774	GO:0006366
ENSMUSG00000044533	GO:0006413	ENSMUSG00000051786	GO:0000086	ENSMUSG00000000028	GO:0000278	ENSMUSG00000040703	GO:0006805	ENSMUSG00000009927	GO:0006614	ENSMUSG00000032737	GO:0007155	ENSMUSG00000031201	GO:0006508	ENSMUSG00000030867	GO:0000087	ENSMUSG00000024974	GO:0000278	ENSMUSG00000028553	GO:0006631	ENSMUSG00000021018	GO:0006366
ENSMUSG00000060636	GO:0006413	ENSMUSG00000033790	GO:0000086	ENSMUSG00000006715	GO:0000278	ENSMUSG00000040170	GO:0006805	ENSMUSG00000025362	GO:0006614	ENSMUSG00000039013	GO:0007155	ENSMUSG00000071553	GO:0006508	ENSMUSG00000052798	GO:0000087	ENSMUSG00000031821	GO:0000278	ENSMUSG00000032788	GO:0006766	ENSMUSG00000039771	GO:0006366
ENSMUSG00000043716	GO:0006413	ENSMUSG00000039298	GO:0000086	ENSMUSG00000040586	GO:0000278	ENSMUSG00000021311	GO:0006805	ENSMUSG00000067288	GO:0006614	ENSMUSG00000031293	GO:0007155	ENSMUSG00000030591	GO:0006508	ENSMUSG00000045328	GO:0000087	ENSMUSG00000028851	GO:0000278	ENSMUSG00000006724	GO:0006766	ENSMUSG00000020962	GO:0006366
ENSMUSG00000062328	GO:0006413	ENSMUSG00000023908	GO:0000086	ENSMUSG00000031429	GO:0000278	ENSMUSG00000074604	GO:0006805	ENSMUSG00000038274	GO:0006614	ENSMUSG00000047414	GO:0007155	ENSMUSG00000019969	GO:0006508	ENSMUSG00000032254	GO:0000087	ENSMUSG00000025217	GO:0000278	ENSMUSG00000024987	GO:0006766	ENSMUSG00000033543	GO:0006366
ENSMUSG00000074656	GO:0006413	ENSMUSG00000025474	GO:0000086	ENSMUSG00000028447	GO:0000278	ENSMUSG00000018865	GO:0006805	ENSMUSG00000058600	GO:0006614	ENSMUSG00000054555	GO:0007155	ENSMUSG00000010609	GO:0006508	ENSMUSG00000029253	GO:0000087	ENSMUSG00000068115	GO:0000278	ENSMUSG00000040918	GO:0006766	ENSMUSG00000029644	GO:0006366
ENSMUSG00000030744	GO:0006413	ENSMUSG00000038241	GO:0000086	ENSMUSG00000068394	GO:0000278	ENSMUSG00000025069	GO:0006805	ENSMUSG00000079641	GO:0006614	ENSMUSG00000022203	GO:0007155	ENSMUSG00000042385	GO:0006508	ENSMUSG00000006398	GO:0000087	ENSMUSG00000031697	GO:0000278	ENSMUSG00000074576	GO:0006766	ENSMUSG00000045996	GO:0006366
ENSMUSG00000058655	GO:0006413	ENSMUSG00000029790	GO:0000086	ENSMUSG00000032218	GO:0000278	ENSMUSG00000027605	GO:0006805	ENSMUSG00000073702	GO:0006614	ENSMUSG00000030782	GO:0007155	ENSMUSG00000054206	GO:0006508	ENSMUSG00000029910	GO:0000087	ENSMUSG00000029554	GO:0000278	ENSMUSG00000029063	GO:0006766	ENSMUSG00000040632	GO:0006366
ENSMUSG00000061983	GO:0006413	ENSMUSG00000025226	GO:0000086	ENSMUSG00000019923	GO:0000278	ENSMUSG00000063415	GO:0006805	ENSMUSG00000037805	GO:0006614	ENSMUSG00000022353	GO:0007155	ENSMUSG00000031790	GO:0006508	ENSMUSG00000028549	GO:0000087	ENSMUSG00000032376	GO:0000278	ENSMUSG00000015536	GO:0006766	ENSMUSG00000070002	GO:0006366
ENSMUSG00000000740	GO:0006413	ENSMUSG00000028680	GO:0000086	ENSMUSG00000003779	GO:0000278	ENSMUSG00000028521	GO:0006805	ENSMUSG00000057841	GO:0006614	ENSMUSG00000026080	GO:0007155	ENSMUSG00000021189	GO:0006508	ENSMUSG00000041133	GO:0000087	ENSMUSG00000057236	GO:0000278	ENSMUSG00000021707	GO:0006766	ENSMUSG00000006705	GO:0006366
ENSMUSG00000008682	GO:0006413	ENSMUSG00000064128	GO:0000086	ENSMUSG00000001151	GO:0000278	ENSMUSG00000027452	GO:0006805	ENSMUSG00000059291	GO:0006614	ENSMUSG00000032322	GO:0007155	ENSMUSG00000027978	GO:0006508	ENSMUSG00000037544	GO:0000087	ENSMUSG00000085793	GO:0000278	ENSMUSG00000018042	GO:0006766	ENSMUSG00000027206	GO:0006366
ENSMUSG00000038900	GO:0006413	ENSMUSG00000027285	GO:0000086	ENSMUSG00000069135	GO:0000278	ENSMUSG00000027333	GO:0006805	ENSMUSG00000003970	GO:0006614	ENSMUSG00000034488	GO:0007155	ENSMUSG00000042541	GO:0006508	ENSMUSG00000027479	GO:0000087	ENSMUSG00000058729	GO:0000278	ENSMUSG00000028645	GO:0006766	ENSMUSG00000033020	GO:0006366
ENSMUSG00000047215	GO:0006413	ENSMUSG00000022678	GO:0000086	ENSMUSG00000020415	GO:0000278	ENSMUSG00000023963	GO:0006805	ENSMUSG00000093674	GO:0006614	ENSMUSG00000086596	GO:0007155	ENSMUSG00000054408	GO:0006508	ENSMUSG00000023940	GO:0000087	ENSMUSG00000035310	GO:0000278	ENSMUSG00000003153	GO:0006766	ENSMUSG00000059436	GO:0006366
ENSMUSG00000028936	GO:0006413	ENSMUSG00000021572	GO:0000086	ENSMUSG00000028212	GO:0000278	ENSMUSG00000042032	GO:0006805	ENSMUSG00000020460	GO:0006614	ENSMUSG00000050272	GO:0007155	ENSMUSG00000074781	GO:0006508	ENSMUSG00000023919	GO:0000087	ENSMUSG00000029730	GO:0006260	ENSMUSG00000021048	GO:0006766	ENSMUSG00000028609	GO:0006366
ENSMUSG00000032399	GO:0006413	ENSMUSG00000029472	GO:0000086	ENSMUSG00000021707	GO:0000278	ENSMUSG00000050445	GO:0006805	ENSMUSG00000090137	GO:0006614	ENSMUSG00000074785	GO:0007155	ENSMUSG00000054814	GO:0006508	ENSMUSG00000017291	GO:0000087	ENSMUSG00000068428	GO:0006260	ENSMUSG00000001348	GO:0006766	ENSMUSG00000028266	GO:0006366
ENSMUSG00000040952	GO:0006413	ENSMUSG00000029176	GO:0000086	ENSMUSG00000062591	GO:0000278	ENSMUSG00000021259	GO:0006805	ENSMUSG00000057322	GO:0006614	ENSMUSG00000006649	GO:0007155	ENSMUSG00000025724	GO:0006508	ENSMUSG00000026708	GO:0000087	ENSMUSG00000006678	GO:0006260	ENSMUSG00000071253	GO:0006766	ENSMUSG00000020708	GO:0006366
ENSMUSG00000060036	GO:0006413	ENSMUSG00000036977	GO:0000086	ENSMUSG00000025747	GO:0000278	ENSMUSG00000029368	GO:0006810	ENSMUSG00000039001	GO:0006614	ENSMUSG00000022091	GO:0007155	ENSMUSG00000030162	GO:0006508	ENSMUSG00000074476	GO:0000087	ENSMUSG00000033970	GO:0006260	ENSMUSG00000015846	GO:0006766	ENSMUSG00000090553	GO:0006366
ENSMUSG00000074129	GO:0006413	ENSMUSG00000039781	GO:0000086	ENSMUSG00000022105	GO:0000278	ENSMUSG00000031378	GO:0006810	ENSMUSG00000025724	GO:0006614	ENSMUSG00000024696	GO:0007155	ENSMUSG00000042453	GO:0006508	ENSMUSG00000039509	GO:0000087	ENSMUSG00000029363	GO:0006260	ENSMUSG00000037370	GO:0006766	ENSMUSG00000020018	GO:0006366
ENSMUSG00000026427	GO:0006413	ENSMUSG00000043987	GO:0000086	ENSMUSG00000019942	GO:0000278	ENSMUSG00000037336	GO:0006810	ENSMUSG00000098274	GO:0006614	ENSMUSG00000034101	GO:0007155	ENSMUSG00000037406	GO:0006508	ENSMUSG00000020492	GO:0000087	ENSMUSG00000000489	GO:0006260	ENSMUSG00000020534	GO:0006766	ENSMUSG00000057278	GO:0006366
ENSMUSG00000035530	GO:0006413	ENSMUSG00000068115	GO:0000086	ENSMUSG00000021270	GO:0000278	ENSMUSG00000056025	GO:0006810	ENSMUSG00000022601	GO:0006614	ENSMUSG00000025743	GO:0007155	ENSMUSG00000029096	GO:0006508	ENSMUSG00000037286	GO:0000087	ENSMUSG00000005410	GO:0006260	ENSMUSG00000001436	GO:0006766	ENSMUSG00000020180	GO:0006366
ENSMUSG00000090733	GO:0006413	ENSMUSG00000030838	GO:0000086	ENSMUSG00000006678	GO:0000278	ENSMUSG00000003452	GO:0006810	ENSMUSG00000079435	GO:0006614	ENSMUSG00000025964	GO:0007155	ENSMUSG00000022857	GO:0006508	ENSMUSG00000026491	GO:0000087	ENSMUSG00000028565	GO:0006260	ENSMUSG00000029009	GO:0006766	ENSMUSG00000071359	GO:0006366
ENSMUSG00000062997	GO:0006413	ENSMUSG00000027330	GO:0000087	ENSMUSG00000019505	GO:0000278	ENSMUSG00000018893	GO:0006810	ENSMUSG00000017404	GO:0006614	ENSMUSG00000026443	GO:0007155	ENSMUSG00000025326	GO:0006508	ENSMUSG00000031262	GO:0000087	ENSMUSG00000007080	GO:0006260	ENSMUSG00000020572	GO:0006766	ENSMUSG00000071662	GO:0006366
ENSMUSG00000046364	GO:0006413	ENSMUSG00000044201	GO:0000087	ENSMUSG00000008348	GO:0000278	ENSMUSG00000022404	GO:0006810	ENSMUSG00000045128	GO:0006614	ENSMUSG00000037625	GO:0007155	ENSMUSG00000032612	GO:0006508	ENSMUSG00000079614	GO:0000087	ENSMUSG00000024833	GO:0006260	ENSMUSG00000025153	GO:0006766	ENSMUSG00000038489	GO:0006366
ENSMUSG00000058558	GO:0006413	ENSMUSG00000021693	GO:0000087	ENSMUSG00000017861	GO:0000278	ENSMUSG00000028559	GO:0006810	ENSMUSG00000029614	GO:0006614	ENSMUSG00000027656	GO:0007155	ENSMUSG00000028370	GO:0006508	ENSMUSG00000020897	GO:0000087	ENSMUSG00000028693	GO:0006260	ENSMUSG00000027070	GO:0006766	ENSMUSG00000028639	GO:0006366
ENSMUSG00000041453	GO:0006413	ENSMUSG00000024056	GO:0000087	ENSMUSG00000020914	GO:0000278	ENSMUSG00000063406	GO:0006810	ENSMUSG00000059070	GO:0006614	ENSMUSG00000039488	GO:0007155	ENSMUSG00000028613	GO:0006508	ENSMUSG00000031756	GO:0000087	ENSMUSG00000056394	GO:0006260	ENSMUSG00000009566	GO:0006766	ENSMUSG00000060261	GO:0006366
ENSMUSG00000030432	GO:0006413	ENSMUSG00000020290	GO:0000087	ENSMUSG00000006728	GO:0000278	ENSMUSG00000032939	GO:0006810	ENSMUSG00000035227	GO:0006614	ENSMUSG00000026442	GO:0007155	ENSMUSG00000031451	GO:0006508	ENSMUSG00000024795	GO:0000087	ENSMUSG00000029012	GO:0006260	ENSMUSG00000038567	GO:0006766	ENSMUSG00000049691	GO:0006366
ENSMUSG00000006333	GO:0006413	ENSMUSG00000017716	GO:0000087	ENSMUSG00000027342	GO:0000278	ENSMUSG00000003585	GO:0006810	ENSMUSG00000025935	GO:0006614	ENSMUSG00000039953	GO:0007155	ENSMUSG00000017723	GO:0006508	ENSMUSG00000031843	GO:0000087	ENSMUSG00000040044	GO:0006260	ENSMUSG00000001755	GO:0006766	ENSMUSG00000009734	GO:0006366
ENSMUSG00000012848	GO:0006413	ENSMUSG00000032264	GO:0000087	ENSMUSG00000041431	GO:0000278	ENSMUSG00000024259	GO:0006810	ENSMUSG00000002500	GO:0006614	ENSMUSG00000005124	GO:0007155	ENSMUSG00000006538	GO:0006508	ENSMUSG00000038126	GO:0000087	ENSMUSG00000026761	GO:0006260	ENSMUSG00000030674	GO:0006766	ENSMUSG00000003051	GO:0006366
ENSMUSG00000052146	GO:0006413	ENSMUSG00000027379	GO:0000087	ENSMUSG00000028884	GO:0000278	ENSMUSG00000019368	GO:0006810	ENSMUSG00000024516	GO:0006614	ENSMUSG00000022512	GO:0007155	ENSMUSG00000058290	GO:0006508	ENSMUSG00000028678	GO:0000087	ENSMUSG00000017615	GO:0006260	ENSMUSG00000031090	GO:0006766	ENSMUSG00000030059	GO:0006366
ENSMUSG00000067194	GO:0006413	ENSMUSG00000066979	GO:0000087	ENSMUSG00000005469	GO:0000278	ENSMUSG00000022003	GO:0006810	ENSMUSG00000020780	GO:0006614	ENSMUSG00000031196	GO:0007155	ENSMUSG00000031826	GO:0006508	ENSMUSG00000063439	GO:0000087	ENSMUSG00000026037	GO:0006260	ENSMUSG00000062432	GO:0006766	ENSMUSG00000044847	GO:0006366
ENSMUSG00000048758	GO:0006413	ENSMUSG00000040084	GO:0000087	ENSMUSG00000002102	GO:0000278	ENSMUSG00000050017	GO:0006810	ENSMUSG00000027828	GO:0006614	ENSMUSG00000017697	GO:0007155	ENSMUSG00000038545	GO:0006508	ENSMUSG00000032513	GO:0000087	ENSMUSG00000029014	GO:0006260	ENSMUSG00000030670	GO:0006766	ENSMUSG00000071172	GO:0006366
ENSMUSG00000062006	GO:0006413	ENSMUSG00000033392	GO:0000087	ENSMUSG00000056394	GO:0000278	ENSMUSG00000031156	GO:0006810	ENSMUSG00000057863	GO:0006614	ENSMUSG00000026193	GO:0007155	ENSMUSG00000035227	GO:0006508	ENSMUSG00000021714	GO:0000087	ENSMUSG00000017146	GO:0006260	ENSMUSG00000022574	GO:0006766	ENSMUSG00000042903	GO:0006366
ENSMUSG00000004788	GO:0006413	ENSMUSG00000019923	GO:0000087	ENSMUSG00000027715	GO:0000278	ENSMUSG00000028293	GO:0006810	ENSMUSG00000032553	GO:0006614	ENSMUSG00000028356	GO:0007155	ENSMUSG00000021737	GO:0006508	ENSMUSG00000020652	GO:0000087	ENSMUSG00000045102	GO:0006260	ENSMUSG00000042642	GO:0006766	ENSMUSG00000028271	GO:0006366
ENSMUSG00000025794	GO:0006413	ENSMUSG00000003779	GO:0000087	ENSMUSG00000014769	GO:0000278	ENSMUSG00000050144	GO:0006810	ENSMUSG00000021917	GO:0006614	ENSMUSG00000074483	GO:0007155	ENSMUSG00000022426	GO:0006508	ENSMUSG00000020739	GO:0000087	ENSMUSG00000020471	GO:0006260	ENSMUSG00000033610	GO:0006766	ENSMUSG00000002325	GO:0006366
ENSMUSG00000021282	GO:0006413	ENSMUSG00000004455	GO:0000087	ENSMUSG00000035198	GO:0000278	ENSMUSG00000020745	GO:0006810	ENSMUSG00000052613	GO:0007155	ENSMUSG00000017344	GO:0007155	ENSMUSG00000029718	GO:0006508	ENSMUSG00000045273	GO:0000087	ENSMUSG00000001911	GO:0006260	ENSMUSG00000024712	GO:0006766	ENSMUSG00000061613	GO:0006366
ENSMUSG00000056076	GO:0006413	ENSMUSG00000090733	GO:0000087	ENSMUSG00000070348	GO:0000278	ENSMUSG00000020435	GO:0006810	ENSMUSG00000024330	GO:0007155	ENSMUSG00000001930	GO:0007155	ENSMUSG00000024173	GO:0006508	ENSMUSG00000027635	GO:0000087	ENSMUSG00000022881	GO:0006260	ENSMUSG00000063849	GO:0006766	ENSMUSG00000034120	GO:0006366
ENSMUSG00000022336	GO:0006413	ENSMUSG00000020745	GO:0000087	ENSMUSG00000002068	GO:0000278	ENSMUSG00000060992	GO:0006810	ENSMUSG00000003534	GO:0007155	ENSMUSG00000022892	GO:0007155	ENSMUSG00000010376	GO:0006508	ENSMUSG00000005233	GO:0000087	ENSMUSG00000029911	GO:0006260	ENSMUSG00000039616	GO:0006766	ENSMUSG00000024406	GO:0006366
ENSMUSG00000059796	GO:0006413	ENSMUSG00000022391	GO:0000087	ENSMUSG00000025358	GO:0000278	ENSMUSG00000031105	GO:0006810	ENSMUSG00000029797	GO:0007155	ENSMUSG00000037405	GO:0007155	ENSMUSG00000002660	GO:0006508	ENSMUSG00000068101	GO:0000087	ENSMUSG00000038225	GO:0006260	ENSMUSG00000020829	GO:0006766	ENSMUSG00000030557	GO:0006366
ENSMUSG00000028234	GO:0006413	ENSMUSG00000029177	GO:0000087	ENSMUSG00000041859	GO:0000278	ENSMUSG00000031482	GO:0006810	ENSMUSG00000032595	GO:0007155	ENSMUSG00000050675	GO:0007155	ENSMUSG00000023914	GO:0006508	ENSMUSG00000022678	GO:0000087	ENSMUSG00000031546	GO:0006260	ENSMUSG00000032456	GO:0006766	ENSMUSG00000014030	GO:0006366
ENSMUSG00000060938	GO:0006413	ENSMUSG00000026605	GO:0000087	ENSMUSG00000030751	GO:0000278	ENSMUSG00000025792	GO:0006810	ENSMUSG00000033063	GO:0007155	ENSMUSG00000002900	GO:0007155	ENSMUSG00000024313	GO:0006508	ENSMUSG00000040945	GO:0000087	ENSMUSG00000022673	GO:0006260	ENSMUSG00000045691	GO:0006766	ENSMUSG00000053007	GO:0006366
ENSMUSG00000012405	GO:0006413	ENSMUSG00000003226	GO:0000087	ENSMUSG00000015671	GO:0000278	ENSMUSG00000032112	GO:0006810	ENSMUSG00000040690	GO:0007155	ENSMUSG00000040152	GO:0007155	ENSMUSG00000048814	GO:0006508	ENSMUSG00000019773	GO:0000087	ENSMUSG00000024137	GO:0006260	ENSMUSG00000037514	GO:0006766	ENSMUSG00000004231	GO:0006366
ENSMUSG00000063316	GO:0006413	ENSMUSG00000063550	GO:0000087	ENSMUSG00000060073	GO:0000278	ENSMUSG00000032353	GO:0006810	ENSMUSG00000078716	GO:0007155	ENSMUSG00000003283	GO:0007155	ENSMUSG00000044139	GO:0006508	ENSMUSG00000028851	GO:0000087	ENSMUSG00000027353	GO:0006260	ENSMUSG00000042751	GO:0006766	ENSMUSG00000024212	GO:0006366
ENSMUSG00000046330	GO:0006413	ENSMUSG00000030867	GO:0000087	ENSMUSG00000032301	GO:0000278	ENSMUSG00000029390	GO:0006810	ENSMUSG00000069581	GO:0007155	ENSMUSG00000000555	GO:0007155	ENSMUSG00000020087	GO:0006508	ENSMUSG00000029554	GO:0000087	ENSMUSG00000038644	GO:0006260	ENSMUSG00000038496	GO:0006766	ENSMUSG00000054051	GO:0006366
ENSMUSG00000041841	GO:0006413	ENSMUSG00000052798	GO:0000087	ENSMUSG00000000751	GO:0000278	ENSMUSG00000003528	GO:0006810	ENSMUSG00000045672	GO:0007155	ENSMUSG00000032518	GO:0007155	ENSMUSG00000038250	GO:0006508	ENSMUSG00000027490	GO:0000082	ENSMUSG00000031669	GO:0006260	ENSMUSG00000022299	GO:0006766	ENSMUSG00000024081	GO:0006366
ENSMUSG00000061477	GO:0006413	ENSMUSG00000045328	GO:0000087	ENSMUSG00000024338	GO:0000278	ENSMUSG00000022299	GO:0006810	ENSMUSG00000063172	GO:0007155	ENSMUSG00000042353	GO:0007155	ENSMUSG00000033508	GO:0006508	ENSMUSG00000032534	GO:0000086	ENSMUSG00000060579	GO:0006260	ENSMUSG00000029735	GO:0006766	ENSMUSG00000019878	GO:0006366
ENSMUSG00000047675	GO:0006413	ENSMUSG00000032254	GO:0000087	ENSMUSG00000096727	GO:0000278	ENSMUSG00000037606	GO:0006810	ENSMUSG00000035459	GO:0007155	ENSMUSG00000033295	GO:0007155	ENSMUSG00000024299	GO:0006508	ENSMUSG00000021959	GO:0000082	ENSMUSG00000034206	GO:0006260	ENSMUSG00000025069	GO:0006766	ENSMUSG00000027498	GO:0006366
ENSMUSG00000008683	GO:0006413	ENSMUSG00000029253	GO:0000087	ENSMUSG00000068749	GO:0000278	ENSMUSG00000032602	GO:0006810	ENSMUSG00000043719	GO:0007155	ENSMUSG00000026478	GO:0007155	ENSMUSG00000090115	GO:0006508	ENSMUSG00000045007	GO:0000086	ENSMUSG00000030978	GO:0006260	ENSMUSG00000028636	GO:0006766	ENSMUSG00000055436	GO:0006366
ENSMUSG00000037563	GO:0006413	ENSMUSG00000006398	GO:0000087	ENSMUSG00000005779	GO:0000278	ENSMUSG00000052798	GO:0006810	ENSMUSG00000036510	GO:0007155	ENSMUSG00000030786	GO:0007155	ENSMUSG00000025027	GO:0006508	ENSMUSG00000032477	GO:0000087	ENSMUSG00000041859	GO:0006260	ENSMUSG00000028992	GO:0006766	ENSMUSG00000005583	GO:0006366
ENSMUSG00000024608	GO:0006413	ENSMUSG00000029910	GO:0000087	ENSMUSG00000018286	GO:0000278	ENSMUSG00000023912	GO:0006810	ENSMUSG00000016028	GO:0007155	ENSMUSG00000001119	GO:0007155	ENSMUSG00000078515	GO:0006508	ENSMUSG00000024617	GO:0000082	ENSMUSG00000002870	GO:0006260	ENSMUSG00000047454	GO:0006766	ENSMUSG00000008976	GO:0006366
ENSMUSG00000049517	GO:0006413	ENSMUSG00000028549	GO:0000087	ENSMUSG00000022193	GO:0000278	ENSMUSG00000024012	GO:0006810	ENSMUSG00000000290	GO:0007155	ENSMUSG00000048126	GO:0007155	ENSMUSG00000062627	GO:0006508	ENSMUSG00000033016	GO:0000082	ENSMUSG00000024742	GO:0006260	ENSMUSG00000063415	GO:0006766	ENSMUSG00000018379	GO:0006366
ENSMUSG00000008668	GO:0006413	ENSMUSG00000041133	GO:0000087	ENSMUSG00000038644	GO:0000278	ENSMUSG00000040875	GO:0006810	ENSMUSG00000024304	GO:0007155	ENSMUSG00000026579	GO:0007155	ENSMUSG00000046404	GO:0006508	ENSMUSG00000096472	GO:0000082	ENSMUSG00000030528	GO:0006260	ENSMUSG00000025894	GO:0006766	ENSMUSG00000001517	GO:0006366
ENSMUSG00000034892	GO:0006413	ENSMUSG00000037544	GO:0000087	ENSMUSG00000027641	GO:0000278	ENSMUSG00000054986	GO:0006810	ENSMUSG00000091345	GO:0007155	ENSMUSG00000027646	GO:0007155	ENSMUSG00000038495	GO:0006508	ENSMUSG00000037628	GO:0000082	ENSMUSG00000024854	GO:0006260	ENSMUSG00000018659	GO:0006766	ENSMUSG00000028911	GO:0006366
ENSMUSG00000090862	GO:0006413	ENSMUSG00000027479	GO:0000087	ENSMUSG00000007564	GO:0000278	ENSMUSG00000024818	GO:0006810	ENSMUSG00000012819	GO:0007155	ENSMUSG00000050761	GO:0007155	ENSMUSG00000042251	GO:0006508	ENSMUSG00000026683	GO:0000087	ENSMUSG00000025395	GO:0006260	ENSMUSG00000064120	GO:0006766	ENSMUSG00000027067	GO:0006366
ENSMUSG00000003429	GO:0006413	ENSMUSG00000023940	GO:0000087	ENSMUSG00000020687	GO:0000278	ENSMUSG00000027953	GO:0006810	ENSMUSG00000029304	GO:0007155	ENSMUSG00000018930	GO:0007155	ENSMUSG00000050468	GO:0006508	ENSMUSG00000029686	GO:0000082	ENSMUSG00000019841	GO:0006260	ENSMUSG00000027340	GO:0006766	ENSMUSG00000028330	GO:0006366
ENSMUSG00000062647	GO:0006413	ENSMUSG00000023919	GO:0000087	ENSMUSG00000031016	GO:0000278	ENSMUSG00000024687	GO:0006810	ENSMUSG00000020310	GO:0007155	ENSMUSG00000035385	GO:0007155	ENSMUSG00000041921	GO:0006508	ENSMUSG00000024231	GO:0000082	ENSMUSG00000030726	GO:0006260	ENSMUSG00000024354	GO:0006766	ENSMUSG00000034022	GO:0006366
ENSMUSG00000031320	GO:0006413	ENSMUSG00000017291	GO:0000087	ENSMUSG00000032477	GO:0000278	ENSMUSG00000025726	GO:0006810	ENSMUSG00000090210	GO:0007155	ENSMUSG00000026581	GO:0007155	ENSMUSG00000055193	GO:0006508	ENSMUSG00000004364	GO:0000082	ENSMUSG00000036875	GO:0006260	ENSMUSG00000006641	GO:0006766	ENSMUSG00000043866	GO:0006366
ENSMUSG00000058546	GO:0006413	ENSMUSG00000026708	GO:0000087	ENSMUSG00000027330	GO:0000278	ENSMUSG00000044252	GO:0006810	ENSMUSG00000032925	GO:0007155	ENSMUSG00000005397	GO:0007155	ENSMUSG00000020323	GO:0006508	ENSMUSG00000031446	GO:0000082	ENSMUSG00000055053	GO:0006260	ENSMUSG00000027618	GO:0006766	ENSMUSG00000031902	GO:0006366
ENSMUSG00000028495	GO:0006413	ENSMUSG00000074476	GO:0000087	ENSMUSG00000044201	GO:0000278	ENSMUSG00000001436	GO:0006810	ENSMUSG00000037936	GO:0007155	ENSMUSG00000030054	GO:0007155	ENSMUSG00000054083	GO:0006508	ENSMUSG00000029686	GO:0000084	ENSMUSG00000008575	GO:0006260	ENSMUSG00000032788	GO:0006767	ENSMUSG00000028423	GO:0006366
ENSMUSG00000071415	GO:0006413	ENSMUSG00000039509	GO:0000087	ENSMUSG00000049550	GO:0000278	ENSMUSG00000025241	GO:0006810	ENSMUSG00000031990	GO:0007155	ENSMUSG00000020717	GO:0007155	ENSMUSG00000048764	GO:0006508	ENSMUSG00000031865	GO:0000086	ENSMUSG00000058298	GO:0006260	ENSMUSG00000040918	GO:0006767	ENSMUSG00000027176	GO:0006366
ENSMUSG00000063457	GO:0006413	ENSMUSG00000020492	GO:0000087	ENSMUSG00000002997	GO:0000278	ENSMUSG00000038496	GO:0006810	ENSMUSG00000001507	GO:0007155	ENSMUSG00000026582	GO:0007155	ENSMUSG00000063317	GO:0006508	ENSMUSG00000018707	GO:0000086	ENSMUSG00000029191	GO:0006260	ENSMUSG00000074576	GO:0006767	ENSMUSG00000041459	GO:0006366
ENSMUSG00000025290	GO:0006413	ENSMUSG00000037286	GO:0000087	ENSMUSG00000020649	GO:0000278	ENSMUSG00000050822	GO:0006810	ENSMUSG00000043458	GO:0007155	ENSMUSG00000000127	GO:0007155	ENSMUSG00000067215	GO:0006508	ENSMUSG00000027263	GO:0000086	ENSMUSG00000039176	GO:0006260	ENSMUSG00000029063	GO:0006767	ENSMUSG00000029538	GO:0006366
ENSMUSG00000009927	GO:0006413	ENSMUSG00000026491	GO:0000087	ENSMUSG00000022673	GO:0000278	ENSMUSG00000063694	GO:0006810	ENSMUSG00000036422	GO:0007155	ENSMUSG00000029467	GO:0007155	ENSMUSG00000020905	GO:0006508	ENSMUSG00000026836	GO:0000082	ENSMUSG00000035824	GO:0006260	ENSMUSG00000015536	GO:0006767	ENSMUSG00000021134	GO:0006366
ENSMUSG00000025362	GO:0006413	ENSMUSG00000031262	GO:0000087	ENSMUSG00000005410	GO:0000278	ENSMUSG00000032942	GO:0006810	ENSMUSG00000016494	GO:0007155	ENSMUSG00000026814	GO:0007155	ENSMUSG00000014852	GO:0006508	ENSMUSG00000032030	GO:0000082	ENSMUSG00000029283	GO:0006260	ENSMUSG00000021707	GO:0006767	ENSMUSG00000016921	GO:0006366
ENSMUSG00000067288	GO:0006413	ENSMUSG00000079614	GO:0000087	ENSMUSG00000029730	GO:0000278	ENSMUSG00000037636	GO:0006810	ENSMUSG00000025321	GO:0007155	ENSMUSG00000022817	GO:0007155	ENSMUSG00000024114	GO:0006508	ENSMUSG00000023764	GO:0000086	ENSMUSG00000032113	GO:0006260	ENSMUSG00000018042	GO:0006767	ENSMUSG00000026946	GO:0006366
ENSMUSG00000038274	GO:0006413	ENSMUSG00000020897	GO:0000087	ENSMUSG00000012483	GO:0000278	ENSMUSG00000032519	GO:0006810	ENSMUSG00000031849	GO:0007155	ENSMUSG00000027962	GO:0007155	ENSMUSG00000033364	GO:0006508	ENSMUSG00000072235	GO:0000086	ENSMUSG00000001150	GO:0006260	ENSMUSG00000028645	GO:0006767	ENSMUSG00000044518	GO:0006366
ENSMUSG00000058600	GO:0006413	ENSMUSG00000031756	GO:0000087	ENSMUSG00000022881	GO:0000278	ENSMUSG00000004394	GO:0006810	ENSMUSG00000028413	GO:0007155	ENSMUSG00000004609	GO:0007155	ENSMUSG00000001229	GO:0006508	ENSMUSG00000064302	GO:0000086	ENSMUSG00000022248	GO:0006260	ENSMUSG00000003153	GO:0006767	ENSMUSG00000011837	GO:0006366
ENSMUSG00000079641	GO:0006413	ENSMUSG00000024795	GO:0000087	ENSMUSG00000023104	GO:0000278	ENSMUSG00000079317	GO:0006810	ENSMUSG00000041377	GO:0007155	ENSMUSG00000030577	GO:0007155	ENSMUSG00000002820	GO:0006508	ENSMUSG00000064302	GO:0000087	ENSMUSG00000037262	GO:0006260	ENSMUSG00000021048	GO:0006767	ENSMUSG00000070691	GO:0006366
ENSMUSG00000073702	GO:0006413	ENSMUSG00000031843	GO:0000087	ENSMUSG00000029191	GO:0000278	ENSMUSG00000027957	GO:0006810	ENSMUSG00000044043	GO:0007155	ENSMUSG00000030789	GO:0007155	ENSMUSG00000043411	GO:0006508	ENSMUSG00000024286	GO:0000086	ENSMUSG00000020413	GO:0006260	ENSMUSG00000001348	GO:0006767	ENSMUSG00000067336	GO:0006366
ENSMUSG00000037805	GO:0006413	ENSMUSG00000038126	GO:0000087	ENSMUSG00000028932	GO:0000278	ENSMUSG00000040430	GO:0006810	ENSMUSG00000028047	GO:0007155	ENSMUSG00000026147	GO:0007155	ENSMUSG00000054046	GO:0006508	ENSMUSG00000056267	GO:0000086	ENSMUSG00000000028	GO:0006260	ENSMUSG00000071253	GO:0006767	ENSMUSG00000005148	GO:0006366
ENSMUSG00000057841	GO:0006413	ENSMUSG00000028678	GO:0000087	ENSMUSG00000004455	GO:0000278	ENSMUSG00000029405	GO:0006810	ENSMUSG00000051486	GO:0007155	ENSMUSG00000026837	GO:0007155	ENSMUSG00000020610	GO:0006508	ENSMUSG00000019988	GO:0000086	ENSMUSG00000052926	GO:0006260	ENSMUSG00000037370	GO:0006767	ENSMUSG00000021639	GO:0006366
ENSMUSG00000059291	GO:0006413	ENSMUSG00000063439	GO:0000087	ENSMUSG00000023067	GO:0000278	ENSMUSG00000032449	GO:0006810	ENSMUSG00000021823	GO:0007155	ENSMUSG00000036634	GO:0007155	ENSMUSG00000049506	GO:0006508	ENSMUSG00000073542	GO:0000086	ENSMUSG00000021635	GO:0006260	ENSMUSG00000020534	GO:0006767	ENSMUSG00000029387	GO:0006366
ENSMUSG00000003970	GO:0006413	ENSMUSG00000032513	GO:0000087	ENSMUSG00000024742	GO:0000278	ENSMUSG00000031539	GO:0006810	ENSMUSG00000020689	GO:0007155	ENSMUSG00000045092	GO:0007155	ENSMUSG00000020473	GO:0006508	ENSMUSG00000024542	GO:0000086	ENSMUSG00000033762	GO:0006260	ENSMUSG00000001436	GO:0006767	ENSMUSG00000031885	GO:0006366
ENSMUSG00000093674	GO:0006413	ENSMUSG00000021714	GO:0000087	ENSMUSG00000031897	GO:0000278	ENSMUSG00000018583	GO:0006810	ENSMUSG00000071078	GO:0007155	ENSMUSG00000029859	GO:0007155	ENSMUSG00000067616	GO:0006508	ENSMUSG00000022314	GO:0000087	ENSMUSG00000038909	GO:0006260	ENSMUSG00000029009	GO:0006767	ENSMUSG00000018377	GO:0006366
ENSMUSG00000020460	GO:0006413	ENSMUSG00000020652	GO:0000087	ENSMUSG00000029363	GO:0000278	ENSMUSG00000029406	GO:0006810	ENSMUSG00000027087	GO:0007155	ENSMUSG00000029306	GO:0007155	ENSMUSG00000051936	GO:0006508	ENSMUSG00000049550	GO:0000087	ENSMUSG00000028017	GO:0006260	ENSMUSG00000020572	GO:0006767	ENSMUSG00000032013	GO:0006366
ENSMUSG00000090137	GO:0006413	ENSMUSG00000020739	GO:0000087	ENSMUSG00000033970	GO:0000278	ENSMUSG00000028581	GO:0006810	ENSMUSG00000030830	GO:0007155	ENSMUSG00000028459	GO:0007155	ENSMUSG00000030981	GO:0006508	ENSMUSG00000029414	GO:0000087	ENSMUSG00000025574	GO:0006260	ENSMUSG00000025153	GO:0006767	ENSMUSG00000028668	GO:0006366
ENSMUSG00000057322	GO:0006413	ENSMUSG00000045273	GO:0000087	ENSMUSG00000031347	GO:0000278	ENSMUSG00000024030	GO:0006810	ENSMUSG00000037815	GO:0007155	ENSMUSG00000030342	GO:0007155	ENSMUSG00000027408	GO:0006508	ENSMUSG00000030298	GO:0000087	ENSMUSG00000025747	GO:0006260	ENSMUSG00000009566	GO:0006767	ENSMUSG00000004642	GO:0006366
ENSMUSG00000039001	GO:0006413	ENSMUSG00000027635	GO:0000087	ENSMUSG00000090733	GO:0000278	ENSMUSG00000039050	GO:0006810	ENSMUSG00000039542	GO:0007155	ENSMUSG00000033327	GO:0007155	ENSMUSG00000042501	GO:0006508	ENSMUSG00000073705	GO:0000087	ENSMUSG00000020053	GO:0006260	ENSMUSG00000001755	GO:0006767	ENSMUSG00000038615	GO:0006366
ENSMUSG00000005610	GO:0006413	ENSMUSG00000005233	GO:0000087	ENSMUSG00000044303	GO:0000278	ENSMUSG00000019518	GO:0006810	ENSMUSG00000005087	GO:0007155	ENSMUSG00000061048	GO:0007155	ENSMUSG00000022559	GO:0006508	ENSMUSG00000036223	GO:0000087	ENSMUSG00000019942	GO:0006260	ENSMUSG00000030674	GO:0006767	ENSMUSG00000003184	GO:0006366
ENSMUSG00000098274	GO:0006413	ENSMUSG00000068101	GO:0000087	ENSMUSG00000073802	GO:0000278	ENSMUSG00000020189	GO:0006810	ENSMUSG00000004894	GO:0007155	ENSMUSG00000023328	GO:0007155	ENSMUSG00000003199	GO:0006508	ENSMUSG00000036672	GO:0000087	ENSMUSG00000023039	GO:0006260	ENSMUSG00000031090	GO:0006767	ENSMUSG00000001419	GO:0006366
ENSMUSG00000022601	GO:0006413	ENSMUSG00000022678	GO:0000087	ENSMUSG00000028551	GO:0000278	ENSMUSG00000057000	GO:0006810	ENSMUSG00000040452	GO:0007155	ENSMUSG00000020857	GO:0007155	ENSMUSG00000035606	GO:0006508	ENSMUSG00000062510	GO:0000087	ENSMUSG00000046691	GO:0006260	ENSMUSG00000022574	GO:0006767	ENSMUSG00000023411	GO:0006366
ENSMUSG00000079435	GO:0006413	ENSMUSG00000040945	GO:0000087	ENSMUSG00000020745	GO:0000278	ENSMUSG00000020744	GO:0006810	ENSMUSG00000022762	GO:0007155	ENSMUSG00000049612	GO:0007155	ENSMUSG00000029165	GO:0006508	ENSMUSG00000040599	GO:0000087	ENSMUSG00000070544	GO:0006260	ENSMUSG00000042642	GO:0006767	ENSMUSG00000001911	GO:0006366
ENSMUSG00000017404	GO:0006413	ENSMUSG00000019773	GO:0000087	ENSMUSG00000030603	GO:0000278	ENSMUSG00000021240	GO:0006810	ENSMUSG00000034664	GO:0007155	ENSMUSG00000023978	GO:0007155	ENSMUSG00000049620	GO:0006508	ENSMUSG00000032400	GO:0000087	ENSMUSG00000020914	GO:0006260	ENSMUSG00000033610	GO:0006767	ENSMUSG00000034681	GO:0006366
ENSMUSG00000045128	GO:0006413	ENSMUSG00000028851	GO:0000087	ENSMUSG00000022391	GO:0000278	ENSMUSG00000027282	GO:0006810	ENSMUSG00000021728	GO:0007155	ENSMUSG00000028364	GO:0007155	ENSMUSG00000000804	GO:0006508	ENSMUSG00000026504	GO:0000086	ENSMUSG00000027342	GO:0006260	ENSMUSG00000024712	GO:0006767	ENSMUSG00000079658	GO:0006366
ENSMUSG00000029614	GO:0006413	ENSMUSG00000029554	GO:0000087	ENSMUSG00000003031	GO:0000278	ENSMUSG00000010097	GO:0006810	ENSMUSG00000016356	GO:0007155	ENSMUSG00000005871	GO:0007155	ENSMUSG00000024527	GO:0006508	ENSMUSG00000025862	GO:0000087	ENSMUSG00000028884	GO:0006260	ENSMUSG00000063849	GO:0006767	ENSMUSG00000055839	GO:0006366
ENSMUSG00000045983	GO:0006413	ENSMUSG00000027490	GO:0000082	ENSMUSG00000030591	GO:0000278	ENSMUSG00000032042	GO:0006810	ENSMUSG00000063063	GO:0007155	ENSMUSG00000052270	GO:0007155	ENSMUSG00000038695	GO:0006508	ENSMUSG00000063810	GO:0000086	ENSMUSG00000022615	GO:0006260	ENSMUSG00000039616	GO:0006767	ENSMUSG00000025049	GO:0006366
ENSMUSG00000059070	GO:0006413	ENSMUSG00000032534	GO:0000086	ENSMUSG00000025162	GO:0000278	ENSMUSG00000019082	GO:0006810	ENSMUSG00000035493	GO:0007155	ENSMUSG00000037053	GO:0007155	ENSMUSG00000030061	GO:0006508	ENSMUSG00000027115	GO:0000087	ENSMUSG00000030122	GO:0006260	ENSMUSG00000020829	GO:0006767	ENSMUSG00000048100	GO:0006366
ENSMUSG00000003235	GO:0006413	ENSMUSG00000021959	GO:0000082	ENSMUSG00000020471	GO:0000278	ENSMUSG00000030647	GO:0006810	ENSMUSG00000025497	GO:0007155	ENSMUSG00000004098	GO:0007155	ENSMUSG00000029550	GO:0006508	ENSMUSG00000018736	GO:0000087	ENSMUSG00000023328	GO:0006260	ENSMUSG00000032456	GO:0006767	ENSMUSG00000024218	GO:0006366
ENSMUSG00000028798	GO:0006413	ENSMUSG00000045007	GO:0000086	ENSMUSG00000029177	GO:0000278	ENSMUSG00000024851	GO:0006810	ENSMUSG00000026971	GO:0007155	ENSMUSG00000035000	GO:0007155	ENSMUSG00000035206	GO:0006508	ENSMUSG00000024974	GO:0000087	ENSMUSG00000025358	GO:0006260	ENSMUSG00000045691	GO:0006767	ENSMUSG00000051316	GO:0006366
ENSMUSG00000031490	GO:0006413	ENSMUSG00000024286	GO:0000079	ENSMUSG00000026605	GO:0000278	ENSMUSG00000017781	GO:0006810	ENSMUSG00000022802	GO:0007155	ENSMUSG00000068196	GO:0007155	ENSMUSG00000027366	GO:0006508	ENSMUSG00000001517	GO:0000086	ENSMUSG00000000751	GO:0006260	ENSMUSG00000037514	GO:0006767	ENSMUSG00000031832	GO:0006366
ENSMUSG00000024991	GO:0006413	ENSMUSG00000032477	GO:0000087	ENSMUSG00000025395	GO:0000278	ENSMUSG00000023942	GO:0006810	ENSMUSG00000059456	GO:0007155	ENSMUSG00000033278	GO:0007155	ENSMUSG00000033510	GO:0006508	ENSMUSG00000040549	GO:0000086	ENSMUSG00000019997	GO:0006260	ENSMUSG00000042751	GO:0006767	ENSMUSG00000072258	GO:0006366
ENSMUSG00000029388	GO:0006413	ENSMUSG00000024617	GO:0000082	ENSMUSG00000026134	GO:0000278	ENSMUSG00000033685	GO:0006810	ENSMUSG00000025809	GO:0007155	ENSMUSG00000019997	GO:0007155	ENSMUSG00000058145	GO:0006508	ENSMUSG00000040549	GO:0000087	ENSMUSG00000026970	GO:0006260	ENSMUSG00000038496	GO:0006767	ENSMUSG00000021188	GO:0006366
ENSMUSG00000022884	GO:0006413	ENSMUSG00000070348	GO:0000079	ENSMUSG00000022433	GO:0000278	ENSMUSG00000014606	GO:0006810	ENSMUSG00000027111	GO:0007155	ENSMUSG00000006445	GO:0007155	ENSMUSG00000033453	GO:0006508	ENSMUSG00000000296	GO:0000086	ENSMUSG00000032477	GO:0006260	ENSMUSG00000022299	GO:0006767	ENSMUSG00000021569	GO:0006366
ENSMUSG00000040731	GO:0006413	ENSMUSG00000033016	GO:0000082	ENSMUSG00000069744	GO:0000278	ENSMUSG00000028127	GO:0006810	ENSMUSG00000032332	GO:0007155	ENSMUSG00000052504	GO:0007155	ENSMUSG00000026142	GO:0006508	ENSMUSG00000026790	GO:0000086	ENSMUSG00000044201	GO:0006260	ENSMUSG00000029735	GO:0006767	ENSMUSG00000032386	GO:0006366
ENSMUSG00000027170	GO:0006413	ENSMUSG00000096472	GO:0000079	ENSMUSG00000028837	GO:0000278	ENSMUSG00000021553	GO:0006810	ENSMUSG00000027966	GO:0007155	ENSMUSG00000024670	GO:0007155	ENSMUSG00000025437	GO:0006508	ENSMUSG00000036403	GO:0000086	ENSMUSG00000020649	GO:0006260	ENSMUSG00000025069	GO:0006767	ENSMUSG00000035799	GO:0006366
ENSMUSG00000038762	GO:0006413	ENSMUSG00000096472	GO:0000082	ENSMUSG00000002870	GO:0000278	ENSMUSG00000061904	GO:0006810	ENSMUSG00000007815	GO:0007155	ENSMUSG00000031391	GO:0007155	ENSMUSG00000047619	GO:0006508	ENSMUSG00000037343	GO:0000086	ENSMUSG00000027203	GO:0006260	ENSMUSG00000028636	GO:0006767	ENSMUSG00000036602	GO:0006366
ENSMUSG00000002500	GO:0006413	ENSMUSG00000037628	GO:0000079	ENSMUSG00000003226	GO:0000278	ENSMUSG00000034248	GO:0006810	ENSMUSG00000031841	GO:0007155	ENSMUSG00000025804	GO:0007155	ENSMUSG00000059901	GO:0006508	ENSMUSG00000046755	GO:0000087	ENSMUSG00000038845	GO:0006260	ENSMUSG00000028992	GO:0006767	ENSMUSG00000022010	GO:0006366
ENSMUSG00000025917	GO:0006413	ENSMUSG00000037628	GO:0000082	ENSMUSG00000069089	GO:0000278	ENSMUSG00000045100	GO:0006810	ENSMUSG00000031302	GO:0007155	ENSMUSG00000056632	GO:0007155	ENSMUSG00000003458	GO:0006508	ENSMUSG00000040407	GO:0000086	ENSMUSG00000012483	GO:0006260	ENSMUSG00000047454	GO:0006767	ENSMUSG00000038872	GO:0006366
ENSMUSG00000027810	GO:0006413	ENSMUSG00000070871	GO:0000079	ENSMUSG00000029414	GO:0000278	ENSMUSG00000021248	GO:0006810	ENSMUSG00000051375	GO:0007155	ENSMUSG00000006932	GO:0007155	ENSMUSG00000021901	GO:0006508	ENSMUSG00000051177	GO:0000086	ENSMUSG00000023104	GO:0006260	ENSMUSG00000025894	GO:0006767	ENSMUSG00000015839	GO:0006366
ENSMUSG00000025451	GO:0006413	ENSMUSG00000018669	GO:0000079	ENSMUSG00000036875	GO:0000278	ENSMUSG00000033184	GO:0006810	ENSMUSG00000037379	GO:0007155	ENSMUSG00000052374	GO:0007155	ENSMUSG00000025917	GO:0006508	ENSMUSG00000024660	GO:0000087	ENSMUSG00000024831	GO:0006260	ENSMUSG00000018659	GO:0006767	ENSMUSG00000028899	GO:0006366
ENSMUSG00000028683	GO:0006413	ENSMUSG00000021149	GO:0000079	ENSMUSG00000039067	GO:0000278	ENSMUSG00000048856	GO:0006810	ENSMUSG00000021613	GO:0007155	ENSMUSG00000046070	GO:0007155	ENSMUSG00000031010	GO:0006508	ENSMUSG00000051329	GO:0000087	ENSMUSG00000030243	GO:0006260	ENSMUSG00000064120	GO:0006767	ENSMUSG00000003949	GO:0006366
ENSMUSG00000053565	GO:0006413	ENSMUSG00000026683	GO:0000087	ENSMUSG00000019927	GO:0000278	ENSMUSG00000021265	GO:0006810	ENSMUSG00000029426	GO:0007155	ENSMUSG00000029682	GO:0007155	ENSMUSG00000020238	GO:0006508	ENSMUSG00000051220	GO:0000087	ENSMUSG00000026605	GO:0006260	ENSMUSG00000027340	GO:0006767	ENSMUSG00000078941	GO:0006366
ENSMUSG00000029145	GO:0006413	ENSMUSG00000029686	GO:0000082	ENSMUSG00000021548	GO:0000278	ENSMUSG00000024891	GO:0006810	ENSMUSG00000040420	GO:0007155	ENSMUSG00000005947	GO:0007155	ENSMUSG00000021203	GO:0006508	ENSMUSG00000028873	GO:0000087	ENSMUSG00000026134	GO:0006260	ENSMUSG00000024354	GO:0006767	ENSMUSG00000052293	GO:0006366
ENSMUSG00000033047	GO:0006413	ENSMUSG00000024231	GO:0000082	ENSMUSG00000021103	GO:0000278	ENSMUSG00000027219	GO:0006810	ENSMUSG00000039385	GO:0007155	ENSMUSG00000047953	GO:0007155	ENSMUSG00000035069	GO:0006508	ENSMUSG00000026039	GO:0000087	ENSMUSG00000020697	GO:0006260	ENSMUSG00000006641	GO:0006767	ENSMUSG00000024097	GO:0006366
ENSMUSG00000057863	GO:0006413	ENSMUSG00000004364	GO:0000082	ENSMUSG00000026622	GO:0000278	ENSMUSG00000059734	GO:0006810	ENSMUSG00000021614	GO:0007155	ENSMUSG00000022657	GO:0007155	ENSMUSG00000024767	GO:0006508	ENSMUSG00000021391	GO:0000087	ENSMUSG00000049717	GO:0006260	ENSMUSG00000027618	GO:0006767	ENSMUSG00000032053	GO:0006366
ENSMUSG00000007892	GO:0006414	ENSMUSG00000031446	GO:0000082	ENSMUSG00000021774	GO:0000278	ENSMUSG00000007041	GO:0006810	ENSMUSG00000037892	GO:0007155	ENSMUSG00000032462	GO:0007155	ENSMUSG00000031154	GO:0006508	ENSMUSG00000028066	GO:0000087	ENSMUSG00000063550	GO:0006260	ENSMUSG00000025479	GO:0006805	ENSMUSG00000056749	GO:0006366
ENSMUSG00000067274	GO:0006414	ENSMUSG00000029686	GO:0000084	ENSMUSG00000063550	GO:0000278	ENSMUSG00000017412	GO:0006810	ENSMUSG00000022321	GO:0007155	ENSMUSG00000032135	GO:0007155	ENSMUSG00000045210	GO:0006508	ENSMUSG00000031629	GO:0000087	ENSMUSG00000058799	GO:0006260	ENSMUSG00000027698	GO:0006805	ENSMUSG00000036281	GO:0006366
ENSMUSG00000025508	GO:0006414	ENSMUSG00000031865	GO:0000086	ENSMUSG00000030867	GO:0000278	ENSMUSG00000027822	GO:0006810	ENSMUSG00000028217	GO:0007155	ENSMUSG00000061353	GO:0007155	ENSMUSG00000024644	GO:0006508	ENSMUSG00000040034	GO:0000087	ENSMUSG00000020974	GO:0006260	ENSMUSG00000024847	GO:0006805	ENSMUSG00000026815	GO:0006366
ENSMUSG00000035064	GO:0006414	ENSMUSG00000018707	GO:0000086	ENSMUSG00000005625	GO:0000278	ENSMUSG00000034109	GO:0006810	ENSMUSG00000015533	GO:0007155	ENSMUSG00000025510	GO:0007155	ENSMUSG00000051705	GO:0006508	ENSMUSG00000035351	GO:0000087	ENSMUSG00000054766	GO:0006260	ENSMUSG00000003271	GO:0006805	ENSMUSG00000028066	GO:0006366
ENSMUSG00000061787	GO:0006414	ENSMUSG00000027263	GO:0000086	ENSMUSG00000096472	GO:0000278	ENSMUSG00000029632	GO:0006810	ENSMUSG00000030607	GO:0007155	ENSMUSG00000002885	GO:0007155	ENSMUSG00000025754	GO:0006508	ENSMUSG00000027326	GO:0000087	ENSMUSG00000027067	GO:0006260	ENSMUSG00000023122	GO:0006805	ENSMUSG00000042185	GO:0006366
ENSMUSG00000032518	GO:0006414	ENSMUSG00000026836	GO:0000082	ENSMUSG00000030298	GO:0000278	ENSMUSG00000000171	GO:0006810	ENSMUSG00000059674	GO:0007155	ENSMUSG00000029528	GO:0007155	ENSMUSG00000006948	GO:0006508	ENSMUSG00000027300	GO:0000209	ENSMUSG00000057236	GO:0006260	ENSMUSG00000022562	GO:0006805	ENSMUSG00000022194	GO:0006366
ENSMUSG00000034994	GO:0006414	ENSMUSG00000032030	GO:0000082	ENSMUSG00000020974	GO:0000278	ENSMUSG00000030869	GO:0006810	ENSMUSG00000021803	GO:0007155	ENSMUSG00000052336	GO:0007155	ENSMUSG00000028964	GO:0006508	ENSMUSG00000072423	GO:0000209	ENSMUSG00000002835	GO:0006260	ENSMUSG00000026688	GO:0006805	ENSMUSG00000025134	GO:0006366
ENSMUSG00000044533	GO:0006414	ENSMUSG00000023764	GO:0000086	ENSMUSG00000052798	GO:0000278	ENSMUSG00000037190	GO:0006810	ENSMUSG00000027009	GO:0007155	ENSMUSG00000050232	GO:0007155	ENSMUSG00000021993	GO:0006508	ENSMUSG00000031161	GO:0000209	ENSMUSG00000022945	GO:0006260	ENSMUSG00000032348	GO:0006805	ENSMUSG00000029603	GO:0006366
ENSMUSG00000060636	GO:0006414	ENSMUSG00000072235	GO:0000086	ENSMUSG00000021024	GO:0000278	ENSMUSG00000029757	GO:0006810	ENSMUSG00000031871	GO:0007155	ENSMUSG00000048120	GO:0007155	ENSMUSG00000052917	GO:0006508	ENSMUSG00000035293	GO:0000209	ENSMUSG00000028587	GO:0006260	ENSMUSG00000006724	GO:0006805	ENSMUSG00000028809	GO:0006366
ENSMUSG00000043716	GO:0006414	ENSMUSG00000064302	GO:0000086	ENSMUSG00000028044	GO:0000278	ENSMUSG00000029054	GO:0006810	ENSMUSG00000047307	GO:0007155	ENSMUSG00000002980	GO:0007155	ENSMUSG00000073530	GO:0006508	ENSMUSG00000014668	GO:0000209	ENSMUSG00000032409	GO:0006260	ENSMUSG00000024987	GO:0006805	ENSMUSG00000020542	GO:0006366
ENSMUSG00000062328	GO:0006414	ENSMUSG00000064302	GO:0000087	ENSMUSG00000025228	GO:0000278	ENSMUSG00000044894	GO:0006810	ENSMUSG00000002944	GO:0007155	ENSMUSG00000027935	GO:0007155	ENSMUSG00000055780	GO:0006508	ENSMUSG00000017428	GO:0000209	ENSMUSG00000031878	GO:0006260	ENSMUSG00000028032	GO:0006805	ENSMUSG00000031358	GO:0006366
ENSMUSG00000030744	GO:0006414	ENSMUSG00000024286	GO:0000086	ENSMUSG00000078652	GO:0000278	ENSMUSG00000020163	GO:0006810	ENSMUSG00000021702	GO:0007155	ENSMUSG00000020676	GO:0007155	ENSMUSG00000015405	GO:0006508	ENSMUSG00000020720	GO:0000209	ENSMUSG00000031583	GO:0006260	ENSMUSG00000029269	GO:0006805	ENSMUSG00000034820	GO:0006366
ENSMUSG00000025967	GO:0006414	ENSMUSG00000056267	GO:0000086	ENSMUSG00000051391	GO:0000278	ENSMUSG00000078676	GO:0006810	ENSMUSG00000035107	GO:0007155	ENSMUSG00000035448	GO:0007155	ENSMUSG00000045027	GO:0006508	ENSMUSG00000029440	GO:0000209	ENSMUSG00000026355	GO:0006260	ENSMUSG00000090175	GO:0006805	ENSMUSG00000034762	GO:0006366
ENSMUSG00000061983	GO:0006414	ENSMUSG00000019988	GO:0000086	ENSMUSG00000021178	GO:0000278	ENSMUSG00000016427	GO:0006810	ENSMUSG00000030862	GO:0007155	ENSMUSG00000042262	GO:0007155	ENSMUSG00000070323	GO:0006508	ENSMUSG00000026914	GO:0000209	ENSMUSG00000038369	GO:0006260	ENSMUSG00000029201	GO:0006805	ENSMUSG00000052942	GO:0006366
ENSMUSG00000000740	GO:0006414	ENSMUSG00000073542	GO:0000086	ENSMUSG00000020708	GO:0000278	ENSMUSG00000020865	GO:0006810	ENSMUSG00000034755	GO:0007155	ENSMUSG00000006651	GO:0007155	ENSMUSG00000031898	GO:0006508	ENSMUSG00000027566	GO:0000209	ENSMUSG00000027454	GO:0006260	ENSMUSG00000002797	GO:0006805	ENSMUSG00000091294	GO:0006366
ENSMUSG00000007029	GO:0006414	ENSMUSG00000024542	GO:0000086	ENSMUSG00000020849	GO:0000278	ENSMUSG00000022822	GO:0006810	ENSMUSG00000025810	GO:0007155	ENSMUSG00000031377	GO:0007155	ENSMUSG00000005204	GO:0006508	ENSMUSG00000024182	GO:0000209	ENSMUSG00000018160	GO:0006260	ENSMUSG00000022809	GO:0006805	ENSMUSG00000025927	GO:0006366
ENSMUSG00000071644	GO:0006414	ENSMUSG00000022314	GO:0000087	ENSMUSG00000021832	GO:0000278	ENSMUSG00000022758	GO:0006810	ENSMUSG00000051323	GO:0007155	ENSMUSG00000035725	GO:0007155	ENSMUSG00000039033	GO:0006508	ENSMUSG00000017221	GO:0000209	ENSMUSG00000031353	GO:0006260	ENSMUSG00000039519	GO:0006805	ENSMUSG00000037993	GO:0006366
ENSMUSG00000008682	GO:0006414	ENSMUSG00000049550	GO:0000087	ENSMUSG00000020460	GO:0000278	ENSMUSG00000031924	GO:0006810	ENSMUSG00000049100	GO:0007155	ENSMUSG00000001300	GO:0007155	ENSMUSG00000000278	GO:0006508	ENSMUSG00000073465	GO:0000209	ENSMUSG00000011114	GO:0006260	ENSMUSG00000024899	GO:0006805	ENSMUSG00000054321	GO:0006366
ENSMUSG00000055762	GO:0006414	ENSMUSG00000029414	GO:0000087	ENSMUSG00000090137	GO:0000278	ENSMUSG00000021764	GO:0006810	ENSMUSG00000019891	GO:0007155	ENSMUSG00000029710	GO:0007155	ENSMUSG00000051527	GO:0006508	ENSMUSG00000023826	GO:0000209	ENSMUSG00000026669	GO:0006260	ENSMUSG00000026617	GO:0006805	ENSMUSG00000001524	GO:0006366
ENSMUSG00000038900	GO:0006414	ENSMUSG00000030298	GO:0000087	ENSMUSG00000009013	GO:0000278	ENSMUSG00000035770	GO:0006810	ENSMUSG00000055333	GO:0007155	ENSMUSG00000026235	GO:0007155	ENSMUSG00000015401	GO:0006508	ENSMUSG00000095795	GO:0000209	ENSMUSG00000058729	GO:0006260	ENSMUSG00000053279	GO:0006805	ENSMUSG00000039087	GO:0006366
ENSMUSG00000047215	GO:0006414	ENSMUSG00000073705	GO:0000087	ENSMUSG00000026202	GO:0000278	ENSMUSG00000022756	GO:0006810	ENSMUSG00000031772	GO:0007155	ENSMUSG00000022596	GO:0007155	ENSMUSG00000036712	GO:0006508	ENSMUSG00000031429	GO:0000209	ENSMUSG00000034575	GO:0006260	ENSMUSG00000032315	GO:0006805	ENSMUSG00000020918	GO:0006366
ENSMUSG00000028936	GO:0006414	ENSMUSG00000036223	GO:0000087	ENSMUSG00000036752	GO:0000278	ENSMUSG00000032204	GO:0006810	ENSMUSG00000039115	GO:0007155	ENSMUSG00000042436	GO:0007155	ENSMUSG00000022401	GO:0006508	ENSMUSG00000037487	GO:0000209	ENSMUSG00000038569	GO:0006260	ENSMUSG00000029455	GO:0006805	ENSMUSG00000073043	GO:0006366
ENSMUSG00000032399	GO:0006414	ENSMUSG00000036672	GO:0000087	ENSMUSG00000027793	GO:0000278	ENSMUSG00000024583	GO:0006810	ENSMUSG00000025969	GO:0007155	ENSMUSG00000068036	GO:0007155	ENSMUSG00000055401	GO:0006508	ENSMUSG00000028960	GO:0000209	ENSMUSG00000021392	GO:0006260	ENSMUSG00000003555	GO:0006805	ENSMUSG00000025917	GO:0006366
ENSMUSG00000040952	GO:0006414	ENSMUSG00000062510	GO:0000087	ENSMUSG00000040274	GO:0000278	ENSMUSG00000071424	GO:0006810	ENSMUSG00000038119	GO:0007155	ENSMUSG00000052911	GO:0007155	ENSMUSG00000033200	GO:0006508	ENSMUSG00000031529	GO:0000209	ENSMUSG00000022292	GO:0006260	ENSMUSG00000032323	GO:0006805	ENSMUSG00000005836	GO:0006366
ENSMUSG00000060036	GO:0006414	ENSMUSG00000040599	GO:0000087	ENSMUSG00000027490	GO:0000278	ENSMUSG00000020866	GO:0006810	ENSMUSG00000074505	GO:0007155	ENSMUSG00000031962	GO:0007155	ENSMUSG00000033157	GO:0006508	ENSMUSG00000064145	GO:0000209	ENSMUSG00000046591	GO:0006260	ENSMUSG00000032310	GO:0006805	ENSMUSG00000028483	GO:0006366
ENSMUSG00000074129	GO:0006414	ENSMUSG00000032400	GO:0000087	ENSMUSG00000045328	GO:0000278	ENSMUSG00000034667	GO:0006810	ENSMUSG00000060843	GO:0007155	ENSMUSG00000042284	GO:0007155	ENSMUSG00000031634	GO:0006508	ENSMUSG00000019505	GO:0000209	ENSMUSG00000029848	GO:0006260	ENSMUSG00000074183	GO:0006805	ENSMUSG00000025498	GO:0006366
ENSMUSG00000090733	GO:0006414	ENSMUSG00000026504	GO:0000086	ENSMUSG00000032254	GO:0000278	ENSMUSG00000027673	GO:0006810	ENSMUSG00000029108	GO:0007155	ENSMUSG00000053964	GO:0007155	ENSMUSG00000005501	GO:0006508	ENSMUSG00000008348	GO:0000209	ENSMUSG00000036779	GO:0006260	ENSMUSG00000037797	GO:0006805	ENSMUSG00000027079	GO:0006366
ENSMUSG00000062997	GO:0006414	ENSMUSG00000025862	GO:0000087	ENSMUSG00000029253	GO:0000278	ENSMUSG00000026032	GO:0006810	ENSMUSG00000000305	GO:0007155	ENSMUSG00000031955	GO:0007155	ENSMUSG00000056204	GO:0006508	ENSMUSG00000057329	GO:0000209	ENSMUSG00000020228	GO:0006260	ENSMUSG00000057933	GO:0006805	ENSMUSG00000050188	GO:0006366
ENSMUSG00000040521	GO:0006414	ENSMUSG00000063810	GO:0000086	ENSMUSG00000022216	GO:0000278	ENSMUSG00000037152	GO:0006810	ENSMUSG00000000303	GO:0007155	ENSMUSG00000024109	GO:0007155	ENSMUSG00000030407	GO:0006508	ENSMUSG00000002102	GO:0000209	ENSMUSG00000019214	GO:0006260	ENSMUSG00000060803	GO:0006805	ENSMUSG00000028034	GO:0006366
ENSMUSG00000046364	GO:0006414	ENSMUSG00000027115	GO:0000087	ENSMUSG00000007080	GO:0000278	ENSMUSG00000014294	GO:0006810	ENSMUSG00000001435	GO:0007155	ENSMUSG00000033768	GO:0007155	ENSMUSG00000044737	GO:0006508	ENSMUSG00000030966	GO:0000209	ENSMUSG00000025646	GO:0006260	ENSMUSG00000058135	GO:0006805	ENSMUSG00000055197	GO:0006366
ENSMUSG00000058558	GO:0006414	ENSMUSG00000018736	GO:0000087	ENSMUSG00000031666	GO:0000278	ENSMUSG00000052456	GO:0006810	ENSMUSG00000030605	GO:0007155	ENSMUSG00000027720	GO:0007155	ENSMUSG00000033075	GO:0006508	ENSMUSG00000014769	GO:0000209	ENSMUSG00000026283	GO:0006260	ENSMUSG00000008540	GO:0006805	ENSMUSG00000000282	GO:0006366
ENSMUSG00000041453	GO:0006414	ENSMUSG00000024974	GO:0000087	ENSMUSG00000051329	GO:0000278	ENSMUSG00000038619	GO:0006810	ENSMUSG00000032243	GO:0007155	ENSMUSG00000017144	GO:0007155	ENSMUSG00000016256	GO:0006508	ENSMUSG00000030751	GO:0000209	ENSMUSG00000030685	GO:0006260	ENSMUSG00000051147	GO:0006805	ENSMUSG00000029646	GO:0006366
ENSMUSG00000030432	GO:0006414	ENSMUSG00000001517	GO:0000086	ENSMUSG00000006398	GO:0000278	ENSMUSG00000032114	GO:0006810	ENSMUSG00000032076	GO:0007155	ENSMUSG00000044147	GO:0007155	ENSMUSG00000032688	GO:0006508	ENSMUSG00000015671	GO:0000209	ENSMUSG00000058301	GO:0006260	ENSMUSG00000032274	GO:0006805	ENSMUSG00000024140	GO:0006366
ENSMUSG00000006333	GO:0006414	ENSMUSG00000040549	GO:0000086	ENSMUSG00000038416	GO:0000278	ENSMUSG00000028648	GO:0006810	ENSMUSG00000031881	GO:0007155	ENSMUSG00000054364	GO:0007155	ENSMUSG00000030967	GO:0006508	ENSMUSG00000060073	GO:0000209	ENSMUSG00000037991	GO:0006260	ENSMUSG00000028713	GO:0006805	ENSMUSG00000031860	GO:0006366
ENSMUSG00000012848	GO:0006414	ENSMUSG00000040549	GO:0000087	ENSMUSG00000006998	GO:0000278	ENSMUSG00000026028	GO:0006810	ENSMUSG00000028339	GO:0007155	ENSMUSG00000001847	GO:0007155	ENSMUSG00000026958	GO:0006508	ENSMUSG00000032301	GO:0000209	ENSMUSG00000020063	GO:0006260	ENSMUSG00000075604	GO:0006805	ENSMUSG00000036572	GO:0006366
ENSMUSG00000052146	GO:0006414	ENSMUSG00000000296	GO:0000086	ENSMUSG00000029910	GO:0000278	ENSMUSG00000010663	GO:0006810	ENSMUSG00000047216	GO:0007155	ENSMUSG00000022865	GO:0007155	ENSMUSG00000022867	GO:0006508	ENSMUSG00000024338	GO:0000209	ENSMUSG00000006456	GO:0006260	ENSMUSG00000003849	GO:0006805	ENSMUSG00000038406	GO:0006366
ENSMUSG00000048758	GO:0006414	ENSMUSG00000026790	GO:0000086	ENSMUSG00000054115	GO:0000278	ENSMUSG00000034452	GO:0006810	ENSMUSG00000031673	GO:0007155	ENSMUSG00000037902	GO:0007155	ENSMUSG00000023845	GO:0006508	ENSMUSG00000096727	GO:0000209	ENSMUSG00000025209	GO:0006260	ENSMUSG00000025588	GO:0006805	ENSMUSG00000092558	GO:0006366
ENSMUSG00000062006	GO:0006414	ENSMUSG00000036403	GO:0000086	ENSMUSG00000028549	GO:0000278	ENSMUSG00000040918	GO:0006810	ENSMUSG00000051678	GO:0007155	ENSMUSG00000017167	GO:0007155	ENSMUSG00000041556	GO:0006508	ENSMUSG00000068749	GO:0000209	ENSMUSG00000021400	GO:0006260	ENSMUSG00000022589	GO:0006805	ENSMUSG00000022109	GO:0006366
ENSMUSG00000073838	GO:0006414	ENSMUSG00000037343	GO:0000086	ENSMUSG00000027012	GO:0000278	ENSMUSG00000005949	GO:0006810	ENSMUSG00000023274	GO:0007155	ENSMUSG00000022132	GO:0007155	ENSMUSG00000053483	GO:0006508	ENSMUSG00000005779	GO:0000209	ENSMUSG00000042557	GO:0006260	ENSMUSG00000006345	GO:0006805	ENSMUSG00000028053	GO:0006366
ENSMUSG00000025794	GO:0006414	ENSMUSG00000046755	GO:0000087	ENSMUSG00000028587	GO:0000278	ENSMUSG00000031333	GO:0006810	ENSMUSG00000027298	GO:0007155	ENSMUSG00000030162	GO:0007155	ENSMUSG00000027180	GO:0006508	ENSMUSG00000018286	GO:0000209	ENSMUSG00000024824	GO:0006260	ENSMUSG00000025037	GO:0006805	ENSMUSG00000026630	GO:0006366
ENSMUSG00000033216	GO:0006414	ENSMUSG00000040407	GO:0000086	ENSMUSG00000026037	GO:0000278	ENSMUSG00000020153	GO:0006810	ENSMUSG00000022454	GO:0007155	ENSMUSG00000042453	GO:0007155	ENSMUSG00000032507	GO:0006508	ENSMUSG00000022193	GO:0000209	ENSMUSG00000017499	GO:0006260	ENSMUSG00000000326	GO:0006805	ENSMUSG00000038611	GO:0006366
ENSMUSG00000028234	GO:0006414	ENSMUSG00000051177	GO:0000086	ENSMUSG00000028800	GO:0000278	ENSMUSG00000013593	GO:0006810	ENSMUSG00000026312	GO:0007155	ENSMUSG00000052593	GO:0007155	ENSMUSG00000043468	GO:0006508	ENSMUSG00000041763	GO:0000209	ENSMUSG00000021276	GO:0006260	ENSMUSG00000089960	GO:0006805	ENSMUSG00000041781	GO:0006366
ENSMUSG00000060938	GO:0006414	ENSMUSG00000024660	GO:0000087	ENSMUSG00000025410	GO:0000278	ENSMUSG00000018761	GO:0006810	ENSMUSG00000055409	GO:0007155	ENSMUSG00000090084	GO:0007155	ENSMUSG00000008438	GO:0006508	ENSMUSG00000028932	GO:0000209	ENSMUSG00000052751	GO:0006260	ENSMUSG00000028240	GO:0006805	ENSMUSG00000031575	GO:0006366
ENSMUSG00000012405	GO:0006414	ENSMUSG00000051329	GO:0000087	ENSMUSG00000029686	GO:0000278	ENSMUSG00000021606	GO:0006810	ENSMUSG00000001281	GO:0007155	ENSMUSG00000053475	GO:0007155	ENSMUSG00000047884	GO:0006508	ENSMUSG00000031897	GO:0000209	ENSMUSG00000006585	GO:0006260	ENSMUSG00000047250	GO:0006805	ENSMUSG00000049470	GO:0006366
ENSMUSG00000063316	GO:0006414	ENSMUSG00000051220	GO:0000087	ENSMUSG00000022897	GO:0000278	ENSMUSG00000005510	GO:0006810	ENSMUSG00000026768	GO:0007155	ENSMUSG00000037974	GO:0007155	ENSMUSG00000035949	GO:0006508	ENSMUSG00000030603	GO:0000209	ENSMUSG00000021072	GO:0006260	ENSMUSG00000027597	GO:0006805	ENSMUSG00000038679	GO:0006366
ENSMUSG00000046330	GO:0006414	ENSMUSG00000028873	GO:0000087	ENSMUSG00000040549	GO:0000278	ENSMUSG00000030762	GO:0006810	ENSMUSG00000024331	GO:0007155	ENSMUSG00000003166	GO:0007155	ENSMUSG00000054537	GO:0006508	ENSMUSG00000030591	GO:0000209	ENSMUSG00000035367	GO:0006260	ENSMUSG00000029925	GO:0006805	ENSMUSG00000024561	GO:0006366
ENSMUSG00000041841	GO:0006414	ENSMUSG00000026039	GO:0000087	ENSMUSG00000024833	GO:0000278	ENSMUSG00000021589	GO:0006810	ENSMUSG00000052516	GO:0007155	ENSMUSG00000031217	GO:0007155	ENSMUSG00000030793	GO:0006508	ENSMUSG00000020307	GO:0000209	ENSMUSG00000042489	GO:0006260	ENSMUSG00000040147	GO:0006805	ENSMUSG00000023087	GO:0006366
ENSMUSG00000061477	GO:0006414	ENSMUSG00000021391	GO:0000087	ENSMUSG00000038482	GO:0000278	ENSMUSG00000071014	GO:0006810	ENSMUSG00000028197	GO:0007155	ENSMUSG00000020061	GO:0007155	ENSMUSG00000030107	GO:0006508	ENSMUSG00000016308	GO:0000209	ENSMUSG00000032615	GO:0006260	ENSMUSG00000053907	GO:0006805	ENSMUSG00000038705	GO:0006366
ENSMUSG00000047675	GO:0006414	ENSMUSG00000028066	GO:0000087	ENSMUSG00000032411	GO:0000278	ENSMUSG00000055334	GO:0006810	ENSMUSG00000026580	GO:0007155	ENSMUSG00000079465	GO:0007155	ENSMUSG00000025231	GO:0006508	ENSMUSG00000069744	GO:0000209	ENSMUSG00000028394	GO:0006260	ENSMUSG00000026692	GO:0006805	ENSMUSG00000054309	GO:0006366
ENSMUSG00000008683	GO:0006414	ENSMUSG00000031629	GO:0000087	ENSMUSG00000031865	GO:0000278	ENSMUSG00000035674	GO:0006810	ENSMUSG00000025348	GO:0007155	ENSMUSG00000045038	GO:0007155	ENSMUSG00000022894	GO:0006508	ENSMUSG00000028837	GO:0000209	ENSMUSG00000049734	GO:0006260	ENSMUSG00000026691	GO:0006805	ENSMUSG00000035529	GO:0006366
ENSMUSG00000037563	GO:0006414	ENSMUSG00000040034	GO:0000087	ENSMUSG00000018707	GO:0000278	ENSMUSG00000022820	GO:0006810	ENSMUSG00000023885	GO:0007155	ENSMUSG00000053024	GO:0007155	ENSMUSG00000023031	GO:0006508	ENSMUSG00000039067	GO:0000209	ENSMUSG00000037474	GO:0006260	ENSMUSG00000022040	GO:0006805	ENSMUSG00000027186	GO:0006366
ENSMUSG00000024608	GO:0006414	ENSMUSG00000035351	GO:0000087	ENSMUSG00000018983	GO:0000278	ENSMUSG00000025204	GO:0006810	ENSMUSG00000020758	GO:0007155	ENSMUSG00000025650	GO:0007155	ENSMUSG00000029716	GO:0006508	ENSMUSG00000019927	GO:0000209	ENSMUSG00000021668	GO:0006260	ENSMUSG00000032487	GO:0006805	ENSMUSG00000038932	GO:0006366
ENSMUSG00000049517	GO:0006414	ENSMUSG00000027326	GO:0000087	ENSMUSG00000026355	GO:0000278	ENSMUSG00000002416	GO:0006810	ENSMUSG00000045062	GO:0007155	ENSMUSG00000024897	GO:0007155	ENSMUSG00000042506	GO:0006508	ENSMUSG00000021774	GO:0000209	ENSMUSG00000002297	GO:0006260	ENSMUSG00000089943	GO:0006805	ENSMUSG00000036376	GO:0006366
ENSMUSG00000008668	GO:0006414	ENSMUSG00000078676	GO:0000184	ENSMUSG00000041133	GO:0000278	ENSMUSG00000024112	GO:0006810	ENSMUSG00000063687	GO:0007155	ENSMUSG00000026131	GO:0007155	ENSMUSG00000021557	GO:0006508	ENSMUSG00000005625	GO:0000209	ENSMUSG00000026082	GO:0006260	ENSMUSG00000019256	GO:0006805	ENSMUSG00000042622	GO:0006366
ENSMUSG00000034892	GO:0006414	ENSMUSG00000052928	GO:0000184	ENSMUSG00000027454	GO:0000278	ENSMUSG00000041881	GO:0006810	ENSMUSG00000035247	GO:0007155	ENSMUSG00000071648	GO:0007155	ENSMUSG00000000738	GO:0006508	ENSMUSG00000001441	GO:0000209	ENSMUSG00000029703	GO:0006260	ENSMUSG00000032271	GO:0006805	ENSMUSG00000024154	GO:0006366
ENSMUSG00000090862	GO:0006414	ENSMUSG00000022685	GO:0000184	ENSMUSG00000066306	GO:0000278	ENSMUSG00000030834	GO:0006810	ENSMUSG00000052698	GO:0007155	ENSMUSG00000019818	GO:0007155	ENSMUSG00000024889	GO:0006508	ENSMUSG00000021024	GO:0000209	ENSMUSG00000025218	GO:0006260	ENSMUSG00000055301	GO:0006805	ENSMUSG00000046201	GO:0006366
ENSMUSG00000003429	GO:0006414	ENSMUSG00000007892	GO:0000184	ENSMUSG00000040850	GO:0000278	ENSMUSG00000008590	GO:0006810	ENSMUSG00000000325	GO:0007155	ENSMUSG00000026574	GO:0007155	ENSMUSG00000026854	GO:0006508	ENSMUSG00000078578	GO:0000209	ENSMUSG00000020718	GO:0006260	ENSMUSG00000017950	GO:0006805	ENSMUSG00000018554	GO:0006366
ENSMUSG00000062647	GO:0006414	ENSMUSG00000025508	GO:0000184	ENSMUSG00000021737	GO:0000278	ENSMUSG00000026260	GO:0006810	ENSMUSG00000030077	GO:0007155	ENSMUSG00000033880	GO:0007155	ENSMUSG00000074155	GO:0006508	ENSMUSG00000078652	GO:0000209	ENSMUSG00000038425	GO:0006260	ENSMUSG00000004032	GO:0006805	ENSMUSG00000013833	GO:0006366
ENSMUSG00000031320	GO:0006414	ENSMUSG00000067274	GO:0000184	ENSMUSG00000030726	GO:0000278	ENSMUSG00000027048	GO:0006810	ENSMUSG00000037206	GO:0007155	ENSMUSG00000044322	GO:0007155	ENSMUSG00000018189	GO:0006508	ENSMUSG00000021178	GO:0000209	ENSMUSG00000030330	GO:0006260	ENSMUSG00000032350	GO:0006805	ENSMUSG00000006310	GO:0006366
ENSMUSG00000058546	GO:0006414	ENSMUSG00000061787	GO:0000184	ENSMUSG00000031592	GO:0000278	ENSMUSG00000066232	GO:0006810	ENSMUSG00000034730	GO:0007155	ENSMUSG00000056222	GO:0007155	ENSMUSG00000025616	GO:0006508	ENSMUSG00000020708	GO:0000209	ENSMUSG00000031821	GO:0006260	ENSMUSG00000028124	GO:0006805	ENSMUSG00000052040	GO:0006366
ENSMUSG00000028495	GO:0006414	ENSMUSG00000032518	GO:0000184	ENSMUSG00000027552	GO:0000278	ENSMUSG00000024391	GO:0006810	ENSMUSG00000053141	GO:0007155	ENSMUSG00000055447	GO:0007155	ENSMUSG00000040605	GO:0006508	ENSMUSG00000021832	GO:0000209	ENSMUSG00000023953	GO:0006260	ENSMUSG00000027610	GO:0006805	ENSMUSG00000029832	GO:0006366
ENSMUSG00000071415	GO:0006414	ENSMUSG00000022283	GO:0000184	ENSMUSG00000027479	GO:0000278	ENSMUSG00000015243	GO:0006810	ENSMUSG00000026587	GO:0007155	ENSMUSG00000032783	GO:0007155	ENSMUSG00000021917	GO:0006508	ENSMUSG00000020460	GO:0000209	ENSMUSG00000031697	GO:0006260	ENSMUSG00000029272	GO:0006805	ENSMUSG00000033323	GO:0006366
ENSMUSG00000063457	GO:0006414	ENSMUSG00000062203	GO:0000184	ENSMUSG00000014859	GO:0000278	ENSMUSG00000024665	GO:0006810	ENSMUSG00000002341	GO:0007155	ENSMUSG00000025272	GO:0007155	ENSMUSG00000025436	GO:0006508	ENSMUSG00000090137	GO:0000209	ENSMUSG00000041126	GO:0006334	ENSMUSG00000030711	GO:0006805	ENSMUSG00000038374	GO:0006366
ENSMUSG00000025290	GO:0006414	ENSMUSG00000044533	GO:0000184	ENSMUSG00000026869	GO:0000278	ENSMUSG00000040048	GO:0006810	ENSMUSG00000035566	GO:0007155	ENSMUSG00000055022	GO:0007155	ENSMUSG00000025013	GO:0006508	ENSMUSG00000020390	GO:0000209	ENSMUSG00000054766	GO:0006334	ENSMUSG00000021376	GO:0006805	ENSMUSG00000032292	GO:0006366
ENSMUSG00000009927	GO:0006414	ENSMUSG00000060636	GO:0000184	ENSMUSG00000051220	GO:0000278	ENSMUSG00000031672	GO:0006810	ENSMUSG00000031012	GO:0007155	ENSMUSG00000028029	GO:0007155	ENSMUSG00000024116	GO:0006508	ENSMUSG00000038965	GO:0000209	ENSMUSG00000059119	GO:0006334	ENSMUSG00000025068	GO:0006805	ENSMUSG00000061517	GO:0006366
ENSMUSG00000025362	GO:0006414	ENSMUSG00000043716	GO:0000184	ENSMUSG00000028873	GO:0000278	ENSMUSG00000032193	GO:0006810	ENSMUSG00000022197	GO:0007155	ENSMUSG00000035133	GO:0007155	ENSMUSG00000021893	GO:0006508	ENSMUSG00000022216	GO:0000209	ENSMUSG00000048155	GO:0006334	ENSMUSG00000037798	GO:0006805	ENSMUSG00000001542	GO:0006368
ENSMUSG00000067288	GO:0006414	ENSMUSG00000062328	GO:0000184	ENSMUSG00000026039	GO:0000278	ENSMUSG00000005681	GO:0006810	ENSMUSG00000032737	GO:0007155	ENSMUSG00000054641	GO:0007155	ENSMUSG00000072423	GO:0006521	ENSMUSG00000051675	GO:0000209	ENSMUSG00000028759	GO:0006334	ENSMUSG00000040181	GO:0006805	ENSMUSG00000027246	GO:0006368
ENSMUSG00000038274	GO:0006414	ENSMUSG00000030744	GO:0000184	ENSMUSG00000026790	GO:0000278	ENSMUSG00000040564	GO:0006810	ENSMUSG00000039013	GO:0007155	ENSMUSG00000042451	GO:0007155	ENSMUSG00000017428	GO:0006521	ENSMUSG00000006998	GO:0000209	ENSMUSG00000058799	GO:0006334	ENSMUSG00000026170	GO:0006805	ENSMUSG00000024258	GO:0006368
ENSMUSG00000058600	GO:0006414	ENSMUSG00000061983	GO:0000184	ENSMUSG00000023940	GO:0000278	ENSMUSG00000002992	GO:0006810	ENSMUSG00000031293	GO:0007155	ENSMUSG00000023972	GO:0007155	ENSMUSG00000020720	GO:0006521	ENSMUSG00000021694	GO:0000209	ENSMUSG00000060743	GO:0006334	ENSMUSG00000027890	GO:0006805	ENSMUSG00000011960	GO:0006368
ENSMUSG00000079641	GO:0006414	ENSMUSG00000000740	GO:0000184	ENSMUSG00000041491	GO:0000278	ENSMUSG00000032081	GO:0006810	ENSMUSG00000047414	GO:0007155	ENSMUSG00000013236	GO:0007155	ENSMUSG00000029440	GO:0006521	ENSMUSG00000021754	GO:0000209	ENSMUSG00000015937	GO:0006334	ENSMUSG00000078798	GO:0006805	ENSMUSG00000026349	GO:0006368
ENSMUSG00000073702	GO:0006414	ENSMUSG00000008682	GO:0000184	ENSMUSG00000036403	GO:0000278	ENSMUSG00000027107	GO:0006810	ENSMUSG00000054555	GO:0007155	ENSMUSG00000028549	GO:0007155	ENSMUSG00000026914	GO:0006521	ENSMUSG00000054115	GO:0000209	ENSMUSG00000082229	GO:0006334	ENSMUSG00000038567	GO:0006805	ENSMUSG00000028431	GO:0006368
ENSMUSG00000037805	GO:0006414	ENSMUSG00000038900	GO:0000184	ENSMUSG00000021391	GO:0000278	ENSMUSG00000039196	GO:0006810	ENSMUSG00000022203	GO:0007155	ENSMUSG00000063011	GO:0007155	ENSMUSG00000027566	GO:0006521	ENSMUSG00000022771	GO:0000209	ENSMUSG00000002870	GO:0006334	ENSMUSG00000033533	GO:0006805	ENSMUSG00000067995	GO:0006368
ENSMUSG00000057841	GO:0006414	ENSMUSG00000007564	GO:0000184	ENSMUSG00000028066	GO:0000278	ENSMUSG00000061808	GO:0006810	ENSMUSG00000030782	GO:0007155	ENSMUSG00000031555	GO:0007155	ENSMUSG00000037458	GO:0006521	ENSMUSG00000078923	GO:0000209	ENSMUSG00000060032	GO:0006334	ENSMUSG00000017969	GO:0006805	ENSMUSG00000030400	GO:0006368
ENSMUSG00000059291	GO:0006414	ENSMUSG00000047215	GO:0000184	ENSMUSG00000031629	GO:0000278	ENSMUSG00000054932	GO:0006810	ENSMUSG00000022353	GO:0007155	ENSMUSG00000028041	GO:0007155	ENSMUSG00000017221	GO:0006521	ENSMUSG00000057367	GO:0000209	ENSMUSG00000096210	GO:0006334	ENSMUSG00000024087	GO:0006805	ENSMUSG00000031783	GO:0006368
ENSMUSG00000003970	GO:0006414	ENSMUSG00000028936	GO:0000184	ENSMUSG00000072235	GO:0000278	ENSMUSG00000030895	GO:0006810	ENSMUSG00000026080	GO:0007155	ENSMUSG00000061080	GO:0007155	ENSMUSG00000031429	GO:0006521	ENSMUSG00000040850	GO:0000209	ENSMUSG00000055733	GO:0006334	ENSMUSG00000025934	GO:0006805	ENSMUSG00000004667	GO:0006368
ENSMUSG00000093674	GO:0006414	ENSMUSG00000032399	GO:0000184	ENSMUSG00000023919	GO:0000278	ENSMUSG00000020609	GO:0006810	ENSMUSG00000032322	GO:0007155	ENSMUSG00000022231	GO:0007155	ENSMUSG00000040652	GO:0006521	ENSMUSG00000021737	GO:0000209	ENSMUSG00000055430	GO:0006334	ENSMUSG00000001891	GO:0006805	ENSMUSG00000024382	GO:0006368
ENSMUSG00000020460	GO:0006414	ENSMUSG00000025580	GO:0000184	ENSMUSG00000026669	GO:0000278	ENSMUSG00000026576	GO:0006810	ENSMUSG00000034488	GO:0007155	ENSMUSG00000035274	GO:0007155	ENSMUSG00000011179	GO:0006521	ENSMUSG00000039000	GO:0000209	ENSMUSG00000060093	GO:0006334	ENSMUSG00000063683	GO:0006805	ENSMUSG00000014767	GO:0006368
ENSMUSG00000090137	GO:0006414	ENSMUSG00000040952	GO:0000184	ENSMUSG00000017291	GO:0000278	ENSMUSG00000016319	GO:0006810	ENSMUSG00000086596	GO:0007155	ENSMUSG00000022636	GO:0007155	ENSMUSG00000003849	GO:0006521	ENSMUSG00000022674	GO:0000209	ENSMUSG00000029177	GO:0006334	ENSMUSG00000025464	GO:0006805	ENSMUSG00000031314	GO:0006368
ENSMUSG00000057322	GO:0006414	ENSMUSG00000060036	GO:0000184	ENSMUSG00000064302	GO:0000278	ENSMUSG00000041550	GO:0006810	ENSMUSG00000050272	GO:0007155	ENSMUSG00000026639	GO:0007155	ENSMUSG00000002102	GO:0006521	ENSMUSG00000026869	GO:0000209	ENSMUSG00000090112	GO:0006334	ENSMUSG00000062432	GO:0006805	ENSMUSG00000033813	GO:0006368
ENSMUSG00000039001	GO:0006414	ENSMUSG00000074129	GO:0000184	ENSMUSG00000026504	GO:0000278	ENSMUSG00000023236	GO:0006810	ENSMUSG00000074785	GO:0007155	ENSMUSG00000026479	GO:0007155	ENSMUSG00000014769	GO:0006521	ENSMUSG00000025702	GO:0000209	ENSMUSG00000072980	GO:0006334	ENSMUSG00000030670	GO:0006805	ENSMUSG00000005198	GO:0006368
ENSMUSG00000078812	GO:0006414	ENSMUSG00000090733	GO:0000184	ENSMUSG00000031922	GO:0000278	ENSMUSG00000006057	GO:0006810	ENSMUSG00000006649	GO:0007155	ENSMUSG00000026413	GO:0007155	ENSMUSG00000030751	GO:0006521	ENSMUSG00000025217	GO:0000209	ENSMUSG00000031715	GO:0006334	ENSMUSG00000027983	GO:0006805	ENSMUSG00000022828	GO:0006368
ENSMUSG00000037742	GO:0006414	ENSMUSG00000062997	GO:0000184	ENSMUSG00000051378	GO:0000278	ENSMUSG00000025393	GO:0006810	ENSMUSG00000022091	GO:0007155	ENSMUSG00000023988	GO:0007155	ENSMUSG00000015671	GO:0006521	ENSMUSG00000028309	GO:0000209	ENSMUSG00000062727	GO:0006334	ENSMUSG00000029541	GO:0006805	ENSMUSG00000031585	GO:0006368
ENSMUSG00000098274	GO:0006414	ENSMUSG00000046364	GO:0000184	ENSMUSG00000047777	GO:0000278	ENSMUSG00000032080	GO:0006810	ENSMUSG00000024696	GO:0007155	ENSMUSG00000031273	GO:0007155	ENSMUSG00000060073	GO:0006521	ENSMUSG00000026792	GO:0000209	ENSMUSG00000069272	GO:0006334	ENSMUSG00000024644	GO:0006805	ENSMUSG00000029250	GO:0006368
ENSMUSG00000022601	GO:0006414	ENSMUSG00000058558	GO:0000184	ENSMUSG00000026708	GO:0000278	ENSMUSG00000026385	GO:0006810	ENSMUSG00000034101	GO:0007155	ENSMUSG00000021806	GO:0007155	ENSMUSG00000032301	GO:0006521	ENSMUSG00000025261	GO:0000209	ENSMUSG00000057113	GO:0006334	ENSMUSG00000040703	GO:0006805	ENSMUSG00000006599	GO:0006368
ENSMUSG00000079435	GO:0006414	ENSMUSG00000041453	GO:0000184	ENSMUSG00000073705	GO:0000278	ENSMUSG00000026253	GO:0006810	ENSMUSG00000025743	GO:0007155	ENSMUSG00000044393	GO:0007155	ENSMUSG00000024338	GO:0006521	ENSMUSG00000064061	GO:0000209	ENSMUSG00000069300	GO:0006334	ENSMUSG00000040170	GO:0006805	ENSMUSG00000002658	GO:0006368
ENSMUSG00000017404	GO:0006414	ENSMUSG00000030432	GO:0000184	ENSMUSG00000025862	GO:0000278	ENSMUSG00000063882	GO:0006810	ENSMUSG00000025964	GO:0007155	ENSMUSG00000003531	GO:0007155	ENSMUSG00000096727	GO:0006521	ENSMUSG00000044303	GO:0000209	ENSMUSG00000037894	GO:0006334	ENSMUSG00000021311	GO:0006805	ENSMUSG00000019738	GO:0006368
ENSMUSG00000045128	GO:0006414	ENSMUSG00000006333	GO:0000184	ENSMUSG00000046755	GO:0000278	ENSMUSG00000047797	GO:0006810	ENSMUSG00000026443	GO:0007155	ENSMUSG00000038188	GO:0007155	ENSMUSG00000068749	GO:0006521	ENSMUSG00000034552	GO:0000209	ENSMUSG00000071516	GO:0006334	ENSMUSG00000074604	GO:0006805	ENSMUSG00000036980	GO:0006368
ENSMUSG00000029614	GO:0006414	ENSMUSG00000012848	GO:0000184	ENSMUSG00000074476	GO:0000278	ENSMUSG00000060807	GO:0006810	ENSMUSG00000037625	GO:0007155	ENSMUSG00000034634	GO:0007155	ENSMUSG00000005779	GO:0006521	ENSMUSG00000032309	GO:0000209	ENSMUSG00000062651	GO:0006334	ENSMUSG00000018865	GO:0006805	ENSMUSG00000069089	GO:0006368
ENSMUSG00000059070	GO:0006414	ENSMUSG00000052146	GO:0000184	ENSMUSG00000040034	GO:0000278	ENSMUSG00000022551	GO:0006810	ENSMUSG00000027656	GO:0007155	ENSMUSG00000048163	GO:0007155	ENSMUSG00000018286	GO:0006521	ENSMUSG00000036743	GO:0000209	ENSMUSG00000083616	GO:0006334	ENSMUSG00000025069	GO:0006805	ENSMUSG00000009555	GO:0006368
ENSMUSG00000002500	GO:0006414	ENSMUSG00000048758	GO:0000184	ENSMUSG00000035351	GO:0000278	ENSMUSG00000000001	GO:0006810	ENSMUSG00000039488	GO:0007155	ENSMUSG00000004730	GO:0007155	ENSMUSG00000022193	GO:0006521	ENSMUSG00000036469	GO:0000209	ENSMUSG00000051627	GO:0006334	ENSMUSG00000027605	GO:0006805	ENSMUSG00000021548	GO:0006368
ENSMUSG00000057863	GO:0006414	ENSMUSG00000062006	GO:0000184	ENSMUSG00000027326	GO:0000278	ENSMUSG00000032806	GO:0006810	ENSMUSG00000026442	GO:0007155	ENSMUSG00000061981	GO:0007155	ENSMUSG00000028932	GO:0006521	ENSMUSG00000002109	GO:0000209	ENSMUSG00000049932	GO:0006334	ENSMUSG00000063415	GO:0006805	ENSMUSG00000021103	GO:0006368
ENSMUSG00000022022	GO:0006415	ENSMUSG00000025794	GO:0000184	ENSMUSG00000056267	GO:0000278	ENSMUSG00000046434	GO:0006810	ENSMUSG00000039953	GO:0007155	ENSMUSG00000038670	GO:0007155	ENSMUSG00000031897	GO:0006521	ENSMUSG00000032869	GO:0000209	ENSMUSG00000058773	GO:0006334	ENSMUSG00000028521	GO:0006805	ENSMUSG00000022774	GO:0006368
ENSMUSG00000024360	GO:0006415	ENSMUSG00000022774	GO:0000184	ENSMUSG00000019988	GO:0000278	ENSMUSG00000032051	GO:0006810	ENSMUSG00000005124	GO:0007155	ENSMUSG00000022528	GO:0007155	ENSMUSG00000030603	GO:0006521	ENSMUSG00000047098	GO:0000209	ENSMUSG00000052565	GO:0006334	ENSMUSG00000027452	GO:0006805	ENSMUSG00000021018	GO:0006368
ENSMUSG00000007892	GO:0006415	ENSMUSG00000028234	GO:0000184	ENSMUSG00000066149	GO:0000278	ENSMUSG00000046532	GO:0006810	ENSMUSG00000022512	GO:0007155	ENSMUSG00000021365	GO:0007155	ENSMUSG00000030591	GO:0006521	ENSMUSG00000026750	GO:0000209	ENSMUSG00000036181	GO:0006334	ENSMUSG00000027333	GO:0006805	ENSMUSG00000039771	GO:0006368
ENSMUSG00000025508	GO:0006415	ENSMUSG00000060938	GO:0000184	ENSMUSG00000027115	GO:0000278	ENSMUSG00000041534	GO:0006810	ENSMUSG00000031196	GO:0007155	ENSMUSG00000070047	GO:0007155	ENSMUSG00000069744	GO:0006521	ENSMUSG00000026229	GO:0000209	ENSMUSG00000071478	GO:0006334	ENSMUSG00000023963	GO:0006805	ENSMUSG00000020962	GO:0006368
ENSMUSG00000067274	GO:0006415	ENSMUSG00000012405	GO:0000184	ENSMUSG00000036743	GO:0000278	ENSMUSG00000031633	GO:0006810	ENSMUSG00000017697	GO:0007155	ENSMUSG00000025075	GO:0007155	ENSMUSG00000028837	GO:0006521	ENSMUSG00000027466	GO:0000209	ENSMUSG00000036211	GO:0006334	ENSMUSG00000042032	GO:0006805	ENSMUSG00000033543	GO:0006368
ENSMUSG00000061787	GO:0006415	ENSMUSG00000028609	GO:0000184	ENSMUSG00000073542	GO:0000278	ENSMUSG00000006519	GO:0006810	ENSMUSG00000026193	GO:0007155	ENSMUSG00000059898	GO:0007155	ENSMUSG00000039067	GO:0006521	ENSMUSG00000024811	GO:0000209	ENSMUSG00000054717	GO:0006334	ENSMUSG00000050445	GO:0006805	ENSMUSG00000045996	GO:0006368
ENSMUSG00000032518	GO:0006415	ENSMUSG00000063316	GO:0000184	ENSMUSG00000063810	GO:0000278	ENSMUSG00000041301	GO:0006810	ENSMUSG00000028356	GO:0007155	ENSMUSG00000030255	GO:0007155	ENSMUSG00000005625	GO:0006521	ENSMUSG00000025373	GO:0000209	ENSMUSG00000075031	GO:0006334	ENSMUSG00000021259	GO:0006805	ENSMUSG00000070002	GO:0006368
ENSMUSG00000044533	GO:0006415	ENSMUSG00000041841	GO:0000184	ENSMUSG00000024542	GO:0000278	ENSMUSG00000032314	GO:0006810	ENSMUSG00000074483	GO:0007155	ENSMUSG00000002100	GO:0007155	ENSMUSG00000021024	GO:0006521	ENSMUSG00000040746	GO:0000209	ENSMUSG00000000567	GO:0006334	ENSMUSG00000029368	GO:0006810	ENSMUSG00000033020	GO:0006368
ENSMUSG00000060636	GO:0006415	ENSMUSG00000061477	GO:0000184	ENSMUSG00000039509	GO:0000278	ENSMUSG00000041329	GO:0006810	ENSMUSG00000017344	GO:0007155	ENSMUSG00000029816	GO:0007155	ENSMUSG00000078652	GO:0006521	ENSMUSG00000038780	GO:0000209	ENSMUSG00000038994	GO:0006334	ENSMUSG00000031378	GO:0006810	ENSMUSG00000071662	GO:0006368
ENSMUSG00000043716	GO:0006415	ENSMUSG00000047675	GO:0000184	ENSMUSG00000020492	GO:0000278	ENSMUSG00000010803	GO:0006810	ENSMUSG00000001930	GO:0007155	ENSMUSG00000062257	GO:0007155	ENSMUSG00000021178	GO:0006521	ENSMUSG00000023307	GO:0000209	ENSMUSG00000018102	GO:0006334	ENSMUSG00000037336	GO:0006810	ENSMUSG00000038489	GO:0006368
ENSMUSG00000062328	GO:0006415	ENSMUSG00000008683	GO:0000184	ENSMUSG00000037286	GO:0000278	ENSMUSG00000021520	GO:0006810	ENSMUSG00000022892	GO:0007155	ENSMUSG00000026141	GO:0007155	ENSMUSG00000020708	GO:0006521	ENSMUSG00000037474	GO:0000209	ENSMUSG00000059309	GO:0006334	ENSMUSG00000056025	GO:0006810	ENSMUSG00000028271	GO:0006368
ENSMUSG00000030744	GO:0006415	ENSMUSG00000037563	GO:0000184	ENSMUSG00000026491	GO:0000278	ENSMUSG00000071253	GO:0006810	ENSMUSG00000037405	GO:0007155	ENSMUSG00000046240	GO:0007155	ENSMUSG00000021832	GO:0006521	ENSMUSG00000023845	GO:0000209	ENSMUSG00000016559	GO:0006334	ENSMUSG00000003452	GO:0006810	ENSMUSG00000027067	GO:0006368
ENSMUSG00000061983	GO:0006415	ENSMUSG00000024608	GO:0000184	ENSMUSG00000032869	GO:0000278	ENSMUSG00000029467	GO:0006810	ENSMUSG00000050675	GO:0007155	ENSMUSG00000027750	GO:0007155	ENSMUSG00000022216	GO:0006521	ENSMUSG00000020271	GO:0000209	ENSMUSG00000049539	GO:0006334	ENSMUSG00000018893	GO:0006810	ENSMUSG00000028330	GO:0006368
ENSMUSG00000000740	GO:0006415	ENSMUSG00000049517	GO:0000184	ENSMUSG00000031262	GO:0000278	ENSMUSG00000002944	GO:0006810	ENSMUSG00000002900	GO:0007155	ENSMUSG00000041731	GO:0007155	ENSMUSG00000006998	GO:0006521	ENSMUSG00000022184	GO:0000209	ENSMUSG00000057236	GO:0006334	ENSMUSG00000022404	GO:0006810	ENSMUSG00000043866	GO:0006368
ENSMUSG00000008682	GO:0006415	ENSMUSG00000008668	GO:0000184	ENSMUSG00000036223	GO:0000278	ENSMUSG00000050953	GO:0006810	ENSMUSG00000040152	GO:0007155	ENSMUSG00000032012	GO:0007155	ENSMUSG00000040850	GO:0006521	ENSMUSG00000031751	GO:0000209	ENSMUSG00000028549	GO:0006334	ENSMUSG00000028559	GO:0006810	ENSMUSG00000021639	GO:0006368
ENSMUSG00000038900	GO:0006415	ENSMUSG00000034892	GO:0000184	ENSMUSG00000036672	GO:0000278	ENSMUSG00000033938	GO:0006810	ENSMUSG00000003283	GO:0007155	ENSMUSG00000019889	GO:0007155	ENSMUSG00000021737	GO:0006521	ENSMUSG00000079197	GO:0000209	ENSMUSG00000031353	GO:0006334	ENSMUSG00000063406	GO:0006810	ENSMUSG00000029387	GO:0006368
ENSMUSG00000047215	GO:0006415	ENSMUSG00000090862	GO:0000184	ENSMUSG00000000759	GO:0000278	ENSMUSG00000037217	GO:0006810	ENSMUSG00000000555	GO:0007155	ENSMUSG00000039518	GO:0007155	ENSMUSG00000026869	GO:0006521	ENSMUSG00000024735	GO:0000209	ENSMUSG00000068855	GO:0006334	ENSMUSG00000032939	GO:0006810	ENSMUSG00000028668	GO:0006368
ENSMUSG00000028936	GO:0006415	ENSMUSG00000003429	GO:0000184	ENSMUSG00000079614	GO:0000278	ENSMUSG00000016024	GO:0006810	ENSMUSG00000032518	GO:0007155	ENSMUSG00000023348	GO:0007155	ENSMUSG00000036743	GO:0006521	ENSMUSG00000039615	GO:0000209	ENSMUSG00000068854	GO:0006334	ENSMUSG00000003585	GO:0006810	ENSMUSG00000079658	GO:0006368
ENSMUSG00000032399	GO:0006415	ENSMUSG00000062647	GO:0000184	ENSMUSG00000020897	GO:0000278	ENSMUSG00000029212	GO:0006810	ENSMUSG00000042353	GO:0007155	ENSMUSG00000034028	GO:0007155	ENSMUSG00000032869	GO:0006521	ENSMUSG00000025487	GO:0000209	ENSMUSG00000020086	GO:0006334	ENSMUSG00000024259	GO:0006810	ENSMUSG00000055839	GO:0006368
ENSMUSG00000040952	GO:0006415	ENSMUSG00000024360	GO:0000184	ENSMUSG00000036845	GO:0000278	ENSMUSG00000020436	GO:0006810	ENSMUSG00000033295	GO:0007155	ENSMUSG00000029860	GO:0007155	ENSMUSG00000026750	GO:0006521	ENSMUSG00000027164	GO:0000209	ENSMUSG00000021391	GO:0006334	ENSMUSG00000019368	GO:0006810	ENSMUSG00000025049	GO:0006368
ENSMUSG00000060036	GO:0006415	ENSMUSG00000031320	GO:0000184	ENSMUSG00000031756	GO:0000278	ENSMUSG00000022890	GO:0006810	ENSMUSG00000026478	GO:0007155	ENSMUSG00000036256	GO:0007155	ENSMUSG00000026229	GO:0006521	ENSMUSG00000072423	GO:0000216	ENSMUSG00000047534	GO:0006334	ENSMUSG00000022003	GO:0006810	ENSMUSG00000048100	GO:0006368
ENSMUSG00000074129	GO:0006415	ENSMUSG00000058546	GO:0000184	ENSMUSG00000062510	GO:0000278	ENSMUSG00000024099	GO:0006810	ENSMUSG00000030786	GO:0007155	ENSMUSG00000004591	GO:0007155	ENSMUSG00000079197	GO:0006521	ENSMUSG00000017428	GO:0000216	ENSMUSG00000031629	GO:0006334	ENSMUSG00000050017	GO:0006810	ENSMUSG00000024218	GO:0006368
ENSMUSG00000090733	GO:0006415	ENSMUSG00000028495	GO:0000184	ENSMUSG00000032534	GO:0000278	ENSMUSG00000061540	GO:0006810	ENSMUSG00000001119	GO:0007155	ENSMUSG00000076439	GO:0007155	ENSMUSG00000028141	GO:0006521	ENSMUSG00000020720	GO:0000216	ENSMUSG00000023919	GO:0006334	ENSMUSG00000031156	GO:0006810	ENSMUSG00000039041	GO:0006368
ENSMUSG00000062997	GO:0006415	ENSMUSG00000071415	GO:0000184	ENSMUSG00000051786	GO:0000278	ENSMUSG00000019943	GO:0006810	ENSMUSG00000048126	GO:0007155	ENSMUSG00000026674	GO:0007155	ENSMUSG00000025487	GO:0006521	ENSMUSG00000029440	GO:0000216	ENSMUSG00000078851	GO:0006334	ENSMUSG00000028293	GO:0006810	ENSMUSG00000028899	GO:0006368
ENSMUSG00000046364	GO:0006415	ENSMUSG00000063457	GO:0000184	ENSMUSG00000033790	GO:0000278	ENSMUSG00000007458	GO:0006810	ENSMUSG00000026579	GO:0007155	ENSMUSG00000019326	GO:0007155	ENSMUSG00000044626	GO:0006629	ENSMUSG00000029283	GO:0000216	ENSMUSG00000038984	GO:0006334	ENSMUSG00000050144	GO:0006810	ENSMUSG00000078941	GO:0006368
ENSMUSG00000058558	GO:0006415	ENSMUSG00000025290	GO:0000184	ENSMUSG00000039298	GO:0000278	ENSMUSG00000005553	GO:0006810	ENSMUSG00000027646	GO:0007155	ENSMUSG00000068794	GO:0007155	ENSMUSG00000046110	GO:0006629	ENSMUSG00000026914	GO:0000216	ENSMUSG00000063689	GO:0006334	ENSMUSG00000020745	GO:0006810	ENSMUSG00000052293	GO:0006368
ENSMUSG00000041453	GO:0006415	ENSMUSG00000009927	GO:0000184	ENSMUSG00000026750	GO:0000278	ENSMUSG00000022295	GO:0006810	ENSMUSG00000050761	GO:0007155	ENSMUSG00000062202	GO:0007155	ENSMUSG00000063810	GO:0006629	ENSMUSG00000027566	GO:0000216	ENSMUSG00000042279	GO:0006334	ENSMUSG00000020435	GO:0006810	ENSMUSG00000024271	GO:0006368
ENSMUSG00000030432	GO:0006415	ENSMUSG00000025362	GO:0000184	ENSMUSG00000026229	GO:0000278	ENSMUSG00000042476	GO:0006810	ENSMUSG00000018930	GO:0007155	ENSMUSG00000028369	GO:0007155	ENSMUSG00000025428	GO:0006629	ENSMUSG00000017221	GO:0000216	ENSMUSG00000044783	GO:0006334	ENSMUSG00000060992	GO:0006810	ENSMUSG00000054321	GO:0006368
ENSMUSG00000006333	GO:0006415	ENSMUSG00000067288	GO:0000184	ENSMUSG00000026484	GO:0000278	ENSMUSG00000009863	GO:0006810	ENSMUSG00000035385	GO:0007155	ENSMUSG00000027386	GO:0007155	ENSMUSG00000010663	GO:0006629	ENSMUSG00000029012	GO:0000216	ENSMUSG00000027326	GO:0006334	ENSMUSG00000031105	GO:0006810	ENSMUSG00000001524	GO:0006368
ENSMUSG00000012848	GO:0006415	ENSMUSG00000038274	GO:0000184	ENSMUSG00000023908	GO:0000278	ENSMUSG00000028603	GO:0006810	ENSMUSG00000026581	GO:0007155	ENSMUSG00000041592	GO:0007155	ENSMUSG00000020532	GO:0006629	ENSMUSG00000026761	GO:0000216	ENSMUSG00000021767	GO:0006334	ENSMUSG00000031482	GO:0006810	ENSMUSG00000027167	GO:0006368
ENSMUSG00000052146	GO:0006415	ENSMUSG00000058600	GO:0000184	ENSMUSG00000028678	GO:0000278	ENSMUSG00000018861	GO:0006810	ENSMUSG00000005397	GO:0007155	ENSMUSG00000070369	GO:0007155	ENSMUSG00000018868	GO:0006629	ENSMUSG00000000028	GO:0000216	ENSMUSG00000044927	GO:0006334	ENSMUSG00000025792	GO:0006810	ENSMUSG00000022031	GO:0006368
ENSMUSG00000048758	GO:0006415	ENSMUSG00000079641	GO:0000184	ENSMUSG00000017499	GO:0000278	ENSMUSG00000030884	GO:0006810	ENSMUSG00000030054	GO:0007155	ENSMUSG00000022790	GO:0007155	ENSMUSG00000004207	GO:0006629	ENSMUSG00000006715	GO:0000216	ENSMUSG00000031262	GO:0006334	ENSMUSG00000032112	GO:0006810	ENSMUSG00000033323	GO:0006368
ENSMUSG00000062006	GO:0006415	ENSMUSG00000073702	GO:0000184	ENSMUSG00000040407	GO:0000278	ENSMUSG00000026463	GO:0006810	ENSMUSG00000020717	GO:0007155	ENSMUSG00000059049	GO:0007155	ENSMUSG00000056078	GO:0006629	ENSMUSG00000031429	GO:0000216	ENSMUSG00000031540	GO:0006334	ENSMUSG00000032353	GO:0006810	ENSMUSG00000028495	GO:0006412
ENSMUSG00000025794	GO:0006415	ENSMUSG00000037805	GO:0000184	ENSMUSG00000063439	GO:0000278	ENSMUSG00000028607	GO:0006810	ENSMUSG00000026582	GO:0007155	ENSMUSG00000038816	GO:0007155	ENSMUSG00000010660	GO:0006629	ENSMUSG00000006678	GO:0000216	ENSMUSG00000069270	GO:0006334	ENSMUSG00000029390	GO:0006810	ENSMUSG00000049960	GO:0006412
ENSMUSG00000028234	GO:0006415	ENSMUSG00000057841	GO:0000184	ENSMUSG00000032513	GO:0000278	ENSMUSG00000055368	GO:0006810	ENSMUSG00000000127	GO:0007155	ENSMUSG00000037016	GO:0007155	ENSMUSG00000015568	GO:0006629	ENSMUSG00000019505	GO:0000216	ENSMUSG00000064168	GO:0006334	ENSMUSG00000003528	GO:0006810	ENSMUSG00000060938	GO:0006412
ENSMUSG00000060938	GO:0006415	ENSMUSG00000059291	GO:0000184	ENSMUSG00000031546	GO:0000278	ENSMUSG00000028280	GO:0006810	ENSMUSG00000029467	GO:0007155	ENSMUSG00000004892	GO:0007155	ENSMUSG00000031708	GO:0006629	ENSMUSG00000008348	GO:0000216	ENSMUSG00000050799	GO:0006334	ENSMUSG00000022299	GO:0006810	ENSMUSG00000020514	GO:0006412
ENSMUSG00000012405	GO:0006415	ENSMUSG00000003970	GO:0000184	ENSMUSG00000021714	GO:0000278	ENSMUSG00000025968	GO:0006810	ENSMUSG00000026814	GO:0007155	ENSMUSG00000039787	GO:0007155	ENSMUSG00000044788	GO:0006629	ENSMUSG00000028884	GO:0000216	ENSMUSG00000031756	GO:0006334	ENSMUSG00000037606	GO:0006810	ENSMUSG00000037772	GO:0006412
ENSMUSG00000063316	GO:0006415	ENSMUSG00000093674	GO:0000184	ENSMUSG00000025474	GO:0000278	ENSMUSG00000033676	GO:0006810	ENSMUSG00000022817	GO:0007155	ENSMUSG00000048001	GO:0007155	ENSMUSG00000062054	GO:0006629	ENSMUSG00000002102	GO:0000216	ENSMUSG00000069302	GO:0006334	ENSMUSG00000032602	GO:0006810	ENSMUSG00000031320	GO:0006412
ENSMUSG00000046330	GO:0006415	ENSMUSG00000020460	GO:0000184	ENSMUSG00000020652	GO:0000278	ENSMUSG00000023267	GO:0006810	ENSMUSG00000027962	GO:0007155	ENSMUSG00000028465	GO:0007155	ENSMUSG00000031903	GO:0006629	ENSMUSG00000014769	GO:0000216	ENSMUSG00000060081	GO:0006334	ENSMUSG00000052798	GO:0006810	ENSMUSG00000028622	GO:0006412
ENSMUSG00000041841	GO:0006415	ENSMUSG00000090137	GO:0000184	ENSMUSG00000038241	GO:0000278	ENSMUSG00000046352	GO:0006810	ENSMUSG00000004609	GO:0007155	ENSMUSG00000037731	GO:0007155	ENSMUSG00000039206	GO:0006629	ENSMUSG00000025358	GO:0000216	ENSMUSG00000035623	GO:0006334	ENSMUSG00000023912	GO:0006810	ENSMUSG00000024902	GO:0006412
ENSMUSG00000061477	GO:0006415	ENSMUSG00000022052	GO:0000184	ENSMUSG00000020739	GO:0000278	ENSMUSG00000067220	GO:0006810	ENSMUSG00000030577	GO:0007155	ENSMUSG00000055421	GO:0007155	ENSMUSG00000019359	GO:0006629	ENSMUSG00000041859	GO:0000216	ENSMUSG00000095217	GO:0006334	ENSMUSG00000024012	GO:0006810	ENSMUSG00000008682	GO:0006412
ENSMUSG00000047675	GO:0006415	ENSMUSG00000057322	GO:0000184	ENSMUSG00000029790	GO:0000278	ENSMUSG00000030310	GO:0006810	ENSMUSG00000030789	GO:0007155	ENSMUSG00000048027	GO:0007155	ENSMUSG00000053846	GO:0006629	ENSMUSG00000030751	GO:0000216	ENSMUSG00000096807	GO:0006334	ENSMUSG00000040875	GO:0006810	ENSMUSG00000043716	GO:0006412
ENSMUSG00000008683	GO:0006415	ENSMUSG00000039001	GO:0000184	ENSMUSG00000026683	GO:0000278	ENSMUSG00000035594	GO:0006810	ENSMUSG00000026147	GO:0007155	ENSMUSG00000036915	GO:0007155	ENSMUSG00000002847	GO:0006629	ENSMUSG00000015671	GO:0000216	ENSMUSG00000094338	GO:0006334	ENSMUSG00000054986	GO:0006810	ENSMUSG00000058546	GO:0006412
ENSMUSG00000037563	GO:0006415	ENSMUSG00000020349	GO:0000184	ENSMUSG00000018736	GO:0000278	ENSMUSG00000049550	GO:0006810	ENSMUSG00000026837	GO:0007155	ENSMUSG00000070305	GO:0007155	ENSMUSG00000021322	GO:0006629	ENSMUSG00000060073	GO:0000216	ENSMUSG00000021714	GO:0006334	ENSMUSG00000024818	GO:0006810	ENSMUSG00000006333	GO:0006412
ENSMUSG00000024608	GO:0006415	ENSMUSG00000098274	GO:0000184	ENSMUSG00000040599	GO:0000278	ENSMUSG00000003161	GO:0006810	ENSMUSG00000036634	GO:0007155	ENSMUSG00000022026	GO:0007155	ENSMUSG00000024665	GO:0006629	ENSMUSG00000032301	GO:0000216	ENSMUSG00000020652	GO:0006334	ENSMUSG00000027953	GO:0006810	ENSMUSG00000034892	GO:0006412
ENSMUSG00000049517	GO:0006415	ENSMUSG00000022601	GO:0000184	ENSMUSG00000014355	GO:0000278	ENSMUSG00000041313	GO:0006810	ENSMUSG00000045092	GO:0007155	ENSMUSG00000029282	GO:0007155	ENSMUSG00000029055	GO:0006629	ENSMUSG00000000751	GO:0000216	ENSMUSG00000047514	GO:0006334	ENSMUSG00000024687	GO:0006810	ENSMUSG00000024414	GO:0006412
ENSMUSG00000008668	GO:0006415	ENSMUSG00000079435	GO:0000184	ENSMUSG00000006585	GO:0000278	ENSMUSG00000021577	GO:0006810	ENSMUSG00000029859	GO:0007155	ENSMUSG00000040998	GO:0007155	ENSMUSG00000030230	GO:0006629	ENSMUSG00000024338	GO:0000216	ENSMUSG00000041096	GO:0006334	ENSMUSG00000025726	GO:0006810	ENSMUSG00000058558	GO:0006412
ENSMUSG00000034892	GO:0006415	ENSMUSG00000017404	GO:0000184	ENSMUSG00000045273	GO:0000278	ENSMUSG00000030781	GO:0006810	ENSMUSG00000029306	GO:0007155	ENSMUSG00000046743	GO:0007155	ENSMUSG00000032540	GO:0006629	ENSMUSG00000096727	GO:0000216	ENSMUSG00000045273	GO:0006334	ENSMUSG00000044252	GO:0006810	ENSMUSG00000030432	GO:0006412
ENSMUSG00000090862	GO:0006415	ENSMUSG00000017264	GO:0000184	ENSMUSG00000027635	GO:0000278	ENSMUSG00000030096	GO:0006810	ENSMUSG00000028459	GO:0007155	ENSMUSG00000035860	GO:0007155	ENSMUSG00000036834	GO:0006629	ENSMUSG00000068749	GO:0000216	ENSMUSG00000005470	GO:0006334	ENSMUSG00000001436	GO:0006810	ENSMUSG00000005846	GO:0006412
ENSMUSG00000003429	GO:0006415	ENSMUSG00000045128	GO:0000184	ENSMUSG00000032400	GO:0000278	ENSMUSG00000055078	GO:0006810	ENSMUSG00000030342	GO:0007155	ENSMUSG00000079562	GO:0007155	ENSMUSG00000087141	GO:0006629	ENSMUSG00000005779	GO:0000216	ENSMUSG00000022978	GO:0006334	ENSMUSG00000025241	GO:0006810	ENSMUSG00000025792	GO:0006412
ENSMUSG00000062647	GO:0006415	ENSMUSG00000029614	GO:0000184	ENSMUSG00000005233	GO:0000278	ENSMUSG00000001729	GO:0006810	ENSMUSG00000033327	GO:0007155	ENSMUSG00000040037	GO:0007155	ENSMUSG00000022996	GO:0006629	ENSMUSG00000018286	GO:0000216	ENSMUSG00000039485	GO:0006334	ENSMUSG00000038496	GO:0006810	ENSMUSG00000045128	GO:0006412
ENSMUSG00000031320	GO:0006415	ENSMUSG00000045983	GO:0000184	ENSMUSG00000064128	GO:0000278	ENSMUSG00000004056	GO:0006810	ENSMUSG00000061048	GO:0007155	ENSMUSG00000039683	GO:0007155	ENSMUSG00000026173	GO:0006629	ENSMUSG00000022193	GO:0000216	ENSMUSG00000030079	GO:0006334	ENSMUSG00000050822	GO:0006810	ENSMUSG00000032399	GO:0006412
ENSMUSG00000058546	GO:0006415	ENSMUSG00000028330	GO:0000184	ENSMUSG00000024854	GO:0000278	ENSMUSG00000025651	GO:0006810	ENSMUSG00000023328	GO:0007155	ENSMUSG00000048218	GO:0007155	ENSMUSG00000036257	GO:0006629	ENSMUSG00000022673	GO:0000216	ENSMUSG00000019857	GO:0006334	ENSMUSG00000063694	GO:0006810	ENSMUSG00000030706	GO:0006412
ENSMUSG00000028495	GO:0006415	ENSMUSG00000034681	GO:0000184	ENSMUSG00000024660	GO:0000278	ENSMUSG00000023088	GO:0006810	ENSMUSG00000020857	GO:0007155	ENSMUSG00000001804	GO:0007155	ENSMUSG00000064247	GO:0006629	ENSMUSG00000005410	GO:0000216	ENSMUSG00000031555	GO:0006508	ENSMUSG00000032942	GO:0006810	ENSMUSG00000074129	GO:0006412
ENSMUSG00000071415	GO:0006415	ENSMUSG00000029647	GO:0000184	ENSMUSG00000029913	GO:0000278	ENSMUSG00000031343	GO:0006810	ENSMUSG00000049612	GO:0007155	ENSMUSG00000040205	GO:0007155	ENSMUSG00000024052	GO:0006629	ENSMUSG00000029730	GO:0000216	ENSMUSG00000049291	GO:0006508	ENSMUSG00000037636	GO:0006810	ENSMUSG00000028234	GO:0006412
ENSMUSG00000063457	GO:0006415	ENSMUSG00000038290	GO:0000184	ENSMUSG00000045007	GO:0000278	ENSMUSG00000050234	GO:0006810	ENSMUSG00000023978	GO:0007155	ENSMUSG00000007594	GO:0007155	ENSMUSG00000036833	GO:0006629	ENSMUSG00000012483	GO:0000216	ENSMUSG00000027318	GO:0006508	ENSMUSG00000032519	GO:0006810	ENSMUSG00000024829	GO:0006412
ENSMUSG00000025290	GO:0006415	ENSMUSG00000024472	GO:0000184	ENSMUSG00000068101	GO:0000278	ENSMUSG00000029862	GO:0006810	ENSMUSG00000028364	GO:0007155	ENSMUSG00000024965	GO:0007155	ENSMUSG00000039943	GO:0006629	ENSMUSG00000028932	GO:0000216	ENSMUSG00000023987	GO:0006508	ENSMUSG00000004394	GO:0006810	ENSMUSG00000047215	GO:0006412
ENSMUSG00000009927	GO:0006415	ENSMUSG00000071723	GO:0000184	ENSMUSG00000027285	GO:0000278	ENSMUSG00000021591	GO:0006810	ENSMUSG00000005871	GO:0007155	ENSMUSG00000016487	GO:0007155	ENSMUSG00000028232	GO:0006629	ENSMUSG00000031897	GO:0000216	ENSMUSG00000020282	GO:0006508	ENSMUSG00000079317	GO:0006810	ENSMUSG00000062328	GO:0006412
ENSMUSG00000025362	GO:0006415	ENSMUSG00000041477	GO:0000184	ENSMUSG00000022678	GO:0000278	ENSMUSG00000033965	GO:0006810	ENSMUSG00000052270	GO:0007155	ENSMUSG00000050947	GO:0007155	ENSMUSG00000038633	GO:0006629	ENSMUSG00000030603	GO:0000216	ENSMUSG00000029909	GO:0006508	ENSMUSG00000027957	GO:0006810	ENSMUSG00000061477	GO:0006412
ENSMUSG00000067288	GO:0006415	ENSMUSG00000020495	GO:0000184	ENSMUSG00000025135	GO:0000278	ENSMUSG00000057123	GO:0006810	ENSMUSG00000037053	GO:0007155	ENSMUSG00000032593	GO:0007155	ENSMUSG00000031591	GO:0006629	ENSMUSG00000030591	GO:0000216	ENSMUSG00000052593	GO:0006508	ENSMUSG00000040430	GO:0006810	ENSMUSG00000060036	GO:0006412
ENSMUSG00000038274	GO:0006415	ENSMUSG00000042772	GO:0000184	ENSMUSG00000021572	GO:0000278	ENSMUSG00000034520	GO:0006810	ENSMUSG00000004098	GO:0007155	ENSMUSG00000048534	GO:0007155	ENSMUSG00000042632	GO:0006629	ENSMUSG00000025395	GO:0000216	ENSMUSG00000058579	GO:0006508	ENSMUSG00000029405	GO:0006810	ENSMUSG00000039233	GO:0006412
ENSMUSG00000058600	GO:0006415	ENSMUSG00000058301	GO:0000184	ENSMUSG00000040945	GO:0000278	ENSMUSG00000004610	GO:0006810	ENSMUSG00000035000	GO:0007155	ENSMUSG00000020473	GO:0007155	ENSMUSG00000002985	GO:0006629	ENSMUSG00000026134	GO:0000216	ENSMUSG00000039047	GO:0006508	ENSMUSG00000032449	GO:0006810	ENSMUSG00000073702	GO:0006412
ENSMUSG00000079641	GO:0006415	ENSMUSG00000002500	GO:0000184	ENSMUSG00000040044	GO:0000278	ENSMUSG00000052459	GO:0006810	ENSMUSG00000068196	GO:0007155	ENSMUSG00000000402	GO:0007155	ENSMUSG00000032207	GO:0006629	ENSMUSG00000069744	GO:0000216	ENSMUSG00000025076	GO:0006508	ENSMUSG00000031539	GO:0006810	ENSMUSG00000001729	GO:0006412
ENSMUSG00000073702	GO:0006415	ENSMUSG00000032040	GO:0000184	ENSMUSG00000002297	GO:0000278	ENSMUSG00000025580	GO:0006810	ENSMUSG00000033278	GO:0007155	ENSMUSG00000064293	GO:0007155	ENSMUSG00000024781	GO:0006629	ENSMUSG00000028837	GO:0000216	ENSMUSG00000030553	GO:0006508	ENSMUSG00000018583	GO:0006810	ENSMUSG00000063888	GO:0006412
ENSMUSG00000037805	GO:0006415	ENSMUSG00000030655	GO:0000184	ENSMUSG00000027263	GO:0000278	ENSMUSG00000022935	GO:0006810	ENSMUSG00000019997	GO:0007155	ENSMUSG00000039155	GO:0007155	ENSMUSG00000042179	GO:0006629	ENSMUSG00000002870	GO:0000216	ENSMUSG00000038521	GO:0006508	ENSMUSG00000029406	GO:0006810	ENSMUSG00000025794	GO:0006412
ENSMUSG00000057841	GO:0006415	ENSMUSG00000064030	GO:0000184	ENSMUSG00000027353	GO:0000278	ENSMUSG00000015090	GO:0006810	ENSMUSG00000006445	GO:0007155	ENSMUSG00000064158	GO:0007155	ENSMUSG00000049537	GO:0006629	ENSMUSG00000039067	GO:0000216	ENSMUSG00000028041	GO:0006508	ENSMUSG00000028581	GO:0006810	ENSMUSG00000026087	GO:0006412
ENSMUSG00000059291	GO:0006415	ENSMUSG00000036572	GO:0000184	ENSMUSG00000024370	GO:0000278	ENSMUSG00000001986	GO:0006810	ENSMUSG00000052504	GO:0007155	ENSMUSG00000005338	GO:0007155	ENSMUSG00000027346	GO:0006629	ENSMUSG00000005625	GO:0000216	ENSMUSG00000028550	GO:0006508	ENSMUSG00000024030	GO:0006810	ENSMUSG00000071415	GO:0006412
ENSMUSG00000003970	GO:0006415	ENSMUSG00000002210	GO:0000184	ENSMUSG00000029466	GO:0000278	ENSMUSG00000024120	GO:0006810	ENSMUSG00000024670	GO:0007155	ENSMUSG00000063887	GO:0007155	ENSMUSG00000032948	GO:0006629	ENSMUSG00000020974	GO:0000216	ENSMUSG00000038599	GO:0006508	ENSMUSG00000039050	GO:0006810	ENSMUSG00000002767	GO:0006412
ENSMUSG00000093674	GO:0006415	ENSMUSG00000038398	GO:0000184	ENSMUSG00000029472	GO:0000278	ENSMUSG00000026853	GO:0006810	ENSMUSG00000031391	GO:0007155	ENSMUSG00000021681	GO:0007155	ENSMUSG00000024664	GO:0006629	ENSMUSG00000021024	GO:0000216	ENSMUSG00000047879	GO:0006508	ENSMUSG00000019518	GO:0006810	ENSMUSG00000048758	GO:0006412
ENSMUSG00000020460	GO:0006415	ENSMUSG00000043241	GO:0000184	ENSMUSG00000029176	GO:0000278	ENSMUSG00000025557	GO:0006810	ENSMUSG00000025804	GO:0007155	ENSMUSG00000050505	GO:0007155	ENSMUSG00000029482	GO:0006629	ENSMUSG00000078652	GO:0000216	ENSMUSG00000041926	GO:0006508	ENSMUSG00000020189	GO:0006810	ENSMUSG00000036781	GO:0006412
ENSMUSG00000090137	GO:0006415	ENSMUSG00000021962	GO:0000184	ENSMUSG00000026965	GO:0000278	ENSMUSG00000032269	GO:0006810	ENSMUSG00000056632	GO:0007155	ENSMUSG00000035930	GO:0007155	ENSMUSG00000021594	GO:0006629	ENSMUSG00000021178	GO:0000216	ENSMUSG00000031835	GO:0006508	ENSMUSG00000057000	GO:0006810	ENSMUSG00000046330	GO:0006412
ENSMUSG00000057322	GO:0006415	ENSMUSG00000028675	GO:0000184	ENSMUSG00000019773	GO:0000278	ENSMUSG00000024392	GO:0006810	ENSMUSG00000006932	GO:0007155	ENSMUSG00000071317	GO:0007155	ENSMUSG00000024768	GO:0006629	ENSMUSG00000020708	GO:0000216	ENSMUSG00000046269	GO:0006508	ENSMUSG00000020744	GO:0006810	ENSMUSG00000032518	GO:0006412
ENSMUSG00000039001	GO:0006415	ENSMUSG00000001415	GO:0000184	ENSMUSG00000079197	GO:0000278	ENSMUSG00000007653	GO:0006810	ENSMUSG00000052374	GO:0007155	ENSMUSG00000079022	GO:0007155	ENSMUSG00000025091	GO:0006629	ENSMUSG00000021832	GO:0000216	ENSMUSG00000062751	GO:0006508	ENSMUSG00000021240	GO:0006810	ENSMUSG00000098274	GO:0006412
ENSMUSG00000098274	GO:0006415	ENSMUSG00000057863	GO:0000184	ENSMUSG00000020235	GO:0000278	ENSMUSG00000038462	GO:0006810	ENSMUSG00000046070	GO:0007155	ENSMUSG00000054793	GO:0007155	ENSMUSG00000004565	GO:0006629	ENSMUSG00000020460	GO:0000216	ENSMUSG00000020708	GO:0006508	ENSMUSG00000027282	GO:0006810	ENSMUSG00000022601	GO:0006412
ENSMUSG00000022601	GO:0006415	ENSMUSG00000038374	GO:0000184	ENSMUSG00000036977	GO:0000278	ENSMUSG00000019558	GO:0006810	ENSMUSG00000029682	GO:0007155	ENSMUSG00000035776	GO:0007155	ENSMUSG00000028467	GO:0006629	ENSMUSG00000090137	GO:0000216	ENSMUSG00000032363	GO:0006508	ENSMUSG00000010097	GO:0006810	ENSMUSG00000039221	GO:0006412
ENSMUSG00000079435	GO:0006415	ENSMUSG00000030867	GO:0000236	ENSMUSG00000025487	GO:0000278	ENSMUSG00000025892	GO:0006810	ENSMUSG00000005947	GO:0007155	ENSMUSG00000070563	GO:0007155	ENSMUSG00000002250	GO:0006629	ENSMUSG00000022216	GO:0000216	ENSMUSG00000027188	GO:0006508	ENSMUSG00000032042	GO:0006810	ENSMUSG00000024079	GO:0006412
ENSMUSG00000017404	GO:0006415	ENSMUSG00000021693	GO:0000236	ENSMUSG00000039781	GO:0000278	ENSMUSG00000030109	GO:0006810	ENSMUSG00000047953	GO:0007155	ENSMUSG00000006219	GO:0007155	ENSMUSG00000015090	GO:0006629	ENSMUSG00000007080	GO:0000216	ENSMUSG00000062478	GO:0006508	ENSMUSG00000019082	GO:0006810	ENSMUSG00000060636	GO:0006412
ENSMUSG00000045128	GO:0006415	ENSMUSG00000024056	GO:0000236	ENSMUSG00000043987	GO:0000278	ENSMUSG00000028542	GO:0006810	ENSMUSG00000022657	GO:0007155	ENSMUSG00000032134	GO:0007155	ENSMUSG00000072949	GO:0006629	ENSMUSG00000006998	GO:0000216	ENSMUSG00000061119	GO:0006508	ENSMUSG00000030647	GO:0006810	ENSMUSG00000044533	GO:0006412
ENSMUSG00000029614	GO:0006415	ENSMUSG00000020290	GO:0000236	ENSMUSG00000024974	GO:0000278	ENSMUSG00000049908	GO:0006810	ENSMUSG00000032462	GO:0007155	ENSMUSG00000062300	GO:0007155	ENSMUSG00000056370	GO:0006629	ENSMUSG00000028587	GO:0000216	ENSMUSG00000026029	GO:0006508	ENSMUSG00000024851	GO:0006810	ENSMUSG00000057841	GO:0006412
ENSMUSG00000059070	GO:0006415	ENSMUSG00000017716	GO:0000236	ENSMUSG00000031821	GO:0000278	ENSMUSG00000029211	GO:0006810	ENSMUSG00000032135	GO:0007155	ENSMUSG00000028909	GO:0007155	ENSMUSG00000029233	GO:0006629	ENSMUSG00000026037	GO:0000216	ENSMUSG00000031628	GO:0006508	ENSMUSG00000017781	GO:0006810	ENSMUSG00000052962	GO:0006412
ENSMUSG00000019774	GO:0006415	ENSMUSG00000032264	GO:0000236	ENSMUSG00000028851	GO:0000278	ENSMUSG00000018770	GO:0006810	ENSMUSG00000061353	GO:0007155	ENSMUSG00000015829	GO:0007155	ENSMUSG00000035314	GO:0006629	ENSMUSG00000024833	GO:0000216	ENSMUSG00000034825	GO:0006508	ENSMUSG00000023942	GO:0006810	ENSMUSG00000029142	GO:0006412
ENSMUSG00000071723	GO:0006415	ENSMUSG00000027379	GO:0000236	ENSMUSG00000025217	GO:0000278	ENSMUSG00000006576	GO:0006810	ENSMUSG00000025510	GO:0007155	ENSMUSG00000023118	GO:0007155	ENSMUSG00000020937	GO:0006629	ENSMUSG00000026355	GO:0000216	ENSMUSG00000054693	GO:0006508	ENSMUSG00000033685	GO:0006810	ENSMUSG00000049517	GO:0006412
ENSMUSG00000002500	GO:0006415	ENSMUSG00000066979	GO:0000236	ENSMUSG00000068115	GO:0000278	ENSMUSG00000019590	GO:0006810	ENSMUSG00000002885	GO:0007155	ENSMUSG00000003665	GO:0007155	ENSMUSG00000040061	GO:0006629	ENSMUSG00000040850	GO:0000216	ENSMUSG00000016942	GO:0006508	ENSMUSG00000014606	GO:0006810	ENSMUSG00000041841	GO:0006412
ENSMUSG00000057863	GO:0006415	ENSMUSG00000022314	GO:0000236	ENSMUSG00000031697	GO:0000278	ENSMUSG00000073988	GO:0006810	ENSMUSG00000029528	GO:0007155	ENSMUSG00000021451	GO:0007155	ENSMUSG00000028937	GO:0006629	ENSMUSG00000021737	GO:0000216	ENSMUSG00000090231	GO:0006508	ENSMUSG00000028127	GO:0006810	ENSMUSG00000021607	GO:0006412
ENSMUSG00000014504	GO:0006614	ENSMUSG00000040084	GO:0000236	ENSMUSG00000029554	GO:0000278	ENSMUSG00000031574	GO:0006810	ENSMUSG00000052336	GO:0007155	ENSMUSG00000032340	GO:0007155	ENSMUSG00000024851	GO:0006629	ENSMUSG00000026869	GO:0000216	ENSMUSG00000053510	GO:0006508	ENSMUSG00000021553	GO:0006810	ENSMUSG00000032563	GO:0006412
ENSMUSG00000026511	GO:0006614	ENSMUSG00000033392	GO:0000236	ENSMUSG00000032376	GO:0000278	ENSMUSG00000037916	GO:0006810	ENSMUSG00000050232	GO:0007155	ENSMUSG00000037966	GO:0007155	ENSMUSG00000021759	GO:0006629	ENSMUSG00000026669	GO:0000216	ENSMUSG00000024713	GO:0006508	ENSMUSG00000061904	GO:0006810	ENSMUSG00000016833	GO:0006412
ENSMUSG00000032042	GO:0006614	ENSMUSG00000019923	GO:0000236	ENSMUSG00000059070	GO:0000184	ENSMUSG00000024900	GO:0006810	ENSMUSG00000048120	GO:0007155	ENSMUSG00000033306	GO:0007155	ENSMUSG00000028517	GO:0006629	ENSMUSG00000036743	GO:0000216	ENSMUSG00000061298	GO:0006508	ENSMUSG00000034248	GO:0006810	ENSMUSG00000022370	GO:0006412
ENSMUSG00000036323	GO:0006614	ENSMUSG00000041431	GO:0000236	ENSMUSG00000057236	GO:0000278	ENSMUSG00000020787	GO:0006810	ENSMUSG00000002980	GO:0007155	ENSMUSG00000037712	GO:0007155	ENSMUSG00000030894	GO:0006629	ENSMUSG00000032869	GO:0000216	ENSMUSG00000071519	GO:0006508	ENSMUSG00000045100	GO:0006810	ENSMUSG00000024608	GO:0006412
ENSMUSG00000009549	GO:0006614	ENSMUSG00000049550	GO:0000236	ENSMUSG00000005682	GO:0000184	ENSMUSG00000022843	GO:0006810	ENSMUSG00000027935	GO:0007155	ENSMUSG00000019851	GO:0007155	ENSMUSG00000026688	GO:0006629	ENSMUSG00000026750	GO:0000216	ENSMUSG00000027419	GO:0006508	ENSMUSG00000021248	GO:0006810	ENSMUSG00000033845	GO:0006412
ENSMUSG00000030062	GO:0006614	ENSMUSG00000004455	GO:0000236	ENSMUSG00000085793	GO:0000278	ENSMUSG00000004319	GO:0006810	ENSMUSG00000020676	GO:0007155	ENSMUSG00000012017	GO:0007155	ENSMUSG00000030546	GO:0006629	ENSMUSG00000026229	GO:0000216	ENSMUSG00000025196	GO:0006508	ENSMUSG00000033184	GO:0006810	ENSMUSG00000058600	GO:0006412
ENSMUSG00000027642	GO:0006614	ENSMUSG00000090733	GO:0000236	ENSMUSG00000046330	GO:0000184	ENSMUSG00000004317	GO:0006810	ENSMUSG00000035448	GO:0007155	ENSMUSG00000022178	GO:0007155	ENSMUSG00000031278	GO:0006629	ENSMUSG00000017499	GO:0000216	ENSMUSG00000021193	GO:0006508	ENSMUSG00000048856	GO:0006810	ENSMUSG00000012405	GO:0006412
ENSMUSG00000007892	GO:0006614	ENSMUSG00000020745	GO:0000236	ENSMUSG00000058729	GO:0000278	ENSMUSG00000036636	GO:0006810	ENSMUSG00000042262	GO:0007155	ENSMUSG00000029576	GO:0007155	ENSMUSG00000026726	GO:0006629	ENSMUSG00000006585	GO:0000216	ENSMUSG00000032357	GO:0006508	ENSMUSG00000021265	GO:0006810	ENSMUSG00000025290	GO:0006412
ENSMUSG00000025508	GO:0006614	ENSMUSG00000022391	GO:0000236	ENSMUSG00000035310	GO:0000278	ENSMUSG00000033770	GO:0006810	ENSMUSG00000006651	GO:0007155	ENSMUSG00000036862	GO:0007155	ENSMUSG00000024526	GO:0006629	ENSMUSG00000040044	GO:0000216	ENSMUSG00000034252	GO:0006508	ENSMUSG00000024891	GO:0006810	ENSMUSG00000003970	GO:0006412
ENSMUSG00000067274	GO:0006614	ENSMUSG00000029177	GO:0000236	ENSMUSG00000061479	GO:0000398	ENSMUSG00000006216	GO:0006810	ENSMUSG00000031377	GO:0007155	ENSMUSG00000024593	GO:0007155	ENSMUSG00000028228	GO:0006629	ENSMUSG00000002297	GO:0000216	ENSMUSG00000050762	GO:0006508	ENSMUSG00000027219	GO:0006810	ENSMUSG00000059070	GO:0006412
ENSMUSG00000061787	GO:0006614	ENSMUSG00000026605	GO:0000236	ENSMUSG00000021039	GO:0000398	ENSMUSG00000031176	GO:0006810	ENSMUSG00000035725	GO:0007155	ENSMUSG00000041062	GO:0007155	ENSMUSG00000032807	GO:0006629	ENSMUSG00000027353	GO:0000216	ENSMUSG00000020131	GO:0006508	ENSMUSG00000059734	GO:0006810	ENSMUSG00000034211	GO:0006412
ENSMUSG00000032518	GO:0006614	ENSMUSG00000003226	GO:0000236	ENSMUSG00000032469	GO:0000398	ENSMUSG00000015342	GO:0006810	ENSMUSG00000001300	GO:0007155	ENSMUSG00000006411	GO:0007155	ENSMUSG00000069456	GO:0006629	ENSMUSG00000079197	GO:0000216	ENSMUSG00000029017	GO:0006508	ENSMUSG00000007041	GO:0006810	ENSMUSG00000024683	GO:0006412
ENSMUSG00000044533	GO:0006614	ENSMUSG00000029414	GO:0000236	ENSMUSG00000021047	GO:0000398	ENSMUSG00000026895	GO:0006810	ENSMUSG00000029710	GO:0007155	ENSMUSG00000045095	GO:0007155	ENSMUSG00000025903	GO:0006629	ENSMUSG00000025487	GO:0000216	ENSMUSG00000024776	GO:0006508	ENSMUSG00000017412	GO:0006810	ENSMUSG00000007338	GO:0006412
ENSMUSG00000060636	GO:0006614	ENSMUSG00000063550	GO:0000236	ENSMUSG00000040383	GO:0000398	ENSMUSG00000022774	GO:0006810	ENSMUSG00000026235	GO:0007155	ENSMUSG00000021709	GO:0007155	ENSMUSG00000004344	GO:0006629	ENSMUSG00000031697	GO:0000216	ENSMUSG00000046324	GO:0006508	ENSMUSG00000027822	GO:0006810	ENSMUSG00000046364	GO:0006412
ENSMUSG00000043716	GO:0006614	ENSMUSG00000030298	GO:0000236	ENSMUSG00000024258	GO:0000398	ENSMUSG00000031596	GO:0006810	ENSMUSG00000022596	GO:0007155	ENSMUSG00000030606	GO:0007155	ENSMUSG00000028670	GO:0006629	ENSMUSG00000030867	GO:0000236	ENSMUSG00000004929	GO:0006508	ENSMUSG00000034109	GO:0006810	ENSMUSG00000030744	GO:0006412
ENSMUSG00000062328	GO:0006614	ENSMUSG00000052798	GO:0000236	ENSMUSG00000066148	GO:0000398	ENSMUSG00000026159	GO:0006810	ENSMUSG00000042436	GO:0007155	ENSMUSG00000027408	GO:0007155	ENSMUSG00000020097	GO:0006629	ENSMUSG00000021693	GO:0000236	ENSMUSG00000024371	GO:0006508	ENSMUSG00000029632	GO:0006810	ENSMUSG00000030879	GO:0006412
ENSMUSG00000030744	GO:0006614	ENSMUSG00000045328	GO:0000236	ENSMUSG00000039148	GO:0000398	ENSMUSG00000008036	GO:0006810	ENSMUSG00000068036	GO:0007155	ENSMUSG00000046387	GO:0007155	ENSMUSG00000015243	GO:0006629	ENSMUSG00000024056	GO:0000236	ENSMUSG00000035382	GO:0006508	ENSMUSG00000000171	GO:0006810	ENSMUSG00000038274	GO:0006412
ENSMUSG00000061983	GO:0006614	ENSMUSG00000029253	GO:0000236	ENSMUSG00000066037	GO:0000398	ENSMUSG00000089774	GO:0006810	ENSMUSG00000052911	GO:0007155	ENSMUSG00000048347	GO:0007155	ENSMUSG00000022212	GO:0006629	ENSMUSG00000020290	GO:0000236	ENSMUSG00000043333	GO:0006508	ENSMUSG00000030869	GO:0006810	ENSMUSG00000090862	GO:0006412
ENSMUSG00000000740	GO:0006614	ENSMUSG00000051329	GO:0000236	ENSMUSG00000015748	GO:0000398	ENSMUSG00000025439	GO:0006810	ENSMUSG00000031962	GO:0007155	ENSMUSG00000028859	GO:0007155	ENSMUSG00000050370	GO:0006629	ENSMUSG00000017716	GO:0000236	ENSMUSG00000016239	GO:0006508	ENSMUSG00000037190	GO:0006810	ENSMUSG00000062997	GO:0006412
ENSMUSG00000008682	GO:0006614	ENSMUSG00000006398	GO:0000236	ENSMUSG00000060288	GO:0000398	ENSMUSG00000003352	GO:0006810	ENSMUSG00000042284	GO:0007155	ENSMUSG00000079620	GO:0007155	ENSMUSG00000032193	GO:0006629	ENSMUSG00000032264	GO:0000236	ENSMUSG00000048752	GO:0006508	ENSMUSG00000029757	GO:0006810	ENSMUSG00000000740	GO:0006412
ENSMUSG00000038900	GO:0006614	ENSMUSG00000029910	GO:0000236	ENSMUSG00000027998	GO:0000398	ENSMUSG00000032412	GO:0006810	ENSMUSG00000053964	GO:0007155	ENSMUSG00000031354	GO:0007155	ENSMUSG00000032083	GO:0006629	ENSMUSG00000027379	GO:0000236	ENSMUSG00000029592	GO:0006508	ENSMUSG00000029054	GO:0006810	ENSMUSG00000036712	GO:0006412
ENSMUSG00000047215	GO:0006614	ENSMUSG00000028549	GO:0000236	ENSMUSG00000031754	GO:0000398	ENSMUSG00000059412	GO:0006810	ENSMUSG00000031955	GO:0007155	ENSMUSG00000026991	GO:0007155	ENSMUSG00000005681	GO:0006629	ENSMUSG00000066979	GO:0000236	ENSMUSG00000041168	GO:0006508	ENSMUSG00000044894	GO:0006810	ENSMUSG00000029486	GO:0006412
ENSMUSG00000028936	GO:0006614	ENSMUSG00000040549	GO:0000236	ENSMUSG00000032423	GO:0000398	ENSMUSG00000024597	GO:0006810	ENSMUSG00000024109	GO:0007155	ENSMUSG00000029161	GO:0007155	ENSMUSG00000040564	GO:0006629	ENSMUSG00000022314	GO:0000236	ENSMUSG00000014725	GO:0006508	ENSMUSG00000020163	GO:0006810	ENSMUSG00000029614	GO:0006412
ENSMUSG00000032399	GO:0006614	ENSMUSG00000041133	GO:0000236	ENSMUSG00000038446	GO:0000398	ENSMUSG00000031766	GO:0006810	ENSMUSG00000033768	GO:0007155	ENSMUSG00000032118	GO:0007155	ENSMUSG00000002992	GO:0006629	ENSMUSG00000040084	GO:0000236	ENSMUSG00000015889	GO:0006508	ENSMUSG00000078676	GO:0006810	ENSMUSG00000041453	GO:0006412
ENSMUSG00000040952	GO:0006614	ENSMUSG00000027479	GO:0000236	ENSMUSG00000028676	GO:0000398	ENSMUSG00000074336	GO:0006810	ENSMUSG00000027720	GO:0007155	ENSMUSG00000030538	GO:0007155	ENSMUSG00000032081	GO:0006629	ENSMUSG00000033392	GO:0000236	ENSMUSG00000053399	GO:0006508	ENSMUSG00000016427	GO:0006810	ENSMUSG00000004561	GO:0006412
ENSMUSG00000060036	GO:0006614	ENSMUSG00000051220	GO:0000236	ENSMUSG00000025982	GO:0000398	ENSMUSG00000017754	GO:0006810	ENSMUSG00000017144	GO:0007155	ENSMUSG00000022039	GO:0007155	ENSMUSG00000029368	GO:0006629	ENSMUSG00000019923	GO:0000236	ENSMUSG00000025735	GO:0006508	ENSMUSG00000020865	GO:0006810	ENSMUSG00000079435	GO:0006412
ENSMUSG00000028757	GO:0006614	ENSMUSG00000028873	GO:0000236	ENSMUSG00000003660	GO:0000398	ENSMUSG00000028452	GO:0006810	ENSMUSG00000044147	GO:0007155	ENSMUSG00000048368	GO:0007155	ENSMUSG00000028048	GO:0006629	ENSMUSG00000041431	GO:0000236	ENSMUSG00000020664	GO:0006508	ENSMUSG00000022822	GO:0006810	ENSMUSG00000031578	GO:0006412
ENSMUSG00000074129	GO:0006614	ENSMUSG00000026039	GO:0000236	ENSMUSG00000054405	GO:0000398	ENSMUSG00000024411	GO:0006810	ENSMUSG00000054364	GO:0007155	ENSMUSG00000027356	GO:0007155	ENSMUSG00000024659	GO:0006629	ENSMUSG00000049550	GO:0000236	ENSMUSG00000030713	GO:0006508	ENSMUSG00000022758	GO:0006810	ENSMUSG00000061787	GO:0006412
ENSMUSG00000090733	GO:0006614	ENSMUSG00000023940	GO:0000236	ENSMUSG00000002455	GO:0000398	ENSMUSG00000028158	GO:0006810	ENSMUSG00000001847	GO:0007155	ENSMUSG00000008153	GO:0007155	ENSMUSG00000020609	GO:0006629	ENSMUSG00000004455	GO:0000236	ENSMUSG00000024516	GO:0006508	ENSMUSG00000031924	GO:0006810	ENSMUSG00000030611	GO:0006412
ENSMUSG00000062997	GO:0006614	ENSMUSG00000021391	GO:0000236	ENSMUSG00000041328	GO:0000398	ENSMUSG00000024038	GO:0006810	ENSMUSG00000022865	GO:0007155	ENSMUSG00000036957	GO:0007155	ENSMUSG00000024225	GO:0006629	ENSMUSG00000090733	GO:0000236	ENSMUSG00000008226	GO:0006508	ENSMUSG00000021764	GO:0006810	ENSMUSG00000031029	GO:0006412
ENSMUSG00000021427	GO:0006614	ENSMUSG00000028066	GO:0000236	ENSMUSG00000020409	GO:0000398	ENSMUSG00000027071	GO:0006810	ENSMUSG00000037902	GO:0007155	ENSMUSG00000022687	GO:0007155	ENSMUSG00000035237	GO:0006629	ENSMUSG00000020745	GO:0000236	ENSMUSG00000019124	GO:0006508	ENSMUSG00000035770	GO:0006810	ENSMUSG00000029814	GO:0006412
ENSMUSG00000041355	GO:0006614	ENSMUSG00000031629	GO:0000236	ENSMUSG00000042502	GO:0000398	ENSMUSG00000022450	GO:0006810	ENSMUSG00000017167	GO:0007155	ENSMUSG00000024053	GO:0007155	ENSMUSG00000022548	GO:0006629	ENSMUSG00000022391	GO:0000236	ENSMUSG00000026031	GO:0006508	ENSMUSG00000022756	GO:0006810	ENSMUSG00000045948	GO:0006412
ENSMUSG00000046364	GO:0006614	ENSMUSG00000023919	GO:0000236	ENSMUSG00000044155	GO:0000398	ENSMUSG00000049866	GO:0006810	ENSMUSG00000022132	GO:0007155	ENSMUSG00000034918	GO:0007155	ENSMUSG00000025393	GO:0006629	ENSMUSG00000029177	GO:0000236	ENSMUSG00000027363	GO:0006508	ENSMUSG00000032204	GO:0006810	ENSMUSG00000016554	GO:0006412
ENSMUSG00000058558	GO:0006614	ENSMUSG00000017291	GO:0000236	ENSMUSG00000028821	GO:0000398	ENSMUSG00000033854	GO:0006810	ENSMUSG00000030162	GO:0007155	ENSMUSG00000020994	GO:0007155	ENSMUSG00000032080	GO:0006629	ENSMUSG00000026605	GO:0000236	ENSMUSG00000057530	GO:0006508	ENSMUSG00000024583	GO:0006810	ENSMUSG00000022312	GO:0006412
ENSMUSG00000041453	GO:0006614	ENSMUSG00000064302	GO:0000236	ENSMUSG00000060373	GO:0000398	ENSMUSG00000079608	GO:0006810	ENSMUSG00000042453	GO:0007155	ENSMUSG00000030428	GO:0007155	ENSMUSG00000025130	GO:0006629	ENSMUSG00000003226	GO:0000236	ENSMUSG00000020926	GO:0006508	ENSMUSG00000071424	GO:0006810	ENSMUSG00000028760	GO:0006412
ENSMUSG00000030432	GO:0006614	ENSMUSG00000026708	GO:0000236	ENSMUSG00000008333	GO:0000398	ENSMUSG00000030806	GO:0006810	ENSMUSG00000052593	GO:0007155	ENSMUSG00000032452	GO:0007155	ENSMUSG00000047026	GO:0006629	ENSMUSG00000029414	GO:0000236	ENSMUSG00000026926	GO:0006508	ENSMUSG00000020866	GO:0006810	ENSMUSG00000026254	GO:0006412
ENSMUSG00000006333	GO:0006614	ENSMUSG00000073705	GO:0000236	ENSMUSG00000063511	GO:0000398	ENSMUSG00000028609	GO:0006810	ENSMUSG00000090084	GO:0007155	ENSMUSG00000004707	GO:0007155	ENSMUSG00000041534	GO:0006629	ENSMUSG00000063550	GO:0000236	ENSMUSG00000061259	GO:0006508	ENSMUSG00000034667	GO:0006810	ENSMUSG00000058267	GO:0006412
ENSMUSG00000012848	GO:0006614	ENSMUSG00000025862	GO:0000236	ENSMUSG00000024217	GO:0000398	ENSMUSG00000008450	GO:0006810	ENSMUSG00000053475	GO:0007155	ENSMUSG00000022439	GO:0007155	ENSMUSG00000022037	GO:0006629	ENSMUSG00000030298	GO:0000236	ENSMUSG00000000392	GO:0006508	ENSMUSG00000027673	GO:0006810	ENSMUSG00000026083	GO:0006412
ENSMUSG00000052146	GO:0006614	ENSMUSG00000046755	GO:0000236	ENSMUSG00000046434	GO:0000398	ENSMUSG00000009013	GO:0006810	ENSMUSG00000037974	GO:0007155	ENSMUSG00000022438	GO:0007155	ENSMUSG00000022098	GO:0006629	ENSMUSG00000052798	GO:0000236	ENSMUSG00000074227	GO:0006508	ENSMUSG00000026032	GO:0006810	ENSMUSG00000070319	GO:0006412
ENSMUSG00000048758	GO:0006614	ENSMUSG00000074476	GO:0000236	ENSMUSG00000030512	GO:0000398	ENSMUSG00000031340	GO:0006810	ENSMUSG00000003166	GO:0007155	ENSMUSG00000066108	GO:0007155	ENSMUSG00000062515	GO:0006629	ENSMUSG00000045328	GO:0000236	ENSMUSG00000021939	GO:0006508	ENSMUSG00000037152	GO:0006810	ENSMUSG00000028085	GO:0006412
ENSMUSG00000062006	GO:0006614	ENSMUSG00000040034	GO:0000236	ENSMUSG00000022283	GO:0000398	ENSMUSG00000028125	GO:0006810	ENSMUSG00000031217	GO:0007155	ENSMUSG00000038156	GO:0007155	ENSMUSG00000031613	GO:0006629	ENSMUSG00000029253	GO:0000236	ENSMUSG00000031538	GO:0006508	ENSMUSG00000014294	GO:0006810	ENSMUSG00000036323	GO:0006412
ENSMUSG00000025794	GO:0006614	ENSMUSG00000035351	GO:0000236	ENSMUSG00000067995	GO:0000398	ENSMUSG00000020873	GO:0006810	ENSMUSG00000020061	GO:0007155	ENSMUSG00000068740	GO:0007155	ENSMUSG00000018924	GO:0006629	ENSMUSG00000051329	GO:0000236	ENSMUSG00000026775	GO:0006508	ENSMUSG00000052456	GO:0006810	ENSMUSG00000030062	GO:0006412
ENSMUSG00000002014	GO:0006614	ENSMUSG00000027326	GO:0000236	ENSMUSG00000027404	GO:0000398	ENSMUSG00000030492	GO:0006810	ENSMUSG00000079465	GO:0007155	ENSMUSG00000066392	GO:0007155	ENSMUSG00000046008	GO:0006629	ENSMUSG00000006398	GO:0000236	ENSMUSG00000004552	GO:0006508	ENSMUSG00000038619	GO:0006810	ENSMUSG00000027642	GO:0006412
ENSMUSG00000078974	GO:0006614	ENSMUSG00000027115	GO:0000236	ENSMUSG00000015165	GO:0000398	ENSMUSG00000032402	GO:0006810	ENSMUSG00000045038	GO:0007155	ENSMUSG00000029288	GO:0007155	ENSMUSG00000002944	GO:0006629	ENSMUSG00000029910	GO:0000236	ENSMUSG00000039062	GO:0006508	ENSMUSG00000032114	GO:0006810	ENSMUSG00000021116	GO:0006412
ENSMUSG00000053317	GO:0006614	ENSMUSG00000039509	GO:0000236	ENSMUSG00000020719	GO:0000398	ENSMUSG00000024924	GO:0006810	ENSMUSG00000053024	GO:0007155	ENSMUSG00000023905	GO:0007155	ENSMUSG00000005469	GO:0006629	ENSMUSG00000028549	GO:0000236	ENSMUSG00000028776	GO:0006508	ENSMUSG00000028648	GO:0006810	ENSMUSG00000007892	GO:0006412
ENSMUSG00000028234	GO:0006614	ENSMUSG00000020492	GO:0000236	ENSMUSG00000031783	GO:0000398	ENSMUSG00000034088	GO:0006810	ENSMUSG00000025650	GO:0007155	ENSMUSG00000024440	GO:0007155	ENSMUSG00000000594	GO:0006629	ENSMUSG00000040549	GO:0000236	ENSMUSG00000024386	GO:0006508	ENSMUSG00000026028	GO:0006810	ENSMUSG00000025508	GO:0006412
ENSMUSG00000054408	GO:0006614	ENSMUSG00000037286	GO:0000236	ENSMUSG00000004667	GO:0000398	ENSMUSG00000004113	GO:0006810	ENSMUSG00000024897	GO:0007155	ENSMUSG00000038179	GO:0007155	ENSMUSG00000020592	GO:0006629	ENSMUSG00000041133	GO:0000236	ENSMUSG00000022855	GO:0006508	ENSMUSG00000010663	GO:0006810	ENSMUSG00000067274	GO:0006412
ENSMUSG00000060938	GO:0006614	ENSMUSG00000026491	GO:0000236	ENSMUSG00000004980	GO:0000398	ENSMUSG00000040010	GO:0006810	ENSMUSG00000026131	GO:0007155	ENSMUSG00000074570	GO:0007155	ENSMUSG00000026818	GO:0006629	ENSMUSG00000027479	GO:0000236	ENSMUSG00000021178	GO:0006508	ENSMUSG00000034452	GO:0006810	ENSMUSG00000028156	GO:0006412
ENSMUSG00000012405	GO:0006614	ENSMUSG00000031262	GO:0000236	ENSMUSG00000005198	GO:0000398	ENSMUSG00000030302	GO:0006810	ENSMUSG00000071648	GO:0007155	ENSMUSG00000047910	GO:0007155	ENSMUSG00000042476	GO:0006629	ENSMUSG00000051220	GO:0000236	ENSMUSG00000030894	GO:0006508	ENSMUSG00000040918	GO:0006810	ENSMUSG00000032042	GO:0006412
ENSMUSG00000063316	GO:0006614	ENSMUSG00000036223	GO:0000236	ENSMUSG00000030435	GO:0000398	ENSMUSG00000021609	GO:0006810	ENSMUSG00000019818	GO:0007155	ENSMUSG00000030770	GO:0007155	ENSMUSG00000005034	GO:0006629	ENSMUSG00000028873	GO:0000236	ENSMUSG00000036112	GO:0006508	ENSMUSG00000005949	GO:0006810	ENSMUSG00000014504	GO:0006412
ENSMUSG00000046330	GO:0006614	ENSMUSG00000036672	GO:0000236	ENSMUSG00000006498	GO:0000398	ENSMUSG00000020882	GO:0006810	ENSMUSG00000026574	GO:0007155	ENSMUSG00000042286	GO:0007155	ENSMUSG00000047250	GO:0006629	ENSMUSG00000026039	GO:0000236	ENSMUSG00000025888	GO:0006508	ENSMUSG00000031333	GO:0006810	ENSMUSG00000022283	GO:0006412
ENSMUSG00000041841	GO:0006614	ENSMUSG00000079614	GO:0000236	ENSMUSG00000029250	GO:0000398	ENSMUSG00000030450	GO:0006810	ENSMUSG00000033880	GO:0007155	ENSMUSG00000018697	GO:0007155	ENSMUSG00000030551	GO:0006629	ENSMUSG00000023940	GO:0000236	ENSMUSG00000038642	GO:0006508	ENSMUSG00000020153	GO:0006810	ENSMUSG00000001380	GO:0006412
ENSMUSG00000061477	GO:0006614	ENSMUSG00000020897	GO:0000236	ENSMUSG00000020069	GO:0000398	ENSMUSG00000014609	GO:0006810	ENSMUSG00000044322	GO:0007155	ENSMUSG00000023473	GO:0007155	ENSMUSG00000002588	GO:0006629	ENSMUSG00000021391	GO:0000236	ENSMUSG00000057457	GO:0006508	ENSMUSG00000013593	GO:0006810	ENSMUSG00000034994	GO:0006412
ENSMUSG00000047675	GO:0006614	ENSMUSG00000031756	GO:0000236	ENSMUSG00000007850	GO:0000398	ENSMUSG00000031492	GO:0006810	ENSMUSG00000056222	GO:0007155	ENSMUSG00000033152	GO:0007155	ENSMUSG00000027513	GO:0006629	ENSMUSG00000028066	GO:0000236	ENSMUSG00000031740	GO:0006508	ENSMUSG00000018761	GO:0006810	ENSMUSG00000026356	GO:0006412
ENSMUSG00000008683	GO:0006614	ENSMUSG00000062510	GO:0000236	ENSMUSG00000031256	GO:0000398	ENSMUSG00000062683	GO:0006810	ENSMUSG00000055447	GO:0007155	ENSMUSG00000051379	GO:0007155	ENSMUSG00000024843	GO:0006629	ENSMUSG00000031629	GO:0000236	ENSMUSG00000022039	GO:0006508	ENSMUSG00000021606	GO:0006810	ENSMUSG00000062203	GO:0006412
ENSMUSG00000037563	GO:0006614	ENSMUSG00000028678	GO:0000236	ENSMUSG00000002658	GO:0000398	ENSMUSG00000020722	GO:0006810	ENSMUSG00000032783	GO:0007155	ENSMUSG00000079021	GO:0007155	ENSMUSG00000004455	GO:0006629	ENSMUSG00000023919	GO:0000236	ENSMUSG00000020681	GO:0006508	ENSMUSG00000005510	GO:0006810	ENSMUSG00000074656	GO:0006412
ENSMUSG00000024608	GO:0006614	ENSMUSG00000063439	GO:0000236	ENSMUSG00000030795	GO:0000398	ENSMUSG00000000838	GO:0006810	ENSMUSG00000025272	GO:0007155	ENSMUSG00000047787	GO:0007155	ENSMUSG00000020538	GO:0006629	ENSMUSG00000017291	GO:0000236	ENSMUSG00000022772	GO:0006508	ENSMUSG00000030762	GO:0006810	ENSMUSG00000021266	GO:0006412
ENSMUSG00000049517	GO:0006614	ENSMUSG00000021714	GO:0000236	ENSMUSG00000019738	GO:0000398	ENSMUSG00000026251	GO:0006810	ENSMUSG00000055022	GO:0007155	ENSMUSG00000059974	GO:0007155	ENSMUSG00000000440	GO:0006629	ENSMUSG00000064302	GO:0000236	ENSMUSG00000056900	GO:0006508	ENSMUSG00000021589	GO:0006810	ENSMUSG00000058655	GO:0006412
ENSMUSG00000008668	GO:0006614	ENSMUSG00000020652	GO:0000236	ENSMUSG00000031134	GO:0000398	ENSMUSG00000057914	GO:0006810	ENSMUSG00000028029	GO:0007155	ENSMUSG00000030075	GO:0007155	ENSMUSG00000059201	GO:0006629	ENSMUSG00000026708	GO:0000236	ENSMUSG00000006179	GO:0006508	ENSMUSG00000071014	GO:0006810	ENSMUSG00000025967	GO:0006412
ENSMUSG00000034892	GO:0006614	ENSMUSG00000020739	GO:0000236	ENSMUSG00000025580	GO:0000398	ENSMUSG00000037656	GO:0006810	ENSMUSG00000035133	GO:0007155	ENSMUSG00000021186	GO:0007155	ENSMUSG00000040613	GO:0006629	ENSMUSG00000073705	GO:0000236	ENSMUSG00000025355	GO:0006508	ENSMUSG00000055334	GO:0006810	ENSMUSG00000061983	GO:0006412
ENSMUSG00000090862	GO:0006614	ENSMUSG00000026683	GO:0000236	ENSMUSG00000016018	GO:0000398	ENSMUSG00000024533	GO:0006810	ENSMUSG00000054641	GO:0007155	ENSMUSG00000031954	GO:0007155	ENSMUSG00000036880	GO:0006629	ENSMUSG00000025862	GO:0000236	ENSMUSG00000028914	GO:0006508	ENSMUSG00000035674	GO:0006810	ENSMUSG00000022241	GO:0006412
ENSMUSG00000003429	GO:0006614	ENSMUSG00000018736	GO:0000236	ENSMUSG00000021111	GO:0000398	ENSMUSG00000028330	GO:0006810	ENSMUSG00000042451	GO:0007155	ENSMUSG00000034652	GO:0007155	ENSMUSG00000024885	GO:0006629	ENSMUSG00000046755	GO:0000236	ENSMUSG00000023224	GO:0006508	ENSMUSG00000022820	GO:0006810	ENSMUSG00000071644	GO:0006412
ENSMUSG00000062647	GO:0006614	ENSMUSG00000040599	GO:0000236	ENSMUSG00000059005	GO:0000398	ENSMUSG00000042759	GO:0006810	ENSMUSG00000023972	GO:0007155	ENSMUSG00000039419	GO:0007155	ENSMUSG00000024030	GO:0006629	ENSMUSG00000074476	GO:0000236	ENSMUSG00000039405	GO:0006508	ENSMUSG00000025204	GO:0006810	ENSMUSG00000055762	GO:0006412
ENSMUSG00000031320	GO:0006614	ENSMUSG00000045273	GO:0000236	ENSMUSG00000059208	GO:0000398	ENSMUSG00000028217	GO:0006810	ENSMUSG00000013236	GO:0007155	ENSMUSG00000038147	GO:0007155	ENSMUSG00000030861	GO:0006629	ENSMUSG00000040034	GO:0000236	ENSMUSG00000032267	GO:0006508	ENSMUSG00000002416	GO:0006810	ENSMUSG00000038900	GO:0006412
ENSMUSG00000058546	GO:0006614	ENSMUSG00000027635	GO:0000236	ENSMUSG00000022774	GO:0000398	ENSMUSG00000059003	GO:0006810	ENSMUSG00000028549	GO:0007155	ENSMUSG00000053166	GO:0007155	ENSMUSG00000075296	GO:0006629	ENSMUSG00000035351	GO:0000236	ENSMUSG00000024084	GO:0006508	ENSMUSG00000024112	GO:0006810	ENSMUSG00000028936	GO:0006412
ENSMUSG00000028495	GO:0006614	ENSMUSG00000032400	GO:0000236	ENSMUSG00000021018	GO:0000398	ENSMUSG00000023073	GO:0006810	ENSMUSG00000063011	GO:0007155	ENSMUSG00000027985	GO:0007155	ENSMUSG00000050017	GO:0006629	ENSMUSG00000027326	GO:0000236	ENSMUSG00000072845	GO:0006508	ENSMUSG00000041881	GO:0006810	ENSMUSG00000063632	GO:0006412
ENSMUSG00000071415	GO:0006614	ENSMUSG00000005233	GO:0000236	ENSMUSG00000039771	GO:0000398	ENSMUSG00000056073	GO:0006810	ENSMUSG00000031555	GO:0007155	ENSMUSG00000032357	GO:0007155	ENSMUSG00000073988	GO:0006629	ENSMUSG00000027115	GO:0000236	ENSMUSG00000039263	GO:0006508	ENSMUSG00000030834	GO:0006810	ENSMUSG00000009549	GO:0006412
ENSMUSG00000063457	GO:0006614	ENSMUSG00000024660	GO:0000236	ENSMUSG00000042079	GO:0000398	ENSMUSG00000001095	GO:0006810	ENSMUSG00000028041	GO:0007155	ENSMUSG00000039546	GO:0007155	ENSMUSG00000021226	GO:0006629	ENSMUSG00000039509	GO:0000236	ENSMUSG00000006676	GO:0006508	ENSMUSG00000008590	GO:0006810	ENSMUSG00000024831	GO:0006412
ENSMUSG00000025290	GO:0006614	ENSMUSG00000068101	GO:0000236	ENSMUSG00000032580	GO:0000398	ENSMUSG00000030209	GO:0006810	ENSMUSG00000061080	GO:0007155	ENSMUSG00000045876	GO:0007155	ENSMUSG00000020405	GO:0006629	ENSMUSG00000020492	GO:0000236	ENSMUSG00000028514	GO:0006508	ENSMUSG00000026260	GO:0006810	ENSMUSG00000040952	GO:0006412
ENSMUSG00000009927	GO:0006614	ENSMUSG00000022678	GO:0000236	ENSMUSG00000045996	GO:0000398	ENSMUSG00000027012	GO:0006810	ENSMUSG00000022231	GO:0007155	ENSMUSG00000045657	GO:0007155	ENSMUSG00000074336	GO:0006629	ENSMUSG00000037286	GO:0000236	ENSMUSG00000026270	GO:0006508	ENSMUSG00000027048	GO:0006810	ENSMUSG00000028757	GO:0006412
ENSMUSG00000025362	GO:0006614	ENSMUSG00000040945	GO:0000236	ENSMUSG00000063480	GO:0000398	ENSMUSG00000024613	GO:0006810	ENSMUSG00000035274	GO:0007155	ENSMUSG00000030092	GO:0007155	ENSMUSG00000017754	GO:0006629	ENSMUSG00000026491	GO:0000236	ENSMUSG00000024034	GO:0006508	ENSMUSG00000066232	GO:0006810	ENSMUSG00000035530	GO:0006412
ENSMUSG00000067288	GO:0006614	ENSMUSG00000024974	GO:0000236	ENSMUSG00000045427	GO:0000398	ENSMUSG00000039530	GO:0006810	ENSMUSG00000022636	GO:0007155	ENSMUSG00000022240	GO:0007155	ENSMUSG00000028158	GO:0006629	ENSMUSG00000031262	GO:0000236	ENSMUSG00000001249	GO:0006508	ENSMUSG00000024391	GO:0006810	ENSMUSG00000090733	GO:0006412
ENSMUSG00000038274	GO:0006614	ENSMUSG00000028851	GO:0000236	ENSMUSG00000033020	GO:0000398	ENSMUSG00000043144	GO:0006810	ENSMUSG00000026639	GO:0007155	ENSMUSG00000028262	GO:0007155	ENSMUSG00000032942	GO:0006629	ENSMUSG00000036223	GO:0000236	ENSMUSG00000001773	GO:0006508	ENSMUSG00000015243	GO:0006810	ENSMUSG00000021427	GO:0006412
ENSMUSG00000058600	GO:0006614	ENSMUSG00000029554	GO:0000236	ENSMUSG00000028609	GO:0000398	ENSMUSG00000027202	GO:0006810	ENSMUSG00000026479	GO:0007155	ENSMUSG00000028479	GO:0007155	ENSMUSG00000013663	GO:0006629	ENSMUSG00000036672	GO:0000236	ENSMUSG00000001441	GO:0006508	ENSMUSG00000024665	GO:0006810	ENSMUSG00000041355	GO:0006412
ENSMUSG00000079641	GO:0006614	ENSMUSG00000027496	GO:0000278	ENSMUSG00000021546	GO:0000398	ENSMUSG00000034274	GO:0006810	ENSMUSG00000026413	GO:0007155	ENSMUSG00000035273	GO:0007155	ENSMUSG00000040385	GO:0006629	ENSMUSG00000079614	GO:0000236	ENSMUSG00000021190	GO:0006508	ENSMUSG00000040048	GO:0006810	ENSMUSG00000020459	GO:0006412
ENSMUSG00000073702	GO:0006614	ENSMUSG00000072423	GO:0000278	ENSMUSG00000090553	GO:0000398	ENSMUSG00000047631	GO:0006810	ENSMUSG00000023988	GO:0007155	ENSMUSG00000036825	GO:0007155	ENSMUSG00000014956	GO:0006629	ENSMUSG00000020897	GO:0000236	ENSMUSG00000039070	GO:0006508	ENSMUSG00000031672	GO:0006810	ENSMUSG00000093806	GO:0006412
ENSMUSG00000037805	GO:0006614	ENSMUSG00000023764	GO:0000278	ENSMUSG00000020018	GO:0000398	ENSMUSG00000019432	GO:0006810	ENSMUSG00000031273	GO:0007155	ENSMUSG00000054065	GO:0007155	ENSMUSG00000003131	GO:0006629	ENSMUSG00000031756	GO:0000236	ENSMUSG00000028932	GO:0006508	ENSMUSG00000032193	GO:0006810	ENSMUSG00000012848	GO:0006412
ENSMUSG00000057841	GO:0006614	ENSMUSG00000014668	GO:0000278	ENSMUSG00000057278	GO:0000398	ENSMUSG00000029705	GO:0006810	ENSMUSG00000021806	GO:0007155	ENSMUSG00000034205	GO:0007155	ENSMUSG00000023156	GO:0006629	ENSMUSG00000062510	GO:0000236	ENSMUSG00000026509	GO:0006508	ENSMUSG00000005681	GO:0006810	ENSMUSG00000052146	GO:0006412
ENSMUSG00000059291	GO:0006614	ENSMUSG00000021693	GO:0000278	ENSMUSG00000034192	GO:0000398	ENSMUSG00000031789	GO:0006810	ENSMUSG00000044393	GO:0007155	ENSMUSG00000051242	GO:0007155	ENSMUSG00000094130	GO:0006629	ENSMUSG00000028678	GO:0000236	ENSMUSG00000022057	GO:0006508	ENSMUSG00000040564	GO:0006810	ENSMUSG00000067194	GO:0006412
ENSMUSG00000003970	GO:0006614	ENSMUSG00000017428	GO:0000278	ENSMUSG00000002477	GO:0000398	ENSMUSG00000031865	GO:0006810	ENSMUSG00000003531	GO:0007155	ENSMUSG00000045689	GO:0007155	ENSMUSG00000028763	GO:0006629	ENSMUSG00000063439	GO:0000236	ENSMUSG00000031444	GO:0006508	ENSMUSG00000002992	GO:0006810	ENSMUSG00000062006	GO:0006412
ENSMUSG00000093674	GO:0006614	ENSMUSG00000020720	GO:0000278	ENSMUSG00000040824	GO:0000398	ENSMUSG00000018707	GO:0006810	ENSMUSG00000038188	GO:0007155	ENSMUSG00000045498	GO:0007155	ENSMUSG00000027070	GO:0006629	ENSMUSG00000021714	GO:0000236	ENSMUSG00000047866	GO:0006508	ENSMUSG00000032081	GO:0006810	ENSMUSG00000060038	GO:0006412
ENSMUSG00000020460	GO:0006614	ENSMUSG00000029440	GO:0000278	ENSMUSG00000020180	GO:0000398	ENSMUSG00000030287	GO:0006810	ENSMUSG00000034634	GO:0007155	ENSMUSG00000051599	GO:0007155	ENSMUSG00000017781	GO:0006629	ENSMUSG00000020652	GO:0000236	ENSMUSG00000022098	GO:0006508	ENSMUSG00000027107	GO:0006810	ENSMUSG00000030045	GO:0006412
ENSMUSG00000090137	GO:0006614	ENSMUSG00000029283	GO:0000278	ENSMUSG00000071662	GO:0000398	ENSMUSG00000001082	GO:0006810	ENSMUSG00000048163	GO:0007155	ENSMUSG00000047033	GO:0007155	ENSMUSG00000027533	GO:0006629	ENSMUSG00000020739	GO:0000236	ENSMUSG00000030022	GO:0006508	ENSMUSG00000039196	GO:0006810	ENSMUSG00000026511	GO:0006412
ENSMUSG00000057322	GO:0006614	ENSMUSG00000025758	GO:0000278	ENSMUSG00000038489	GO:0000398	ENSMUSG00000018167	GO:0006810	ENSMUSG00000004730	GO:0007155	ENSMUSG00000051663	GO:0007155	ENSMUSG00000093930	GO:0006629	ENSMUSG00000026683	GO:0000236	ENSMUSG00000024738	GO:0006508	ENSMUSG00000061808	GO:0006810	ENSMUSG00000019143	GO:0006412
ENSMUSG00000039001	GO:0006614	ENSMUSG00000026914	GO:0000278	ENSMUSG00000022858	GO:0000398	ENSMUSG00000014786	GO:0006810	ENSMUSG00000061981	GO:0007155	ENSMUSG00000023036	GO:0007155	ENSMUSG00000001173	GO:0006629	ENSMUSG00000018736	GO:0000236	ENSMUSG00000046873	GO:0006508	ENSMUSG00000054932	GO:0006810	ENSMUSG00000068739	GO:0006412
ENSMUSG00000025724	GO:0006614	ENSMUSG00000016477	GO:0000278	ENSMUSG00000028639	GO:0000398	ENSMUSG00000020734	GO:0006810	ENSMUSG00000038670	GO:0007155	ENSMUSG00000007440	GO:0007155	ENSMUSG00000029413	GO:0006629	ENSMUSG00000040599	GO:0000236	ENSMUSG00000056342	GO:0006508	ENSMUSG00000030895	GO:0006810	ENSMUSG00000004788	GO:0006412
ENSMUSG00000098274	GO:0006614	ENSMUSG00000001403	GO:0000278	ENSMUSG00000057130	GO:0000398	ENSMUSG00000021135	GO:0006810	ENSMUSG00000022528	GO:0007155	ENSMUSG00000030787	GO:0007155	ENSMUSG00000003123	GO:0006629	ENSMUSG00000045273	GO:0000236	ENSMUSG00000026209	GO:0006508	ENSMUSG00000020609	GO:0006810	ENSMUSG00000002014	GO:0006412
ENSMUSG00000022601	GO:0006614	ENSMUSG00000024056	GO:0000278	ENSMUSG00000071172	GO:0000398	ENSMUSG00000037033	GO:0006810	ENSMUSG00000021365	GO:0007155	ENSMUSG00000038235	GO:0007155	ENSMUSG00000022383	GO:0006629	ENSMUSG00000027635	GO:0000236	ENSMUSG00000031640	GO:0006508	ENSMUSG00000026576	GO:0006810	ENSMUSG00000039640	GO:0006412
ENSMUSG00000079435	GO:0006614	ENSMUSG00000027566	GO:0000278	ENSMUSG00000039630	GO:0000398	ENSMUSG00000020585	GO:0006810	ENSMUSG00000070047	GO:0007155	ENSMUSG00000032336	GO:0007155	ENSMUSG00000022853	GO:0006629	ENSMUSG00000032400	GO:0000236	ENSMUSG00000027820	GO:0006508	ENSMUSG00000016319	GO:0006810	ENSMUSG00000021282	GO:0006412
ENSMUSG00000017404	GO:0006614	ENSMUSG00000020290	GO:0000278	ENSMUSG00000061613	GO:0000398	ENSMUSG00000035805	GO:0006810	ENSMUSG00000025075	GO:0007155	ENSMUSG00000031785	GO:0007155	ENSMUSG00000033533	GO:0006629	ENSMUSG00000005233	GO:0000236	ENSMUSG00000026280	GO:0006508	ENSMUSG00000041550	GO:0006810	ENSMUSG00000056076	GO:0006412
ENSMUSG00000045128	GO:0006614	ENSMUSG00000019971	GO:0000278	ENSMUSG00000034120	GO:0000398	ENSMUSG00000024096	GO:0006810	ENSMUSG00000059898	GO:0007155	ENSMUSG00000029163	GO:0007155	ENSMUSG00000022463	GO:0006629	ENSMUSG00000024660	GO:0000236	ENSMUSG00000048236	GO:0006508	ENSMUSG00000023236	GO:0006810	ENSMUSG00000078974	GO:0006412
ENSMUSG00000029614	GO:0006614	ENSMUSG00000017716	GO:0000278	ENSMUSG00000027498	GO:0000398	ENSMUSG00000038664	GO:0006810	ENSMUSG00000030255	GO:0007155	ENSMUSG00000026840	GO:0007155	ENSMUSG00000053898	GO:0006629	ENSMUSG00000068101	GO:0000236	ENSMUSG00000053687	GO:0006508	ENSMUSG00000006057	GO:0006810	ENSMUSG00000022336	GO:0006412
ENSMUSG00000059070	GO:0006614	ENSMUSG00000017221	GO:0000278	ENSMUSG00000055436	GO:0000398	ENSMUSG00000025582	GO:0006810	ENSMUSG00000002100	GO:0007155	ENSMUSG00000022883	GO:0007155	ENSMUSG00000047631	GO:0006629	ENSMUSG00000022678	GO:0000236	ENSMUSG00000011463	GO:0006508	ENSMUSG00000025393	GO:0006810	ENSMUSG00000053317	GO:0006412
ENSMUSG00000035227	GO:0006614	ENSMUSG00000032264	GO:0000278	ENSMUSG00000018379	GO:0000398	ENSMUSG00000031491	GO:0006810	ENSMUSG00000029816	GO:0007155	ENSMUSG00000028943	GO:0007626	ENSMUSG00000039653	GO:0006629	ENSMUSG00000040945	GO:0000236	ENSMUSG00000023262	GO:0006508	ENSMUSG00000032080	GO:0006810	ENSMUSG00000059796	GO:0006412
ENSMUSG00000025935	GO:0006614	ENSMUSG00000033904	GO:0000278	ENSMUSG00000028911	GO:0000398	ENSMUSG00000004110	GO:0006810	ENSMUSG00000062257	GO:0007155	ENSMUSG00000006818	GO:0007626	ENSMUSG00000028613	GO:0006629	ENSMUSG00000024974	GO:0000236	ENSMUSG00000052955	GO:0006508	ENSMUSG00000026385	GO:0006810	ENSMUSG00000054408	GO:0006412
ENSMUSG00000002500	GO:0006614	ENSMUSG00000027379	GO:0000278	ENSMUSG00000042699	GO:0000398	ENSMUSG00000032017	GO:0006810	ENSMUSG00000026141	GO:0007155	ENSMUSG00000022489	GO:0007626	ENSMUSG00000041741	GO:0006629	ENSMUSG00000028851	GO:0000236	ENSMUSG00000033177	GO:0006508	ENSMUSG00000026253	GO:0006810	ENSMUSG00000063316	GO:0006412
ENSMUSG00000024516	GO:0006614	ENSMUSG00000066979	GO:0000278	ENSMUSG00000028330	GO:0000398	ENSMUSG00000027809	GO:0006810	ENSMUSG00000046240	GO:0007155	ENSMUSG00000036437	GO:0007626	ENSMUSG00000031835	GO:0006629	ENSMUSG00000029554	GO:0000236	ENSMUSG00000021999	GO:0006508	ENSMUSG00000063882	GO:0006810	ENSMUSG00000047675	GO:0006412
ENSMUSG00000020780	GO:0006614	ENSMUSG00000026966	GO:0000278	ENSMUSG00000034022	GO:0000398	ENSMUSG00000031109	GO:0006810	ENSMUSG00000027750	GO:0007155	ENSMUSG00000028222	GO:0007626	ENSMUSG00000018167	GO:0006629	ENSMUSG00000027496	GO:0000278	ENSMUSG00000032540	GO:0006508	ENSMUSG00000047797	GO:0006810	ENSMUSG00000008683	GO:0006412
ENSMUSG00000027828	GO:0006614	ENSMUSG00000029012	GO:0000278	ENSMUSG00000028902	GO:0000398	ENSMUSG00000026114	GO:0006810	ENSMUSG00000041731	GO:0007155	ENSMUSG00000020178	GO:0007626	ENSMUSG00000001588	GO:0006629	ENSMUSG00000072423	GO:0000278	ENSMUSG00000029788	GO:0006508	ENSMUSG00000060807	GO:0006810	ENSMUSG00000037563	GO:0006412
ENSMUSG00000057863	GO:0006614	ENSMUSG00000026761	GO:0000278	ENSMUSG00000027176	GO:0000398	ENSMUSG00000022899	GO:0006810	ENSMUSG00000032012	GO:0007155	ENSMUSG00000021665	GO:0007626	ENSMUSG00000020777	GO:0006629	ENSMUSG00000023764	GO:0000278	ENSMUSG00000002633	GO:0006508	ENSMUSG00000022551	GO:0006810	ENSMUSG00000008668	GO:0006412
ENSMUSG00000032553	GO:0006614	ENSMUSG00000022314	GO:0000278	ENSMUSG00000007836	GO:0000398	ENSMUSG00000020428	GO:0006810	ENSMUSG00000019889	GO:0007155	ENSMUSG00000064373	GO:0007626	ENSMUSG00000005447	GO:0006629	ENSMUSG00000014668	GO:0000278	ENSMUSG00000037852	GO:0006508	ENSMUSG00000000001	GO:0006810	ENSMUSG00000003429	GO:0006412
ENSMUSG00000021917	GO:0006614	ENSMUSG00000040084	GO:0000278	ENSMUSG00000029538	GO:0000398	ENSMUSG00000067786	GO:0006810	ENSMUSG00000039518	GO:0007155	ENSMUSG00000038417	GO:0007626	ENSMUSG00000038349	GO:0006629	ENSMUSG00000021693	GO:0000278	ENSMUSG00000022802	GO:0006508	ENSMUSG00000032806	GO:0006810	ENSMUSG00000062647	GO:0006412
ENSMUSG00000072423	GO:0010467	ENSMUSG00000033392	GO:0000278	ENSMUSG00000021134	GO:0000398	ENSMUSG00000023089	GO:0006810	ENSMUSG00000023348	GO:0007155	ENSMUSG00000026587	GO:0007626	ENSMUSG00000017969	GO:0006629	ENSMUSG00000017428	GO:0000278	ENSMUSG00000054999	GO:0006508	ENSMUSG00000046434	GO:0006810	ENSMUSG00000024360	GO:0006412
ENSMUSG00000036550	GO:0010467	ENSMUSG00000000028	GO:0000278	ENSMUSG00000016921	GO:0000398	ENSMUSG00000031376	GO:0006810	ENSMUSG00000034028	GO:0007155	ENSMUSG00000004110	GO:0007626	ENSMUSG00000015016	GO:0006629	ENSMUSG00000020720	GO:0000278	ENSMUSG00000007891	GO:0006508	ENSMUSG00000032051	GO:0006810	ENSMUSG00000063457	GO:0006412
ENSMUSG00000049658	GO:0010467	ENSMUSG00000006715	GO:0000278	ENSMUSG00000024853	GO:0000398	ENSMUSG00000000399	GO:0006810	ENSMUSG00000029860	GO:0007155	ENSMUSG00000031996	GO:0007626	ENSMUSG00000055923	GO:0006629	ENSMUSG00000029440	GO:0000278	ENSMUSG00000032590	GO:0006508	ENSMUSG00000046532	GO:0006810	ENSMUSG00000009927	GO:0006412
ENSMUSG00000030742	GO:0010467	ENSMUSG00000040586	GO:0000278	ENSMUSG00000021413	GO:0000398	ENSMUSG00000020250	GO:0006810	ENSMUSG00000036256	GO:0007155	ENSMUSG00000041235	GO:0007626	ENSMUSG00000030935	GO:0006629	ENSMUSG00000029283	GO:0000278	ENSMUSG00000059406	GO:0006508	ENSMUSG00000041534	GO:0006810	ENSMUSG00000025362	GO:0006412
ENSMUSG00000059327	GO:0010467	ENSMUSG00000031429	GO:0000278	ENSMUSG00000029817	GO:0000398	ENSMUSG00000018740	GO:0006810	ENSMUSG00000004591	GO:0007155	ENSMUSG00000004113	GO:0007626	ENSMUSG00000024207	GO:0006629	ENSMUSG00000025758	GO:0000278	ENSMUSG00000022056	GO:0006508	ENSMUSG00000031633	GO:0006810	ENSMUSG00000067288	GO:0006412
ENSMUSG00000029468	GO:0010467	ENSMUSG00000028447	GO:0000278	ENSMUSG00000019432	GO:0000398	ENSMUSG00000079020	GO:0006810	ENSMUSG00000076439	GO:0007155	ENSMUSG00000000617	GO:0007626	ENSMUSG00000027932	GO:0006629	ENSMUSG00000026914	GO:0000278	ENSMUSG00000000385	GO:0006508	ENSMUSG00000006519	GO:0006810	ENSMUSG00000079641	GO:0006412
ENSMUSG00000017428	GO:0010467	ENSMUSG00000068394	GO:0000278	ENSMUSG00000000568	GO:0000398	ENSMUSG00000037295	GO:0006810	ENSMUSG00000026674	GO:0007155	ENSMUSG00000024077	GO:0007626	ENSMUSG00000038007	GO:0006629	ENSMUSG00000016477	GO:0000278	ENSMUSG00000024127	GO:0006508	ENSMUSG00000041301	GO:0006810	ENSMUSG00000037805	GO:0006412
ENSMUSG00000020720	GO:0010467	ENSMUSG00000032218	GO:0000278	ENSMUSG00000031590	GO:0000398	ENSMUSG00000066151	GO:0006810	ENSMUSG00000019326	GO:0007155	ENSMUSG00000048240	GO:0007626	ENSMUSG00000091609	GO:0006629	ENSMUSG00000001403	GO:0000278	ENSMUSG00000033918	GO:0006508	ENSMUSG00000032314	GO:0006810	ENSMUSG00000059291	GO:0006412
ENSMUSG00000029440	GO:0010467	ENSMUSG00000019923	GO:0000278	ENSMUSG00000034931	GO:0000398	ENSMUSG00000038602	GO:0006810	ENSMUSG00000068794	GO:0007155	ENSMUSG00000050272	GO:0007626	ENSMUSG00000044968	GO:0006629	ENSMUSG00000024056	GO:0000278	ENSMUSG00000054446	GO:0006508	ENSMUSG00000041329	GO:0006810	ENSMUSG00000093674	GO:0006412
ENSMUSG00000031029	GO:0010467	ENSMUSG00000003779	GO:0000278	ENSMUSG00000041133	GO:0000398	ENSMUSG00000038298	GO:0006810	ENSMUSG00000062202	GO:0007155	ENSMUSG00000029919	GO:0007626	ENSMUSG00000026943	GO:0006629	ENSMUSG00000027566	GO:0000278	ENSMUSG00000056899	GO:0006508	ENSMUSG00000010803	GO:0006810	ENSMUSG00000020460	GO:0006412
ENSMUSG00000020329	GO:0010467	ENSMUSG00000001151	GO:0000278	ENSMUSG00000020929	GO:0000398	ENSMUSG00000026781	GO:0006810	ENSMUSG00000028369	GO:0007155	ENSMUSG00000025229	GO:0007626	ENSMUSG00000043430	GO:0006629	ENSMUSG00000020290	GO:0000278	ENSMUSG00000029863	GO:0006508	ENSMUSG00000021520	GO:0006810	ENSMUSG00000090137	GO:0006412
ENSMUSG00000026398	GO:0010467	ENSMUSG00000069135	GO:0000278	ENSMUSG00000034681	GO:0000398	ENSMUSG00000023995	GO:0006810	ENSMUSG00000027386	GO:0007155	ENSMUSG00000045532	GO:0007626	ENSMUSG00000030972	GO:0006629	ENSMUSG00000019971	GO:0000278	ENSMUSG00000032393	GO:0006508	ENSMUSG00000071253	GO:0006810	ENSMUSG00000057322	GO:0006412
ENSMUSG00000026914	GO:0010467	ENSMUSG00000020415	GO:0000278	ENSMUSG00000051695	GO:0000398	ENSMUSG00000053453	GO:0006810	ENSMUSG00000041592	GO:0007155	ENSMUSG00000022982	GO:0007626	ENSMUSG00000059316	GO:0006629	ENSMUSG00000017716	GO:0000278	ENSMUSG00000026269	GO:0006508	ENSMUSG00000029467	GO:0006810	ENSMUSG00000039001	GO:0006412
ENSMUSG00000023110	GO:0010467	ENSMUSG00000028212	GO:0000278	ENSMUSG00000056851	GO:0000398	ENSMUSG00000047356	GO:0006810	ENSMUSG00000070369	GO:0007155	ENSMUSG00000037727	GO:0007626	ENSMUSG00000030703	GO:0006629	ENSMUSG00000017221	GO:0000278	ENSMUSG00000027249	GO:0006508	ENSMUSG00000002944	GO:0006810	ENSMUSG00000025724	GO:0006412
ENSMUSG00000025280	GO:0010467	ENSMUSG00000021707	GO:0000278	ENSMUSG00000033732	GO:0000398	ENSMUSG00000036449	GO:0006810	ENSMUSG00000022790	GO:0007155	ENSMUSG00000025533	GO:0007626	ENSMUSG00000032558	GO:0006629	ENSMUSG00000032264	GO:0000278	ENSMUSG00000044664	GO:0006508	ENSMUSG00000050953	GO:0006810	ENSMUSG00000037742	GO:0006412
ENSMUSG00000027566	GO:0010467	ENSMUSG00000062591	GO:0000278	ENSMUSG00000068856	GO:0000398	ENSMUSG00000045665	GO:0006810	ENSMUSG00000059049	GO:0007155	ENSMUSG00000022892	GO:0007626	ENSMUSG00000022175	GO:0006629	ENSMUSG00000033904	GO:0000278	ENSMUSG00000046169	GO:0006508	ENSMUSG00000033938	GO:0006810	ENSMUSG00000005610	GO:0006412
ENSMUSG00000060121	GO:0010467	ENSMUSG00000025747	GO:0000278	ENSMUSG00000020211	GO:0000398	ENSMUSG00000034854	GO:0006810	ENSMUSG00000038816	GO:0007155	ENSMUSG00000025232	GO:0007626	ENSMUSG00000030168	GO:0006629	ENSMUSG00000027379	GO:0000278	ENSMUSG00000021583	GO:0006508	ENSMUSG00000037217	GO:0006810	ENSMUSG00000014551	GO:0006412
ENSMUSG00000020290	GO:0010467	ENSMUSG00000022105	GO:0000278	ENSMUSG00000002129	GO:0000398	ENSMUSG00000081534	GO:0006810	ENSMUSG00000037016	GO:0007155	ENSMUSG00000000214	GO:0007626	ENSMUSG00000021703	GO:0006629	ENSMUSG00000066979	GO:0000278	ENSMUSG00000025887	GO:0006508	ENSMUSG00000016024	GO:0006810	ENSMUSG00000034729	GO:0006412
ENSMUSG00000037296	GO:0010467	ENSMUSG00000019942	GO:0000278	ENSMUSG00000024949	GO:0000398	ENSMUSG00000059316	GO:0006810	ENSMUSG00000004892	GO:0007155	ENSMUSG00000000889	GO:0007626	ENSMUSG00000040451	GO:0006629	ENSMUSG00000026966	GO:0000278	ENSMUSG00000029102	GO:0006508	ENSMUSG00000029212	GO:0006810	ENSMUSG00000027374	GO:0006412
ENSMUSG00000067148	GO:0010467	ENSMUSG00000021270	GO:0000278	ENSMUSG00000031370	GO:0000398	ENSMUSG00000032096	GO:0006810	ENSMUSG00000039787	GO:0007155	ENSMUSG00000031748	GO:0007626	ENSMUSG00000002871	GO:0006629	ENSMUSG00000029012	GO:0000278	ENSMUSG00000031645	GO:0006508	ENSMUSG00000020436	GO:0006810	ENSMUSG00000061474	GO:0006412
ENSMUSG00000078676	GO:0010467	ENSMUSG00000006678	GO:0000278	ENSMUSG00000024097	GO:0000398	ENSMUSG00000079677	GO:0006810	ENSMUSG00000048001	GO:0007155	ENSMUSG00000025579	GO:0007626	ENSMUSG00000028601	GO:0006629	ENSMUSG00000026761	GO:0000278	ENSMUSG00000027997	GO:0006508	ENSMUSG00000022890	GO:0006810	ENSMUSG00000028861	GO:0006412
ENSMUSG00000035834	GO:0010467	ENSMUSG00000019505	GO:0000278	ENSMUSG00000028137	GO:0000398	ENSMUSG00000040740	GO:0006810	ENSMUSG00000028465	GO:0007155	ENSMUSG00000032259	GO:0007626	ENSMUSG00000061666	GO:0006629	ENSMUSG00000022314	GO:0000278	ENSMUSG00000040455	GO:0006508	ENSMUSG00000024099	GO:0006810	ENSMUSG00000054312	GO:0006412
ENSMUSG00000016554	GO:0010467	ENSMUSG00000008348	GO:0000278	ENSMUSG00000020850	GO:0000398	ENSMUSG00000034111	GO:0006810	ENSMUSG00000037731	GO:0007155	ENSMUSG00000028717	GO:0007626	ENSMUSG00000052392	GO:0006629	ENSMUSG00000040084	GO:0000278	ENSMUSG00000053626	GO:0006508	ENSMUSG00000061540	GO:0006810	ENSMUSG00000039680	GO:0006412
ENSMUSG00000022312	GO:0010467	ENSMUSG00000017861	GO:0000278	ENSMUSG00000021715	GO:0000398	ENSMUSG00000032079	GO:0006810	ENSMUSG00000055421	GO:0007155	ENSMUSG00000027950	GO:0007626	ENSMUSG00000005952	GO:0006629	ENSMUSG00000033392	GO:0000278	ENSMUSG00000047497	GO:0006508	ENSMUSG00000019943	GO:0006810	ENSMUSG00000060679	GO:0006412
ENSMUSG00000024258	GO:0010467	ENSMUSG00000020914	GO:0000278	ENSMUSG00000022194	GO:0000398	ENSMUSG00000042828	GO:0006810	ENSMUSG00000048027	GO:0007155	ENSMUSG00000035200	GO:0007626	ENSMUSG00000050931	GO:0006629	ENSMUSG00000000028	GO:0000278	ENSMUSG00000046258	GO:0006508	ENSMUSG00000007458	GO:0006810	ENSMUSG00000017404	GO:0006412
ENSMUSG00000009535	GO:0010467	ENSMUSG00000006728	GO:0000278	ENSMUSG00000025134	GO:0000398	ENSMUSG00000033386	GO:0006810	ENSMUSG00000036915	GO:0007155	ENSMUSG00000032303	GO:0007626	ENSMUSG00000007783	GO:0006629	ENSMUSG00000006715	GO:0000278	ENSMUSG00000021587	GO:0006508	ENSMUSG00000005553	GO:0006810	ENSMUSG00000045983	GO:0006412
ENSMUSG00000066148	GO:0010467	ENSMUSG00000027342	GO:0000278	ENSMUSG00000011306	GO:0000398	ENSMUSG00000041609	GO:0006810	ENSMUSG00000070305	GO:0007155	ENSMUSG00000050541	GO:0007626	ENSMUSG00000037936	GO:0006629	ENSMUSG00000040586	GO:0000278	ENSMUSG00000037437	GO:0006508	ENSMUSG00000022295	GO:0006810	ENSMUSG00000016349	GO:0006412
ENSMUSG00000017221	GO:0010467	ENSMUSG00000041431	GO:0000278	ENSMUSG00000020074	GO:0000398	ENSMUSG00000033579	GO:0006810	ENSMUSG00000022026	GO:0007155	ENSMUSG00000000766	GO:0007626	ENSMUSG00000060002	GO:0006629	ENSMUSG00000031429	GO:0000278	ENSMUSG00000031552	GO:0006508	ENSMUSG00000042476	GO:0006810	ENSMUSG00000024181	GO:0006412
ENSMUSG00000001707	GO:0010467	ENSMUSG00000028884	GO:0000278	ENSMUSG00000028809	GO:0000398	ENSMUSG00000025858	GO:0006810	ENSMUSG00000029282	GO:0007155	ENSMUSG00000022705	GO:0007626	ENSMUSG00000021620	GO:0006629	ENSMUSG00000028447	GO:0000278	ENSMUSG00000026096	GO:0006508	ENSMUSG00000009863	GO:0006810	ENSMUSG00000003235	GO:0006412
ENSMUSG00000066037	GO:0010467	ENSMUSG00000005469	GO:0000278	ENSMUSG00000034820	GO:0000398	ENSMUSG00000030523	GO:0006810	ENSMUSG00000040998	GO:0007155	ENSMUSG00000049583	GO:0007626	ENSMUSG00000030283	GO:0006629	ENSMUSG00000068394	GO:0000278	ENSMUSG00000022893	GO:0006508	ENSMUSG00000028603	GO:0006810	ENSMUSG00000011257	GO:0006412
ENSMUSG00000020397	GO:0010467	ENSMUSG00000002102	GO:0000278	ENSMUSG00000037275	GO:0000398	ENSMUSG00000050296	GO:0006810	ENSMUSG00000046743	GO:0007155	ENSMUSG00000027577	GO:0007626	ENSMUSG00000035686	GO:0006629	ENSMUSG00000032218	GO:0000278	ENSMUSG00000011256	GO:0006508	ENSMUSG00000018861	GO:0006810	ENSMUSG00000028798	GO:0006412
ENSMUSG00000024587	GO:0010467	ENSMUSG00000056394	GO:0000278	ENSMUSG00000008373	GO:0000398	ENSMUSG00000004668	GO:0006810	ENSMUSG00000035860	GO:0007155	ENSMUSG00000001496	GO:0007626	ENSMUSG00000026457	GO:0006629	ENSMUSG00000019923	GO:0000278	ENSMUSG00000047257	GO:0006508	ENSMUSG00000030884	GO:0006810	ENSMUSG00000031490	GO:0006412
ENSMUSG00000031754	GO:0010467	ENSMUSG00000027715	GO:0000278	ENSMUSG00000055760	GO:0000398	ENSMUSG00000025134	GO:0006810	ENSMUSG00000079562	GO:0007155	ENSMUSG00000028004	GO:0007626	ENSMUSG00000076435	GO:0006629	ENSMUSG00000003779	GO:0000278	ENSMUSG00000028226	GO:0006508	ENSMUSG00000026463	GO:0006810	ENSMUSG00000020091	GO:0006412
ENSMUSG00000064127	GO:0010467	ENSMUSG00000014769	GO:0000278	ENSMUSG00000037993	GO:0000398	ENSMUSG00000022257	GO:0006810	ENSMUSG00000040037	GO:0007155	ENSMUSG00000021047	GO:0007626	ENSMUSG00000032281	GO:0006629	ENSMUSG00000001151	GO:0000278	ENSMUSG00000034623	GO:0006508	ENSMUSG00000028607	GO:0006810	ENSMUSG00000061315	GO:0006412
ENSMUSG00000038446	GO:0010467	ENSMUSG00000035198	GO:0000278	ENSMUSG00000027079	GO:0000398	ENSMUSG00000000811	GO:0006810	ENSMUSG00000039683	GO:0007155	ENSMUSG00000042453	GO:0007626	ENSMUSG00000021770	GO:0006629	ENSMUSG00000069135	GO:0000278	ENSMUSG00000030513	GO:0006508	ENSMUSG00000055368	GO:0006810	ENSMUSG00000021639	GO:0006412
ENSMUSG00000011960	GO:0010467	ENSMUSG00000070348	GO:0000278	ENSMUSG00000021713	GO:0000398	ENSMUSG00000041319	GO:0006810	ENSMUSG00000048218	GO:0007155	ENSMUSG00000057880	GO:0007626	ENSMUSG00000037366	GO:0006629	ENSMUSG00000020415	GO:0000278	ENSMUSG00000032493	GO:0006508	ENSMUSG00000028280	GO:0006810	ENSMUSG00000029387	GO:0006412
ENSMUSG00000026349	GO:0010467	ENSMUSG00000002068	GO:0000278	ENSMUSG00000003527	GO:0000398	ENSMUSG00000034958	GO:0006810	ENSMUSG00000001804	GO:0007155	ENSMUSG00000043102	GO:0007626	ENSMUSG00000033174	GO:0006629	ENSMUSG00000028212	GO:0000278	ENSMUSG00000020840	GO:0006508	ENSMUSG00000025968	GO:0006810	ENSMUSG00000024991	GO:0006412
ENSMUSG00000026083	GO:0010467	ENSMUSG00000025358	GO:0000278	ENSMUSG00000074088	GO:0000398	ENSMUSG00000002379	GO:0006810	ENSMUSG00000040205	GO:0007155	ENSMUSG00000030302	GO:0007626	ENSMUSG00000025260	GO:0006629	ENSMUSG00000021707	GO:0000278	ENSMUSG00000040537	GO:0006508	ENSMUSG00000033676	GO:0006810	ENSMUSG00000029388	GO:0006412
ENSMUSG00000028274	GO:0010467	ENSMUSG00000041859	GO:0000278	ENSMUSG00000034544	GO:0000398	ENSMUSG00000057069	GO:0006810	ENSMUSG00000007594	GO:0007155	ENSMUSG00000021609	GO:0007626	ENSMUSG00000074643	GO:0006629	ENSMUSG00000062591	GO:0000278	ENSMUSG00000051306	GO:0006508	ENSMUSG00000023267	GO:0006810	ENSMUSG00000022884	GO:0006412
ENSMUSG00000035632	GO:0010467	ENSMUSG00000030751	GO:0000278	ENSMUSG00000035851	GO:0000398	ENSMUSG00000017639	GO:0006810	ENSMUSG00000024965	GO:0007155	ENSMUSG00000024897	GO:0007626	ENSMUSG00000027412	GO:0006629	ENSMUSG00000025747	GO:0000278	ENSMUSG00000005220	GO:0006508	ENSMUSG00000046352	GO:0006810	ENSMUSG00000035227	GO:0006412
ENSMUSG00000017210	GO:0010467	ENSMUSG00000015671	GO:0000278	ENSMUSG00000023932	GO:0000398	ENSMUSG00000041797	GO:0006810	ENSMUSG00000016487	GO:0007155	ENSMUSG00000033792	GO:0007626	ENSMUSG00000023832	GO:0006629	ENSMUSG00000022105	GO:0000278	ENSMUSG00000036596	GO:0006508	ENSMUSG00000067220	GO:0006810	ENSMUSG00000020400	GO:0006412
ENSMUSG00000022809	GO:0010467	ENSMUSG00000060073	GO:0000278	ENSMUSG00000032077	GO:0000398	ENSMUSG00000042195	GO:0006810	ENSMUSG00000050947	GO:0007155	ENSMUSG00000025094	GO:0007626	ENSMUSG00000021278	GO:0006629	ENSMUSG00000019942	GO:0000278	ENSMUSG00000038527	GO:0006508	ENSMUSG00000030310	GO:0006810	ENSMUSG00000040731	GO:0006412
ENSMUSG00000025982	GO:0010467	ENSMUSG00000032301	GO:0000278	ENSMUSG00000063808	GO:0000398	ENSMUSG00000057060	GO:0006810	ENSMUSG00000032593	GO:0007155	ENSMUSG00000019828	GO:0007626	ENSMUSG00000026944	GO:0006629	ENSMUSG00000021270	GO:0000278	ENSMUSG00000032091	GO:0006508	ENSMUSG00000035594	GO:0006810	ENSMUSG00000025935	GO:0006412
ENSMUSG00000002679	GO:0010467	ENSMUSG00000000751	GO:0000278	ENSMUSG00000005150	GO:0000398	ENSMUSG00000079707	GO:0006810	ENSMUSG00000048534	GO:0007155	ENSMUSG00000054360	GO:0007626	ENSMUSG00000024254	GO:0006629	ENSMUSG00000006678	GO:0000278	ENSMUSG00000006205	GO:0006508	ENSMUSG00000049550	GO:0006810	ENSMUSG00000030335	GO:0006412
ENSMUSG00000003660	GO:0010467	ENSMUSG00000024338	GO:0000278	ENSMUSG00000040725	GO:0000398	ENSMUSG00000044749	GO:0006810	ENSMUSG00000020473	GO:0007155	ENSMUSG00000075324	GO:0007626	ENSMUSG00000040505	GO:0006629	ENSMUSG00000019505	GO:0000278	ENSMUSG00000021822	GO:0006508	ENSMUSG00000003161	GO:0006810	ENSMUSG00000023967	GO:0006412
ENSMUSG00000070319	GO:0010467	ENSMUSG00000096727	GO:0000278	ENSMUSG00000003360	GO:0000398	ENSMUSG00000061273	GO:0006810	ENSMUSG00000000402	GO:0007155	ENSMUSG00000021010	GO:0007626	ENSMUSG00000031982	GO:0006629	ENSMUSG00000008348	GO:0000278	ENSMUSG00000031981	GO:0006508	ENSMUSG00000041313	GO:0006810	ENSMUSG00000024436	GO:0006412
ENSMUSG00000031429	GO:0010467	ENSMUSG00000068749	GO:0000278	ENSMUSG00000078348	GO:0000398	ENSMUSG00000048796	GO:0006810	ENSMUSG00000064293	GO:0007155	ENSMUSG00000021743	GO:0007626	ENSMUSG00000028093	GO:0006629	ENSMUSG00000017861	GO:0000278	ENSMUSG00000058952	GO:0006508	ENSMUSG00000021577	GO:0006810	ENSMUSG00000028140	GO:0006412
ENSMUSG00000089669	GO:0010467	ENSMUSG00000005779	GO:0000278	ENSMUSG00000036572	GO:0000398	ENSMUSG00000028655	GO:0006810	ENSMUSG00000039155	GO:0007155	ENSMUSG00000036853	GO:0007626	ENSMUSG00000024887	GO:0006629	ENSMUSG00000020914	GO:0000278	ENSMUSG00000030800	GO:0006508	ENSMUSG00000030781	GO:0006810	ENSMUSG00000035772	GO:0006412
ENSMUSG00000054405	GO:0010467	ENSMUSG00000018286	GO:0000278	ENSMUSG00000001767	GO:0000398	ENSMUSG00000005952	GO:0006810	ENSMUSG00000064158	GO:0007155	ENSMUSG00000020283	GO:0007626	ENSMUSG00000026925	GO:0006629	ENSMUSG00000006728	GO:0000278	ENSMUSG00000029866	GO:0006508	ENSMUSG00000030096	GO:0006810	ENSMUSG00000023939	GO:0006412
ENSMUSG00000032398	GO:0010467	ENSMUSG00000022193	GO:0000278	ENSMUSG00000026035	GO:0000398	ENSMUSG00000037475	GO:0006810	ENSMUSG00000005338	GO:0007155	ENSMUSG00000034472	GO:0007626	ENSMUSG00000019877	GO:0006629	ENSMUSG00000027342	GO:0000278	ENSMUSG00000050063	GO:0006508	ENSMUSG00000055078	GO:0006810	ENSMUSG00000036860	GO:0006412
ENSMUSG00000036323	GO:0010467	ENSMUSG00000038644	GO:0000278	ENSMUSG00000020994	GO:0000398	ENSMUSG00000069072	GO:0006810	ENSMUSG00000063887	GO:0007155	ENSMUSG00000046230	GO:0007626	ENSMUSG00000033917	GO:0006629	ENSMUSG00000041431	GO:0000278	ENSMUSG00000030862	GO:0006508	ENSMUSG00000001729	GO:0006810	ENSMUSG00000001445	GO:0006412
ENSMUSG00000002455	GO:0010467	ENSMUSG00000027641	GO:0000278	ENSMUSG00000027655	GO:0000398	ENSMUSG00000022012	GO:0006810	ENSMUSG00000021681	GO:0007155	ENSMUSG00000022076	GO:0007626	ENSMUSG00000034796	GO:0006629	ENSMUSG00000028884	GO:0000278	ENSMUSG00000015437	GO:0006508	ENSMUSG00000004056	GO:0006810	ENSMUSG00000010406	GO:0006412
ENSMUSG00000041328	GO:0010467	ENSMUSG00000007564	GO:0000278	ENSMUSG00000044709	GO:0000398	ENSMUSG00000020464	GO:0006810	ENSMUSG00000050505	GO:0007155	ENSMUSG00000016028	GO:0007626	ENSMUSG00000000301	GO:0006629	ENSMUSG00000005469	GO:0000278	ENSMUSG00000035547	GO:0006508	ENSMUSG00000025651	GO:0006810	ENSMUSG00000063179	GO:0006412
ENSMUSG00000055334	GO:0010467	ENSMUSG00000020687	GO:0000278	ENSMUSG00000027014	GO:0000398	ENSMUSG00000041052	GO:0006810	ENSMUSG00000035930	GO:0007155	ENSMUSG00000023033	GO:0007626	ENSMUSG00000020447	GO:0006629	ENSMUSG00000002102	GO:0000278	ENSMUSG00000025964	GO:0006508	ENSMUSG00000023088	GO:0006810	ENSMUSG00000036850	GO:0006412
ENSMUSG00000021420	GO:0010467	ENSMUSG00000031016	GO:0000278	ENSMUSG00000019470	GO:0000398	ENSMUSG00000037933	GO:0006810	ENSMUSG00000071317	GO:0007155	ENSMUSG00000038248	GO:0007626	ENSMUSG00000031969	GO:0006629	ENSMUSG00000056394	GO:0000278	ENSMUSG00000056162	GO:0006508	ENSMUSG00000031343	GO:0006810	ENSMUSG00000071723	GO:0006412
ENSMUSG00000042502	GO:0010467	ENSMUSG00000032477	GO:0000278	ENSMUSG00000024604	GO:0000398	ENSMUSG00000034467	GO:0006810	ENSMUSG00000079022	GO:0007155	ENSMUSG00000063810	GO:0042632	ENSMUSG00000038910	GO:0006629	ENSMUSG00000027715	GO:0000278	ENSMUSG00000070371	GO:0006508	ENSMUSG00000050234	GO:0006810	ENSMUSG00000029208	GO:0006412
ENSMUSG00000045248	GO:0010467	ENSMUSG00000027330	GO:0000278	ENSMUSG00000004096	GO:0000398	ENSMUSG00000037936	GO:0006810	ENSMUSG00000054793	GO:0007155	ENSMUSG00000018501	GO:0042632	ENSMUSG00000037216	GO:0006629	ENSMUSG00000014769	GO:0000278	ENSMUSG00000032359	GO:0006508	ENSMUSG00000029862	GO:0006810	ENSMUSG00000025208	GO:0006412
ENSMUSG00000022685	GO:0010467	ENSMUSG00000044201	GO:0000278	ENSMUSG00000041781	GO:0000398	ENSMUSG00000027397	GO:0006810	ENSMUSG00000035776	GO:0007155	ENSMUSG00000026398	GO:0042632	ENSMUSG00000024600	GO:0006629	ENSMUSG00000035198	GO:0000278	ENSMUSG00000054555	GO:0006508	ENSMUSG00000021591	GO:0006810	ENSMUSG00000038762	GO:0006412
ENSMUSG00000049553	GO:0010467	ENSMUSG00000049550	GO:0000278	ENSMUSG00000029345	GO:0000398	ENSMUSG00000026342	GO:0006810	ENSMUSG00000070563	GO:0007155	ENSMUSG00000024772	GO:0042632	ENSMUSG00000030382	GO:0006629	ENSMUSG00000070348	GO:0000278	ENSMUSG00000020877	GO:0006508	ENSMUSG00000033965	GO:0006810	ENSMUSG00000063171	GO:0006412
ENSMUSG00000038784	GO:0010467	ENSMUSG00000002997	GO:0000278	ENSMUSG00000021494	GO:0000398	ENSMUSG00000042616	GO:0006810	ENSMUSG00000006219	GO:0007155	ENSMUSG00000002108	GO:0042632	ENSMUSG00000040774	GO:0006629	ENSMUSG00000002068	GO:0000278	ENSMUSG00000021710	GO:0006508	ENSMUSG00000057123	GO:0006810	ENSMUSG00000041638	GO:0006412
ENSMUSG00000021255	GO:0010467	ENSMUSG00000020649	GO:0000278	ENSMUSG00000035215	GO:0000398	ENSMUSG00000031919	GO:0006810	ENSMUSG00000032134	GO:0007155	ENSMUSG00000007655	GO:0042632	ENSMUSG00000021751	GO:0006631	ENSMUSG00000025358	GO:0000278	ENSMUSG00000020124	GO:0006508	ENSMUSG00000034520	GO:0006810	ENSMUSG00000002500	GO:0006412
ENSMUSG00000019768	GO:0010467	ENSMUSG00000022673	GO:0000278	ENSMUSG00000054309	GO:0000398	ENSMUSG00000010154	GO:0006810	ENSMUSG00000062300	GO:0007155	ENSMUSG00000040374	GO:0042632	ENSMUSG00000022853	GO:0006631	ENSMUSG00000041859	GO:0000278	ENSMUSG00000017692	GO:0006508	ENSMUSG00000004610	GO:0006810	ENSMUSG00000025917	GO:0006412
ENSMUSG00000024431	GO:0010467	ENSMUSG00000005410	GO:0000278	ENSMUSG00000027593	GO:0000398	ENSMUSG00000020810	GO:0006810	ENSMUSG00000028909	GO:0007155	ENSMUSG00000002985	GO:0042632	ENSMUSG00000018796	GO:0006631	ENSMUSG00000030751	GO:0000278	ENSMUSG00000061576	GO:0006508	ENSMUSG00000052459	GO:0006810	ENSMUSG00000049751	GO:0006412
ENSMUSG00000004951	GO:0010467	ENSMUSG00000029730	GO:0000278	ENSMUSG00000030056	GO:0000398	ENSMUSG00000018800	GO:0006810	ENSMUSG00000015829	GO:0007155	ENSMUSG00000024413	GO:0042632	ENSMUSG00000063889	GO:0006631	ENSMUSG00000015671	GO:0000278	ENSMUSG00000032086	GO:0006508	ENSMUSG00000025580	GO:0006810	ENSMUSG00000019710	GO:0006412
ENSMUSG00000030062	GO:0010467	ENSMUSG00000012483	GO:0000278	ENSMUSG00000024735	GO:0000398	ENSMUSG00000028435	GO:0006810	ENSMUSG00000023118	GO:0007155	ENSMUSG00000022683	GO:0042632	ENSMUSG00000020919	GO:0006631	ENSMUSG00000060073	GO:0000278	ENSMUSG00000000901	GO:0006508	ENSMUSG00000022935	GO:0006810	ENSMUSG00000026887	GO:0006412
ENSMUSG00000027642	GO:0010467	ENSMUSG00000022881	GO:0000278	ENSMUSG00000028651	GO:0000398	ENSMUSG00000020823	GO:0006810	ENSMUSG00000003665	GO:0007155	ENSMUSG00000024913	GO:0042632	ENSMUSG00000004043	GO:0006631	ENSMUSG00000032301	GO:0000278	ENSMUSG00000037129	GO:0006508	ENSMUSG00000015090	GO:0006810	ENSMUSG00000039209	GO:0006412
ENSMUSG00000021116	GO:0010467	ENSMUSG00000023104	GO:0000278	ENSMUSG00000039218	GO:0000398	ENSMUSG00000078937	GO:0006810	ENSMUSG00000021451	GO:0007155	ENSMUSG00000023045	GO:0042632	ENSMUSG00000025889	GO:0006631	ENSMUSG00000000751	GO:0000278	ENSMUSG00000024910	GO:0006508	ENSMUSG00000001986	GO:0006810	ENSMUSG00000020477	GO:0006412
ENSMUSG00000007892	GO:0010467	ENSMUSG00000029191	GO:0000278	ENSMUSG00000007050	GO:0000398	ENSMUSG00000031904	GO:0006810	ENSMUSG00000032340	GO:0007155	ENSMUSG00000024391	GO:0042632	ENSMUSG00000031545	GO:0006631	ENSMUSG00000024338	GO:0000278	ENSMUSG00000024942	GO:0006508	ENSMUSG00000024120	GO:0006810	ENSMUSG00000060499	GO:0006412
ENSMUSG00000025508	GO:0010467	ENSMUSG00000028932	GO:0000278	ENSMUSG00000024007	GO:0000398	ENSMUSG00000024480	GO:0006810	ENSMUSG00000037966	GO:0007155	ENSMUSG00000015243	GO:0042632	ENSMUSG00000027380	GO:0006631	ENSMUSG00000096727	GO:0000278	ENSMUSG00000042670	GO:0006508	ENSMUSG00000026853	GO:0006810	ENSMUSG00000035139	GO:0006412
ENSMUSG00000067274	GO:0010467	ENSMUSG00000004455	GO:0000278	ENSMUSG00000038374	GO:0000398	ENSMUSG00000060681	GO:0006810	ENSMUSG00000033306	GO:0007155	ENSMUSG00000032193	GO:0042632	ENSMUSG00000027984	GO:0006631	ENSMUSG00000068749	GO:0000278	ENSMUSG00000035713	GO:0006508	ENSMUSG00000025557	GO:0006810	ENSMUSG00000034880	GO:0006412
ENSMUSG00000000776	GO:0010467	ENSMUSG00000023067	GO:0000278	ENSMUSG00000026648	GO:0000723	ENSMUSG00000049313	GO:0006810	ENSMUSG00000037712	GO:0007155	ENSMUSG00000032083	GO:0042632	ENSMUSG00000020777	GO:0006631	ENSMUSG00000005779	GO:0000278	ENSMUSG00000063904	GO:0006508	ENSMUSG00000032269	GO:0006810	ENSMUSG00000021967	GO:0006412
ENSMUSG00000031870	GO:0010467	ENSMUSG00000024742	GO:0000278	ENSMUSG00000022672	GO:0000723	ENSMUSG00000040715	GO:0006810	ENSMUSG00000019851	GO:0007155	ENSMUSG00000005681	GO:0042632	ENSMUSG00000032942	GO:0006631	ENSMUSG00000018286	GO:0000278	ENSMUSG00000043943	GO:0006508	ENSMUSG00000024392	GO:0006810	ENSMUSG00000018882	GO:0006412
ENSMUSG00000028156	GO:0010467	ENSMUSG00000031897	GO:0000278	ENSMUSG00000030528	GO:0000723	ENSMUSG00000025194	GO:0006810	ENSMUSG00000012017	GO:0007155	ENSMUSG00000002992	GO:0042632	ENSMUSG00000055737	GO:0006631	ENSMUSG00000022193	GO:0000278	ENSMUSG00000022622	GO:0006508	ENSMUSG00000007653	GO:0006810	ENSMUSG00000075528	GO:0006412
ENSMUSG00000026615	GO:0010467	ENSMUSG00000029363	GO:0000278	ENSMUSG00000021611	GO:0000723	ENSMUSG00000000792	GO:0006810	ENSMUSG00000022178	GO:0007155	ENSMUSG00000032081	GO:0042632	ENSMUSG00000025745	GO:0006631	ENSMUSG00000038644	GO:0000278	ENSMUSG00000059263	GO:0006508	ENSMUSG00000038462	GO:0006810	ENSMUSG00000024516	GO:0006412
ENSMUSG00000060373	GO:0010467	ENSMUSG00000033970	GO:0000278	ENSMUSG00000031403	GO:0000723	ENSMUSG00000007670	GO:0006810	ENSMUSG00000029576	GO:0007155	ENSMUSG00000020609	GO:0042632	ENSMUSG00000029098	GO:0006631	ENSMUSG00000027641	GO:0000278	ENSMUSG00000033538	GO:0006508	ENSMUSG00000019558	GO:0006810	ENSMUSG00000015672	GO:0006412
ENSMUSG00000090877	GO:0010467	ENSMUSG00000031347	GO:0000278	ENSMUSG00000028224	GO:0000723	ENSMUSG00000020788	GO:0006810	ENSMUSG00000036862	GO:0007155	ENSMUSG00000035237	GO:0042632	ENSMUSG00000031278	GO:0006631	ENSMUSG00000007564	GO:0000278	ENSMUSG00000031995	GO:0006508	ENSMUSG00000025892	GO:0006810	ENSMUSG00000029066	GO:0006412
ENSMUSG00000031618	GO:0010467	ENSMUSG00000090733	GO:0000278	ENSMUSG00000026496	GO:0000723	ENSMUSG00000005950	GO:0006810	ENSMUSG00000024593	GO:0007155	ENSMUSG00000032080	GO:0042632	ENSMUSG00000025903	GO:0006631	ENSMUSG00000020687	GO:0000278	ENSMUSG00000032010	GO:0006508	ENSMUSG00000030109	GO:0006810	ENSMUSG00000003299	GO:0006412
ENSMUSG00000032042	GO:0010467	ENSMUSG00000044303	GO:0000278	ENSMUSG00000006678	GO:0000723	ENSMUSG00000021567	GO:0006810	ENSMUSG00000041062	GO:0007155	ENSMUSG00000032207	GO:0042632	ENSMUSG00000028670	GO:0006631	ENSMUSG00000031016	GO:0000278	ENSMUSG00000039633	GO:0006508	ENSMUSG00000028542	GO:0006810	ENSMUSG00000078789	GO:0006412
ENSMUSG00000008333	GO:0010467	ENSMUSG00000073802	GO:0000278	ENSMUSG00000027342	GO:0000723	ENSMUSG00000030188	GO:0006810	ENSMUSG00000006411	GO:0007155	ENSMUSG00000062515	GO:0042632	ENSMUSG00000028773	GO:0006631	ENSMUSG00000032477	GO:0000278	ENSMUSG00000058626	GO:0006508	ENSMUSG00000049908	GO:0006810	ENSMUSG00000057388	GO:0006412
ENSMUSG00000063511	GO:0010467	ENSMUSG00000028551	GO:0000278	ENSMUSG00000022471	GO:0000723	ENSMUSG00000052395	GO:0006810	ENSMUSG00000045095	GO:0007155	ENSMUSG00000028240	GO:0042632	ENSMUSG00000000214	GO:0006631	ENSMUSG00000027330	GO:0000278	ENSMUSG00000044430	GO:0006508	ENSMUSG00000029211	GO:0006810	ENSMUSG00000016510	GO:0006412
ENSMUSG00000061787	GO:0010467	ENSMUSG00000020745	GO:0000278	ENSMUSG00000026187	GO:0000723	ENSMUSG00000022841	GO:0006810	ENSMUSG00000021709	GO:0007155	ENSMUSG00000078650	GO:0042632	ENSMUSG00000047026	GO:0006631	ENSMUSG00000044201	GO:0000278	ENSMUSG00000027612	GO:0006508	ENSMUSG00000018770	GO:0006810	ENSMUSG00000078931	GO:0006412
ENSMUSG00000032518	GO:0010467	ENSMUSG00000030603	GO:0000278	ENSMUSG00000028884	GO:0000723	ENSMUSG00000024378	GO:0006810	ENSMUSG00000030606	GO:0007155	ENSMUSG00000026600	GO:0042632	ENSMUSG00000023057	GO:0006631	ENSMUSG00000049550	GO:0000278	ENSMUSG00000044254	GO:0006508	ENSMUSG00000006576	GO:0006810	ENSMUSG00000037531	GO:0006412
ENSMUSG00000061479	GO:0010467	ENSMUSG00000022391	GO:0000278	ENSMUSG00000056394	GO:0000723	ENSMUSG00000020483	GO:0006810	ENSMUSG00000027408	GO:0007155	ENSMUSG00000024030	GO:0042632	ENSMUSG00000031613	GO:0006631	ENSMUSG00000002997	GO:0000278	ENSMUSG00000067276	GO:0006508	ENSMUSG00000019590	GO:0006810	ENSMUSG00000029173	GO:0006412
ENSMUSG00000014504	GO:0010467	ENSMUSG00000003031	GO:0000278	ENSMUSG00000000751	GO:0000723	ENSMUSG00000024287	GO:0006810	ENSMUSG00000046387	GO:0007155	ENSMUSG00000060601	GO:0042632	ENSMUSG00000029545	GO:0006631	ENSMUSG00000020649	GO:0000278	ENSMUSG00000029436	GO:0006508	ENSMUSG00000073988	GO:0006810	ENSMUSG00000021731	GO:0006412
ENSMUSG00000046434	GO:0010467	ENSMUSG00000030591	GO:0000278	ENSMUSG00000038644	GO:0000723	ENSMUSG00000033272	GO:0006810	ENSMUSG00000048347	GO:0007155	ENSMUSG00000028158	GO:0042632	ENSMUSG00000028607	GO:0006631	ENSMUSG00000022673	GO:0000278	ENSMUSG00000032268	GO:0006508	ENSMUSG00000031574	GO:0006810	ENSMUSG00000028683	GO:0006412
ENSMUSG00000030512	GO:0010467	ENSMUSG00000025162	GO:0000278	ENSMUSG00000012483	GO:0000723	ENSMUSG00000021831	GO:0006810	ENSMUSG00000028859	GO:0007155	ENSMUSG00000062694	GO:0042632	ENSMUSG00000026003	GO:0006631	ENSMUSG00000005410	GO:0000278	ENSMUSG00000005800	GO:0006508	ENSMUSG00000037916	GO:0006810	ENSMUSG00000026245	GO:0006412
ENSMUSG00000019505	GO:0010467	ENSMUSG00000020471	GO:0000278	ENSMUSG00000022881	GO:0000723	ENSMUSG00000025872	GO:0006810	ENSMUSG00000079620	GO:0007155	ENSMUSG00000021242	GO:0042632	ENSMUSG00000025465	GO:0006631	ENSMUSG00000029730	GO:0000278	ENSMUSG00000005813	GO:0006508	ENSMUSG00000024900	GO:0006810	ENSMUSG00000028898	GO:0006412
ENSMUSG00000008348	GO:0010467	ENSMUSG00000029177	GO:0000278	ENSMUSG00000023104	GO:0000723	ENSMUSG00000019731	GO:0006810	ENSMUSG00000031354	GO:0007155	ENSMUSG00000027377	GO:0042632	ENSMUSG00000002997	GO:0006631	ENSMUSG00000012483	GO:0000278	ENSMUSG00000017737	GO:0006508	ENSMUSG00000020787	GO:0006810	ENSMUSG00000027422	GO:0006412
ENSMUSG00000046532	GO:0010467	ENSMUSG00000026605	GO:0000278	ENSMUSG00000029191	GO:0000723	ENSMUSG00000038844	GO:0006810	ENSMUSG00000026991	GO:0007155	ENSMUSG00000037278	GO:0042632	ENSMUSG00000024781	GO:0006631	ENSMUSG00000022881	GO:0000278	ENSMUSG00000043705	GO:0006508	ENSMUSG00000022843	GO:0006810	ENSMUSG00000053565	GO:0006412
ENSMUSG00000037992	GO:0010467	ENSMUSG00000025395	GO:0000278	ENSMUSG00000024742	GO:0000723	ENSMUSG00000022763	GO:0006810	ENSMUSG00000029161	GO:0007155	ENSMUSG00000037295	GO:0042632	ENSMUSG00000024132	GO:0006631	ENSMUSG00000023104	GO:0000278	ENSMUSG00000047562	GO:0006508	ENSMUSG00000004319	GO:0006810	ENSMUSG00000024830	GO:0006412
ENSMUSG00000002393	GO:0010467	ENSMUSG00000026134	GO:0000278	ENSMUSG00000029363	GO:0000723	ENSMUSG00000022800	GO:0006810	ENSMUSG00000032118	GO:0007155	ENSMUSG00000038175	GO:0042632	ENSMUSG00000036880	GO:0006631	ENSMUSG00000029191	GO:0000278	ENSMUSG00000020841	GO:0006508	ENSMUSG00000004317	GO:0006810	ENSMUSG00000032215	GO:0006412
ENSMUSG00000069171	GO:0010467	ENSMUSG00000022433	GO:0000278	ENSMUSG00000033970	GO:0000723	ENSMUSG00000022848	GO:0006810	ENSMUSG00000030538	GO:0007155	ENSMUSG00000030842	GO:0042632	ENSMUSG00000026853	GO:0006631	ENSMUSG00000028932	GO:0000278	ENSMUSG00000032376	GO:0006508	ENSMUSG00000036636	GO:0006810	ENSMUSG00000020780	GO:0006412
ENSMUSG00000017491	GO:0010467	ENSMUSG00000069744	GO:0000278	ENSMUSG00000020471	GO:0000723	ENSMUSG00000068747	GO:0006810	ENSMUSG00000022039	GO:0007155	ENSMUSG00000032079	GO:0042632	ENSMUSG00000030861	GO:0006631	ENSMUSG00000004455	GO:0000278	ENSMUSG00000022887	GO:0006508	ENSMUSG00000033770	GO:0006810	ENSMUSG00000029145	GO:0006412
ENSMUSG00000058756	GO:0010467	ENSMUSG00000028837	GO:0000278	ENSMUSG00000025395	GO:0000723	ENSMUSG00000029470	GO:0006810	ENSMUSG00000048368	GO:0007155	ENSMUSG00000022579	GO:0042632	ENSMUSG00000025153	GO:0006631	ENSMUSG00000023067	GO:0000278	ENSMUSG00000033909	GO:0006508	ENSMUSG00000006216	GO:0006810	ENSMUSG00000027828	GO:0006412
ENSMUSG00000021779	GO:0010467	ENSMUSG00000002870	GO:0000278	ENSMUSG00000026134	GO:0000723	ENSMUSG00000058076	GO:0006810	ENSMUSG00000027356	GO:0007155	ENSMUSG00000044254	GO:0042632	ENSMUSG00000018574	GO:0006631	ENSMUSG00000024742	GO:0000278	ENSMUSG00000079418	GO:0006508	ENSMUSG00000031176	GO:0006810	ENSMUSG00000029918	GO:0006412
ENSMUSG00000015656	GO:0010467	ENSMUSG00000003226	GO:0000278	ENSMUSG00000036875	GO:0000723	ENSMUSG00000032118	GO:0006810	ENSMUSG00000008153	GO:0007155	ENSMUSG00000037936	GO:0042632	ENSMUSG00000024507	GO:0006631	ENSMUSG00000031897	GO:0000278	ENSMUSG00000005362	GO:0006508	ENSMUSG00000015342	GO:0006810	ENSMUSG00000046756	GO:0006412
ENSMUSG00000022479	GO:0010467	ENSMUSG00000069089	GO:0000278	ENSMUSG00000025925	GO:0000723	ENSMUSG00000036078	GO:0006810	ENSMUSG00000036957	GO:0007155	ENSMUSG00000020063	GO:0042632	ENSMUSG00000059447	GO:0006631	ENSMUSG00000029363	GO:0000278	ENSMUSG00000049538	GO:0006508	ENSMUSG00000026895	GO:0006810	ENSMUSG00000022792	GO:0006412
ENSMUSG00000024955	GO:0010467	ENSMUSG00000029414	GO:0000278	ENSMUSG00000020974	GO:0000723	ENSMUSG00000029151	GO:0006810	ENSMUSG00000022687	GO:0007155	ENSMUSG00000030747	GO:0042632	ENSMUSG00000023156	GO:0006631	ENSMUSG00000033970	GO:0000278	ENSMUSG00000001520	GO:0006508	ENSMUSG00000022774	GO:0006810	ENSMUSG00000023723	GO:0006412
ENSMUSG00000022283	GO:0010467	ENSMUSG00000036875	GO:0000278	ENSMUSG00000007080	GO:0000723	ENSMUSG00000005354	GO:0006810	ENSMUSG00000024053	GO:0007155	ENSMUSG00000026944	GO:0042632	ENSMUSG00000094130	GO:0006631	ENSMUSG00000031347	GO:0000278	ENSMUSG00000023903	GO:0006508	ENSMUSG00000031596	GO:0006810	ENSMUSG00000057863	GO:0006412
ENSMUSG00000001380	GO:0010467	ENSMUSG00000039067	GO:0000278	ENSMUSG00000024833	GO:0000723	ENSMUSG00000024130	GO:0006810	ENSMUSG00000034918	GO:0007155	ENSMUSG00000024254	GO:0042632	ENSMUSG00000022383	GO:0006631	ENSMUSG00000090733	GO:0000278	ENSMUSG00000025075	GO:0006508	ENSMUSG00000026159	GO:0006810	ENSMUSG00000019977	GO:0006412
ENSMUSG00000005897	GO:0010467	ENSMUSG00000019927	GO:0000278	ENSMUSG00000031583	GO:0000723	ENSMUSG00000025544	GO:0006810	ENSMUSG00000020994	GO:0007155	ENSMUSG00000040505	GO:0042632	ENSMUSG00000053898	GO:0006631	ENSMUSG00000044303	GO:0000278	ENSMUSG00000022797	GO:0006508	ENSMUSG00000008036	GO:0006810	ENSMUSG00000032553	GO:0006412
ENSMUSG00000001288	GO:0010467	ENSMUSG00000021548	GO:0000278	ENSMUSG00000030726	GO:0000723	ENSMUSG00000052026	GO:0006810	ENSMUSG00000030428	GO:0007155	ENSMUSG00000041544	GO:0042632	ENSMUSG00000039653	GO:0006631	ENSMUSG00000073802	GO:0000278	ENSMUSG00000048400	GO:0006508	ENSMUSG00000089774	GO:0006810	ENSMUSG00000021917	GO:0006412
ENSMUSG00000034994	GO:0010467	ENSMUSG00000021103	GO:0000278	ENSMUSG00000071072	GO:0000723	ENSMUSG00000040407	GO:0006810	ENSMUSG00000032452	GO:0007155	ENSMUSG00000028553	GO:0042632	ENSMUSG00000015016	GO:0006631	ENSMUSG00000028551	GO:0000278	ENSMUSG00000020682	GO:0006508	ENSMUSG00000025439	GO:0006810	ENSMUSG00000062981	GO:0006412
ENSMUSG00000067995	GO:0010467	ENSMUSG00000026622	GO:0000278	ENSMUSG00000031921	GO:0000723	ENSMUSG00000022664	GO:0006810	ENSMUSG00000004707	GO:0007155	ENSMUSG00000053846	GO:0042632	ENSMUSG00000055923	GO:0006631	ENSMUSG00000020745	GO:0000278	ENSMUSG00000031443	GO:0006508	ENSMUSG00000003352	GO:0006810	ENSMUSG00000031029	GO:0006413
ENSMUSG00000027404	GO:0010467	ENSMUSG00000021774	GO:0000278	ENSMUSG00000020898	GO:0000723	ENSMUSG00000028982	GO:0006810	ENSMUSG00000022439	GO:0007155			ENSMUSG00000024207	GO:0006631	ENSMUSG00000030603	GO:0000278	ENSMUSG00000057729	GO:0006508	ENSMUSG00000032412	GO:0006810	ENSMUSG00000016554	GO:0006413
ENSMUSG00000026565	GO:0010467	ENSMUSG00000063550	GO:0000278	ENSMUSG00000038290	GO:0000723	ENSMUSG00000079508	GO:0006810	ENSMUSG00000022438	GO:0007155			ENSMUSG00000027932	GO:0006631	ENSMUSG00000022391	GO:0000278	ENSMUSG00000022710	GO:0006508	ENSMUSG00000059412	GO:0006810	ENSMUSG00000022312	GO:0006413
ENSMUSG00000015165	GO:0010467	ENSMUSG00000030867	GO:0000278	ENSMUSG00000020380	GO:0000723	ENSMUSG00000033576	GO:0006810	ENSMUSG00000066108	GO:0007155			ENSMUSG00000030972	GO:0006631	ENSMUSG00000003031	GO:0000278	ENSMUSG00000030560	GO:0006508	ENSMUSG00000024597	GO:0006810	ENSMUSG00000026083	GO:0006413
ENSMUSG00000026356	GO:0010467	ENSMUSG00000005625	GO:0000278	ENSMUSG00000022545	GO:0000723	ENSMUSG00000025006	GO:0006810	ENSMUSG00000038156	GO:0007155			ENSMUSG00000031808	GO:0006631	ENSMUSG00000030591	GO:0000278	ENSMUSG00000040812	GO:0006508	ENSMUSG00000031766	GO:0006810	ENSMUSG00000070319	GO:0006413
ENSMUSG00000044533	GO:0010467	ENSMUSG00000096472	GO:0000278	ENSMUSG00000038000	GO:0000723	ENSMUSG00000032327	GO:0006810	ENSMUSG00000068740	GO:0007155			ENSMUSG00000067653	GO:0006631	ENSMUSG00000025162	GO:0000278	ENSMUSG00000020020	GO:0006508	ENSMUSG00000074336	GO:0006810	ENSMUSG00000021116	GO:0006413
ENSMUSG00000050965	GO:0010467	ENSMUSG00000030298	GO:0000278	ENSMUSG00000007589	GO:0000723	ENSMUSG00000022807	GO:0006810	ENSMUSG00000066392	GO:0007155			ENSMUSG00000029482	GO:0006631	ENSMUSG00000020471	GO:0000278	ENSMUSG00000020183	GO:0006508	ENSMUSG00000017754	GO:0006810	ENSMUSG00000007892	GO:0006413
ENSMUSG00000020923	GO:0010467	ENSMUSG00000020974	GO:0000278	ENSMUSG00000042694	GO:0000723	ENSMUSG00000050304	GO:0006810	ENSMUSG00000029288	GO:0007155			ENSMUSG00000028601	GO:0006631	ENSMUSG00000029177	GO:0000278	ENSMUSG00000000957	GO:0006508	ENSMUSG00000028452	GO:0006810	ENSMUSG00000025508	GO:0006413
ENSMUSG00000002102	GO:0010467	ENSMUSG00000052798	GO:0000278	ENSMUSG00000027845	GO:0000723	ENSMUSG00000028386	GO:0006810	ENSMUSG00000023905	GO:0007155			ENSMUSG00000007783	GO:0006631	ENSMUSG00000026605	GO:0000278	ENSMUSG00000038836	GO:0006508	ENSMUSG00000024411	GO:0006810	ENSMUSG00000067274	GO:0006413
ENSMUSG00000030400	GO:0010467	ENSMUSG00000021024	GO:0000278	ENSMUSG00000024854	GO:0000723	ENSMUSG00000026944	GO:0006810	ENSMUSG00000024440	GO:0007155			ENSMUSG00000032540	GO:0006631	ENSMUSG00000025395	GO:0000278	ENSMUSG00000033825	GO:0006508	ENSMUSG00000028158	GO:0006810	ENSMUSG00000028156	GO:0006413
ENSMUSG00000060636	GO:0010467	ENSMUSG00000028044	GO:0000278	ENSMUSG00000033430	GO:0000723	ENSMUSG00000038534	GO:0006810	ENSMUSG00000038179	GO:0007155			ENSMUSG00000034853	GO:0006631	ENSMUSG00000026134	GO:0000278	ENSMUSG00000079110	GO:0006508	ENSMUSG00000024038	GO:0006810	ENSMUSG00000061787	GO:0006413
ENSMUSG00000043716	GO:0010467	ENSMUSG00000025228	GO:0000278	ENSMUSG00000038685	GO:0000723	ENSMUSG00000042359	GO:0006810	ENSMUSG00000074570	GO:0007155			ENSMUSG00000021620	GO:0006631	ENSMUSG00000022433	GO:0000278	ENSMUSG00000058183	GO:0006508	ENSMUSG00000027071	GO:0006810	ENSMUSG00000032518	GO:0006413
ENSMUSG00000062328	GO:0010467	ENSMUSG00000078652	GO:0000278	ENSMUSG00000022184	GO:0000723	ENSMUSG00000036572	GO:0006810	ENSMUSG00000047910	GO:0007155			ENSMUSG00000078937	GO:0006631	ENSMUSG00000069744	GO:0000278	ENSMUSG00000063903	GO:0006508	ENSMUSG00000022450	GO:0006810	ENSMUSG00000022283	GO:0006413
ENSMUSG00000031783	GO:0010467	ENSMUSG00000051391	GO:0000278	ENSMUSG00000022336	GO:0000184	ENSMUSG00000018677	GO:0006810	ENSMUSG00000030770	GO:0007155			ENSMUSG00000024052	GO:0006631	ENSMUSG00000028837	GO:0000278	ENSMUSG00000045631	GO:0006508	ENSMUSG00000049866	GO:0006810	ENSMUSG00000044533	GO:0006413
ENSMUSG00000004667	GO:0010467	ENSMUSG00000021178	GO:0000278	ENSMUSG00000061360	GO:0000398	ENSMUSG00000018736	GO:0006810	ENSMUSG00000042286	GO:0007155			ENSMUSG00000076435	GO:0006631	ENSMUSG00000002870	GO:0000278	ENSMUSG00000022842	GO:0006508	ENSMUSG00000033854	GO:0006810	ENSMUSG00000060636	GO:0006413
ENSMUSG00000024382	GO:0010467	ENSMUSG00000020708	GO:0000278	ENSMUSG00000029427	GO:0000398	ENSMUSG00000009941	GO:0006810	ENSMUSG00000018697	GO:0007155			ENSMUSG00000027412	GO:0006631	ENSMUSG00000003226	GO:0000278	ENSMUSG00000035000	GO:0006508	ENSMUSG00000079608	GO:0006810	ENSMUSG00000043716	GO:0006413
ENSMUSG00000015846	GO:0010467	ENSMUSG00000020849	GO:0000278	ENSMUSG00000029730	GO:0006260	ENSMUSG00000031232	GO:0006810	ENSMUSG00000023473	GO:0007155			ENSMUSG00000028910	GO:0006631	ENSMUSG00000069089	GO:0000278	ENSMUSG00000022449	GO:0006508	ENSMUSG00000030806	GO:0006810	ENSMUSG00000062328	GO:0006413
ENSMUSG00000074656	GO:0010467	ENSMUSG00000021832	GO:0000278	ENSMUSG00000068428	GO:0006260	ENSMUSG00000057388	GO:0006810	ENSMUSG00000033152	GO:0007155			ENSMUSG00000089675	GO:0006631	ENSMUSG00000029414	GO:0000278	ENSMUSG00000006289	GO:0006508	ENSMUSG00000028609	GO:0006810	ENSMUSG00000074656	GO:0006413
ENSMUSG00000014767	GO:0010467	ENSMUSG00000020460	GO:0000278	ENSMUSG00000006678	GO:0006260	ENSMUSG00000034723	GO:0006810	ENSMUSG00000051379	GO:0007155			ENSMUSG00000024978	GO:0006631	ENSMUSG00000036875	GO:0000278	ENSMUSG00000032591	GO:0006508	ENSMUSG00000008450	GO:0006810	ENSMUSG00000030744	GO:0006413
ENSMUSG00000020889	GO:0010467	ENSMUSG00000090137	GO:0000278	ENSMUSG00000033970	GO:0006260	ENSMUSG00000038398	GO:0006810	ENSMUSG00000079021	GO:0007155			ENSMUSG00000036257	GO:0006631	ENSMUSG00000039067	GO:0000278	ENSMUSG00000050578	GO:0006508	ENSMUSG00000009013	GO:0006810	ENSMUSG00000058655	GO:0006413
ENSMUSG00000014769	GO:0010467	ENSMUSG00000009013	GO:0000278	ENSMUSG00000029363	GO:0006260	ENSMUSG00000017740	GO:0006810	ENSMUSG00000047787	GO:0007155			ENSMUSG00000003623	GO:0006631	ENSMUSG00000019927	GO:0000278	ENSMUSG00000031066	GO:0006508	ENSMUSG00000031340	GO:0006810	ENSMUSG00000061983	GO:0006413
ENSMUSG00000031314	GO:0010467	ENSMUSG00000026202	GO:0000278	ENSMUSG00000000489	GO:0006260	ENSMUSG00000021072	GO:0006810	ENSMUSG00000059974	GO:0007155			ENSMUSG00000020333	GO:0006631	ENSMUSG00000021548	GO:0000278	ENSMUSG00000031722	GO:0006508	ENSMUSG00000028125	GO:0006810	ENSMUSG00000000740	GO:0006413
ENSMUSG00000004980	GO:0010467	ENSMUSG00000036752	GO:0000278	ENSMUSG00000005410	GO:0006260	ENSMUSG00000026499	GO:0006810	ENSMUSG00000030075	GO:0007155			ENSMUSG00000024981	GO:0006631	ENSMUSG00000021103	GO:0000278	ENSMUSG00000020806	GO:0006508	ENSMUSG00000020873	GO:0006810	ENSMUSG00000008682	GO:0006413
ENSMUSG00000023034	GO:0010467	ENSMUSG00000027793	GO:0000278	ENSMUSG00000028565	GO:0006260	ENSMUSG00000029822	GO:0006810	ENSMUSG00000021186	GO:0007155			ENSMUSG00000024600	GO:0006631	ENSMUSG00000026622	GO:0000278	ENSMUSG00000019849	GO:0006508	ENSMUSG00000030492	GO:0006810	ENSMUSG00000038900	GO:0006413
ENSMUSG00000033813	GO:0010467	ENSMUSG00000040274	GO:0000278	ENSMUSG00000007080	GO:0006260	ENSMUSG00000026198	GO:0006810	ENSMUSG00000031954	GO:0007155			ENSMUSG00000030382	GO:0006631	ENSMUSG00000021774	GO:0000278	ENSMUSG00000031994	GO:0006508	ENSMUSG00000032402	GO:0006810	ENSMUSG00000047215	GO:0006413
ENSMUSG00000021266	GO:0010467	ENSMUSG00000027490	GO:0000278	ENSMUSG00000024833	GO:0006260	ENSMUSG00000047459	GO:0006810	ENSMUSG00000034652	GO:0007155			ENSMUSG00000021947	GO:0006631	ENSMUSG00000063550	GO:0000278	ENSMUSG00000053441	GO:0006508	ENSMUSG00000024924	GO:0006810	ENSMUSG00000028936	GO:0006413
ENSMUSG00000030744	GO:0010467	ENSMUSG00000045328	GO:0000278	ENSMUSG00000028693	GO:0006260	ENSMUSG00000022338	GO:0006810	ENSMUSG00000039419	GO:0007155			ENSMUSG00000028553	GO:0006631	ENSMUSG00000030867	GO:0000278	ENSMUSG00000039682	GO:0006508	ENSMUSG00000034088	GO:0006810	ENSMUSG00000032399	GO:0006413
ENSMUSG00000058655	GO:0010467	ENSMUSG00000032254	GO:0000278	ENSMUSG00000056394	GO:0006260	ENSMUSG00000021032	GO:0006810	ENSMUSG00000038147	GO:0007155			ENSMUSG00000032788	GO:0006766	ENSMUSG00000005625	GO:0000278	ENSMUSG00000028024	GO:0006508	ENSMUSG00000004113	GO:0006810	ENSMUSG00000040952	GO:0006413
ENSMUSG00000056459	GO:0010467	ENSMUSG00000029253	GO:0000278	ENSMUSG00000029012	GO:0006260	ENSMUSG00000017664	GO:0006810	ENSMUSG00000053166	GO:0007155			ENSMUSG00000006724	GO:0006766	ENSMUSG00000096472	GO:0000278	ENSMUSG00000049013	GO:0006508	ENSMUSG00000040010	GO:0006810	ENSMUSG00000060036	GO:0006413
ENSMUSG00000025967	GO:0010467	ENSMUSG00000022216	GO:0000278	ENSMUSG00000040044	GO:0006260	ENSMUSG00000056494	GO:0006810	ENSMUSG00000027985	GO:0007155			ENSMUSG00000024987	GO:0006766	ENSMUSG00000030298	GO:0000278	ENSMUSG00000083282	GO:0006508	ENSMUSG00000030302	GO:0006810	ENSMUSG00000074129	GO:0006413
ENSMUSG00000028252	GO:0010467	ENSMUSG00000007080	GO:0000278	ENSMUSG00000026761	GO:0006260	ENSMUSG00000031974	GO:0006810	ENSMUSG00000032357	GO:0007155			ENSMUSG00000040918	GO:0006766	ENSMUSG00000020974	GO:0000278	ENSMUSG00000036815	GO:0006508	ENSMUSG00000021609	GO:0006810	ENSMUSG00000026427	GO:0006413
ENSMUSG00000005198	GO:0010467	ENSMUSG00000031666	GO:0000278	ENSMUSG00000017615	GO:0006260	ENSMUSG00000018196	GO:0006810	ENSMUSG00000039546	GO:0007155			ENSMUSG00000074576	GO:0006766	ENSMUSG00000052798	GO:0000278	ENSMUSG00000050663	GO:0006508	ENSMUSG00000020882	GO:0006810	ENSMUSG00000035530	GO:0006413
ENSMUSG00000061983	GO:0010467	ENSMUSG00000051329	GO:0000278	ENSMUSG00000026037	GO:0006260	ENSMUSG00000046027	GO:0006810	ENSMUSG00000045876	GO:0007155			ENSMUSG00000029063	GO:0006766	ENSMUSG00000021024	GO:0000278	ENSMUSG00000025473	GO:0006508	ENSMUSG00000030450	GO:0006810	ENSMUSG00000090733	GO:0006413
ENSMUSG00000024778	GO:0010467	ENSMUSG00000006398	GO:0000278	ENSMUSG00000029014	GO:0006260	ENSMUSG00000025920	GO:0006810	ENSMUSG00000045657	GO:0007155			ENSMUSG00000015536	GO:0006766	ENSMUSG00000028044	GO:0000278	ENSMUSG00000030530	GO:0006508	ENSMUSG00000014609	GO:0006810	ENSMUSG00000062997	GO:0006413
ENSMUSG00000030751	GO:0010467	ENSMUSG00000038416	GO:0000278	ENSMUSG00000017146	GO:0006260	ENSMUSG00000073725	GO:0006810	ENSMUSG00000030092	GO:0007155			ENSMUSG00000021707	GO:0006766	ENSMUSG00000025228	GO:0000278	ENSMUSG00000028979	GO:0006508	ENSMUSG00000031492	GO:0006810	ENSMUSG00000046364	GO:0006413
ENSMUSG00000015671	GO:0010467	ENSMUSG00000006998	GO:0000278	ENSMUSG00000045102	GO:0006260	ENSMUSG00000028973	GO:0006810	ENSMUSG00000022240	GO:0007155			ENSMUSG00000018042	GO:0006766	ENSMUSG00000078652	GO:0000278	ENSMUSG00000026914	GO:0006508	ENSMUSG00000062683	GO:0006810	ENSMUSG00000058558	GO:0006413
ENSMUSG00000060073	GO:0010467	ENSMUSG00000029910	GO:0000278	ENSMUSG00000020471	GO:0006260	ENSMUSG00000031059	GO:0006810	ENSMUSG00000028262	GO:0007155			ENSMUSG00000028645	GO:0006766	ENSMUSG00000051391	GO:0000278	ENSMUSG00000069044	GO:0006508	ENSMUSG00000020722	GO:0006810	ENSMUSG00000041453	GO:0006413
ENSMUSG00000032301	GO:0010467	ENSMUSG00000054115	GO:0000278	ENSMUSG00000001911	GO:0006260	ENSMUSG00000023959	GO:0006810	ENSMUSG00000028479	GO:0007155			ENSMUSG00000003153	GO:0006766	ENSMUSG00000021178	GO:0000278	ENSMUSG00000043635	GO:0006508	ENSMUSG00000000838	GO:0006810	ENSMUSG00000030432	GO:0006413
ENSMUSG00000032097	GO:0010467	ENSMUSG00000028549	GO:0000278	ENSMUSG00000022881	GO:0006260	ENSMUSG00000011884	GO:0006810	ENSMUSG00000035273	GO:0007155			ENSMUSG00000021048	GO:0006766	ENSMUSG00000020708	GO:0000278	ENSMUSG00000035186	GO:0006508	ENSMUSG00000026251	GO:0006810	ENSMUSG00000006333	GO:0006413
ENSMUSG00000030435	GO:0010467	ENSMUSG00000027012	GO:0000278	ENSMUSG00000029911	GO:0006260	ENSMUSG00000036199	GO:0006810	ENSMUSG00000036825	GO:0007155			ENSMUSG00000001348	GO:0006766	ENSMUSG00000020849	GO:0000278	ENSMUSG00000030693	GO:0006508	ENSMUSG00000057914	GO:0006810	ENSMUSG00000012848	GO:0006413
ENSMUSG00000000740	GO:0010467	ENSMUSG00000028587	GO:0000278	ENSMUSG00000038225	GO:0006260	ENSMUSG00000026411	GO:0006810	ENSMUSG00000054065	GO:0007155			ENSMUSG00000071253	GO:0006766	ENSMUSG00000021832	GO:0000278	ENSMUSG00000023000	GO:0006508	ENSMUSG00000037656	GO:0006810	ENSMUSG00000052146	GO:0006413
ENSMUSG00000006498	GO:0010467	ENSMUSG00000026037	GO:0000278	ENSMUSG00000031546	GO:0006260	ENSMUSG00000022416	GO:0006810	ENSMUSG00000034205	GO:0007155			ENSMUSG00000015846	GO:0006766	ENSMUSG00000020460	GO:0000278	ENSMUSG00000068329	GO:0006508	ENSMUSG00000024533	GO:0006810	ENSMUSG00000067194	GO:0006413
ENSMUSG00000022241	GO:0010467	ENSMUSG00000028800	GO:0000278	ENSMUSG00000022673	GO:0006260	ENSMUSG00000034796	GO:0006810	ENSMUSG00000051242	GO:0007155			ENSMUSG00000037370	GO:0006766	ENSMUSG00000090137	GO:0000278	ENSMUSG00000046282	GO:0006508	ENSMUSG00000028330	GO:0006810	ENSMUSG00000048758	GO:0006413
ENSMUSG00000007029	GO:0010467	ENSMUSG00000025410	GO:0000278	ENSMUSG00000024137	GO:0006260	ENSMUSG00000020723	GO:0006810	ENSMUSG00000045689	GO:0007155			ENSMUSG00000020534	GO:0006766	ENSMUSG00000009013	GO:0000278	ENSMUSG00000037005	GO:0006508	ENSMUSG00000042759	GO:0006810	ENSMUSG00000062006	GO:0006413
ENSMUSG00000071644	GO:0010467	ENSMUSG00000029686	GO:0000278	ENSMUSG00000027353	GO:0006260	ENSMUSG00000056870	GO:0006810	ENSMUSG00000045498	GO:0007155			ENSMUSG00000001436	GO:0006766	ENSMUSG00000026202	GO:0000278	ENSMUSG00000064023	GO:0006508	ENSMUSG00000028217	GO:0006810	ENSMUSG00000004788	GO:0006413
ENSMUSG00000044786	GO:0010467	ENSMUSG00000022897	GO:0000278	ENSMUSG00000038644	GO:0006260	ENSMUSG00000059534	GO:0006810	ENSMUSG00000051599	GO:0007155			ENSMUSG00000029009	GO:0006766	ENSMUSG00000036752	GO:0000278	ENSMUSG00000018620	GO:0006508	ENSMUSG00000059003	GO:0006810	ENSMUSG00000025794	GO:0006413
ENSMUSG00000063065	GO:0010467	ENSMUSG00000040549	GO:0000278	ENSMUSG00000031669	GO:0006260	ENSMUSG00000040373	GO:0006810	ENSMUSG00000047033	GO:0007155			ENSMUSG00000020572	GO:0006766	ENSMUSG00000027793	GO:0000278	ENSMUSG00000025246	GO:0006508	ENSMUSG00000023073	GO:0006810	ENSMUSG00000021282	GO:0006413
ENSMUSG00000008682	GO:0010467	ENSMUSG00000024833	GO:0000278	ENSMUSG00000060579	GO:0006260	ENSMUSG00000028953	GO:0006810	ENSMUSG00000051663	GO:0007155			ENSMUSG00000025153	GO:0006766	ENSMUSG00000040274	GO:0000278	ENSMUSG00000006403	GO:0006508	ENSMUSG00000056073	GO:0006810	ENSMUSG00000056076	GO:0006413
ENSMUSG00000024338	GO:0010467	ENSMUSG00000038482	GO:0000278	ENSMUSG00000034206	GO:0006260	ENSMUSG00000015652	GO:0006810	ENSMUSG00000023036	GO:0007155			ENSMUSG00000027070	GO:0006766	ENSMUSG00000027490	GO:0000278	ENSMUSG00000029640	GO:0006508	ENSMUSG00000001095	GO:0006810	ENSMUSG00000022336	GO:0006413
ENSMUSG00000096727	GO:0010467	ENSMUSG00000032411	GO:0000278	ENSMUSG00000030978	GO:0006260	ENSMUSG00000022180	GO:0006810	ENSMUSG00000007440	GO:0007155			ENSMUSG00000009566	GO:0006766	ENSMUSG00000045328	GO:0000278	ENSMUSG00000043207	GO:0006508	ENSMUSG00000030209	GO:0006810	ENSMUSG00000059796	GO:0006413
ENSMUSG00000068749	GO:0010467	ENSMUSG00000031865	GO:0000278	ENSMUSG00000041859	GO:0006260	ENSMUSG00000032101	GO:0006810	ENSMUSG00000030787	GO:0007155			ENSMUSG00000038567	GO:0006766	ENSMUSG00000032254	GO:0000278	ENSMUSG00000028560	GO:0006508	ENSMUSG00000027012	GO:0006810	ENSMUSG00000028234	GO:0006413
ENSMUSG00000005779	GO:0010467	ENSMUSG00000018707	GO:0000278	ENSMUSG00000002870	GO:0006260	ENSMUSG00000020022	GO:0006810	ENSMUSG00000038235	GO:0007155			ENSMUSG00000001755	GO:0006766	ENSMUSG00000029253	GO:0000278	ENSMUSG00000036545	GO:0006508	ENSMUSG00000024613	GO:0006810	ENSMUSG00000060938	GO:0006413
ENSMUSG00000018286	GO:0010467	ENSMUSG00000018983	GO:0000278	ENSMUSG00000024742	GO:0006260	ENSMUSG00000015112	GO:0006810	ENSMUSG00000032336	GO:0007155			ENSMUSG00000030674	GO:0006766	ENSMUSG00000022216	GO:0000278	ENSMUSG00000006906	GO:0006508	ENSMUSG00000039530	GO:0006810	ENSMUSG00000012405	GO:0006413
ENSMUSG00000022193	GO:0010467	ENSMUSG00000026355	GO:0000278	ENSMUSG00000030528	GO:0006260	ENSMUSG00000003623	GO:0006810	ENSMUSG00000031785	GO:0007155			ENSMUSG00000031090	GO:0006766	ENSMUSG00000007080	GO:0000278	ENSMUSG00000026247	GO:0006508	ENSMUSG00000043144	GO:0006810	ENSMUSG00000063316	GO:0006413
ENSMUSG00000039656	GO:0010467	ENSMUSG00000041133	GO:0000278	ENSMUSG00000024854	GO:0006260	ENSMUSG00000054509	GO:0006810	ENSMUSG00000029163	GO:0007155			ENSMUSG00000062432	GO:0006766	ENSMUSG00000031666	GO:0000278	ENSMUSG00000002204	GO:0006508	ENSMUSG00000027202	GO:0006810	ENSMUSG00000046330	GO:0006413
ENSMUSG00000022828	GO:0010467	ENSMUSG00000027454	GO:0000278	ENSMUSG00000025395	GO:0006260	ENSMUSG00000020553	GO:0006810	ENSMUSG00000026840	GO:0007155			ENSMUSG00000030670	GO:0006766	ENSMUSG00000051329	GO:0000278	ENSMUSG00000031138	GO:0006508	ENSMUSG00000034274	GO:0006810	ENSMUSG00000041841	GO:0006413
ENSMUSG00000031585	GO:0010467	ENSMUSG00000066306	GO:0000278	ENSMUSG00000019841	GO:0006260	ENSMUSG00000000958	GO:0006810	ENSMUSG00000022883	GO:0007155			ENSMUSG00000022574	GO:0006766	ENSMUSG00000006398	GO:0000278	ENSMUSG00000061780	GO:0006508	ENSMUSG00000047631	GO:0006810	ENSMUSG00000061477	GO:0006413
ENSMUSG00000055762	GO:0010467	ENSMUSG00000040850	GO:0000278	ENSMUSG00000030726	GO:0006260	ENSMUSG00000016327	GO:0006810	ENSMUSG00000052613	GO:0007156			ENSMUSG00000042642	GO:0006766	ENSMUSG00000038416	GO:0000278	ENSMUSG00000059481	GO:0006508	ENSMUSG00000019432	GO:0006810	ENSMUSG00000047675	GO:0006413
ENSMUSG00000038900	GO:0010467	ENSMUSG00000021737	GO:0000278	ENSMUSG00000036875	GO:0006260	ENSMUSG00000031089	GO:0006810	ENSMUSG00000032595	GO:0007156			ENSMUSG00000033610	GO:0006766	ENSMUSG00000006998	GO:0000278	ENSMUSG00000021492	GO:0006508	ENSMUSG00000029705	GO:0006810	ENSMUSG00000008683	GO:0006413
ENSMUSG00000007564	GO:0010467	ENSMUSG00000030726	GO:0000278	ENSMUSG00000055053	GO:0006260	ENSMUSG00000016664	GO:0006810	ENSMUSG00000039155	GO:0007156			ENSMUSG00000024712	GO:0006766	ENSMUSG00000029910	GO:0000278	ENSMUSG00000032496	GO:0006508	ENSMUSG00000031789	GO:0006810	ENSMUSG00000037563	GO:0006413
ENSMUSG00000029250	GO:0010467	ENSMUSG00000031592	GO:0000278	ENSMUSG00000008575	GO:0006260	ENSMUSG00000020903	GO:0006810	ENSMUSG00000036510	GO:0007156			ENSMUSG00000063849	GO:0006766	ENSMUSG00000054115	GO:0000278	ENSMUSG00000001794	GO:0006508	ENSMUSG00000031865	GO:0006810	ENSMUSG00000024608	GO:0006413
ENSMUSG00000001729	GO:0010467	ENSMUSG00000027552	GO:0000278	ENSMUSG00000058298	GO:0006260	ENSMUSG00000029802	GO:0006810	ENSMUSG00000016028	GO:0007156			ENSMUSG00000039616	GO:0006766	ENSMUSG00000028549	GO:0000278	ENSMUSG00000022912	GO:0006508	ENSMUSG00000018707	GO:0006810	ENSMUSG00000049517	GO:0006413
ENSMUSG00000007850	GO:0010467	ENSMUSG00000027479	GO:0000278	ENSMUSG00000029191	GO:0006260	ENSMUSG00000017765	GO:0006810	ENSMUSG00000024304	GO:0007156			ENSMUSG00000020829	GO:0006766	ENSMUSG00000027012	GO:0000278	ENSMUSG00000057163	GO:0006508	ENSMUSG00000030287	GO:0006810	ENSMUSG00000008668	GO:0006413
ENSMUSG00000018326	GO:0010467	ENSMUSG00000014859	GO:0000278	ENSMUSG00000039176	GO:0006260	ENSMUSG00000028262	GO:0006810	ENSMUSG00000012819	GO:0007156			ENSMUSG00000032456	GO:0006766	ENSMUSG00000028587	GO:0000278	ENSMUSG00000020125	GO:0006508	ENSMUSG00000001082	GO:0006810	ENSMUSG00000034892	GO:0006413
ENSMUSG00000006599	GO:0010467	ENSMUSG00000026869	GO:0000278	ENSMUSG00000035824	GO:0006260	ENSMUSG00000006641	GO:0006810	ENSMUSG00000043458	GO:0007156			ENSMUSG00000045691	GO:0006766	ENSMUSG00000026037	GO:0000278	ENSMUSG00000043613	GO:0006508	ENSMUSG00000018167	GO:0006810	ENSMUSG00000090862	GO:0006413
ENSMUSG00000047215	GO:0010467	ENSMUSG00000051220	GO:0000278	ENSMUSG00000029283	GO:0006260	ENSMUSG00000039728	GO:0006810	ENSMUSG00000036422	GO:0007156			ENSMUSG00000037514	GO:0006766	ENSMUSG00000028800	GO:0000278	ENSMUSG00000040314	GO:0006508	ENSMUSG00000014786	GO:0006810	ENSMUSG00000003429	GO:0006413
ENSMUSG00000031256	GO:0010467	ENSMUSG00000028873	GO:0000278	ENSMUSG00000032113	GO:0006260	ENSMUSG00000025979	GO:0006810	ENSMUSG00000044043	GO:0007156			ENSMUSG00000042751	GO:0006766	ENSMUSG00000025410	GO:0000278	ENSMUSG00000023433	GO:0006508	ENSMUSG00000020734	GO:0006810	ENSMUSG00000062647	GO:0006413
ENSMUSG00000028936	GO:0010467	ENSMUSG00000026039	GO:0000278	ENSMUSG00000001150	GO:0006260	ENSMUSG00000034593	GO:0006810	ENSMUSG00000051486	GO:0007156			ENSMUSG00000038496	GO:0006766	ENSMUSG00000029686	GO:0000278	ENSMUSG00000018623	GO:0006508	ENSMUSG00000021135	GO:0006810	ENSMUSG00000031320	GO:0006413
ENSMUSG00000002658	GO:0010467	ENSMUSG00000026790	GO:0000278	ENSMUSG00000022248	GO:0006260	ENSMUSG00000020955	GO:0006810	ENSMUSG00000031871	GO:0007156			ENSMUSG00000022299	GO:0006766	ENSMUSG00000022897	GO:0000278	ENSMUSG00000029223	GO:0006508	ENSMUSG00000037033	GO:0006810	ENSMUSG00000058546	GO:0006413
ENSMUSG00000032238	GO:0010467	ENSMUSG00000023940	GO:0000278	ENSMUSG00000037262	GO:0006260	ENSMUSG00000021669	GO:0006810	ENSMUSG00000039953	GO:0007156			ENSMUSG00000029735	GO:0006766	ENSMUSG00000040549	GO:0000278	ENSMUSG00000036480	GO:0006508	ENSMUSG00000020585	GO:0006810	ENSMUSG00000028495	GO:0006413
ENSMUSG00000030795	GO:0010467	ENSMUSG00000041491	GO:0000278	ENSMUSG00000020413	GO:0006260	ENSMUSG00000024664	GO:0006810	ENSMUSG00000040452	GO:0007156			ENSMUSG00000025069	GO:0006766	ENSMUSG00000024833	GO:0000278	ENSMUSG00000017760	GO:0006508	ENSMUSG00000035805	GO:0006810	ENSMUSG00000071415	GO:0006413
ENSMUSG00000001855	GO:0010467	ENSMUSG00000036403	GO:0000278	ENSMUSG00000000028	GO:0006260	ENSMUSG00000018507	GO:0006810	ENSMUSG00000032462	GO:0007156			ENSMUSG00000028636	GO:0006766	ENSMUSG00000038482	GO:0000278	ENSMUSG00000041534	GO:0006508	ENSMUSG00000024096	GO:0006810	ENSMUSG00000063457	GO:0006413
ENSMUSG00000028932	GO:0010467	ENSMUSG00000021391	GO:0000278	ENSMUSG00000052926	GO:0006260	ENSMUSG00000038374	GO:0006810	ENSMUSG00000025497	GO:0007156			ENSMUSG00000028992	GO:0006766	ENSMUSG00000032411	GO:0000278	ENSMUSG00000063931	GO:0006508	ENSMUSG00000038664	GO:0006810	ENSMUSG00000025290	GO:0006413
ENSMUSG00000032399	GO:0010467	ENSMUSG00000028066	GO:0000278	ENSMUSG00000021635	GO:0006260	ENSMUSG00000030787	GO:0006810	ENSMUSG00000035860	GO:0007156			ENSMUSG00000047454	GO:0006766	ENSMUSG00000031865	GO:0000278	ENSMUSG00000028864	GO:0006508	ENSMUSG00000025582	GO:0006810	ENSMUSG00000009927	GO:0006413
ENSMUSG00000019738	GO:0010467	ENSMUSG00000031629	GO:0000278	ENSMUSG00000033762	GO:0006260	ENSMUSG00000017756	GO:0006810	ENSMUSG00000031841	GO:0007156			ENSMUSG00000063415	GO:0006766	ENSMUSG00000018707	GO:0000278	ENSMUSG00000056999	GO:0006508	ENSMUSG00000031491	GO:0006810	ENSMUSG00000025362	GO:0006413
ENSMUSG00000009549	GO:0010467	ENSMUSG00000072235	GO:0000278	ENSMUSG00000038909	GO:0006260	ENSMUSG00000019146	GO:0006810	ENSMUSG00000051375	GO:0007156			ENSMUSG00000025894	GO:0006766	ENSMUSG00000018983	GO:0000278	ENSMUSG00000001865	GO:0006508	ENSMUSG00000004110	GO:0006810	ENSMUSG00000067288	GO:0006413
ENSMUSG00000000440	GO:0010467	ENSMUSG00000023919	GO:0000278	ENSMUSG00000028017	GO:0006260	ENSMUSG00000032952	GO:0006810	ENSMUSG00000070047	GO:0007156			ENSMUSG00000018659	GO:0006766	ENSMUSG00000026355	GO:0000278	ENSMUSG00000022111	GO:0006508	ENSMUSG00000032017	GO:0006810	ENSMUSG00000038274	GO:0006413
ENSMUSG00000031134	GO:0010467	ENSMUSG00000026669	GO:0000278	ENSMUSG00000025574	GO:0006260	ENSMUSG00000032435	GO:0006810	ENSMUSG00000040420	GO:0007156			ENSMUSG00000064120	GO:0006766	ENSMUSG00000041133	GO:0000278	ENSMUSG00000030607	GO:0006508	ENSMUSG00000027809	GO:0006810	ENSMUSG00000058600	GO:0006413
ENSMUSG00000025580	GO:0010467	ENSMUSG00000017291	GO:0000278	ENSMUSG00000025747	GO:0006260	ENSMUSG00000048582	GO:0006810	ENSMUSG00000039385	GO:0007156			ENSMUSG00000027340	GO:0006766	ENSMUSG00000027454	GO:0000278	ENSMUSG00000019278	GO:0006508	ENSMUSG00000031109	GO:0006810	ENSMUSG00000079641	GO:0006413
ENSMUSG00000040952	GO:0010467	ENSMUSG00000064302	GO:0000278	ENSMUSG00000020053	GO:0006260	ENSMUSG00000022354	GO:0006810	ENSMUSG00000037892	GO:0007156			ENSMUSG00000024354	GO:0006766	ENSMUSG00000066306	GO:0000278	ENSMUSG00000031957	GO:0006508	ENSMUSG00000026114	GO:0006810	ENSMUSG00000073702	GO:0006413
ENSMUSG00000060036	GO:0010467	ENSMUSG00000026504	GO:0000278	ENSMUSG00000019942	GO:0006260	ENSMUSG00000060961	GO:0006810	ENSMUSG00000022321	GO:0007156			ENSMUSG00000006641	GO:0006766	ENSMUSG00000040850	GO:0000278	ENSMUSG00000022468	GO:0006508	ENSMUSG00000022899	GO:0006810	ENSMUSG00000037805	GO:0006413
ENSMUSG00000028757	GO:0010467	ENSMUSG00000031922	GO:0000278	ENSMUSG00000023039	GO:0006260	ENSMUSG00000040152	GO:0006954	ENSMUSG00000028217	GO:0007156			ENSMUSG00000027618	GO:0006766	ENSMUSG00000021737	GO:0000278	ENSMUSG00000019850	GO:0006508	ENSMUSG00000020428	GO:0006810	ENSMUSG00000057841	GO:0006413
ENSMUSG00000032249	GO:0010467	ENSMUSG00000051378	GO:0000278	ENSMUSG00000046691	GO:0006260	ENSMUSG00000015846	GO:0006954	ENSMUSG00000059674	GO:0007156			ENSMUSG00000029368	GO:0006810	ENSMUSG00000030726	GO:0000278	ENSMUSG00000030884	GO:0006508	ENSMUSG00000067786	GO:0006810	ENSMUSG00000059291	GO:0006413
ENSMUSG00000031897	GO:0010467	ENSMUSG00000047777	GO:0000278	ENSMUSG00000070544	GO:0006260	ENSMUSG00000039004	GO:0006954	ENSMUSG00000021803	GO:0007156			ENSMUSG00000031378	GO:0006810	ENSMUSG00000031592	GO:0000278	ENSMUSG00000031445	GO:0006508	ENSMUSG00000023089	GO:0006810	ENSMUSG00000003970	GO:0006413
ENSMUSG00000074129	GO:0010467	ENSMUSG00000026708	GO:0000278	ENSMUSG00000020914	GO:0006260	ENSMUSG00000024164	GO:0006954	ENSMUSG00000031391	GO:0007156			ENSMUSG00000037336	GO:0006810	ENSMUSG00000027552	GO:0000278	ENSMUSG00000022225	GO:0006508	ENSMUSG00000031376	GO:0006810	ENSMUSG00000093674	GO:0006413
ENSMUSG00000017950	GO:0010467	ENSMUSG00000073705	GO:0000278	ENSMUSG00000027342	GO:0006260	ENSMUSG00000017493	GO:0006954	ENSMUSG00000025370	GO:0007156			ENSMUSG00000056025	GO:0006810	ENSMUSG00000027479	GO:0000278	ENSMUSG00000041763	GO:0006508	ENSMUSG00000000399	GO:0006810	ENSMUSG00000020460	GO:0006413
ENSMUSG00000040613	GO:0010467	ENSMUSG00000025862	GO:0000278	ENSMUSG00000028884	GO:0006260	ENSMUSG00000030341	GO:0006954	ENSMUSG00000047307	GO:0007156			ENSMUSG00000003452	GO:0006810	ENSMUSG00000014859	GO:0000278	ENSMUSG00000025651	GO:0006508	ENSMUSG00000020250	GO:0006810	ENSMUSG00000090137	GO:0006413
ENSMUSG00000029777	GO:0010467	ENSMUSG00000046755	GO:0000278	ENSMUSG00000022615	GO:0006260	ENSMUSG00000030742	GO:0006954	ENSMUSG00000034755	GO:0007156			ENSMUSG00000018893	GO:0006810	ENSMUSG00000026869	GO:0000278	ENSMUSG00000005355	GO:0006508	ENSMUSG00000018740	GO:0006810	ENSMUSG00000057322	GO:0006413
ENSMUSG00000037851	GO:0010467	ENSMUSG00000074476	GO:0000278	ENSMUSG00000030122	GO:0006260	ENSMUSG00000001729	GO:0006954	ENSMUSG00000051323	GO:0007156			ENSMUSG00000022404	GO:0006810	ENSMUSG00000051220	GO:0000278	ENSMUSG00000049723	GO:0006508	ENSMUSG00000079020	GO:0006810	ENSMUSG00000039001	GO:0006413
ENSMUSG00000090733	GO:0010467	ENSMUSG00000040034	GO:0000278	ENSMUSG00000023328	GO:0006260	ENSMUSG00000035356	GO:0006954	ENSMUSG00000049100	GO:0007156			ENSMUSG00000028559	GO:0006810	ENSMUSG00000028873	GO:0000278	ENSMUSG00000031896	GO:0006508	ENSMUSG00000037295	GO:0006810	ENSMUSG00000005610	GO:0006413
ENSMUSG00000062997	GO:0010467	ENSMUSG00000035351	GO:0000278	ENSMUSG00000025358	GO:0006260	ENSMUSG00000043953	GO:0006954	ENSMUSG00000055333	GO:0007156			ENSMUSG00000063406	GO:0006810	ENSMUSG00000026039	GO:0000278	ENSMUSG00000033933	GO:0006508	ENSMUSG00000066151	GO:0006810	ENSMUSG00000098274	GO:0006413
ENSMUSG00000021427	GO:0010467	ENSMUSG00000027326	GO:0000278	ENSMUSG00000000751	GO:0006260	ENSMUSG00000027398	GO:0006954	ENSMUSG00000074505	GO:0007156			ENSMUSG00000032939	GO:0006810	ENSMUSG00000026790	GO:0000278	ENSMUSG00000028015	GO:0006508	ENSMUSG00000038602	GO:0006810	ENSMUSG00000022601	GO:0006413
ENSMUSG00000041355	GO:0010467	ENSMUSG00000056267	GO:0000278	ENSMUSG00000019997	GO:0006260	ENSMUSG00000031681	GO:0006954	ENSMUSG00000029108	GO:0007156			ENSMUSG00000003585	GO:0006810	ENSMUSG00000023940	GO:0000278	ENSMUSG00000028111	GO:0006508	ENSMUSG00000038298	GO:0006810	ENSMUSG00000079435	GO:0006413
ENSMUSG00000026826	GO:0010467	ENSMUSG00000019988	GO:0000278	ENSMUSG00000026970	GO:0006260	ENSMUSG00000051439	GO:0006954	ENSMUSG00000000305	GO:0007156			ENSMUSG00000024259	GO:0006810	ENSMUSG00000041491	GO:0000278	ENSMUSG00000030603	GO:0006508	ENSMUSG00000026781	GO:0006810	ENSMUSG00000017404	GO:0006413
ENSMUSG00000030603	GO:0010467	ENSMUSG00000066149	GO:0000278	ENSMUSG00000032477	GO:0006260	ENSMUSG00000052430	GO:0006954	ENSMUSG00000000303	GO:0007156			ENSMUSG00000019368	GO:0006810	ENSMUSG00000036403	GO:0000278	ENSMUSG00000038429	GO:0006508	ENSMUSG00000023995	GO:0006810	ENSMUSG00000045128	GO:0006413
ENSMUSG00000026923	GO:0010467	ENSMUSG00000027115	GO:0000278	ENSMUSG00000044201	GO:0006260	ENSMUSG00000031551	GO:0006954	ENSMUSG00000061048	GO:0007156			ENSMUSG00000022003	GO:0006810	ENSMUSG00000021391	GO:0000278	ENSMUSG00000031201	GO:0006508	ENSMUSG00000053453	GO:0006810	ENSMUSG00000029614	GO:0006413
ENSMUSG00000046364	GO:0010467	ENSMUSG00000036743	GO:0000278	ENSMUSG00000020649	GO:0006260	ENSMUSG00000027684	GO:0006954	ENSMUSG00000032076	GO:0007156			ENSMUSG00000050017	GO:0006810	ENSMUSG00000028066	GO:0000278	ENSMUSG00000071553	GO:0006508	ENSMUSG00000047356	GO:0006810	ENSMUSG00000045983	GO:0006413
ENSMUSG00000058558	GO:0010467	ENSMUSG00000073542	GO:0000278	ENSMUSG00000027203	GO:0006260	ENSMUSG00000075316	GO:0006954	ENSMUSG00000008153	GO:0007156			ENSMUSG00000031156	GO:0006810	ENSMUSG00000031629	GO:0000278	ENSMUSG00000030591	GO:0006508	ENSMUSG00000036449	GO:0006810	ENSMUSG00000059070	GO:0006413
ENSMUSG00000041453	GO:0010467	ENSMUSG00000063810	GO:0000278	ENSMUSG00000038845	GO:0006260	ENSMUSG00000029468	GO:0006954	ENSMUSG00000031881	GO:0007156			ENSMUSG00000028293	GO:0006810	ENSMUSG00000072235	GO:0000278	ENSMUSG00000019969	GO:0006508	ENSMUSG00000045665	GO:0006810	ENSMUSG00000003235	GO:0006413
ENSMUSG00000030432	GO:0010467	ENSMUSG00000024542	GO:0000278	ENSMUSG00000012483	GO:0006260	ENSMUSG00000024680	GO:0006954	ENSMUSG00000047216	GO:0007156			ENSMUSG00000050144	GO:0006810	ENSMUSG00000023919	GO:0000278	ENSMUSG00000010609	GO:0006508	ENSMUSG00000034854	GO:0006810	ENSMUSG00000028798	GO:0006413
ENSMUSG00000006333	GO:0010467	ENSMUSG00000039509	GO:0000278	ENSMUSG00000023104	GO:0006260	ENSMUSG00000018932	GO:0006954	ENSMUSG00000031673	GO:0007156			ENSMUSG00000020745	GO:0006810	ENSMUSG00000026669	GO:0000278	ENSMUSG00000042385	GO:0006508	ENSMUSG00000081534	GO:0006810	ENSMUSG00000031490	GO:0006413
ENSMUSG00000012848	GO:0010467	ENSMUSG00000020492	GO:0000278	ENSMUSG00000024831	GO:0006260	ENSMUSG00000073418	GO:0006954	ENSMUSG00000051678	GO:0007156			ENSMUSG00000020435	GO:0006810	ENSMUSG00000017291	GO:0000278	ENSMUSG00000054206	GO:0006508	ENSMUSG00000059316	GO:0006810	ENSMUSG00000024991	GO:0006413
ENSMUSG00000052146	GO:0010467	ENSMUSG00000037286	GO:0000278	ENSMUSG00000030243	GO:0006260	ENSMUSG00000030162	GO:0006954	ENSMUSG00000026312	GO:0007156			ENSMUSG00000060992	GO:0006810	ENSMUSG00000064302	GO:0000278	ENSMUSG00000031790	GO:0006508	ENSMUSG00000032096	GO:0006810	ENSMUSG00000029388	GO:0006413
ENSMUSG00000067194	GO:0010467	ENSMUSG00000026491	GO:0000278	ENSMUSG00000026605	GO:0006260	ENSMUSG00000028583	GO:0006954	ENSMUSG00000024331	GO:0007156			ENSMUSG00000031105	GO:0006810	ENSMUSG00000026504	GO:0000278	ENSMUSG00000021189	GO:0006508	ENSMUSG00000079677	GO:0006810	ENSMUSG00000022884	GO:0006413
ENSMUSG00000032604	GO:0010467	ENSMUSG00000032869	GO:0000278	ENSMUSG00000026134	GO:0006260	ENSMUSG00000004814	GO:0006954	ENSMUSG00000045062	GO:0007156			ENSMUSG00000031482	GO:0006810	ENSMUSG00000031922	GO:0000278	ENSMUSG00000027978	GO:0006508	ENSMUSG00000040740	GO:0006810	ENSMUSG00000040731	GO:0006413
ENSMUSG00000048758	GO:0010467	ENSMUSG00000031262	GO:0000278	ENSMUSG00000020697	GO:0006260	ENSMUSG00000039936	GO:0006954	ENSMUSG00000063687	GO:0007156			ENSMUSG00000025792	GO:0006810	ENSMUSG00000051378	GO:0000278	ENSMUSG00000042541	GO:0006508	ENSMUSG00000034111	GO:0006810	ENSMUSG00000027170	GO:0006413
ENSMUSG00000015843	GO:0010467	ENSMUSG00000036223	GO:0000278	ENSMUSG00000049717	GO:0006260	ENSMUSG00000031779	GO:0006954	ENSMUSG00000053141	GO:0007156			ENSMUSG00000032112	GO:0006810	ENSMUSG00000047777	GO:0000278	ENSMUSG00000054408	GO:0006508	ENSMUSG00000032079	GO:0006810	ENSMUSG00000038762	GO:0006413
ENSMUSG00000030591	GO:0010467	ENSMUSG00000036672	GO:0000278	ENSMUSG00000063550	GO:0006260	ENSMUSG00000031537	GO:0006954	ENSMUSG00000035566	GO:0007156			ENSMUSG00000032353	GO:0006810	ENSMUSG00000026708	GO:0000278	ENSMUSG00000074781	GO:0006508	ENSMUSG00000042828	GO:0006810	ENSMUSG00000002500	GO:0006413
[truncated: 8,052 more rows]

## Sheet: HK
HouseKeepingGenes
ENSMUSG00000033813
[truncated: 352 more rows]

## Sheet: RP
RibosomalProteinGenes
[truncated: 75 more rows]

[truncated: 2 more sheets: PP, p-values]
